# Supplementary material for: Genome-wide transcriptomics identifies an early preclinical signature of prion infection
Source: PLoS Pathog. 2020 Jun 29;16(6):e1008653. doi: 10.1371/journal.ppat.1008653 (PMC7360066; doi:10.1371/journal.ppat.1008653)
Supplement: S2 Table — Table containing GeneID, cell type enrichment if applicable (_NE = not enriched; AS = astrocytes; EC = endothelial cells; MG = microglia; N = neurons; OL = oligodendrocytes), Cluster (corresponding to clusters shown in Fig 1) and information on all edgeR comparisons of this manuscript. For each comparison expression, log2FC, P value and FDR are included. (TXT) [file ppat.1008653.s012.txt]

GeneID	Enrichment	Cluster	Expressed_4wpi_main	log2FC_4wpi_main	Pval_4wpi_main	FDR_4wpi_main	Expressed_8wpi_main	log2FC_8wpi_main	Pval_8wpi_main	FDR_8wpi_main	Expressed_12wpi_main	log2FC_12wpi_main	Pval_12wpi_main	FDR_12wpi_main	Expressed_14wpi_main	log2FC_14wpi_main	Pval_14wpi_main	FDR_14wpi_main	Expressed_16wpi_main	log2FC_16wpi_main	Pval_16wpi_main	FDR_16wpi_main	Expressed_18wpi_main	log2FC_18wpi_main	Pval_18wpi_main	FDR_18wpi_main	Expressed_20wpi_main	log2FC_20wpi_main	Pval_20wpi_main	FDR_20wpi_main	Expressed_term_main	log2FC_term_main	Pval_term_main	FDR_term_main	Expressed_8wpi_val	log2FC_8wpi_val	Pval_8wpi_val	FDR_8wpi_val	Expressed_term_val	log2FC_term_val	Pval_term_val	FDR_term_val	Expressed_8wpi_ko	log2FC_8wpi_ko	Pval_8wpi_ko	FDR_8wpi_ko	Expressed_8wpi_ip	log2FC_8wpi_ip	Pval_8wpi_ip
0610005C13Rik	_NE	NA	FALSE	0.1696	0.8876	NA	FALSE	0.1451	0.9097	NA	FALSE	3.373	0.04376	NA	FALSE	-1.285	0.303	NA	FALSE	1.686	0.1635	NA	FALSE	0	1	NA	FALSE	0.7822	0.6137	NA	FALSE	1.198	0.3785	NA	FALSE	-0.4767	0.4045	NA	FALSE	0.0667	0.9008	NA	FALSE	-2.663	0.1167	NA	FALSE	1.263	0.3781
0610007C21Rik	_NE	NA	TRUE	0.1205	0.4224	0.9959	TRUE	0.1419	0.1932	0.4244	TRUE	0.02825	0.778	0.9319	TRUE	-0.03107	0.8139	0.9609	TRUE	0.154	0.2612	0.6535	TRUE	0.06523	0.6927	0.9825	TRUE	0.1828	0.2333	0.6314	TRUE	0.4897	0.003471	0.02131	TRUE	-0.1154	0.3946	0.695	TRUE	0.3381	0.01259	0.06324	TRUE	0.02557	0.7926	1	TRUE	-0.09714	0.3217
0610007L01Rik	_NE	NA	TRUE	0.04896	0.7403	0.9959	TRUE	-0.01189	0.9114	0.9617	TRUE	-0.02802	0.7686	0.9281	TRUE	0.02867	0.8244	0.9626	TRUE	0.07804	0.5668	0.8412	TRUE	-0.04548	0.7878	0.9896	TRUE	-0.09968	0.4985	0.8163	TRUE	0.08986	0.5841	0.785	TRUE	0.01788	0.8732	0.9531	TRUE	0.02384	0.8551	0.9313	TRUE	0.056	0.584	1	TRUE	-0.07082	0.4799
0610007N19Rik	_NE	1	TRUE	0.3217	0.402	0.9959	TRUE	-0.03875	0.9021	0.9563	TRUE	-0.4828	0.1162	0.4837	TRUE	-0.7257	0.04455	0.5111	TRUE	-0.1382	0.6993	0.895	TRUE	0.8406	0.03976	0.4929	TRUE	0.1634	0.6914	0.9062	TRUE	1.064	0.006495	0.03512	TRUE	0.2319	0.4977	0.7662	TRUE	0.3658	0.2832	0.5267	TRUE	0.08934	0.7997	1	TRUE	-0.1103	0.7016
0610007P08Rik	_NE	NA	TRUE	-0.2735	0.1302	0.9959	TRUE	0.2222	0.1075	0.3046	TRUE	-0.129	0.305	0.6927	TRUE	-0.3732	0.05557	0.5381	TRUE	0.04704	0.7875	0.9304	TRUE	0.1049	0.677	0.9825	TRUE	-0.1628	0.462	0.7971	TRUE	-0.04801	0.8764	0.9467	TRUE	0.1588	0.2558	0.5745	TRUE	0.0202	0.9117	0.9602	TRUE	0.03669	0.7789	1	TRUE	0.1568	0.2486
0610007P14Rik	_NE	NA	TRUE	-0.1157	0.46	0.9959	TRUE	0.1253	0.2941	0.5365	TRUE	0.09143	0.4061	0.7622	TRUE	0.1576	0.2664	0.742	TRUE	0.1868	0.1877	0.5884	TRUE	-0.09261	0.6148	0.9825	TRUE	0.05768	0.7367	0.9235	TRUE	-0.107	0.549	0.7608	TRUE	-0.113	0.423	0.7132	TRUE	-0.1444	0.3017	0.546	TRUE	0.1764	0.127	1	TRUE	-0.03832	0.7244
0610007P22Rik	_NE	NA	TRUE	0.2027	0.2945	0.9959	TRUE	-0.2179	0.1672	0.3912	TRUE	0.2566	0.0966	0.4498	TRUE	0.1129	0.5442	0.8732	TRUE	-0.05398	0.7611	0.9214	TRUE	-0.1564	0.5268	0.9765	TRUE	0.2625	0.1657	0.5536	TRUE	0.1342	0.5389	0.7528	TRUE	-0.3162	0.06329	0.2918	TRUE	-0.0489	0.7954	0.9002	TRUE	0.01122	0.934	1	TRUE	-0.1374	0.3571
0610008F07Rik	_NE	NA	FALSE	0	1	NA	FALSE	0	1	NA	FALSE	0	1	NA	FALSE	0	1	NA	FALSE	0	1	NA	FALSE	0	1	NA	FALSE	0	1	NA	FALSE	0	1	NA	FALSE	0	1	NA	FALSE	0	1	NA	FALSE	0	1	NA	FALSE	0	1
0610009B14Rik	_NE	NA	FALSE	-0.811	0.6099	NA	FALSE	0	1	NA	FALSE	-2.587	0.1407	NA	FALSE	0.744	0.6365	NA	FALSE	-0.1565	0.9177	NA	FALSE	-2.674	0.12	NA	FALSE	-4.099	0.01471	NA	FALSE	0	1	NA	FALSE	1.774	0.2773	NA	FALSE	0	1	NA	FALSE	-1.865	0.2589	NA	FALSE	-0.03864	0.9768
0610009B22Rik	_NE	NA	TRUE	0.05038	0.8203	0.9983	TRUE	0.09083	0.5732	0.7634	TRUE	0.0115	0.9475	0.9868	TRUE	0.1082	0.5915	0.8916	TRUE	0.3673	0.06089	0.3969	TRUE	0.1525	0.5205	0.9764	TRUE	-0.1177	0.5931	0.8587	TRUE	0.01869	0.9369	0.9735	TRUE	0.1019	0.5533	0.7985	TRUE	-0.01034	0.96	0.9837	TRUE	-0.003881	0.9811	1	TRUE	0.1243	0.4669
0610009D07Rik	_NE	NA	TRUE	-0.05436	0.7387	0.9959	TRUE	0.2118	0.07067	0.2409	TRUE	-0.04266	0.7205	0.9106	TRUE	0.1227	0.4189	0.8304	TRUE	0.4415	0.00435	0.1085	TRUE	0.1743	0.3529	0.9313	TRUE	-0.2803	0.1214	0.4894	TRUE	0.2479	0.1809	0.4009	TRUE	0.1254	0.3686	0.6752	TRUE	0.08725	0.5498	0.7578	TRUE	0.02667	0.8489	1	TRUE	-0.06084	0.6199
0610009L18Rik	_NE	NA	TRUE	0.05312	0.8808	0.9983	TRUE	-0.1614	0.5926	0.7754	TRUE	-0.01642	0.9573	0.9893	TRUE	-0.1897	0.6011	0.8953	TRUE	-0.003658	0.9918	0.9972	TRUE	-0.174	0.6937	0.9825	TRUE	0.1467	0.7157	0.9146	TRUE	0.3334	0.361	0.6063	TRUE	-0.4583	0.1478	0.4437	TRUE	0.107	0.739	0.8697	TRUE	-0.1835	0.5327	1	TRUE	-0.2113	0.5076
0610009O20Rik	_NE	NA	TRUE	0.11	0.483	0.9959	TRUE	-0.1781	0.1331	0.3449	TRUE	0.1191	0.2905	0.6793	TRUE	0.007119	0.9564	0.9926	TRUE	-0.1718	0.2153	0.6135	TRUE	0.01748	0.9231	0.9971	TRUE	0.1485	0.3586	0.7342	TRUE	-0.02134	0.9035	0.9593	TRUE	-0.2173	0.05748	0.2768	TRUE	-0.1426	0.3187	0.5629	TRUE	0.1028	0.3186	1	TRUE	-0.04192	0.6866
0610010B08Rik	_NE	NA	TRUE	0.3873	0.4503	0.9959	TRUE	0.4304	0.1542	0.3737	TRUE	-0.1569	0.6275	0.8743	TRUE	-0.3554	0.4468	0.8417	TRUE	-0.364	0.4726	0.7937	FALSE	-0.06674	0.9569	NA	FALSE	0.2086	0.8126	NA	FALSE	-0.427	0.7126	NA	FALSE	-0.5569	0.3036	NA	TRUE	-0.1763	0.1544	0.3658	FALSE	0	1	NA	FALSE	-0.3905	0.6646
0610010F05Rik	_NE	NA	TRUE	-0.2452	0.1055	0.9959	TRUE	0.2357	0.04541	0.1856	TRUE	-0.02332	0.8433	0.9572	TRUE	-0.08283	0.5733	0.8846	TRUE	0.07908	0.6017	0.8551	TRUE	-0.08238	0.6901	0.9825	TRUE	-0.2158	0.2226	0.621	TRUE	-0.009004	0.9632	0.9855	TRUE	0.1362	0.2484	0.5658	TRUE	0.1592	0.2394	0.4776	TRUE	0.1546	0.1992	1	TRUE	-0.06697	0.5321
0610010K14Rik	_NE	NA	TRUE	0.2538	0.2325	0.9959	TRUE	-0.287	0.113	0.314	TRUE	0.06984	0.6671	0.8894	TRUE	0.05621	0.7545	0.9434	TRUE	-0.2287	0.2354	0.6339	TRUE	-0.04769	0.8393	0.9927	TRUE	0.2614	0.2223	0.621	TRUE	0.1638	0.4394	0.6769	TRUE	-0.1996	0.2252	0.5438	TRUE	-0.1481	0.3966	0.6331	TRUE	0.03122	0.8095	1	TRUE	-0.05291	0.7444
0610010O12Rik	_NE	4	TRUE	0.302	0.1883	0.9959	TRUE	-0.5387	0.001052	0.01685	TRUE	0.4613	0.002665	0.06608	TRUE	0.07869	0.69	0.9235	TRUE	-0.4705	0.01593	0.218	TRUE	-0.2924	0.2388	0.8767	TRUE	0.5325	0.02868	0.2474	TRUE	-0.08429	0.6636	0.8355	TRUE	-0.06246	0.7177	0.887	TRUE	-0.2245	0.2317	0.4698	TRUE	-0.1709	0.2258	1	TRUE	-0.03041	0.8732
0610011F06Rik	_NE	NA	TRUE	0.04627	0.8386	0.9983	TRUE	-0.2206	0.1548	0.3746	TRUE	0.253	0.1064	0.4672	TRUE	0.13	0.4809	0.8547	TRUE	-0.1283	0.504	0.8094	TRUE	-0.2186	0.3393	0.9223	TRUE	0.1086	0.6152	0.8705	TRUE	-0.1016	0.6286	0.814	TRUE	-0.03387	0.8444	0.9402	TRUE	-0.2242	0.2306	0.4683	TRUE	-0.1939	0.1546	1	TRUE	0.1623	0.2903
0610011L14Rik	_NE	NA	TRUE	-0.009674	0.9498	0.9991	TRUE	-0.0005542	0.9961	0.9986	TRUE	0.0221	0.8225	0.9496	TRUE	0.1893	0.1536	0.6707	TRUE	0.05242	0.6976	0.895	TRUE	-0.05184	0.7679	0.9896	TRUE	-0.002104	0.9892	0.9972	TRUE	-0.03794	0.8333	0.9257	TRUE	0.03975	0.7248	0.8895	TRUE	-0.1601	0.2889	0.5319	TRUE	-0.1133	0.2656	1	TRUE	0.07619	0.447
0610012G03Rik	_NE	NA	TRUE	0.1741	0.3529	0.9959	TRUE	0.06469	0.6355	0.8046	TRUE	0.2661	0.0546	0.3497	TRUE	0.1685	0.3227	0.7794	TRUE	0.06437	0.7176	0.9032	TRUE	0.00643	0.9775	0.9978	TRUE	0.3346	0.09402	0.437	TRUE	0.02313	0.9103	0.9626	TRUE	-0.17	0.3252	0.6389	TRUE	-0.1856	0.3528	0.5948	TRUE	-0.05542	0.6277	1	TRUE	-0.002496	0.9861
0610012H03Rik	_NE	NA	FALSE	1.804	0.2842	NA	FALSE	2.825	0.09351	NA	FALSE	0	1	NA	FALSE	0	1	NA	FALSE	1.805	0.2826	NA	FALSE	-3.579	0.03605	NA	FALSE	0	1	NA	FALSE	-3.012	0.08798	NA	FALSE	-1.958	0.2185	NA	FALSE	0	1	NA	FALSE	0	1	NA	FALSE	0	1
0610030E20Rik	_NE	NA	TRUE	-0.09504	0.5452	0.9959	TRUE	0.3674	0.001533	0.02203	TRUE	-0.03344	0.7631	0.926	TRUE	-0.0338	0.8174	0.9615	TRUE	0.0836	0.5701	0.8429	TRUE	0.3774	0.05952	0.582	TRUE	-0.0178	0.9261	0.9803	TRUE	0.2186	0.2738	0.5178	TRUE	0.1919	0.1403	0.4346	TRUE	0.03144	0.8422	0.9253	TRUE	0.02789	0.8172	1	TRUE	-0.03413	0.7693
0610031J06Rik	_NE	1	TRUE	0.1447	0.3609	0.9959	TRUE	0.01275	0.9149	0.9633	TRUE	-0.006008	0.9594	0.9899	TRUE	0.02969	0.8301	0.9645	TRUE	0.1181	0.442	0.7759	TRUE	0.2206	0.2023	0.8451	TRUE	0.3803	0.01992	0.2064	TRUE	0.7494	7.691e-05	0.0008669	TRUE	0.05551	0.669	0.8603	TRUE	0.4774	0.0008264	0.006984	TRUE	-0.02304	0.832	1	TRUE	0.08857	0.442
0610031O16Rik	_NE	NA	FALSE	0	1	NA	FALSE	0	1	NA	FALSE	0	1	NA	FALSE	0	1	NA	FALSE	0	1	NA	FALSE	0	1	NA	FALSE	0	1	NA	FALSE	0	1	NA	FALSE	0	1	NA	FALSE	0	1	NA	FALSE	0	1	NA	FALSE	0	1
0610037L13Rik	_NE	NA	TRUE	-0.03457	0.8415	0.9983	TRUE	0.08151	0.5276	0.7314	TRUE	-0.01275	0.9142	0.9788	TRUE	-0.03129	0.8249	0.9626	TRUE	-0.01162	0.9358	0.9795	TRUE	0.07845	0.6766	0.9825	TRUE	-0.07614	0.6502	0.8854	TRUE	-0.08556	0.6542	0.8294	TRUE	-0.1822	0.165	0.4686	TRUE	-0.2271	0.1308	0.3277	TRUE	0.06942	0.5412	1	TRUE	0.1397	0.2184
0610037P05Rik	_NE	NA	TRUE	0.0005509	0.9973	0.9999	TRUE	0.2288	0.04361	0.1818	TRUE	-0.04828	0.6625	0.8881	TRUE	0.2371	0.1012	0.6188	TRUE	0.2914	0.05421	0.3807	TRUE	0.05295	0.7707	0.9896	TRUE	-0.09668	0.5612	0.8448	TRUE	0.1363	0.4553	0.6885	TRUE	-0.1405	0.3184	0.6334	TRUE	0.004197	0.9773	0.9915	TRUE	0.08082	0.4371	1	TRUE	0.06408	0.5663
0610038B21Rik	_NE	NA	FALSE	-1.455	0.1288	NA	FALSE	1.068	0.111	NA	FALSE	0.3645	0.7273	NA	FALSE	1.277	0.1755	NA	FALSE	-1.637	0.08164	NA	FALSE	1.671	0.2629	NA	FALSE	3.143	0.1122	NA	FALSE	-0.5633	0.6585	NA	FALSE	-0.3747	0.5379	NA	FALSE	-0.1248	0.8339	NA	FALSE	1.262	0.3499	NA	FALSE	-2.886	0.01477
0610038L08Rik	_NE	NA	FALSE	-2.799	0.1109	NA	FALSE	1.991	0.2249	NA	FALSE	0.2266	0.893	NA	FALSE	-2.656	0.1175	NA	FALSE	1.875	0.2735	NA	FALSE	0	1	NA	FALSE	0	1	NA	FALSE	3.744	0.0222	NA	TRUE	0.2553	0.3012	0.6193	TRUE	-0.1487	0.6038	0.7935	FALSE	-2.663	0.1167	NA	FALSE	-0.1246	0.9438
0610039K10Rik	_NE	NA	FALSE	-2.811	0.11	NA	FALSE	-2.585	0.1404	NA	FALSE	0	1	NA	FALSE	1.836	0.2711	NA	FALSE	-0.9158	0.5702	NA	FALSE	0	1	NA	FALSE	0	1	NA	FALSE	2.829	0.09052	NA	TRUE	0.2288	0.165	0.4686	TRUE	0.2851	0.1342	0.3337	FALSE	1.907	0.2417	NA	FALSE	-0.8478	0.5669
0610040B10Rik	_NE	NA	TRUE	-0.01116	0.9795	0.9991	TRUE	-0.2682	0.4518	0.675	TRUE	-0.01598	0.9711	0.9937	TRUE	-0.4119	0.377	0.8112	TRUE	-0.4012	0.3118	0.6922	TRUE	0.01261	0.9823	0.9978	TRUE	0.05102	0.9401	0.9839	TRUE	1.349	0.01404	0.06444	FALSE	-0.4324	0.4005	NA	TRUE	1.096	0.03699	0.1397	TRUE	0.1525	0.7067	1	TRUE	-1.2	0.002833
0610040F04Rik	_NE	NA	TRUE	0.8071	0.09393	0.9959	TRUE	0.2484	0.4271	0.6564	TRUE	-0.6587	0.09461	0.4464	TRUE	-0.1636	0.6802	0.9216	TRUE	0.03146	0.9326	0.9787	TRUE	0.1851	0.6938	0.9825	TRUE	-0.5509	0.2123	0.6117	TRUE	0.6159	0.2047	0.4329	TRUE	0.0253	0.8992	0.9628	TRUE	-0.1329	0.4832	0.7078	TRUE	0.2116	0.6603	1	TRUE	-0.2016	0.5882
0610040J01Rik	_NE	1	TRUE	0.1441	0.6468	0.9959	TRUE	0.003349	0.9885	0.9952	TRUE	-0.09425	0.7014	0.9035	TRUE	-0.2077	0.4506	0.8434	TRUE	-0.187	0.4777	0.7965	TRUE	0.4283	0.2141	0.859	TRUE	0.5735	0.06789	0.3773	TRUE	1.118	0.0002292	0.002199	TRUE	0.02381	0.9248	0.9733	TRUE	0.7745	0.005238	0.03172	TRUE	0.2507	0.3098	1	TRUE	0.3142	0.22
0610043K17Rik	_NE	NA	TRUE	-0.05215	0.9283	0.9991	TRUE	0.03648	0.9361	0.974	TRUE	-0.3084	0.5493	0.8426	TRUE	-1.099	0.03125	0.4733	TRUE	-0.05518	0.9054	0.9718	TRUE	0.1067	0.8451	0.9927	TRUE	0.229	0.6716	0.8961	TRUE	-0.07126	0.8962	0.9567	FALSE	0.5376	0.377	NA	FALSE	-0.04282	0.9354	NA	FALSE	-0.05548	0.9291	NA	TRUE	-0.04788	0.9113
0910001L09Rik	_NE	NA	TRUE	0.2742	0.1395	0.9959	TRUE	-0.3026	0.04517	0.1852	TRUE	0.1726	0.1922	0.5882	TRUE	0.1272	0.4088	0.8247	TRUE	-0.1096	0.5174	0.8174	TRUE	0.03916	0.8603	0.9928	TRUE	0.2622	0.1578	0.5424	TRUE	0.1394	0.4671	0.6978	TRUE	-0.2984	0.07543	0.3156	TRUE	-0.07299	0.6379	0.8147	TRUE	0.0878	0.4322	1	TRUE	-0.00833	0.9566
100043387	_NE	NA	TRUE	-0.3644	0.2551	0.9959	TRUE	0.02844	0.8827	0.9462	TRUE	-0.3866	0.04377	0.313	TRUE	-0.2564	0.3936	0.82	TRUE	-0.2691	0.332	0.7068	TRUE	-0.1465	0.6714	0.9825	TRUE	-0.4746	0.1109	0.4688	TRUE	-0.4642	0.2474	0.4865	TRUE	-0.09408	0.6067	0.8281	TRUE	-0.0532	0.7842	0.8943	TRUE	0.1157	0.6474	1	TRUE	0.1264	0.4929
1100001G20Rik	_NE	NA	FALSE	1.861	0.2768	NA	FALSE	0	1	NA	FALSE	-2.533	0.1464	NA	FALSE	-1.957	0.2409	NA	FALSE	1.875	0.2735	NA	FALSE	0	1	NA	FALSE	-2.348	0.1857	NA	FALSE	2.004	0.2183	NA	FALSE	0	1	NA	FALSE	0	1	NA	FALSE	0	1	NA	FALSE	-0.8294	0.574
1110001A16Rik	_NE	NA	TRUE	-0.1088	0.6337	0.9959	TRUE	0.1382	0.3737	0.611	TRUE	0.05645	0.749	0.9216	TRUE	0.1724	0.429	0.8324	TRUE	0.463	0.03808	0.3312	TRUE	0.1216	0.6055	0.9825	TRUE	-0.1403	0.5178	0.824	TRUE	0.2933	0.245	0.4837	TRUE	0.02786	0.8654	0.9493	TRUE	0.0708	0.6907	0.8443	TRUE	0.1105	0.5375	1	TRUE	0.1056	0.5412
1110001J03Rik	_NE	NA	TRUE	0.4238	0.1474	0.9959	TRUE	-0.4157	0.0359	0.1621	TRUE	0.2349	0.2513	0.6465	TRUE	0.2175	0.3706	0.8084	TRUE	-0.3106	0.2447	0.6398	TRUE	-0.04429	0.8911	0.9957	TRUE	0.1348	0.6296	0.8761	TRUE	-0.2403	0.4077	0.6496	TRUE	-0.1524	0.4861	0.7584	TRUE	-0.4596	0.06415	0.205	TRUE	-0.004902	0.9739	1	TRUE	0.03851	0.8562
1110002B05Rik	_NE	1	TRUE	0.1018	0.5854	0.9959	TRUE	0.4186	0.0008605	0.01484	TRUE	-0.04672	0.7445	0.9201	TRUE	-0.09058	0.5635	0.8792	TRUE	0.2027	0.1862	0.5858	TRUE	0.3095	0.1251	0.7583	TRUE	-0.1067	0.5582	0.843	TRUE	0.5309	0.005551	0.03115	TRUE	0.2791	0.1128	0.3888	TRUE	0.235	0.1353	0.3354	TRUE	0.01072	0.938	1	TRUE	0.1324	0.3109
1110002L01Rik	_NE	NA	TRUE	-0.068	0.743	0.9959	TRUE	0.08409	0.5771	0.7655	TRUE	-0.1179	0.4772	0.8052	TRUE	-0.03952	0.8357	0.9665	TRUE	0.2684	0.1462	0.5375	TRUE	0.2093	0.3695	0.9383	TRUE	-0.01809	0.9323	0.9825	TRUE	-0.1351	0.5918	0.7911	TRUE	-0.08285	0.4451	0.7297	TRUE	-0.2671	0.04637	0.1638	TRUE	-0.02646	0.8826	1	TRUE	0.2101	0.1948
1110002N22Rik	_NE	NA	TRUE	-0.001539	0.9958	0.9998	TRUE	0.1928	0.3395	0.5805	TRUE	-0.3058	0.1575	0.5483	TRUE	0.08574	0.7512	0.943	TRUE	0.1746	0.4978	0.8061	TRUE	0.2048	0.5034	0.9739	TRUE	-0.4457	0.1329	0.5079	TRUE	0.1575	0.6077	0.8019	TRUE	0.2291	0.3466	0.6572	TRUE	0.2299	0.3993	0.6358	TRUE	0.04378	0.8643	1	TRUE	0.01446	0.9496
1110003E01Rik	_NE	NA	TRUE	-0.07314	0.585	0.9959	TRUE	0.08994	0.388	0.6243	TRUE	-0.00613	0.9423	0.9856	TRUE	0.08899	0.431	0.8338	TRUE	0.1148	0.3402	0.7118	TRUE	0.0414	0.7868	0.9896	TRUE	-0.04672	0.7325	0.9213	TRUE	0.05541	0.7037	0.8565	TRUE	0.0104	0.925	0.9733	TRUE	0.02814	0.8163	0.9112	TRUE	-0.001705	0.9852	1	TRUE	-0.0008881	0.9922
1110004E09Rik	_NE	NA	TRUE	0.1899	0.3058	0.9959	TRUE	0.0744	0.578	0.766	TRUE	0.0827	0.5591	0.8464	TRUE	0.2104	0.1973	0.7081	TRUE	0.2878	0.0909	0.4549	TRUE	-0.1686	0.421	0.9557	TRUE	-0.1065	0.5731	0.8501	TRUE	0.1134	0.5846	0.7855	TRUE	0.1682	0.2659	0.5859	TRUE	-0.1949	0.3065	0.5503	TRUE	0.008837	0.945	1	TRUE	-0.08296	0.5711
1110004F10Rik	_NE	NA	TRUE	-0.09685	0.4622	0.9959	TRUE	0.1036	0.3213	0.5646	TRUE	-0.1013	0.2627	0.6553	TRUE	0.07789	0.532	0.8702	TRUE	0.1458	0.2719	0.6635	TRUE	-0.08711	0.575	0.9788	TRUE	-0.0958	0.4888	0.8099	TRUE	0.2141	0.1656	0.3789	TRUE	-0.03406	0.7606	0.9053	TRUE	0.1752	0.1705	0.3915	TRUE	-0.01694	0.8535	1	TRUE	-0.1109	0.2337
1110005A03Rik	_NE	NA	TRUE	0.03118	0.8746	0.9983	TRUE	0.2783	0.05782	0.2141	TRUE	-0.2165	0.1788	0.5709	TRUE	0.1972	0.3335	0.785	TRUE	0.1614	0.3873	0.7424	TRUE	0.4126	0.07362	0.629	TRUE	0.06523	0.7663	0.9326	TRUE	0.23	0.3176	0.5654	TRUE	-0.2649	0.1095	0.3829	TRUE	-0.3192	0.09869	0.2742	TRUE	-0.085	0.5777	1	TRUE	0.1225	0.4826
1110006O24Rik	_NE	NA	FALSE	0.07422	0.9339	NA	TRUE	-0.9534	0.08487	0.2672	FALSE	0.7166	0.2102	NA	TRUE	-0.63	0.3102	0.772	TRUE	-0.6518	0.2919	0.6821	FALSE	-0.2129	0.7313	NA	FALSE	-0.571	0.4052	NA	FALSE	0.1947	0.7706	NA	FALSE	-0.2379	0.7455	NA	FALSE	1.043	0.1036	NA	TRUE	0.7766	0.1472	1	FALSE	-0.2124	0.743
1110007C09Rik	_NE	4	TRUE	0.202	0.5672	0.9959	TRUE	-0.8979	0.0004249	0.008911	TRUE	0.4063	0.09666	0.4499	TRUE	-0.3421	0.2346	0.7252	TRUE	-0.5034	0.1145	0.4923	TRUE	-0.3174	0.4083	0.9531	TRUE	0.4096	0.271	0.6633	TRUE	0.7357	0.02149	0.08971	TRUE	-0.03888	0.8688	0.9507	TRUE	0.2666	0.2674	0.508	TRUE	-0.2988	0.1538	1	TRUE	-0.03458	0.8973
1110008F13Rik	_NE	NA	TRUE	-0.03267	0.8413	0.9983	TRUE	0.2515	0.02853	0.1426	TRUE	0.06649	0.5793	0.8541	TRUE	0.2432	0.1094	0.6235	TRUE	0.3144	0.052	0.3742	TRUE	0.1458	0.4339	0.9598	TRUE	-0.03916	0.8204	0.9498	TRUE	0.0009917	0.9957	0.9982	TRUE	0.06679	0.6308	0.841	TRUE	-0.2111	0.1855	0.4122	TRUE	0.03664	0.7466	1	TRUE	0.06351	0.6132
1110008J03Rik	_NE	4	TRUE	0.1515	0.5586	0.9959	TRUE	-0.5357	0.002925	0.03446	TRUE	0.4434	0.01615	0.1829	TRUE	0.1421	0.4679	0.8511	TRUE	-0.4752	0.01422	0.2093	TRUE	-0.4972	0.08861	0.6743	TRUE	0.639	0.00495	0.09252	TRUE	-0.698	0.004561	0.02642	TRUE	-0.122	0.546	0.7965	TRUE	-0.4735	0.02285	0.09846	TRUE	0.1536	0.3057	1	TRUE	-0.1127	0.5228
1110008L16Rik	_NE	NA	TRUE	-0.1045	0.707	0.9959	TRUE	0.1754	0.3658	0.6035	TRUE	-0.1652	0.4208	0.7708	TRUE	-0.1464	0.5418	0.8723	TRUE	0.3291	0.1603	0.5551	TRUE	0.2721	0.3676	0.9373	TRUE	-0.05276	0.8471	0.9608	TRUE	0.2377	0.3826	0.6267	TRUE	-0.1393	0.4605	0.7419	TRUE	0.3226	0.1627	0.3791	TRUE	0.1168	0.5931	1	TRUE	0.02064	0.9202
1110008P14Rik	_NE	4	TRUE	0.5601	0.01136	0.8007	TRUE	-0.3521	0.06175	0.2226	TRUE	0.5796	6.553e-05	0.006741	TRUE	0.117	0.5385	0.8712	TRUE	-0.6929	0.0001027	0.01022	TRUE	-0.3803	0.1815	0.8245	TRUE	0.8075	0.0007713	0.02402	TRUE	-0.5917	0.003107	0.01955	TRUE	-0.353	0.02508	0.1779	TRUE	-0.5861	0.006178	0.03621	TRUE	-0.09006	0.6229	1	TRUE	-0.2039	0.2588
1110012J17Rik	_NE	3	TRUE	0.3649	0.1537	0.9959	TRUE	-0.2425	0.05326	0.2033	TRUE	-0.1192	0.2587	0.6507	TRUE	-0.06831	0.6602	0.915	TRUE	-0.6742	4.272e-05	0.005888	TRUE	-0.3832	0.129	0.7649	TRUE	0.211	0.2465	0.6447	TRUE	-0.5655	0.002188	0.01469	TRUE	-0.03972	0.7454	0.8985	TRUE	-0.2567	0.07657	0.2318	TRUE	0.2397	0.2104	1	TRUE	0.0486	0.719
1110012L19Rik	_NE	NA	TRUE	0.01077	0.9652	0.9991	TRUE	0.4519	0.01406	0.09462	TRUE	0.002048	0.9916	0.999	TRUE	0.1791	0.4294	0.8326	TRUE	0.1969	0.3743	0.7353	TRUE	0.03031	0.9118	0.9959	TRUE	0.02203	0.9314	0.9821	TRUE	-0.07653	0.7726	0.8943	TRUE	-0.069	0.7425	0.8967	TRUE	-0.1067	0.6339	0.813	TRUE	0.1595	0.4828	1	TRUE	0.2251	0.2809
1110014N23Rik	_NE	4	TRUE	0.2608	0.1261	0.9959	TRUE	-0.6343	8.961e-08	1.364e-05	TRUE	0.3507	0.0005143	0.02471	TRUE	0.1047	0.4679	0.8511	TRUE	-0.5352	0.0004777	0.02684	TRUE	-0.323	0.1664	0.8065	TRUE	0.374	0.03989	0.2905	TRUE	-0.2133	0.2264	0.4609	TRUE	-0.2364	0.07468	0.3145	TRUE	-0.243	0.1218	0.3127	TRUE	-0.05454	0.5462	1	TRUE	-0.07157	0.5633
1110015O18Rik	_NE	NA	FALSE	-0.7364	0.2834	NA	FALSE	-0.5249	0.4849	NA	FALSE	-2.146	0.01052	NA	FALSE	0.05597	0.9452	NA	FALSE	0.2307	0.7407	NA	FALSE	0.687	0.4604	NA	TRUE	-0.5095	0.5262	0.8284	FALSE	0.7088	0.3647	NA	FALSE	0.5199	0.5323	NA	FALSE	-0.06359	0.9483	NA	FALSE	-2.725	0.01702	NA	FALSE	0.4287	0.604
1110017D15Rik	_NE	NA	TRUE	0.3162	0.423	0.9959	TRUE	-0.6584	0.04216	0.178	TRUE	-0.1174	0.7238	0.9118	TRUE	-0.5741	0.1472	0.6652	TRUE	-0.379	0.2515	0.6449	TRUE	-0.02586	0.9497	0.9975	TRUE	-0.1684	0.7097	0.9123	TRUE	-0.2925	0.4894	0.7151	TRUE	0.7225	0.01218	0.1145	TRUE	-0.7675	0.02592	0.108	TRUE	0.2597	0.4415	1	TRUE	0.4625	0.1884
1110017F19Rik	_NE	NA	FALSE	1.04	0.395	NA	FALSE	-0.4331	0.6715	NA	FALSE	-0.3849	0.743	NA	FALSE	-4.891	0.003017	NA	FALSE	-1.027	0.3536	NA	FALSE	-0.03794	0.9761	NA	FALSE	-1.377	0.3805	NA	FALSE	-0.5714	0.6814	NA	FALSE	0.7025	0.3853	NA	FALSE	-0.7643	0.3133	NA	FALSE	-1.811	0.2656	NA	FALSE	2.766	0.02212
1110018G07Rik	_NE	NA	TRUE	-0.1404	0.4671	0.9959	TRUE	0.1184	0.3309	0.5736	TRUE	-0.0282	0.7407	0.9191	TRUE	0.2656	0.02768	0.452	TRUE	0.2522	0.0632	0.4015	TRUE	-0.08385	0.5974	0.9807	TRUE	-0.153	0.2905	0.6831	TRUE	-0.1951	0.2288	0.4643	TRUE	-0.02902	0.8253	0.9333	TRUE	-0.1559	0.2294	0.4666	TRUE	-0.0216	0.8359	1	TRUE	-0.1331	0.1444
1110018J18Rik	_NE	NA	TRUE	-0.07402	0.8146	0.998	TRUE	0.3614	0.1295	0.3392	TRUE	-0.06798	0.7749	0.9302	TRUE	-0.269	0.3724	0.8088	TRUE	-0.04307	0.8761	0.9636	TRUE	0.4983	0.1269	0.7608	TRUE	-0.1037	0.7314	0.9211	TRUE	-0.0006167	0.9984	0.9993	TRUE	0.297	0.1886	0.4995	TRUE	-0.1442	0.6284	0.809	TRUE	-0.2909	0.3005	1	TRUE	0.3409	0.1558
1110019D14Rik	_NE	NA	TRUE	-0.15	0.7138	0.9959	TRUE	0.421	0.1731	0.3971	TRUE	-0.4226	0.2089	0.6058	TRUE	0.1204	0.7661	0.9471	TRUE	-0.09718	0.7916	0.932	TRUE	0.6527	0.1798	0.8211	TRUE	-0.08656	0.8517	0.9622	TRUE	0.4438	0.2841	0.5298	FALSE	0.1619	0.6923	NA	TRUE	-0.02581	0.9469	0.9773	TRUE	0.5099	0.1963	1	TRUE	0.4222	0.214
1110020A21Rik	_NE	NA	TRUE	0.5671	0.2651	0.9959	TRUE	0.3116	0.5088	0.7164	TRUE	-0.03895	0.9325	0.9829	TRUE	0.3067	0.5593	0.8781	TRUE	0.2683	0.5778	0.8464	TRUE	0.2731	0.6402	0.9825	TRUE	-0.408	0.5569	0.8427	TRUE	1.265	0.03118	0.118	FALSE	-0.4028	0.5483	NA	TRUE	-0.6946	0.2174	0.4529	TRUE	-0.01124	0.9799	1	TRUE	-0.4008	0.4186
1110020G09Rik	_NE	NA	TRUE	-0.1409	0.3317	0.9959	TRUE	0.2193	0.05838	0.2153	TRUE	-0.08751	0.4005	0.7578	TRUE	-0.04669	0.738	0.9385	TRUE	0.22	0.1023	0.4735	TRUE	0.3651	0.04602	0.5293	TRUE	-0.01354	0.9401	0.9839	TRUE	0.4438	0.01111	0.05394	TRUE	0.1723	0.1276	0.4125	TRUE	0.5024	0.0004168	0.003912	TRUE	0.02561	0.8301	1	TRUE	0.07464	0.5017
1110021J02Rik	_NE	NA	TRUE	0.0385	0.8409	0.9983	TRUE	0.18	0.1861	0.4152	TRUE	-0.1604	0.2645	0.6568	TRUE	0.03273	0.8499	0.9699	TRUE	0.1297	0.4437	0.7765	TRUE	0.2461	0.2711	0.8914	TRUE	-0.06966	0.7261	0.9191	TRUE	-0.04838	0.843	0.93	TRUE	-0.02904	0.7905	0.9192	TRUE	-0.123	0.33	0.5733	TRUE	-0.149	0.3109	1	TRUE	0.2126	0.1167
1110021L09Rik	_NE	NA	TRUE	-0.1471	0.393	0.9959	TRUE	0.07238	0.5665	0.7578	TRUE	-0.1757	0.1461	0.5298	TRUE	0.03658	0.8197	0.9616	TRUE	0.1597	0.2931	0.6829	TRUE	0.401	0.03717	0.4763	TRUE	-0.05756	0.7458	0.9257	TRUE	0.1652	0.3582	0.6036	TRUE	-0.1	0.4748	0.7511	TRUE	-0.1459	0.3501	0.5926	TRUE	0.04548	0.7424	1	TRUE	0.235	0.06713
1110028C15Rik	_NE	NA	TRUE	-0.2636	0.2441	0.9959	TRUE	0.3761	0.01851	0.1113	TRUE	-0.3951	0.03009	0.257	TRUE	-0.3196	0.1528	0.6691	TRUE	-0.1985	0.3349	0.7087	TRUE	-0.00528	0.9855	0.9978	TRUE	-0.5691	0.01219	0.1612	TRUE	-0.05685	0.8597	0.9379	TRUE	0.3498	0.05624	0.2738	TRUE	0.06519	0.6924	0.8453	TRUE	-0.006784	0.9659	1	TRUE	0.1221	0.4361
1110028F11Rik	_NE	NA	FALSE	-0.1684	0.8771	NA	FALSE	0.263	0.8245	NA	FALSE	-1.602	0.1464	NA	FALSE	0.4257	0.7476	NA	FALSE	-0.6904	0.5575	NA	FALSE	0.3118	0.8069	NA	FALSE	0.001958	0.9975	NA	FALSE	3.715	0.02308	NA	FALSE	-1.876	0.1151	NA	FALSE	1.806	0.3462	NA	FALSE	-1.234	0.3843	NA	FALSE	0.5834	0.5924
1110028F18Rik	_NE	NA	FALSE	1.804	0.2842	NA	FALSE	0	1	NA	FALSE	0	1	NA	FALSE	0	1	NA	FALSE	0	1	NA	FALSE	0	1	NA	FALSE	0	1	NA	FALSE	0	1	NA	FALSE	0	1	NA	FALSE	0	1	NA	FALSE	0	1	NA	FALSE	0	1
1110031I02Rik	_NE	NA	TRUE	0.267	0.4336	0.9959	TRUE	-0.2006	0.3875	0.6238	TRUE	0.04004	0.867	0.965	TRUE	-0.3386	0.2357	0.7252	TRUE	-0.1282	0.6542	0.8784	TRUE	-0.3609	0.2958	0.9025	TRUE	0.1293	0.6806	0.9006	TRUE	0.5732	0.06596	0.2034	TRUE	0.4911	0.03445	0.2102	TRUE	0.2114	0.4381	0.6716	TRUE	-0.4025	0.1158	1	TRUE	0.02759	0.9171
1110032A03Rik	_NE	NA	TRUE	-0.0427	0.8147	0.998	TRUE	0.1825	0.1626	0.3853	TRUE	-0.07829	0.5787	0.8541	TRUE	-0.03746	0.8246	0.9626	TRUE	0.3781	0.02055	0.2482	TRUE	0.1132	0.574	0.9788	TRUE	-0.18	0.3375	0.7189	TRUE	0.3648	0.04798	0.1617	TRUE	0.1524	0.356	0.6661	TRUE	0.1811	0.2796	0.5226	TRUE	0.03581	0.7933	1	TRUE	0.1172	0.3938
1110032A04Rik	_NE	NA	TRUE	0.5337	0.1729	0.9959	TRUE	0.326	0.3162	0.5594	TRUE	-0.1319	0.6625	0.8881	TRUE	-0.6691	0.1006	0.6188	TRUE	-0.2139	0.5946	0.852	TRUE	0.01766	0.9659	0.9975	TRUE	-0.8265	0.04948	0.3234	TRUE	-1.167	0.01233	0.05837	FALSE	0.1619	0.6923	NA	TRUE	-0.6148	0.1735	0.3959	TRUE	-0.4055	0.368	1	TRUE	-0.07158	0.8298
1110032F04Rik	_NE	3	TRUE	0.08305	0.7858	0.9959	TRUE	0.146	0.4145	0.6465	TRUE	-0.004109	0.9841	0.997	TRUE	0.2477	0.2522	0.7334	TRUE	-0.03579	0.8812	0.9654	TRUE	-0.5335	0.05959	0.582	TRUE	-0.08412	0.7528	0.928	TRUE	-1.012	0.000427	0.003749	TRUE	-0.4091	0.07894	0.3234	TRUE	-0.6026	0.03307	0.129	TRUE	0.2769	0.146	1	TRUE	-0.2792	0.1857
1110034A24Rik	_NE	NA	TRUE	-0.1395	0.6635	0.9959	TRUE	0.03768	0.8672	0.9382	TRUE	-0.003479	0.9886	0.9983	TRUE	0.03198	0.906	0.9837	TRUE	0.009373	0.972	0.9906	TRUE	-0.005647	0.9862	0.9978	TRUE	0.1897	0.5682	0.8487	TRUE	0.1384	0.6498	0.827	TRUE	-0.00535	0.9773	0.9906	TRUE	-0.3146	0.139	0.3416	TRUE	0.07198	0.7787	1	TRUE	-0.05874	0.8255
1110034B05Rik	_NE	NA	TRUE	-0.07084	0.7595	0.9959	TRUE	0.3185	0.07967	0.2581	TRUE	0.07158	0.7009	0.9033	TRUE	-0.2419	0.3233	0.7794	TRUE	0.02049	0.9215	0.9754	TRUE	-0.05555	0.8555	0.9928	TRUE	-0.2885	0.2684	0.6619	TRUE	0.1652	0.5759	0.7794	TRUE	0.2724	0.1942	0.5065	TRUE	0.01139	0.9556	0.9824	TRUE	-0.1216	0.5149	1	TRUE	0.02114	0.9104
1110034G24Rik	_NE	NA	TRUE	-0.1219	0.6208	0.9959	TRUE	0.2668	0.1278	0.3368	TRUE	-0.3698	0.07137	0.3922	TRUE	0.1248	0.5746	0.8856	TRUE	0.08112	0.7044	0.897	TRUE	-0.009115	0.974	0.9978	TRUE	-0.1323	0.6068	0.866	TRUE	0.395	0.149	0.3539	TRUE	-0.4426	0.03204	0.2035	TRUE	-0.1593	0.4813	0.7064	TRUE	-0.01324	0.9467	1	TRUE	0.08981	0.6743
1110035M17Rik	_NE	NA	TRUE	0.4415	0.3014	0.9959	TRUE	-0.5681	0.1116	0.3119	TRUE	0.5649	0.08155	0.4155	TRUE	0.2086	0.6015	0.8955	TRUE	0.1034	0.7814	0.9285	TRUE	-0.5651	0.1971	0.8419	TRUE	0.2487	0.617	0.8714	TRUE	-0.3395	0.4098	0.651	TRUE	-0.1699	0.6173	0.8347	TRUE	-0.2558	0.4678	0.6962	TRUE	-0.3618	0.2549	1	TRUE	-0.2408	0.4824
1110036E04Rik	_NE	NA	FALSE	-1.983	0.2415	NA	FALSE	0	1	NA	FALSE	0	1	NA	FALSE	0	1	NA	FALSE	0	1	NA	FALSE	0	1	NA	FALSE	0	1	NA	FALSE	0	1	NA	FALSE	0	1	NA	FALSE	0	1	NA	FALSE	0	1	NA	FALSE	0	1
1110037F02Rik	_NE	NA	TRUE	-0.2234	0.127	0.9959	TRUE	0.1799	0.108	0.3057	TRUE	-0.2227	0.02158	0.216	TRUE	0.01259	0.9186	0.9857	TRUE	0.1101	0.4438	0.7767	TRUE	0.06166	0.7054	0.9842	TRUE	-0.1528	0.2811	0.6716	TRUE	-0.08262	0.62	0.8091	TRUE	0.2525	0.04171	0.2327	TRUE	0.0352	0.7983	0.9016	TRUE	0.01818	0.8756	1	TRUE	0.1084	0.3101
1110038B12Rik	_NE	NA	TRUE	0.1845	0.4825	0.9959	TRUE	-0.1779	0.4062	0.6393	TRUE	0.2218	0.2602	0.6529	TRUE	0.2102	0.3598	0.8026	TRUE	-0.07553	0.7409	0.9141	TRUE	0.05592	0.8504	0.9927	TRUE	0.1788	0.5271	0.829	TRUE	0.6577	0.01239	0.05864	TRUE	-0.03714	0.8652	0.9493	TRUE	0.4743	0.02218	0.09642	TRUE	0.06593	0.7436	1	TRUE	-0.01363	0.9489
1110038D17Rik	_NE	NA	TRUE	0.07	0.7059	0.9959	TRUE	-0.04514	0.7489	0.8739	TRUE	-0.04547	0.7639	0.9262	TRUE	0.16	0.3372	0.788	TRUE	-0.04342	0.7947	0.9327	TRUE	-0.0477	0.8229	0.9904	TRUE	-0.1681	0.3566	0.7328	TRUE	0.1741	0.4047	0.6472	TRUE	0.06434	0.7027	0.8788	TRUE	-0.07055	0.6878	0.8425	TRUE	0.07677	0.5905	1	TRUE	-0.01146	0.9381
1110038F14Rik	_NE	NA	TRUE	0.3578	0.09675	0.9959	TRUE	-0.2352	0.1815	0.4089	TRUE	0.2791	0.09204	0.4405	TRUE	0.04386	0.819	0.9615	TRUE	-0.2702	0.1667	0.5634	TRUE	-0.2251	0.3804	0.9409	TRUE	0.2269	0.313	0.7008	TRUE	0.09277	0.6754	0.8426	TRUE	-0.2524	0.2046	0.5173	TRUE	0.08777	0.629	0.8092	TRUE	0.007545	0.9563	1	TRUE	-0.07709	0.644
1110046J04Rik	_NE	NA	TRUE	0.629	0.1538	0.9959	TRUE	0.1192	0.7203	0.8554	TRUE	0.09205	0.774	0.9299	TRUE	0.2472	0.4976	0.8615	TRUE	0.3541	0.3176	0.6965	TRUE	0.3164	0.4878	0.9719	TRUE	-0.1261	0.7733	0.9351	TRUE	-0.2208	0.6359	0.818	FALSE	-0.1174	0.7842	NA	TRUE	-0.3585	0.3397	0.5829	TRUE	-0.1407	0.7217	1	TRUE	-0.008967	0.9783
1110049F12Rik	_NE	NA	TRUE	0.06712	0.6352	0.9959	TRUE	0.06138	0.5753	0.7645	TRUE	0.08969	0.3559	0.7287	TRUE	0.248	0.04535	0.5132	TRUE	0.1833	0.1719	0.5696	TRUE	-0.09325	0.5877	0.979	TRUE	0.1248	0.4079	0.7636	TRUE	0.1092	0.5427	0.7559	TRUE	-0.11	0.3104	0.627	TRUE	-0.04824	0.7194	0.8599	TRUE	0.01633	0.868	1	TRUE	-0.03937	0.6916
1110050K14Rik	_NE	NA	TRUE	0.3572	0.4823	0.9959	TRUE	-0.1085	0.7266	0.8599	TRUE	0.2336	0.5299	0.8326	TRUE	-0.5268	0.1836	0.6987	TRUE	-0.4863	0.2159	0.6146	TRUE	0.02306	0.963	0.9975	TRUE	0.02342	0.957	0.9889	TRUE	-0.4155	0.4004	0.6439	FALSE	-0.1231	0.7691	NA	TRUE	-0.2032	0.5943	0.7875	TRUE	0.4064	0.2409	1	TRUE	-0.3051	0.4178
1110051M20Rik	_NE	NA	TRUE	-0.08744	0.5356	0.9959	TRUE	-0.05097	0.6221	0.7958	TRUE	0.1342	0.1672	0.5589	TRUE	0.2076	0.1077	0.6208	TRUE	0.1823	0.1759	0.5741	TRUE	-0.0609	0.7149	0.986	TRUE	-0.02339	0.8705	0.9654	TRUE	-0.1972	0.2353	0.4726	TRUE	-0.223	0.05662	0.2747	TRUE	-0.1747	0.1592	0.3735	TRUE	0.04499	0.6727	1	TRUE	0.02125	0.8245
1110054M08Rik	_NE	NA	TRUE	0.2842	0.3891	0.9959	TRUE	0.0921	0.6882	0.8358	TRUE	0.02365	0.923	0.9814	TRUE	-0.01887	0.9475	0.9912	TRUE	0.06118	0.8279	0.9453	TRUE	0.2161	0.5369	0.9787	TRUE	0.3845	0.248	0.6466	TRUE	0.4224	0.1708	0.3864	TRUE	-0.206	0.4173	0.7094	TRUE	0.007203	0.9812	0.9926	TRUE	-0.07367	0.7743	1	TRUE	0.02335	0.9299
1110054O05Rik	_NE	NA	TRUE	-0.01854	0.9179	0.9991	TRUE	0.1569	0.2386	0.4779	TRUE	-0.05552	0.6762	0.8934	TRUE	0.1586	0.3235	0.7794	TRUE	0.2087	0.192	0.5921	TRUE	0.03174	0.876	0.9939	TRUE	-0.07871	0.6627	0.8911	TRUE	-0.04776	0.7993	0.9084	TRUE	0.1012	0.4914	0.7619	TRUE	-0.06299	0.6982	0.8486	TRUE	0.091	0.5421	1	TRUE	0.04156	0.7584
1110057K04Rik	_NE	NA	TRUE	-0.1132	0.4632	0.9959	TRUE	0.2868	0.01113	0.0822	TRUE	-0.02547	0.8081	0.9441	TRUE	0.1854	0.1981	0.7081	TRUE	0.3396	0.02146	0.2525	TRUE	0.3829	0.02731	0.404	TRUE	0.08813	0.5798	0.8523	TRUE	0.07562	0.655	0.8299	TRUE	0.07183	0.5491	0.7971	TRUE	-0.1148	0.398	0.6344	TRUE	-0.01396	0.9045	1	TRUE	0.1437	0.181
1110058L19Rik	_NE	NA	TRUE	0.08101	0.6964	0.9959	TRUE	0.2718	0.07592	0.2513	TRUE	0.2117	0.2495	0.645	TRUE	0.042	0.826	0.963	TRUE	0.3301	0.1099	0.487	TRUE	0.07947	0.7454	0.9885	TRUE	-0.2259	0.3132	0.7008	TRUE	0.3598	0.1515	0.3573	TRUE	-0.01515	0.9313	0.9758	TRUE	-0.03339	0.8702	0.94	TRUE	0.1519	0.3603	1	TRUE	0.1336	0.444
1110059E24Rik	_NE	NA	TRUE	-0.1239	0.4951	0.9959	TRUE	0.2735	0.06535	0.2306	TRUE	-0.147	0.2978	0.6859	TRUE	-0.02997	0.8601	0.9727	TRUE	0.2322	0.1703	0.5675	TRUE	0.0631	0.7801	0.9896	TRUE	-0.2035	0.2855	0.6772	TRUE	0.251	0.2109	0.4409	TRUE	0.002818	0.9862	0.9943	TRUE	0.1971	0.2792	0.5224	TRUE	-0.02187	0.882	1	TRUE	0.08533	0.5766
1110059G10Rik	_NE	NA	TRUE	-0.003695	0.9861	0.9991	TRUE	0.3318	0.04674	0.1888	TRUE	-0.097	0.5868	0.8579	TRUE	0.1105	0.5845	0.8897	TRUE	0.284	0.1774	0.576	TRUE	0.1656	0.5232	0.9765	TRUE	-0.2309	0.343	0.7233	TRUE	0.1929	0.4597	0.6917	TRUE	-0.04413	0.8188	0.9302	TRUE	-0.0008625	0.9964	0.9985	TRUE	0.08641	0.618	1	TRUE	-0.125	0.4882
1110059M19Rik	_NE	1	TRUE	0.7076	0.3437	0.9959	TRUE	1.642	0.008771	0.07039	TRUE	-0.4418	0.4638	0.7981	TRUE	-2.104	0.00305	0.1808	TRUE	-0.3901	0.6194	0.8628	FALSE	-0.2832	0.7688	NA	TRUE	-2.828	0.0002905	0.01163	TRUE	2.55	0.005187	0.02945	TRUE	4.628	9.777e-26	4.43e-23	TRUE	0.5416	0.3712	0.6113	TRUE	-1.996	0.008229	1	TRUE	2.281	0.003419
1110065P20Rik	_NE	NA	TRUE	0.1154	0.548	0.9959	TRUE	-0.03183	0.818	0.9134	TRUE	0.358	0.006757	0.1144	TRUE	0.2431	0.1821	0.6977	TRUE	-0.05796	0.7284	0.9087	TRUE	-0.1357	0.5365	0.9787	TRUE	0.1665	0.3602	0.7348	TRUE	-0.01167	0.958	0.9837	TRUE	-0.3198	0.08862	0.3442	TRUE	-0.3391	0.1494	0.358	TRUE	-0.02697	0.8071	1	TRUE	-0.113	0.4482
1110067D22Rik	_NE	NA	TRUE	-0.04974	0.7175	0.9959	TRUE	0.3956	0.0001051	0.003155	TRUE	-0.151	0.08238	0.4179	TRUE	0.1619	0.1767	0.6937	TRUE	0.2342	0.09924	0.468	TRUE	0.165	0.3149	0.9113	TRUE	-0.08251	0.5849	0.8551	TRUE	-0.01813	0.9086	0.9616	TRUE	0.01552	0.8976	0.9622	TRUE	0.1046	0.4075	0.643	TRUE	-0.04566	0.6239	1	TRUE	-0.07103	0.4529
1190002F15Rik	_NE	NA	FALSE	1.177	0.215	NA	FALSE	-0.1371	0.8357	NA	FALSE	-0.9172	0.4388	NA	FALSE	0.8642	0.537	NA	FALSE	0.947	0.4026	NA	FALSE	3.784	0.02921	NA	FALSE	4.776	0.005501	NA	FALSE	3.492	0.0004668	NA	FALSE	-1.502	0.2531	NA	FALSE	4.841	0.001615	NA	FALSE	-1.747	0.1086	NA	FALSE	0.4416	0.7275
1190002H23Rik	_NE	1	TRUE	0.2753	0.2716	0.9959	TRUE	0.3644	0.04071	0.1741	TRUE	-0.1401	0.467	0.8	TRUE	-0.01701	0.9389	0.9892	TRUE	0.2411	0.2654	0.6575	TRUE	0.42	0.111	0.7297	TRUE	0.1342	0.5631	0.8463	TRUE	0.683	0.006817	0.03638	TRUE	0.0167	0.9283	0.9745	TRUE	0.5419	0.007991	0.04439	TRUE	-0.1907	0.2639	1	TRUE	0.1297	0.5198
1190002N15Rik	_NE	3	TRUE	-0.1958	0.3193	0.9959	TRUE	0.3423	0.02981	0.1468	TRUE	-0.3765	0.005625	0.104	TRUE	-0.03908	0.7723	0.9496	TRUE	0.02877	0.8555	0.9563	TRUE	-0.3991	0.05454	0.5656	TRUE	-0.4676	0.008455	0.1292	TRUE	-0.6315	0.001803	0.01261	TRUE	0.08423	0.6487	0.8506	TRUE	-0.3818	0.008447	0.04642	TRUE	0.03203	0.8297	1	TRUE	-0.2734	0.02356
1190003J15Rik	_NE	NA	TRUE	0.05857	0.9287	0.9991	TRUE	0.352	0.432	0.6601	TRUE	0.02412	0.9647	0.9918	TRUE	0.03236	0.9537	0.9925	TRUE	-0.2594	0.6003	0.8546	FALSE	-0.2082	0.7654	NA	FALSE	0.5352	0.5212	NA	TRUE	-0.4683	0.4435	0.6799	FALSE	-1.658	0.01321	NA	FALSE	0.1288	0.829	NA	TRUE	-0.3347	0.4916	1	FALSE	0.5852	0.3986
1190003K10Rik	_NE	NA	FALSE	2.573	0.1467	NA	FALSE	-1.83	0.2816	NA	FALSE	-1.783	0.288	NA	FALSE	-1.917	0.2457	NA	FALSE	0	1	NA	FALSE	-1.887	0.2544	NA	FALSE	2.621	0.1874	NA	FALSE	-1.746	0.2997	NA	FALSE	-1.958	0.2185	NA	FALSE	0	1	NA	FALSE	-1.811	0.2656	NA	FALSE	-1.905	0.2411
1190005F20Rik	_NE	NA	TRUE	-0.05571	0.7557	0.9959	TRUE	0.1754	0.1451	0.3613	TRUE	-0.2332	0.09494	0.4469	TRUE	0.1196	0.4042	0.8231	TRUE	0.06226	0.6837	0.8899	TRUE	0.09777	0.6192	0.9825	TRUE	-0.2099	0.1933	0.5895	TRUE	-0.1427	0.4424	0.6791	TRUE	0.2489	0.05516	0.2707	TRUE	-0.1837	0.1915	0.419	TRUE	0.05969	0.5944	1	TRUE	0.1534	0.2269
1190005I06Rik	_NE	NA	TRUE	0.2909	0.4349	0.9959	TRUE	-0.7092	0.007881	0.06571	TRUE	0.5856	0.02392	0.2276	TRUE	-0.2977	0.3412	0.7902	TRUE	-0.9067	0.01624	0.2205	TRUE	0.1595	0.7252	0.986	TRUE	0.5219	0.1622	0.5489	TRUE	0.5658	0.118	0.3027	TRUE	0.079	0.8014	0.9233	TRUE	-0.03134	0.921	0.9645	TRUE	-0.02502	0.9134	1	TRUE	-0.0008741	0.9977
1190007F08Rik	OL	1	TRUE	0.4791	0.0729	0.9959	TRUE	-0.2506	0.1866	0.4158	TRUE	0.1575	0.444	0.7852	TRUE	-0.06236	0.7738	0.95	TRUE	-0.3058	0.236	0.6341	TRUE	0.4866	0.05361	0.5624	TRUE	0.4649	0.0633	0.3657	TRUE	1.133	1.095e-06	1.939e-05	TRUE	-0.00808	0.9576	0.9847	TRUE	0.1618	0.2555	0.4949	TRUE	-0.1541	0.3978	1	TRUE	0.1516	0.4367
1190007I07Rik	_NE	NA	TRUE	0.01455	0.965	0.9991	TRUE	-0.1526	0.5307	0.734	TRUE	0.1973	0.4281	0.7751	TRUE	-0.2091	0.4606	0.8467	TRUE	-0.3101	0.2658	0.6576	TRUE	-0.2368	0.5107	0.9744	TRUE	0.07136	0.8262	0.9528	TRUE	-0.06037	0.8537	0.9353	TRUE	-0.3216	0.1692	0.473	TRUE	-0.1882	0.5075	0.727	TRUE	-0.294	0.2567	1	TRUE	0.0204	0.9396
1200009I06Rik	_NE	1	TRUE	0.3995	0.4488	0.9959	TRUE	-0.7733	0.02207	0.1239	TRUE	0.12	0.7175	0.9098	TRUE	-0.6077	0.08637	0.6011	TRUE	-0.6557	0.07487	0.4276	TRUE	0.2111	0.6435	0.9825	TRUE	0.6045	0.1785	0.5722	TRUE	1.068	0.002309	0.01538	FALSE	0.04417	0.9138	NA	TRUE	1.195	0.000354	0.003372	TRUE	-0.1959	0.5963	1	TRUE	0.1753	0.6157
1200011I18Rik	_NE	NA	TRUE	-0.2252	0.1179	0.9959	TRUE	0.1495	0.1548	0.3746	TRUE	-0.1014	0.2904	0.6791	TRUE	0.0265	0.8306	0.9646	TRUE	0.2156	0.1422	0.5324	TRUE	-0.02301	0.891	0.9957	TRUE	-0.3335	0.02004	0.2072	TRUE	-0.0366	0.8292	0.9239	TRUE	0.1191	0.3251	0.6389	TRUE	0.1266	0.3306	0.574	TRUE	0.009972	0.9238	1	TRUE	-0.08231	0.4174
1200011M11Rik	_NE	NA	TRUE	-0.2368	0.2121	0.9959	TRUE	-0.0247	0.8483	0.9289	TRUE	-0.06385	0.623	0.8727	TRUE	0.2592	0.113	0.6291	TRUE	0.158	0.3584	0.7239	TRUE	-0.1179	0.5682	0.9788	TRUE	-0.2965	0.1155	0.4779	TRUE	-0.05487	0.7853	0.9005	TRUE	0.05209	0.7354	0.8942	TRUE	0.001073	0.995	0.9983	TRUE	0.03516	0.8128	1	TRUE	-0.1311	0.3728
1200014J11Rik	_NE	NA	TRUE	-0.1358	0.4353	0.9959	TRUE	0.1639	0.2	0.4324	TRUE	-0.1082	0.4094	0.7643	TRUE	0.01376	0.9241	0.9865	TRUE	0.1346	0.3962	0.7479	TRUE	-0.01655	0.9289	0.9975	TRUE	-0.1233	0.4742	0.8026	TRUE	-0.01334	0.9411	0.9752	TRUE	0.03945	0.798	0.9223	TRUE	0.1886	0.2202	0.457	TRUE	-0.02532	0.8597	1	TRUE	0.0257	0.8518
1200016B10Rik	_NE	NA	TRUE	0.0186	0.9466	0.9991	TRUE	0.5222	0.008684	0.07014	TRUE	-0.5028	0.05977	0.3632	TRUE	-0.3681	0.1679	0.6851	TRUE	-0.4483	0.06777	0.4125	TRUE	-0.06716	0.839	0.9927	TRUE	-0.427	0.1113	0.4697	TRUE	-0.1757	0.6783	0.8436	TRUE	0.3474	0.089	0.3449	TRUE	0.005417	0.9806	0.9922	TRUE	0.1124	0.545	1	TRUE	0.1749	0.3804
1300001I01Rik	_NE	NA	TRUE	0.006539	0.9649	0.9991	TRUE	-0.2217	0.0568	0.2118	TRUE	0.1568	0.06135	0.367	TRUE	0.07218	0.5189	0.8676	TRUE	-0.02398	0.8393	0.9495	TRUE	-0.1535	0.3599	0.9342	TRUE	0.09537	0.5038	0.8177	TRUE	-0.1174	0.4447	0.6811	TRUE	-0.1316	0.27	0.5903	TRUE	0.04027	0.759	0.8807	TRUE	-0.04124	0.6405	1	TRUE	-0.1111	0.2287
1300002E11Rik	_NE	NA	TRUE	-0.1093	0.6876	0.9959	TRUE	0.3489	0.08023	0.2592	TRUE	-0.3825	0.05554	0.3535	TRUE	-0.2047	0.3563	0.7999	TRUE	0.1336	0.5098	0.8129	TRUE	-0.1317	0.6342	0.9825	TRUE	-0.1496	0.5719	0.8498	TRUE	0.2598	0.3368	0.5842	TRUE	0.04171	0.8186	0.9302	TRUE	0.141	0.5371	0.748	TRUE	0.1663	0.4508	1	TRUE	-0.02551	0.8794
1300002K09Rik	_NE	2	FALSE	-0.8243	0.4642	NA	FALSE	-1.04	0.3088	NA	FALSE	-3.965	0.01348	NA	FALSE	-2.705	0.01018	NA	FALSE	0.4458	0.7133	NA	FALSE	0.7496	0.4276	NA	FALSE	1.529	0.1665	NA	TRUE	7.223	1.754e-15	1.176e-13	FALSE	-0.1679	0.9109	NA	TRUE	4.772	5.1e-07	1.001e-05	FALSE	0.5853	0.627	NA	FALSE	-1.242	0.2274
1300010F03Rik	_NE	NA	TRUE	-0.1094	0.4777	0.9959	TRUE	-0.04096	0.7125	0.851	TRUE	-0.1301	0.1515	0.5385	TRUE	-0.2421	0.051	0.5271	TRUE	-0.01223	0.9294	0.9779	TRUE	-0.02107	0.8975	0.9959	TRUE	-0.08226	0.6024	0.8645	TRUE	0.2681	0.1019	0.2749	TRUE	0.1691	0.187	0.4983	TRUE	0.3044	0.03425	0.1322	TRUE	-0.01951	0.8506	1	TRUE	-0.03348	0.7476
1300014I06Rik	_NE	NA	TRUE	-0.3323	0.2724	0.9959	TRUE	0.1047	0.5896	0.7738	TRUE	0.02452	0.9033	0.9753	TRUE	0.08537	0.7371	0.9383	TRUE	0.1127	0.6165	0.8618	TRUE	-0.004904	0.9859	0.9978	TRUE	0.3758	0.1919	0.5871	TRUE	0.4232	0.1482	0.3525	TRUE	-0.1358	0.5048	0.7708	TRUE	0.4537	0.04058	0.1496	TRUE	-0.05795	0.7852	1	TRUE	0.08213	0.7149
1300015D01Rik	_NE	NA	FALSE	-0.7288	0.6002	NA	FALSE	0.2017	0.8686	NA	FALSE	3.276	0.04876	NA	FALSE	-4.103	0.009777	NA	FALSE	-1.103	0.2673	NA	FALSE	-1.887	0.2544	NA	FALSE	-3.028	0.02433	NA	FALSE	2.807	0.09221	NA	FALSE	0	1	NA	FALSE	0	1	NA	FALSE	-2.617	0.121	NA	FALSE	-0.1034	0.9519
1300017J02Rik	_NE	NA	FALSE	-0.8534	0.3783	NA	FALSE	0.2131	0.8133	NA	FALSE	-0.3717	0.6729	NA	FALSE	0.02554	0.9746	NA	FALSE	-0.8893	0.3076	NA	FALSE	-1.487	0.2063	NA	FALSE	-1.377	0.2243	NA	FALSE	0.5843	0.5739	NA	FALSE	0.7024	0.3853	NA	FALSE	-0.5801	0.4569	NA	FALSE	-0.4648	0.6838	NA	FALSE	-0.5354	0.6269
1300018I17Rik	_NE	NA	TRUE	0.15	0.3338	0.9959	TRUE	-0.3361	0.004379	0.04563	TRUE	0.2922	0.001545	0.04639	TRUE	0.1394	0.2915	0.7585	TRUE	-0.3211	0.01941	0.2417	TRUE	-0.1997	0.295	0.9019	TRUE	0.1934	0.1953	0.5918	TRUE	-0.2078	0.2286	0.4638	TRUE	-0.344	0.005712	0.07275	TRUE	-0.3082	0.05608	0.1863	TRUE	0.06886	0.5233	1	TRUE	-0.1038	0.4084
1300018J18Rik	_NE	NA	TRUE	-0.03051	0.8768	0.9983	TRUE	0.04426	0.7379	0.867	TRUE	0.01827	0.8947	0.9736	TRUE	0.04162	0.7886	0.9539	TRUE	0.1201	0.4235	0.7667	TRUE	-0.02535	0.8928	0.9957	TRUE	-0.07559	0.6639	0.8922	TRUE	0.1903	0.312	0.5596	TRUE	-0.08635	0.5426	0.7944	TRUE	0.03601	0.8037	0.9041	TRUE	0.126	0.3135	1	TRUE	-0.1667	0.1953
1500001M20Rik	_NE	NA	TRUE	-0.2037	0.45	0.9959	TRUE	0.003535	0.985	0.9938	TRUE	-0.1078	0.6221	0.872	TRUE	-0.03867	0.871	0.9751	TRUE	0.02355	0.9151	0.9741	TRUE	-0.07707	0.7942	0.9896	TRUE	0.00626	0.982	0.9963	TRUE	0.1427	0.6064	0.8009	TRUE	-0.1789	0.4102	0.7045	TRUE	0.09384	0.6911	0.8447	TRUE	-0.03258	0.883	1	TRUE	-0.1139	0.6082
1500002O10Rik	AS	NA	FALSE	0.1933	0.8169	NA	FALSE	-1.735	0.01215	NA	FALSE	0.1948	0.7564	NA	FALSE	-0.9193	0.176	NA	FALSE	0.7481	0.3013	NA	FALSE	-0.6719	0.4159	NA	FALSE	0.3506	0.7259	NA	FALSE	1.164	0.2127	NA	FALSE	0.06591	0.9412	NA	FALSE	-0.1216	0.8775	NA	FALSE	0.8908	0.2802	NA	FALSE	-0.6569	0.3854
1500002O20Rik	_NE	NA	TRUE	0.3039	0.1102	0.9959	TRUE	-0.4817	0.001619	0.02301	TRUE	0.4126	0.0009493	0.03436	TRUE	0.02638	0.8644	0.9732	TRUE	-0.3626	0.02962	0.2953	TRUE	-0.3065	0.1697	0.8095	TRUE	0.4404	0.02763	0.242	TRUE	-0.09148	0.6109	0.8032	TRUE	-0.2121	0.115	0.3922	TRUE	-0.05137	0.7295	0.8654	TRUE	0.009886	0.9356	1	TRUE	-0.1284	0.3823
1500003O03Rik	_NE	NA	TRUE	-0.0765	0.6211	0.9959	TRUE	0.1016	0.3416	0.5824	TRUE	0.03195	0.7125	0.9084	TRUE	0.189	0.1082	0.6208	TRUE	0.2125	0.102	0.473	TRUE	-0.005671	0.9709	0.9975	TRUE	-0.09351	0.5141	0.8217	TRUE	-0.06929	0.6346	0.8173	TRUE	0.007144	0.9487	0.9818	TRUE	-0.07402	0.5784	0.7779	TRUE	-0.02691	0.7696	1	TRUE	0.07696	0.3667
1500004A13Rik	_NE	3	TRUE	-0.2336	0.1849	0.9959	TRUE	0.08503	0.554	0.7484	TRUE	0.06747	0.5881	0.8584	TRUE	0.08283	0.6326	0.9061	TRUE	-0.07434	0.7159	0.9021	TRUE	0.1662	0.3995	0.9479	TRUE	0.04405	0.8001	0.9448	TRUE	-0.7305	0.0004576	0.003988	TRUE	0.06219	0.6529	0.8524	TRUE	-0.7441	1.095e-07	2.448e-06	TRUE	-0.128	0.4806	1	TRUE	0.3425	0.01337
1500009C09Rik	_NE	NA	TRUE	0.1097	0.4461	0.9959	TRUE	-0.1973	0.09048	0.2759	TRUE	0.3021	0.004308	0.08734	TRUE	0.1915	0.1347	0.6537	TRUE	-0.009053	0.9479	0.9833	TRUE	-0.0421	0.8136	0.9899	TRUE	0.2124	0.2005	0.597	TRUE	-0.2974	0.09361	0.2594	TRUE	-0.2755	0.02573	0.1806	TRUE	-0.2576	0.05603	0.1862	TRUE	-0.01406	0.8767	1	TRUE	0.006008	0.9532
1500009L16Rik	N	NA	TRUE	-0.05952	0.8039	0.9964	TRUE	-0.08873	0.6071	0.7866	TRUE	0.1349	0.4601	0.7954	TRUE	0.1118	0.6296	0.9051	TRUE	0.3313	0.1291	0.5151	TRUE	-0.3005	0.242	0.8808	TRUE	-0.06818	0.7706	0.9334	TRUE	-0.2418	0.3653	0.6103	TRUE	-0.2686	0.1284	0.4135	TRUE	-0.1318	0.5415	0.7513	TRUE	0.08877	0.6213	1	TRUE	0.1413	0.4533
1500010J02Rik	_NE	NA	TRUE	-0.03413	0.8337	0.9983	TRUE	-0.1715	0.1569	0.3777	TRUE	0.04487	0.65	0.8829	TRUE	0.05663	0.6551	0.9133	TRUE	0.0572	0.6636	0.882	TRUE	-0.13	0.4689	0.9667	TRUE	0.1241	0.403	0.7597	TRUE	0.1572	0.36	0.6056	TRUE	-0.2633	0.03305	0.2061	TRUE	0.1906	0.1483	0.3558	TRUE	0.001749	0.9863	1	TRUE	-0.07952	0.4549
1500011B03Rik	_NE	NA	TRUE	0.06387	0.6474	0.9959	TRUE	-0.01964	0.8518	0.9308	TRUE	0.1667	0.09734	0.4509	TRUE	0.2216	0.07828	0.5921	TRUE	0.1581	0.2604	0.6525	TRUE	-0.09711	0.584	0.9788	TRUE	-0.02374	0.8662	0.9644	TRUE	-0.2128	0.2236	0.4579	TRUE	-0.1026	0.3655	0.6724	TRUE	-0.2762	0.04335	0.1567	TRUE	-0.0356	0.6918	1	TRUE	0.07182	0.4613
1500011H22Rik	_NE	NA	TRUE	-0.04561	0.7679	0.9959	TRUE	0.06376	0.5745	0.7643	TRUE	-0.02841	0.7979	0.941	TRUE	0.09483	0.4756	0.8535	TRUE	0.2239	0.1117	0.4886	TRUE	-0.007645	0.9658	0.9975	TRUE	-0.209	0.2099	0.6083	TRUE	-0.07219	0.6909	0.8502	TRUE	-0.00252	0.9834	0.9932	TRUE	-0.1686	0.2015	0.4318	TRUE	0.09651	0.3541	1	TRUE	-0.1057	0.3054
1500011K16Rik	_NE	NA	TRUE	-0.04928	0.8329	0.9983	TRUE	-0.1351	0.4077	0.6404	TRUE	0.3342	0.05972	0.3631	TRUE	0.315	0.1191	0.6361	TRUE	-0.2766	0.1642	0.5603	TRUE	-0.06158	0.8129	0.9899	TRUE	0.05185	0.8307	0.9544	TRUE	-0.399	0.09593	0.2644	TRUE	-0.2876	0.08424	0.3359	TRUE	-0.3065	0.1476	0.3548	TRUE	0.01827	0.8986	1	TRUE	0.03797	0.8408
1500012F01Rik	_NE	NA	TRUE	-0.07185	0.69	0.9959	TRUE	0.2552	0.05976	0.2179	TRUE	0.1338	0.34	0.7166	TRUE	0.254	0.09961	0.6188	TRUE	0.3495	0.05618	0.3866	TRUE	0.07268	0.721	0.986	TRUE	-0.2975	0.1157	0.4782	TRUE	0.5547	0.0121	0.05748	TRUE	-0.1363	0.4588	0.7401	TRUE	0.2782	0.1181	0.3066	TRUE	0.01097	0.935	1	TRUE	0.00612	0.9688
1500012K07Rik	_NE	NA	FALSE	-0.5637	0.4661	NA	FALSE	-0.5897	0.4179	NA	FALSE	1.207	0.1878	NA	FALSE	0.7585	0.3834	NA	TRUE	-0.8419	0.1889	0.5896	FALSE	-0.06328	0.9379	NA	FALSE	0.6073	0.636	NA	FALSE	0.075	0.9289	NA	TRUE	-0.004856	0.9846	0.9938	TRUE	-0.4286	0.1873	0.414	FALSE	0.9593	0.3865	NA	FALSE	-0.08353	0.9304
1500015A07Rik	_NE	NA	TRUE	0.1526	0.6188	0.9959	TRUE	0.2196	0.3157	0.5589	TRUE	-0.4595	0.05209	0.3418	TRUE	-0.3446	0.2122	0.7126	TRUE	-0.1399	0.5967	0.853	TRUE	-0.0473	0.8839	0.9948	TRUE	-0.08773	0.7763	0.9354	TRUE	0.626	0.03678	0.1334	TRUE	-0.1245	0.5968	0.8224	TRUE	0.1138	0.6608	0.8276	TRUE	0.1988	0.4448	1	TRUE	-0.2846	0.2324
1500015L24Rik	_NE	NA	TRUE	0.2762	0.6683	0.9959	TRUE	-9.567e-05	0.9999	1	TRUE	-0.5797	0.3194	0.7026	TRUE	-0.3924	0.5224	0.8695	TRUE	-0.3897	0.4419	0.7759	TRUE	-0.2887	0.6645	0.9825	FALSE	-0.8132	0.3533	NA	TRUE	-1.267	0.02778	0.1086	FALSE	0.7174	0.2876	NA	TRUE	-1.341	0.06687	0.2116	FALSE	0.2155	0.7456	NA	TRUE	-0.5359	0.2377
1500015O10Rik	_NE	1	TRUE	1.162	0.1472	0.9959	TRUE	1.267	0.03182	0.1527	TRUE	-0.6706	0.3519	0.7255	TRUE	-2.592	0.0001727	0.0348	TRUE	-1.081	0.08488	0.4453	TRUE	-0.06627	0.9385	0.9975	TRUE	-1.482	0.01326	0.1695	TRUE	2.252	0.002653	0.01721	TRUE	4.974	7.216e-40	6.758e-37	TRUE	0.3507	0.4354	0.6691	TRUE	-3.312	0.0002492	0.3758	TRUE	3.99	5.579e-05
1500016L03Rik	N	3	FALSE	0.3462	0.663	NA	FALSE	-0.5875	0.6167	NA	FALSE	-0.4277	0.6577	NA	TRUE	-3.439	0.000232	0.0439	FALSE	-1.408	0.1275	NA	FALSE	1.149	0.2792	NA	TRUE	-2.535	0.004889	0.09161	FALSE	-1.385	0.3371	NA	FALSE	1.201	0.2276	NA	FALSE	-4.977	0.0005003	NA	FALSE	-0.5208	0.6025	NA	FALSE	-0.3402	0.6313
1500017E21Rik	_NE	NA	TRUE	0.02932	0.9545	0.9991	TRUE	0.5078	0.2514	0.4925	TRUE	-0.4975	0.341	0.7174	TRUE	-0.7926	0.1471	0.6652	TRUE	0.3761	0.4772	0.7964	FALSE	0.1715	0.8283	NA	FALSE	0.2922	0.6726	NA	TRUE	0.9143	0.1464	0.3497	TRUE	0.487	0.006404	0.07802	TRUE	-0.1573	0.3525	0.5947	FALSE	0.768	0.2943	NA	TRUE	0.1195	0.8084
1500031L02Rik	_NE	NA	TRUE	-0.05566	0.7083	0.9959	TRUE	0.2559	0.02535	0.1326	TRUE	0.021	0.8318	0.954	TRUE	0.302	0.02504	0.4378	TRUE	0.3235	0.03169	0.307	TRUE	0.08972	0.6057	0.9825	TRUE	0.009365	0.9526	0.9877	TRUE	-0.2198	0.2335	0.47	TRUE	-0.0003316	0.9977	0.9989	TRUE	-0.3222	0.02724	0.1124	TRUE	0.01835	0.8601	1	TRUE	0.1157	0.2819
1500032L24Rik	_NE	NA	TRUE	0.2436	0.113	0.9959	TRUE	-0.1388	0.284	0.5275	TRUE	0.2727	0.01004	0.1461	TRUE	0.1774	0.2352	0.7252	TRUE	-0.1022	0.5367	0.8268	TRUE	-0.0524	0.7809	0.9896	TRUE	0.1474	0.3851	0.7494	TRUE	-0.0719	0.6867	0.8482	TRUE	-0.1686	0.1945	0.5069	TRUE	-0.2679	0.07859	0.2365	TRUE	-0.03749	0.7252	1	TRUE	-0.08936	0.4113
1520402A15Rik	_NE	NA	TRUE	0.1285	0.6058	0.9959	TRUE	-0.2913	0.09974	0.2905	TRUE	-0.09996	0.6419	0.8806	TRUE	-0.2194	0.2864	0.7546	TRUE	-0.287	0.1537	0.5467	TRUE	-0.3057	0.248	0.8824	TRUE	0.0331	0.8834	0.9687	TRUE	-0.3798	0.1558	0.3642	TRUE	-0.1223	0.5452	0.7955	TRUE	-0.01009	0.9625	0.9849	TRUE	-0.03768	0.8559	1	TRUE	-0.1855	0.3105
1600002D24Rik	_NE	NA	FALSE	-0.2536	0.8653	NA	FALSE	-1.772	0.2891	NA	FALSE	0	1	NA	FALSE	-1.882	0.25	NA	FALSE	0	1	NA	FALSE	1.844	0.2673	NA	FALSE	-2.348	0.1857	NA	FALSE	0	1	NA	FALSE	0	1	NA	FALSE	0	1	NA	FALSE	0	1	NA	FALSE	3.14	0.06208
1600002H07Rik	_NE	NA	TRUE	0.08144	0.7583	0.9959	TRUE	-0.1745	0.3273	0.5709	TRUE	0.0104	0.9562	0.9888	TRUE	0.1194	0.5943	0.8926	TRUE	-0.04583	0.8435	0.9517	TRUE	-0.2073	0.461	0.9653	TRUE	-0.001602	0.9944	0.9986	TRUE	0.2381	0.3444	0.5921	TRUE	-0.0425	0.8453	0.9407	TRUE	0.228	0.2711	0.5123	TRUE	0.235	0.2289	1	TRUE	0.0559	0.7694
1600002K03Rik	_NE	NA	TRUE	0.394	0.2554	0.9959	TRUE	0.519	0.05876	0.216	TRUE	-0.1676	0.5962	0.8611	TRUE	-0.07931	0.7996	0.9566	TRUE	-0.03797	0.9053	0.9718	TRUE	0.3281	0.3864	0.9415	TRUE	0.2233	0.5388	0.8346	TRUE	0.4235	0.267	0.5092	TRUE	0.1884	0.517	0.7783	TRUE	-0.1387	0.6507	0.8225	TRUE	0.02931	0.924	1	TRUE	0.5099	0.07686
1600010M07Rik	_NE	NA	FALSE	1.784	0.1737	NA	FALSE	0.7676	0.5516	NA	FALSE	-0.8884	0.3654	NA	FALSE	0.2753	0.7952	NA	FALSE	2.083	0.05438	NA	FALSE	2.715	0.03995	NA	FALSE	0.4984	0.6663	NA	FALSE	2.24	0.02073	NA	FALSE	1.774	0.2773	NA	FALSE	1.417	0.1315	NA	FALSE	-0.2867	0.8009	NA	FALSE	-0.7851	0.4747
1600012F09Rik	_NE	NA	TRUE	-0.09583	0.6302	0.9959	TRUE	0.2616	0.07288	0.2448	TRUE	-0.07678	0.6282	0.8745	TRUE	-0.2068	0.2757	0.7491	TRUE	-0.06416	0.7224	0.9056	TRUE	0.258	0.3124	0.9104	TRUE	0.08787	0.7059	0.9116	TRUE	-0.2456	0.354	0.6002	TRUE	0.1399	0.4058	0.7015	TRUE	-0.141	0.4283	0.6632	TRUE	0.09155	0.6919	1	TRUE	0.2065	0.2189
1600012H06Rik	_NE	NA	TRUE	0.0443	0.8176	0.9983	TRUE	-0.03417	0.7975	0.9026	TRUE	-0.119	0.426	0.7741	TRUE	-0.04769	0.7815	0.9515	TRUE	0.05438	0.7511	0.9189	TRUE	-0.04439	0.8454	0.9927	TRUE	-0.2437	0.185	0.5792	TRUE	0.3249	0.1258	0.3163	TRUE	0.08176	0.5903	0.8193	TRUE	0.3243	0.0476	0.1668	TRUE	-0.02073	0.8791	1	TRUE	-0.1026	0.4712
1600014C10Rik	_NE	NA	TRUE	-0.1012	0.5307	0.9959	TRUE	-0.01075	0.9281	0.9707	TRUE	0.06175	0.5791	0.8541	TRUE	0.1624	0.2576	0.7365	TRUE	0.2375	0.09683	0.4625	TRUE	0.08161	0.647	0.9825	TRUE	-0.01828	0.9102	0.9762	TRUE	0.152	0.4017	0.6447	TRUE	0.1623	0.2035	0.5167	TRUE	0.03612	0.7978	0.9014	TRUE	-0.002547	0.9823	1	TRUE	0.07671	0.4699
1600014C23Rik	AS	NA	FALSE	-0.4403	0.6653	NA	FALSE	-0.2509	0.8432	NA	FALSE	1.998	0.1026	NA	FALSE	-0.2224	0.8341	NA	FALSE	-0.656	0.6103	NA	FALSE	-1.703	0.2372	NA	FALSE	-0.4787	0.7768	NA	FALSE	0.2906	0.8388	NA	FALSE	1.803	0.2736	NA	FALSE	-1.234	0.285	NA	FALSE	1.295	0.2702	NA	FALSE	-0.6478	0.6392
1600014K23Rik	_NE	NA	FALSE	2.582	0.1458	NA	FALSE	2.78	0.09716	NA	FALSE	-2.556	0.1439	NA	FALSE	0	1	NA	FALSE	-0.8385	0.5987	NA	FALSE	-3.579	0.03605	NA	FALSE	0	1	NA	FALSE	2.84	0.08969	NA	FALSE	0	1	NA	FALSE	2.594	0.1842	NA	FALSE	0	1	NA	FALSE	-1.905	0.2411
1600015I10Rik	_NE	NA	FALSE	1.804	0.2842	NA	FALSE	-1.83	0.2816	NA	FALSE	1.937	0.2311	NA	FALSE	0	1	NA	FALSE	0	1	NA	FALSE	0	1	NA	FALSE	1.87	0.335	NA	FALSE	0	1	NA	FALSE	0	1	NA	FALSE	0	1	NA	FALSE	-1.865	0.2589	NA	FALSE	0	1
1600016N20Rik	_NE	NA	FALSE	0.1888	0.8109	NA	FALSE	0.7953	0.4419	NA	TRUE	-0.1345	0.8334	0.9543	TRUE	-1.751	0.03797	0.4934	FALSE	0.4961	0.5455	NA	FALSE	-0.7766	0.3484	NA	FALSE	-0.6002	0.6454	NA	FALSE	2.775	0.004916	NA	FALSE	2.558	0.001489	NA	FALSE	0.4405	0.5435	NA	FALSE	-0.6763	0.4643	NA	FALSE	2.54	0.009426
1600019K03Rik	_NE	NA	FALSE	0	1	NA	FALSE	0	1	NA	FALSE	0	1	NA	FALSE	0	1	NA	FALSE	0	1	NA	FALSE	0	1	NA	FALSE	0	1	NA	FALSE	0	1	NA	FALSE	0	1	NA	FALSE	0	1	NA	FALSE	0	1	NA	FALSE	0	1
1600020E01Rik	_NE	NA	TRUE	0.09711	0.729	0.9959	TRUE	0.0548	0.7908	0.8981	TRUE	-0.1542	0.527	0.831	TRUE	-0.1071	0.6859	0.9235	TRUE	0.06173	0.8012	0.9354	TRUE	0.1254	0.698	0.9825	TRUE	-0.1288	0.6533	0.8867	TRUE	0.4214	0.1526	0.3592	TRUE	0.1524	0.5062	0.7719	TRUE	-0.1224	0.634	0.813	TRUE	-0.2592	0.2582	1	TRUE	0.06736	0.7619
1600021P15Rik	_NE	NA	TRUE	0.2066	0.229	0.9959	TRUE	0.2347	0.07088	0.2411	TRUE	-0.1119	0.3544	0.7275	TRUE	-0.01218	0.94	0.9892	TRUE	0.09618	0.6	0.8545	TRUE	-0.1582	0.4491	0.9653	TRUE	0.01902	0.912	0.9768	TRUE	-0.4186	0.03069	0.1169	TRUE	-0.2275	0.08516	0.3376	TRUE	-0.1473	0.3971	0.6333	TRUE	0.1749	0.2449	1	TRUE	0.08357	0.5686
1600025M17Rik	_NE	NA	FALSE	0	1	NA	FALSE	0	1	NA	FALSE	0	1	NA	FALSE	0	1	NA	FALSE	0	1	NA	FALSE	0	1	NA	FALSE	0	1	NA	FALSE	0	1	NA	FALSE	0	1	NA	FALSE	0	1	NA	FALSE	0	1	NA	FALSE	0	1
1600027N09Rik	_NE	NA	TRUE	0.1749	0.4503	0.9959	TRUE	-0.1011	0.5287	0.7325	TRUE	0.03435	0.8399	0.957	TRUE	-0.07697	0.6847	0.9234	TRUE	-0.3013	0.1263	0.5112	TRUE	-2.206e-05	0.9999	1	TRUE	0.522	0.02584	0.2339	TRUE	0.09334	0.7003	0.8543	TRUE	0.1268	0.4947	0.7644	TRUE	0.09932	0.6305	0.8106	TRUE	0.04756	0.7855	1	TRUE	0.007889	0.9612
1600029D21Rik	_NE	NA	TRUE	-0.122	0.8709	0.9983	FALSE	-0.6991	0.2856	NA	FALSE	0.6522	0.4157	NA	FALSE	-0.1492	0.8206	NA	TRUE	0.5049	0.4373	0.7741	FALSE	0.168	0.843	NA	FALSE	-0.2565	0.7509	NA	FALSE	-0.03272	0.9682	NA	FALSE	-0.236	0.7637	NA	FALSE	-0.06471	0.9175	NA	FALSE	0.4522	0.6602	NA	FALSE	1.551	0.1069
1600029I14Rik	_NE	NA	TRUE	-0.8168	0.2082	0.9959	FALSE	0.2634	0.713	NA	FALSE	-0.3388	0.7497	NA	TRUE	-1.449	0.0897	0.6047	TRUE	0.3557	0.6246	0.866	FALSE	0.05898	0.9449	NA	TRUE	-1.872	0.02429	0.2265	FALSE	0.2353	0.7867	NA	FALSE	1.642	0.0375	NA	TRUE	-1.276	0.1022	0.2802	FALSE	0.5335	0.5477	NA	FALSE	1.505	0.03136
1600029O15Rik	N	NA	TRUE	-0.6203	0.09971	0.9959	TRUE	-0.336	0.1905	0.4208	TRUE	0.346	0.3013	0.6888	TRUE	-0.2676	0.4147	0.8286	TRUE	0.1819	0.5351	0.8266	TRUE	-0.2847	0.5597	0.9788	TRUE	-0.5211	0.1614	0.5472	TRUE	-0.09358	0.8186	0.9189	TRUE	0.3186	0.2919	0.6107	TRUE	-0.1116	0.7473	0.8734	TRUE	0.1199	0.7516	1	TRUE	0.02771	0.9179
1700001C02Rik	_NE	NA	TRUE	0.7171	0.2234	0.9959	TRUE	-0.4342	0.4585	0.6798	TRUE	0.1024	0.8416	0.957	TRUE	-0.962	0.0882	0.6023	TRUE	-0.6089	0.3768	0.7359	FALSE	-0.08313	0.9186	NA	TRUE	-1.027	0.1301	0.5028	TRUE	-0.5452	0.5528	0.7633	FALSE	0.9456	0.07935	NA	TRUE	-1.371	0.01974	0.08853	FALSE	-2.028	0.005522	NA	FALSE	1.066	0.1751
1700001C19Rik	_NE	NA	FALSE	1.362	0.2595	NA	FALSE	-2.361	0.07771	NA	FALSE	0.3335	0.7864	NA	FALSE	-0.7291	0.5384	NA	FALSE	0.1405	0.8885	NA	FALSE	0.4915	0.7315	NA	FALSE	-3.217	0.0684	NA	FALSE	4.285	0.008107	NA	FALSE	-3.697	0.01479	NA	FALSE	1.035	0.4251	NA	FALSE	-2.62	0.1207	NA	FALSE	-1.53	0.1177
1700001D01Rik	_NE	NA	FALSE	0	1	NA	FALSE	0	1	NA	FALSE	0	1	NA	FALSE	0	1	NA	FALSE	0	1	NA	FALSE	0	1	NA	FALSE	1.846	0.3382	NA	FALSE	2.004	0.2183	NA	FALSE	0	1	NA	FALSE	0	1	NA	FALSE	0	1	NA	FALSE	0	1
1700001F09Rik	_NE	NA	FALSE	0	1	NA	FALSE	0	1	NA	FALSE	0	1	NA	FALSE	-2.656	0.1175	NA	FALSE	0	1	NA	FALSE	0	1	NA	FALSE	0	1	NA	FALSE	0	1	NA	FALSE	0	1	NA	FALSE	0	1	NA	FALSE	0	1	NA	FALSE	0	1
1700001G11Rik	_NE	NA	FALSE	1.091	0.1517	NA	FALSE	-0.2525	0.7666	NA	FALSE	1.044	0.1743	NA	FALSE	-0.09983	0.8814	NA	FALSE	-0.5618	0.4096	NA	FALSE	1.471	0.06676	NA	FALSE	0.5544	0.4742	NA	FALSE	0.964	0.2188	NA	TRUE	0.2013	0.469	0.747	TRUE	-1.306	0.004506	0.02823	FALSE	0.4093	0.707	NA	FALSE	-0.6741	0.3451
1700001G17Rik	_NE	NA	FALSE	0.4403	0.678	NA	FALSE	-1.279	0.07876	NA	FALSE	-0.2841	0.6676	NA	FALSE	-0.01463	0.9821	NA	TRUE	-1.454	0.02253	0.2583	FALSE	-0.2186	0.7954	NA	FALSE	0.3264	0.7693	NA	FALSE	-0.9931	0.2492	NA	FALSE	0.1485	0.8812	NA	FALSE	-0.4529	0.6206	NA	FALSE	1.45	0.0772	NA	FALSE	-0.09592	0.9201
1700001J03Rik	_NE	NA	TRUE	1.412	0.02952	0.975	FALSE	0.3452	0.6024	NA	FALSE	-0.7685	0.2473	NA	FALSE	-1.331	0.04157	NA	TRUE	0.02477	0.9665	0.9897	FALSE	0.4062	0.5786	NA	FALSE	0.331	0.6824	NA	FALSE	1.489	0.0717	NA	FALSE	-0.2394	0.7286	NA	FALSE	-0.1216	0.8774	NA	FALSE	-0.4186	0.6581	NA	FALSE	0.133	0.8267
1700001J11Rik	_NE	NA	FALSE	-1.976	0.2424	NA	FALSE	0	1	NA	FALSE	0	1	NA	FALSE	2.638	0.1298	NA	FALSE	-0.1149	0.9468	NA	FALSE	0	1	NA	FALSE	0	1	NA	FALSE	0	1	NA	FALSE	0	1	NA	FALSE	1.815	0.345	NA	FALSE	0	1	NA	FALSE	0	1
1700001K19Rik	_NE	NA	FALSE	0	1	NA	FALSE	0	1	NA	FALSE	0	1	NA	FALSE	0	1	NA	FALSE	0	1	NA	FALSE	-3.179	0.06445	NA	FALSE	0	1	NA	FALSE	0	1	NA	TRUE	-0.2726	0.3041	0.6222	TRUE	-0.1856	0.57	0.7727	FALSE	0	1	NA	FALSE	0	1
1700001K23Rik	_NE	NA	FALSE	1.809	0.2834	NA	FALSE	2.016	0.222	NA	FALSE	2.79	0.09652	NA	FALSE	-1.957	0.2409	NA	FALSE	1.875	0.2735	NA	FALSE	-0.8104	0.6042	NA	FALSE	0	1	NA	FALSE	2.011	0.2176	NA	FALSE	2.54	0.1288	NA	FALSE	1.55	0.09252	NA	FALSE	0	1	NA	FALSE	0	1
1700001L05Rik	_NE	NA	TRUE	-0.3254	0.2417	0.9959	TRUE	-0.3151	0.07974	0.2582	TRUE	-0.09716	0.6349	0.8777	TRUE	-0.3644	0.1064	0.6208	TRUE	0.0483	0.813	0.94	TRUE	-0.5201	0.06615	0.6026	TRUE	-0.6243	0.01088	0.1513	TRUE	-0.08245	0.7806	0.8983	TRUE	-0.6547	0.001252	0.02531	TRUE	0.3735	0.1055	0.286	TRUE	0.0536	0.7936	1	TRUE	-0.3881	0.05999
1700001L19Rik	_NE	3	TRUE	0.1314	0.7105	0.9959	TRUE	-0.2881	0.2477	0.4885	TRUE	0.002856	0.9913	0.9989	TRUE	0.005971	0.9803	0.9962	TRUE	0.4601	0.09366	0.4581	TRUE	-0.5225	0.1222	0.7556	TRUE	-0.2432	0.3727	0.7409	TRUE	-1.539	1.17e-05	0.0001652	TRUE	-0.2236	0.3893	0.6901	TRUE	-0.4788	0.06837	0.2144	TRUE	0.07006	0.751	1	TRUE	-0.06122	0.7964
1700001O22Rik	_NE	NA	TRUE	0.2253	0.4909	0.9959	TRUE	-0.3199	0.327	0.5706	TRUE	-0.0153	0.9533	0.9881	TRUE	-0.07578	0.8031	0.9582	TRUE	-0.5044	0.08699	0.4507	TRUE	-0.2346	0.5585	0.9788	TRUE	0.3114	0.4112	0.7654	TRUE	-0.1358	0.6791	0.8441	TRUE	-0.3946	0.1777	0.4836	TRUE	-0.06201	0.8229	0.9149	TRUE	-0.02205	0.9463	1	TRUE	-0.1642	0.6098
1700001P01Rik	OL	NA	TRUE	-0.9002	0.1509	0.9959	FALSE	-0.4331	0.444	NA	TRUE	-0.7181	0.1727	0.5651	TRUE	0.678	0.2415	0.7288	TRUE	-0.159	0.7593	0.921	FALSE	0.9103	0.2081	NA	FALSE	0.5064	0.4308	NA	FALSE	-0.3522	0.5789	NA	FALSE	-0.8759	0.2514	NA	FALSE	0.08173	0.9166	NA	FALSE	-1.253	0.06505	NA	FALSE	0.5351	0.3323
1700003C15Rik	_NE	NA	FALSE	0	1	NA	FALSE	0	1	NA	FALSE	0	1	NA	FALSE	0	1	NA	FALSE	0	1	NA	FALSE	0	1	NA	FALSE	0	1	NA	FALSE	0	1	NA	FALSE	0	1	NA	FALSE	0	1	NA	FALSE	0	1	NA	FALSE	0	1
1700003D09Rik	_NE	NA	FALSE	1.419	0.3001	NA	FALSE	0.9281	0.3878	NA	FALSE	-0.6603	0.587	NA	FALSE	0.9845	0.2588	NA	FALSE	-0.1274	0.9229	NA	FALSE	-0.02781	0.9838	NA	FALSE	-3.19	0.07005	NA	FALSE	-0.2286	0.8397	NA	TRUE	0.7464	1.276e-06	7.467e-05	TRUE	-0.06923	0.7174	0.8594	FALSE	0.835	0.5711	NA	FALSE	-0.1001	0.9431
1700003E16Rik	_NE	4	TRUE	0.503	0.05039	0.9959	TRUE	-0.6387	0.001091	0.01716	TRUE	0.4562	0.01019	0.1472	TRUE	0.05515	0.7514	0.9431	TRUE	-0.4303	0.01378	0.2061	TRUE	-0.3001	0.2865	0.9	TRUE	0.5711	0.01415	0.1757	TRUE	-0.9384	0.0001796	0.001806	TRUE	-0.2718	0.101	0.3683	TRUE	-0.5678	0.004868	0.02997	TRUE	-0.07712	0.6192	1	TRUE	-0.07257	0.706
1700003F12Rik	MG	NA	FALSE	0.3514	0.7203	NA	FALSE	-0.1374	0.8993	NA	FALSE	0.1077	0.9078	NA	FALSE	-0.5465	0.5359	NA	FALSE	1.466	0.172	NA	FALSE	-0.04924	0.9641	NA	FALSE	0.8052	0.6043	NA	FALSE	2.176	0.008957	NA	FALSE	0.326	0.5313	NA	FALSE	0.858	0.1028	NA	FALSE	0.1705	0.8389	NA	FALSE	-1.693	0.1238
1700003F17Rik	_NE	NA	FALSE	-1.983	0.2415	NA	FALSE	0	1	NA	FALSE	0	1	NA	FALSE	0	1	NA	FALSE	0	1	NA	FALSE	0	1	NA	FALSE	1.87	0.335	NA	FALSE	-2.539	0.1511	NA	FALSE	0.2705	0.653	NA	TRUE	0.9687	0.04953	0.1711	FALSE	0	1	NA	FALSE	1.801	0.2681
1700003G13Rik	_NE	NA	FALSE	0	1	NA	FALSE	1.936	0.2313	NA	FALSE	0	1	NA	FALSE	0	1	NA	FALSE	0	1	NA	FALSE	0	1	NA	FALSE	0	1	NA	FALSE	2.024	0.2161	NA	FALSE	0	1	NA	FALSE	0	1	NA	FALSE	0	1	NA	FALSE	0	1
1700003G18Rik	_NE	NA	FALSE	1.809	0.2834	NA	FALSE	-1.83	0.2816	NA	FALSE	0	1	NA	FALSE	0	1	NA	FALSE	0	1	NA	FALSE	2.623	0.13	NA	FALSE	0	1	NA	FALSE	2.011	0.2176	NA	FALSE	0	1	NA	FALSE	1.823	0.3438	NA	FALSE	0	1	NA	FALSE	-0.1246	0.9438
1700003H04Rik	_NE	NA	FALSE	0	1	NA	FALSE	0	1	NA	FALSE	0	1	NA	FALSE	0	1	NA	FALSE	0	1	NA	FALSE	0	1	NA	FALSE	0	1	NA	FALSE	0	1	NA	FALSE	0	1	NA	FALSE	0	1	NA	FALSE	0	1	NA	FALSE	0	1
1700003L19Rik	_NE	NA	FALSE	-2.425	0.1055	NA	FALSE	-0.7027	0.4771	NA	FALSE	-3.393	0.04957	NA	FALSE	0.4257	0.7476	NA	FALSE	-0.3016	0.8181	NA	FALSE	-0.8104	0.6042	NA	FALSE	1.846	0.3382	NA	FALSE	-0.4379	0.7117	NA	FALSE	-1.958	0.2185	NA	FALSE	1.815	0.345	NA	FALSE	0.8874	0.5511	NA	FALSE	-0.3971	0.7377
1700003M02Rik	_NE	NA	TRUE	0.1259	0.8361	0.9983	TRUE	-0.3945	0.3283	0.5721	TRUE	0.1831	0.7435	0.9196	TRUE	-1.236	0.02432	0.4322	TRUE	-0.1	0.8181	0.9424	TRUE	-0.143	0.79	0.9896	TRUE	-0.7773	0.1458	0.5273	TRUE	-0.04153	0.9444	0.9767	TRUE	1.84	1.459e-08	1.213e-06	TRUE	-1.216	0.03036	0.1212	TRUE	-0.2065	0.6989	1	TRUE	1.131	0.03816
1700003M07Rik	AS	NA	TRUE	0.07151	0.7137	0.9959	TRUE	0.07751	0.5587	0.7518	TRUE	0.1947	0.1824	0.5755	TRUE	0.2299	0.1558	0.6733	TRUE	0.1666	0.337	0.7099	TRUE	0.01606	0.9431	0.9975	TRUE	-0.1032	0.6198	0.8719	TRUE	-0.08515	0.69	0.8495	TRUE	-0.4678	0.005391	0.07032	TRUE	-0.1356	0.5045	0.725	TRUE	-0.0371	0.8056	1	TRUE	-0.09979	0.5015
1700003P14Rik	_NE	NA	FALSE	0	1	NA	FALSE	0	1	NA	FALSE	0	1	NA	FALSE	0	1	NA	FALSE	0	1	NA	FALSE	0	1	NA	FALSE	0	1	NA	FALSE	0	1	NA	FALSE	0	1	NA	FALSE	0	1	NA	FALSE	0	1	NA	FALSE	0	1
1700006A11Rik	_NE	NA	FALSE	0	1	NA	FALSE	0	1	NA	FALSE	0	1	NA	FALSE	0	1	NA	FALSE	0	1	NA	FALSE	0	1	NA	FALSE	0	1	NA	FALSE	0	1	NA	FALSE	0	1	NA	FALSE	0	1	NA	FALSE	0	1	NA	FALSE	0	1
1700006E09Rik	_NE	NA	FALSE	0	1	NA	FALSE	0	1	NA	FALSE	0	1	NA	FALSE	0	1	NA	FALSE	0	1	NA	FALSE	0	1	NA	FALSE	0	1	NA	FALSE	0	1	NA	FALSE	0	1	NA	FALSE	0	1	NA	FALSE	0	1	NA	FALSE	0	1
1700006F04Rik	_NE	NA	FALSE	-2.098	0.116	NA	FALSE	0	1	NA	FALSE	0.2447	0.8865	NA	FALSE	-1.957	0.2409	NA	FALSE	3.96	0.03072	NA	FALSE	-0.008428	0.9927	NA	FALSE	3.161	0.1105	NA	FALSE	0.3197	0.8248	NA	FALSE	0	1	NA	FALSE	0	1	NA	FALSE	2.702	0.1051	NA	FALSE	-0.03864	0.9768
1700006H21Rik	_NE	NA	FALSE	0	1	NA	FALSE	0	1	NA	FALSE	0	1	NA	FALSE	0	1	NA	FALSE	0	1	NA	FALSE	0	1	NA	FALSE	-3.783	0.02833	NA	FALSE	2.818	0.09136	NA	FALSE	0	1	NA	FALSE	0	1	NA	FALSE	0	1	NA	FALSE	0	1
1700007B14Rik	_NE	3	FALSE	-0.1796	0.7971	NA	FALSE	0.1965	0.743	NA	FALSE	0.1814	0.7961	NA	FALSE	0.1598	0.8588	NA	FALSE	-0.451	0.5447	NA	FALSE	-0.7433	0.4202	NA	TRUE	-2.77	0.0003256	0.0127	FALSE	-0.4787	0.573	NA	FALSE	1.464	0.2299	NA	FALSE	0.319	0.6657	NA	FALSE	0.8041	0.4697	NA	FALSE	0.7621	0.2584
1700007F19Rik	_NE	NA	FALSE	-0.08281	0.9451	NA	FALSE	-0.206	0.8499	NA	FALSE	-1.028	0.3164	NA	FALSE	1.617	0.2043	NA	FALSE	0.5581	0.5798	NA	FALSE	-0.06964	0.9579	NA	FALSE	1.045	0.3764	NA	FALSE	-0.3577	0.7709	NA	TRUE	-0.2838	0.3727	0.6794	TRUE	-0.9736	0.01915	0.08656	FALSE	-0.4446	0.74	NA	FALSE	0.3807	0.7785
1700007G11Rik	_NE	NA	TRUE	-0.1467	0.7822	0.9959	FALSE	-0.06623	0.9068	NA	FALSE	-0.2768	0.6754	NA	TRUE	-0.5103	0.2941	0.7603	TRUE	0.289	0.5612	0.8388	FALSE	0.0352	0.9635	NA	TRUE	-0.4783	0.4641	0.7979	TRUE	0.3795	0.5213	0.7388	FALSE	0.322	0.6094	NA	TRUE	-1.33	0.07917	0.2377	FALSE	-1.083	0.1798	NA	FALSE	0.2139	0.7016
1700007I08Rik	_NE	NA	FALSE	-1.532	0.3303	NA	FALSE	-2.634	0.1355	NA	FALSE	0	1	NA	FALSE	-0.8098	0.5981	NA	FALSE	-1.806	0.2988	NA	FALSE	0	1	NA	FALSE	0	1	NA	FALSE	-1.765	0.2972	NA	FALSE	0.3281	0.4698	NA	TRUE	0.1541	0.6805	0.8381	FALSE	0	1	NA	FALSE	0	1
1700007J10Rik	_NE	NA	FALSE	0.932	0.5021	NA	FALSE	-1.062	0.27	NA	FALSE	-0.6349	0.5974	NA	FALSE	0.2168	0.8443	NA	FALSE	-1.782	0.1027	NA	FALSE	1.845	0.2671	NA	FALSE	-0.509	0.766	NA	FALSE	2.011	0.2176	NA	TRUE	-0.09758	0.617	0.8346	TRUE	-0.1805	0.3528	0.5948	FALSE	2.702	0.1052	NA	FALSE	0	1
1700007K09Rik	_NE	1	FALSE	-0.356	0.5896	NA	TRUE	-0.2174	0.6648	0.8225	FALSE	0.01293	0.983	NA	FALSE	-0.3551	0.5397	NA	TRUE	1.409	0.01683	0.2247	FALSE	-0.4277	0.5312	NA	FALSE	-0.06382	0.9248	NA	TRUE	1.937	0.004092	0.02429	FALSE	-0.2295	0.806	NA	FALSE	1.236	0.08649	NA	FALSE	0.0797	0.8984	NA	FALSE	-0.4923	0.4254
1700007K13Rik	AS	NA	TRUE	1.046	0.0362	0.9908	TRUE	-0.1785	0.6423	0.8091	TRUE	-0.7545	0.03715	0.2864	TRUE	-0.8028	0.04494	0.5115	TRUE	-0.5073	0.147	0.5391	TRUE	0.004391	0.9924	0.9982	TRUE	-0.2755	0.5687	0.8488	TRUE	-0.06957	0.8792	0.9479	TRUE	1.731	1.624e-07	1.182e-05	TRUE	-0.8345	0.1134	0.299	TRUE	0.04309	0.928	1	TRUE	1.291	0.001423
1700007L15Rik	_NE	NA	TRUE	0.4577	0.4481	0.9959	FALSE	0.5813	0.3184	NA	FALSE	0.316	0.6084	NA	FALSE	-0.8453	0.2087	NA	TRUE	-0.2541	0.6507	0.8769	FALSE	0.6485	0.3657	NA	TRUE	-0.6163	0.4458	0.7879	FALSE	0.6195	0.3551	NA	FALSE	0.5196	0.5326	NA	FALSE	0.7584	0.2381	NA	FALSE	-0.2156	0.769	NA	FALSE	0.5223	0.4585
1700007P06Rik	_NE	NA	FALSE	1.952	0.07708	NA	FALSE	-0.1521	0.7859	NA	FALSE	-1.006	0.1017	NA	TRUE	-0.4779	0.4293	0.8326	TRUE	-0.658	0.3124	0.6928	FALSE	-1.199	0.1497	NA	FALSE	-1.042	0.2204	NA	FALSE	-0.5449	0.4687	NA	FALSE	0.01152	0.9888	NA	FALSE	0.574	0.5208	NA	FALSE	0.6168	0.4147	NA	FALSE	-0.3564	0.6223
1700008A04Rik	_NE	NA	FALSE	0	1	NA	FALSE	0	1	NA	FALSE	0	1	NA	FALSE	0	1	NA	FALSE	0	1	NA	FALSE	0	1	NA	FALSE	0	1	NA	FALSE	0	1	NA	FALSE	0	1	NA	FALSE	0	1	NA	FALSE	0	1	NA	FALSE	0	1
1700008F21Rik	_NE	NA	FALSE	0	1	NA	FALSE	0	1	NA	FALSE	0	1	NA	FALSE	0	1	NA	FALSE	0	1	NA	FALSE	0	1	NA	FALSE	0	1	NA	FALSE	0	1	NA	FALSE	-0.2415	0.6981	NA	FALSE	0.7013	0.2343	NA	FALSE	0	1	NA	FALSE	0	1
1700008I05Rik	_NE	NA	FALSE	0	1	NA	FALSE	0	1	NA	FALSE	-3.056	0.08031	NA	FALSE	0	1	NA	FALSE	1.801	0.283	NA	FALSE	1.845	0.2671	NA	FALSE	-0.5098	0.7657	NA	FALSE	0	1	NA	FALSE	0	1	NA	FALSE	0	1	NA	FALSE	0	1	NA	FALSE	-1.905	0.2411
1700008J07Rik	_NE	NA	TRUE	-0.06868	0.8581	0.9983	TRUE	-0.1321	0.6364	0.805	TRUE	0.1146	0.7142	0.9091	TRUE	-0.3979	0.256	0.7359	TRUE	-0.09755	0.7947	0.9327	TRUE	-0.148	0.7322	0.9862	TRUE	-0.09823	0.8083	0.9474	TRUE	0.4564	0.2524	0.4931	TRUE	0.01119	0.9624	0.9862	TRUE	-0.2139	0.4743	0.7007	TRUE	-0.1538	0.6595	1	TRUE	-0.182	0.5879
1700008K24Rik	_NE	NA	FALSE	1.861	0.2768	NA	FALSE	0	1	NA	FALSE	0	1	NA	FALSE	0	1	NA	FALSE	0	1	NA	FALSE	0	1	NA	FALSE	0	1	NA	FALSE	0	1	NA	FALSE	-0.7299	0.5362	NA	FALSE	-1.121	0.2657	NA	FALSE	-1.869	0.2584	NA	FALSE	0	1
1700008O03Rik	_NE	NA	FALSE	-0.02279	0.9727	NA	TRUE	-0.378	0.4124	0.6447	TRUE	0.5159	0.3424	0.7189	TRUE	0.02236	0.9647	0.9934	TRUE	-0.3972	0.4734	0.7943	TRUE	0.2891	0.6325	0.9825	TRUE	0.2605	0.6867	0.904	TRUE	0.1477	0.7591	0.8872	FALSE	-0.8733	0.03868	NA	TRUE	-0.1726	0.656	0.8253	TRUE	0.5	0.2129	1	TRUE	-0.6332	0.1843
1700008P02Rik	_NE	NA	FALSE	0	1	NA	FALSE	0	1	NA	FALSE	0	1	NA	FALSE	0	1	NA	FALSE	0	1	NA	FALSE	0	1	NA	FALSE	0	1	NA	FALSE	0	1	NA	FALSE	0	1	NA	FALSE	0	1	NA	FALSE	0	1	NA	FALSE	0	1
1700008P20Rik	_NE	NA	FALSE	0	1	NA	FALSE	-1.83	0.2816	NA	FALSE	1.983	0.2258	NA	FALSE	0	1	NA	FALSE	0	1	NA	FALSE	0	1	NA	FALSE	0	1	NA	FALSE	-1.759	0.298	NA	FALSE	-1.963	0.2179	NA	FALSE	1.806	0.3462	NA	FALSE	0	1	NA	FALSE	0	1
1700009C05Rik	_NE	NA	FALSE	-1.327	0.308	NA	FALSE	1.013	0.2863	NA	FALSE	-0.546	0.6029	NA	FALSE	-0.6539	0.5456	NA	FALSE	0.4081	0.7046	NA	FALSE	-1.76	0.2823	NA	FALSE	0.08711	0.9438	NA	FALSE	-2.463	0.05369	NA	FALSE	0	1	NA	FALSE	-3.292	0.04833	NA	FALSE	-1.811	0.2656	NA	FALSE	0.3895	0.7532
1700009J07Rik	_NE	NA	FALSE	1.565	0.3073	NA	FALSE	0.6326	0.641	NA	FALSE	-0.9399	0.424	NA	FALSE	1.863	0.1878	NA	FALSE	-1.424	0.3611	NA	FALSE	-1.887	0.2544	NA	FALSE	0.125	0.9029	NA	FALSE	1.962	0.03304	NA	FALSE	1.774	0.2773	NA	FALSE	1.577	0.1913	NA	FALSE	-3.06	0.0662	NA	FALSE	3.19	0.05881
1700009N14Rik	_NE	NA	FALSE	0	1	NA	FALSE	0	1	NA	FALSE	0	1	NA	FALSE	0	1	NA	FALSE	0	1	NA	FALSE	0	1	NA	FALSE	0	1	NA	FALSE	0	1	NA	FALSE	0	1	NA	FALSE	0	1	NA	FALSE	0	1	NA	FALSE	0	1
1700009P17Rik	_NE	NA	TRUE	0.312	0.4832	0.9959	TRUE	0.01488	0.9679	0.9866	TRUE	-0.5101	0.1442	0.5278	TRUE	-1.095	0.03784	0.4934	TRUE	-0.3132	0.3764	0.7356	TRUE	-0.05584	0.8971	0.9957	TRUE	-0.3757	0.3851	0.7494	TRUE	1.012	0.02591	0.1037	TRUE	1.832	3.331e-09	3.162e-07	TRUE	0.1547	0.7518	0.8761	TRUE	-0.8565	0.09629	1	TRUE	1.103	0.02238
1700010B08Rik	_NE	NA	FALSE	0	1	NA	FALSE	0	1	NA	FALSE	0	1	NA	FALSE	0	1	NA	FALSE	0	1	NA	FALSE	0	1	NA	FALSE	0.319	0.8462	NA	FALSE	-1.746	0.2997	NA	FALSE	0	1	NA	FALSE	0	1	NA	FALSE	0	1	NA	FALSE	0	1
1700010D01Rik	_NE	NA	FALSE	0	1	NA	FALSE	0	1	NA	FALSE	0	1	NA	FALSE	0	1	NA	FALSE	0	1	NA	FALSE	0	1	NA	FALSE	0	1	NA	FALSE	0	1	NA	FALSE	0	1	NA	FALSE	0	1	NA	FALSE	0	1	NA	FALSE	0	1
1700010I02Rik	_NE	NA	FALSE	0	1	NA	FALSE	0	1	NA	FALSE	0	1	NA	FALSE	0	1	NA	FALSE	0	1	NA	FALSE	0	1	NA	FALSE	0	1	NA	FALSE	0	1	NA	FALSE	0	1	NA	FALSE	0	1	NA	FALSE	0	1	NA	FALSE	0	1
1700010I14Rik	_NE	NA	TRUE	0.1928	0.6811	0.9959	TRUE	-0.132	0.7081	0.8488	TRUE	0.3566	0.3968	0.7562	TRUE	0.3329	0.4037	0.8231	TRUE	0.4042	0.311	0.6914	TRUE	0.1081	0.8119	0.9896	TRUE	-0.5944	0.2126	0.6122	TRUE	0.479	0.2537	0.4944	TRUE	0.4939	0.2243	0.5429	TRUE	0.4461	0.2108	0.4442	TRUE	-0.5302	0.272	1	TRUE	0.05521	0.8889
1700010J16Rik	_NE	NA	FALSE	0	1	NA	FALSE	0	1	NA	FALSE	2.79	0.09652	NA	FALSE	1.825	0.2725	NA	FALSE	0	1	NA	FALSE	0	1	NA	FALSE	-2.348	0.1857	NA	FALSE	0	1	NA	FALSE	0	1	NA	FALSE	0	1	NA	FALSE	0	1	NA	FALSE	0	1
1700010K23Rik	_NE	NA	FALSE	1.809	0.2834	NA	FALSE	-1.772	0.2891	NA	FALSE	-1.783	0.288	NA	FALSE	-1.882	0.25	NA	FALSE	0	1	NA	FALSE	1.845	0.2671	NA	FALSE	1.87	0.335	NA	FALSE	-1.765	0.2972	NA	TRUE	0.1866	0.2254	0.5438	TRUE	-0.3414	0.07522	0.2291	FALSE	0	1	NA	FALSE	-0.05982	0.9687
1700010M22Rik	_NE	NA	FALSE	0	1	NA	FALSE	0	1	NA	FALSE	0	1	NA	FALSE	-1.882	0.25	NA	FALSE	1.805	0.2826	NA	FALSE	1.845	0.2671	NA	FALSE	1.87	0.335	NA	FALSE	-1.759	0.298	NA	FALSE	0	1	NA	FALSE	0	1	NA	FALSE	0	1	NA	FALSE	0	1
1700011A15Rik	_NE	NA	FALSE	2.618	0.1421	NA	FALSE	-1.83	0.2816	NA	FALSE	-0.5291	0.7282	NA	FALSE	0.702	0.6529	NA	FALSE	-1.965	0.2207	NA	FALSE	0	1	NA	FALSE	0	1	NA	FALSE	0	1	NA	FALSE	0	1	NA	FALSE	0	1	NA	FALSE	0	1	NA	FALSE	0	1
1700011B04Rik	_NE	NA	FALSE	0	1	NA	FALSE	0	1	NA	FALSE	0	1	NA	FALSE	0	1	NA	FALSE	0	1	NA	FALSE	0	1	NA	FALSE	0	1	NA	FALSE	0	1	NA	FALSE	0	1	NA	FALSE	0	1	NA	FALSE	0	1	NA	FALSE	0	1
1700011E24Rik	_NE	NA	FALSE	-0.9459	0.487	NA	FALSE	-0.2924	0.8142	NA	FALSE	-2.396	0.04856	NA	FALSE	-2.041	0.1253	NA	FALSE	0.1025	0.928	NA	FALSE	0.7648	0.6279	NA	FALSE	0.249	0.8757	NA	FALSE	0.671	0.5889	NA	FALSE	3.055	0.06346	NA	FALSE	0.6615	0.6379	NA	FALSE	-2.518	0.0501	NA	FALSE	0.9779	0.3559
1700011F03Rik	_NE	NA	FALSE	0	1	NA	FALSE	0	1	NA	FALSE	-1.783	0.288	NA	FALSE	0	1	NA	FALSE	0	1	NA	FALSE	0	1	NA	FALSE	0	1	NA	FALSE	0	1	NA	FALSE	0	1	NA	FALSE	0	1	NA	FALSE	0	1	NA	FALSE	0	1
1700011F14Rik	_NE	NA	FALSE	-0.05429	0.9679	NA	FALSE	0.1875	0.8785	NA	FALSE	0.2321	0.8505	NA	FALSE	0.5827	0.6214	NA	FALSE	-1.083	0.3854	NA	FALSE	-0.0136	0.9907	NA	FALSE	-0.5694	0.6958	NA	FALSE	-0.9893	0.5074	NA	FALSE	0	1	NA	FALSE	0	1	NA	FALSE	-2.62	0.1207	NA	FALSE	0.9008	0.5032
1700011H14Rik	_NE	NA	FALSE	0	1	NA	FALSE	0	1	NA	FALSE	1.983	0.2258	NA	FALSE	0	1	NA	FALSE	0	1	NA	FALSE	0	1	NA	FALSE	0	1	NA	FALSE	0	1	NA	FALSE	0	1	NA	FALSE	0.6553	0.6407	NA	FALSE	0	1	NA	FALSE	0	1
1700011I03Rik	_NE	NA	FALSE	5.125	0.0009121	NA	FALSE	0.9716	0.261	NA	FALSE	-0.3652	0.7956	NA	FALSE	-1.187	0.1963	NA	FALSE	-0.9522	0.3104	NA	FALSE	-0.5355	0.5041	NA	FALSE	-0.3912	0.6939	NA	FALSE	-0.02837	0.9845	NA	FALSE	0.1485	0.8811	NA	FALSE	-0.4207	0.691	NA	FALSE	-1.903	0.1561	NA	FALSE	-2.412	0.009477
1700011J10Rik	_NE	NA	TRUE	-0.01837	0.9437	0.9991	TRUE	0.01236	0.9473	0.9793	TRUE	0.006069	0.9769	0.9957	TRUE	0.05627	0.818	0.9615	TRUE	0.2603	0.235	0.6335	TRUE	-0.3845	0.1691	0.8091	TRUE	-0.4333	0.09211	0.4337	TRUE	0.3504	0.202	0.4298	TRUE	-0.07229	0.7167	0.887	TRUE	0.3301	0.1766	0.4005	TRUE	0.00109	0.9957	1	TRUE	-0.01089	0.9628
1700011L22Rik	_NE	NA	FALSE	0.229	0.8497	NA	FALSE	-1.762	0.2903	NA	FALSE	3.407	0.04211	NA	FALSE	-0.4808	0.7021	NA	FALSE	4.163	0.02005	NA	FALSE	-3.195	0.06345	NA	FALSE	2.621	0.1874	NA	FALSE	-2.519	0.1532	NA	FALSE	1.803	0.2736	NA	FALSE	0	1	NA	FALSE	-2.572	0.1254	NA	FALSE	0.7096	0.6342
1700011M02Rik	_NE	NA	FALSE	0	1	NA	FALSE	0	1	NA	FALSE	0	1	NA	FALSE	0	1	NA	FALSE	0	1	NA	FALSE	0	1	NA	FALSE	0	1	NA	FALSE	0	1	NA	FALSE	-0.9638	0.49	NA	FALSE	0.4713	0.6617	NA	FALSE	0	1	NA	FALSE	0	1
1700012A03Rik	_NE	NA	FALSE	0	1	NA	FALSE	0	1	NA	FALSE	0	1	NA	FALSE	0	1	NA	FALSE	0	1	NA	FALSE	0	1	NA	FALSE	1.839	0.3392	NA	FALSE	0	1	NA	FALSE	0	1	NA	FALSE	0	1	NA	FALSE	0	1	NA	FALSE	0	1
1700012A16Rik	_NE	NA	TRUE	-0.155	0.6755	0.9959	TRUE	0.1858	0.575	0.7645	TRUE	0.1309	0.6659	0.889	TRUE	-0.5113	0.1199	0.6369	TRUE	-0.08172	0.7889	0.931	TRUE	-0.4604	0.2293	0.8706	TRUE	-0.217	0.5865	0.856	TRUE	0.4128	0.2997	0.5481	TRUE	0.29	0.3532	0.6633	TRUE	0.3164	0.3128	0.5571	TRUE	0.2854	0.3953	1	TRUE	0.196	0.5398
1700012B07Rik	_NE	NA	FALSE	0	1	NA	FALSE	0	1	NA	FALSE	2.03	0.2205	NA	FALSE	0	1	NA	FALSE	0	1	NA	FALSE	0	1	NA	FALSE	0	1	NA	FALSE	0	1	NA	FALSE	0	1	NA	FALSE	0	1	NA	FALSE	0	1	NA	FALSE	1.868	0.2597
1700012B09Rik	_NE	NA	TRUE	0.4813	0.4326	0.9959	FALSE	-1.414	0.08313	NA	FALSE	-0.6861	0.3613	NA	TRUE	-1.081	0.1	0.6188	TRUE	-0.7208	0.2413	0.6373	FALSE	-0.2765	0.7602	NA	TRUE	-1.528	0.04324	0.3029	FALSE	-1.369	0.07769	NA	TRUE	2.16	0.0001899	0.005785	TRUE	-1.935	0.01307	0.0652	FALSE	-0.4881	0.5588	NA	FALSE	1.467	0.05942
1700012B15Rik	_NE	NA	TRUE	0.2407	0.3386	0.9959	TRUE	-0.4005	0.04011	0.1728	TRUE	0.03218	0.8599	0.9628	TRUE	-0.1675	0.417	0.8292	TRUE	-0.2996	0.1486	0.5402	TRUE	0.003665	0.9899	0.9978	TRUE	0.4196	0.07695	0.3992	TRUE	-0.1345	0.5919	0.7912	TRUE	-0.1928	0.277	0.5982	TRUE	-0.0287	0.8866	0.947	TRUE	-0.1175	0.4825	1	TRUE	-0.01486	0.9358
1700012D01Rik	_NE	NA	TRUE	0.708	0.2105	0.9959	TRUE	-0.1698	0.737	0.8663	TRUE	0.1548	0.7452	0.9201	TRUE	-0.5891	0.2914	0.7585	TRUE	1.033	0.06449	0.4035	FALSE	0.4733	0.4904	NA	TRUE	-0.4965	0.4691	0.8003	TRUE	0.1216	0.8292	0.9239	TRUE	-0.05065	0.8926	0.9603	TRUE	0.02065	0.9584	0.9833	FALSE	0.2793	0.6271	NA	FALSE	0.1257	0.8184
1700012D14Rik	_NE	NA	FALSE	-0.651	0.2959	NA	TRUE	-0.1162	0.8169	0.9128	FALSE	0.5801	0.3328	NA	TRUE	-0.6207	0.2624	0.7407	TRUE	-0.3908	0.4821	0.7972	FALSE	-0.9382	0.2303	NA	TRUE	-0.6991	0.2657	0.6613	FALSE	-0.3803	0.5175	NA	FALSE	-0.2393	0.7287	NA	FALSE	0.6191	0.3135	NA	FALSE	-0.8238	0.1644	NA	TRUE	-0.527	0.2877
1700012I11Rik	_NE	NA	FALSE	0	1	NA	FALSE	0	1	NA	FALSE	0	1	NA	FALSE	0	1	NA	FALSE	1.805	0.2826	NA	FALSE	0	1	NA	FALSE	1.87	0.335	NA	FALSE	0	1	NA	FALSE	0	1	NA	FALSE	0	1	NA	FALSE	0	1	NA	FALSE	1.868	0.2597
1700012L04Rik	_NE	NA	FALSE	2.573	0.1467	NA	FALSE	0.7341	0.5641	NA	FALSE	0.2067	0.8834	NA	FALSE	-3.627	0.03169	NA	FALSE	0.8245	0.5702	NA	FALSE	0	1	NA	FALSE	-1.323	0.3971	NA	FALSE	-2.524	0.1527	NA	FALSE	0	1	NA	FALSE	1.806	0.3462	NA	FALSE	1.903	0.2421	NA	FALSE	0	1
1700012P22Rik	_NE	NA	FALSE	0.2861	0.8268	NA	FALSE	0	1	NA	FALSE	0	1	NA	FALSE	-1.253	0.2976	NA	FALSE	0	1	NA	FALSE	0	1	NA	FALSE	-1.084	0.462	NA	FALSE	-2.539	0.1511	NA	FALSE	0	1	NA	FALSE	0	1	NA	FALSE	0	1	NA	FALSE	0	1
1700013D24Rik	_NE	NA	FALSE	0	1	NA	FALSE	0	1	NA	FALSE	0	1	NA	FALSE	0	1	NA	FALSE	0	1	NA	FALSE	0	1	NA	FALSE	0	1	NA	FALSE	0	1	NA	FALSE	0	1	NA	FALSE	0	1	NA	FALSE	0	1	NA	FALSE	0	1
1700013F07Rik	_NE	NA	TRUE	-0.03794	0.9292	0.9991	TRUE	0.5544	0.08607	0.2691	TRUE	-0.431	0.2353	0.6296	TRUE	-0.3686	0.347	0.7955	TRUE	0.06302	0.856	0.9564	TRUE	-0.3404	0.5245	0.9765	TRUE	-0.3259	0.4832	0.8072	TRUE	0.2149	0.6263	0.8133	TRUE	0.5489	0.1624	0.4654	TRUE	0.1402	0.7206	0.8604	TRUE	-0.5939	0.1644	1	TRUE	0.4409	0.2405
1700013G23Rik	_NE	NA	TRUE	0.6153	0.3076	0.9959	TRUE	0.5295	0.3692	0.6065	TRUE	-0.05048	0.9368	0.984	TRUE	0.5169	0.3778	0.8112	TRUE	0.1604	0.7741	0.9259	TRUE	0.3954	0.4981	0.9728	TRUE	0.1558	0.8236	0.9514	TRUE	1.27	0.05029	0.1676	FALSE	-0.1093	0.8577	NA	FALSE	-0.06067	0.9265	NA	FALSE	-0.4319	0.4092	NA	TRUE	0.7536	0.2217
1700013G24Rik	_NE	NA	FALSE	0	1	NA	FALSE	0	1	NA	FALSE	0	1	NA	FALSE	0	1	NA	FALSE	-1.926	0.2472	NA	FALSE	0	1	NA	FALSE	0	1	NA	FALSE	0	1	NA	FALSE	0	1	NA	FALSE	0	1	NA	FALSE	0	1	NA	FALSE	0	1
1700013H16Rik	_NE	NA	FALSE	1.169	0.4576	NA	FALSE	2.016	0.222	NA	FALSE	-2.51	0.1488	NA	FALSE	0	1	NA	FALSE	-0.08508	0.9533	NA	FALSE	3.784	0.02922	NA	FALSE	1.846	0.3382	NA	FALSE	2.84	0.08969	NA	FALSE	0	1	NA	FALSE	0	1	NA	FALSE	1.908	0.2416	NA	FALSE	-3.571	0.02778
1700013N18Rik	_NE	NA	FALSE	0	1	NA	FALSE	0	1	NA	FALSE	0	1	NA	FALSE	0	1	NA	FALSE	0	1	NA	FALSE	0	1	NA	FALSE	0	1	NA	FALSE	0	1	NA	FALSE	0	1	NA	FALSE	0	1	NA	FALSE	0	1	NA	FALSE	0	1
1700014N06Rik	_NE	NA	FALSE	0	1	NA	FALSE	0	1	NA	FALSE	0	1	NA	FALSE	0	1	NA	FALSE	0	1	NA	FALSE	0	1	NA	FALSE	0	1	NA	FALSE	0	1	NA	FALSE	0	1	NA	FALSE	0	1	NA	FALSE	0	1	NA	FALSE	0	1
1700015E13Rik	_NE	NA	FALSE	0	1	NA	FALSE	0	1	NA	FALSE	0	1	NA	FALSE	0	1	NA	FALSE	0	1	NA	FALSE	0	1	NA	FALSE	0	1	NA	FALSE	0	1	NA	FALSE	0.9762	0.1777	NA	FALSE	0.4573	0.5004	NA	FALSE	0	1	NA	FALSE	0	1
1700015F17Rik	_NE	NA	FALSE	0.1014	0.9189	NA	FALSE	2.825	0.09351	NA	FALSE	1.008	0.5103	NA	FALSE	-0.4032	0.6998	NA	FALSE	-0.9761	0.4738	NA	FALSE	2.622	0.1302	NA	FALSE	2.615	0.1882	NA	FALSE	0.2643	0.8725	NA	FALSE	0	1	NA	FALSE	2.609	0.1823	NA	FALSE	-3.458	0.03544	NA	FALSE	-0.531	0.6498
1700015G11Rik	_NE	NA	FALSE	0	1	NA	FALSE	0	1	NA	FALSE	0	1	NA	FALSE	0	1	NA	FALSE	-1.92	0.248	NA	FALSE	0	1	NA	FALSE	0	1	NA	FALSE	0	1	NA	FALSE	0	1	NA	FALSE	0	1	NA	FALSE	0	1	NA	FALSE	0	1
1700016C15Rik	_NE	NA	FALSE	1.209	0.444	NA	FALSE	0	1	NA	FALSE	-2.564	0.1432	NA	FALSE	-3.255	0.05659	NA	FALSE	-1.926	0.2472	NA	FALSE	3.496	0.04228	NA	FALSE	0	1	NA	FALSE	2.011	0.2176	NA	FALSE	-0.9772	0.4851	NA	FALSE	-0.1965	0.8678	NA	FALSE	1.908	0.2416	NA	FALSE	0	1
1700016D06Rik	_NE	NA	FALSE	0	1	NA	FALSE	0	1	NA	FALSE	0	1	NA	FALSE	0	1	NA	FALSE	0	1	NA	FALSE	1.845	0.2671	NA	FALSE	1.839	0.3392	NA	FALSE	2.818	0.09136	NA	FALSE	0	1	NA	FALSE	0	1	NA	FALSE	0	1	NA	FALSE	0	1
1700016G22Rik	_NE	NA	FALSE	0	1	NA	FALSE	0	1	NA	FALSE	1.937	0.2311	NA	FALSE	1.848	0.2695	NA	FALSE	0	1	NA	FALSE	1.844	0.2673	NA	FALSE	1.839	0.3392	NA	FALSE	0	1	NA	FALSE	0	1	NA	FALSE	1.815	0.345	NA	FALSE	0	1	NA	FALSE	0	1
1700016H13Rik	_NE	NA	FALSE	-0.7584	0.5403	NA	FALSE	1.447	0.3186	NA	FALSE	0	1	NA	FALSE	1.836	0.2711	NA	FALSE	-0.9093	0.5725	NA	FALSE	-1.892	0.2538	NA	FALSE	-0.5019	0.7685	NA	FALSE	0	1	NA	FALSE	0	1	NA	FALSE	0	1	NA	FALSE	0.04276	0.9763	NA	FALSE	0	1
1700016K19Rik	_NE	NA	TRUE	0.4655	0.3756	0.9959	TRUE	0.02324	0.9529	0.9811	TRUE	0.1942	0.6971	0.9015	TRUE	-0.2288	0.6386	0.9082	TRUE	-0.7538	0.06316	0.4015	TRUE	-0.09656	0.8596	0.9928	TRUE	-0.8607	0.202	0.598	TRUE	-0.7948	0.1389	0.3381	TRUE	1.251	0.002607	0.04259	TRUE	-1.199	0.008864	0.0481	TRUE	0.183	0.6368	1	TRUE	1.557	0.001518
1700016L04Rik	_NE	NA	FALSE	-0.229	0.8602	NA	FALSE	-1.352	0.2386	NA	FALSE	-0.7221	0.4337	NA	FALSE	1.669	0.1502	NA	FALSE	-1.508	0.2408	NA	FALSE	1.598	0.2415	NA	FALSE	-1.87	0.2071	NA	FALSE	-4.64	0.002818	NA	FALSE	-0.1579	0.9148	NA	FALSE	3.091	0.1061	NA	FALSE	-0.7931	0.5069	NA	FALSE	0.2946	0.7929
1700016L21Rik	_NE	NA	FALSE	0	1	NA	FALSE	0	1	NA	FALSE	0	1	NA	FALSE	0	1	NA	FALSE	0	1	NA	FALSE	0	1	NA	FALSE	0	1	NA	FALSE	0	1	NA	FALSE	0	1	NA	FALSE	0	1	NA	FALSE	0	1	NA	FALSE	0	1
1700016M24Rik	_NE	NA	FALSE	3.148	0.07971	NA	FALSE	3.606	0.02723	NA	FALSE	-2.556	0.1439	NA	FALSE	2.638	0.1298	NA	FALSE	-1.92	0.248	NA	FALSE	-2.703	0.1173	NA	FALSE	0	1	NA	FALSE	0	1	NA	FALSE	0	1	NA	FALSE	0	1	NA	FALSE	0.8377	0.5701	NA	FALSE	-2.693	0.1058
1700016P04Rik	_NE	NA	FALSE	0	1	NA	FALSE	0	1	NA	FALSE	0	1	NA	FALSE	0	1	NA	FALSE	0	1	NA	FALSE	0	1	NA	FALSE	0	1	NA	FALSE	0	1	NA	FALSE	0	1	NA	FALSE	0	1	NA	FALSE	0	1	NA	FALSE	0	1
1700017B05Rik	MG	NA	TRUE	-0.1572	0.4451	0.9959	TRUE	-0.364	0.01978	0.1158	TRUE	0.4978	0.0006475	0.02804	TRUE	0.2042	0.2272	0.7208	TRUE	-0.2118	0.234	0.633	TRUE	-0.2313	0.2999	0.9038	TRUE	0.1451	0.4301	0.7793	TRUE	0.107	0.5679	0.7735	TRUE	-0.2669	0.1372	0.4302	TRUE	0.221	0.2323	0.4703	TRUE	0.02994	0.8392	1	TRUE	0.04847	0.766
1700017D01Rik	_NE	NA	FALSE	0	1	NA	FALSE	0	1	NA	FALSE	0	1	NA	FALSE	0	1	NA	FALSE	0	1	NA	FALSE	3.197	0.06675	NA	FALSE	0	1	NA	FALSE	0	1	NA	FALSE	0	1	NA	FALSE	0	1	NA	FALSE	0	1	NA	FALSE	0	1
1700017G19Rik	_NE	NA	FALSE	0.5982	0.708	NA	FALSE	0	1	NA	FALSE	-0.9755	0.5064	NA	FALSE	-1.882	0.25	NA	FALSE	-2.721	0.1167	NA	FALSE	-0.832	0.596	NA	FALSE	-0.07811	0.9537	NA	FALSE	2.004	0.2183	NA	FALSE	0	1	NA	FALSE	0	1	NA	FALSE	0	1	NA	FALSE	-0.1013	0.9527
1700017J07Rik	_NE	NA	FALSE	3.817	0.02947	NA	FALSE	0	1	NA	FALSE	0	1	NA	FALSE	1.836	0.2711	NA	FALSE	-2.721	0.1167	NA	FALSE	-0.05873	0.9738	NA	FALSE	0	1	NA	FALSE	0	1	NA	FALSE	1.774	0.2773	NA	FALSE	0	1	NA	FALSE	0	1	NA	FALSE	1.801	0.2681
1700017N19Rik	_NE	NA	FALSE	2.582	0.1458	NA	FALSE	0	1	NA	FALSE	0.9738	0.5227	NA	FALSE	0	1	NA	FALSE	1.805	0.2826	NA	FALSE	0	1	NA	FALSE	0	1	NA	FALSE	0	1	NA	FALSE	0	1	NA	FALSE	0	1	NA	FALSE	0	1	NA	FALSE	0	1
1700018A04Rik	EC	NA	FALSE	-1.779	0.09085	NA	FALSE	-1.062	0.3912	NA	FALSE	-1.158	0.3405	NA	FALSE	-3.87	0.01494	NA	FALSE	-0.8844	0.2694	NA	FALSE	0.5117	0.675	NA	FALSE	-0.5471	0.6837	NA	FALSE	0.6898	0.616	NA	FALSE	-1.958	0.2185	NA	FALSE	0.6553	0.6407	NA	FALSE	-0.8197	0.4808	NA	FALSE	-1.408	0.1939
1700018B08Rik	_NE	NA	FALSE	0.7167	0.6618	NA	FALSE	0	1	NA	FALSE	0	1	NA	FALSE	0	1	NA	FALSE	0	1	NA	FALSE	2.625	0.1299	NA	FALSE	3.148	0.1117	NA	FALSE	0	1	NA	FALSE	0	1	NA	FALSE	0	1	NA	FALSE	1.903	0.2421	NA	FALSE	-1.903	0.2413
1700018B24Rik	_NE	NA	FALSE	0	1	NA	FALSE	-1.83	0.2816	NA	FALSE	0	1	NA	FALSE	0	1	NA	FALSE	2.573	0.1451	NA	FALSE	-2.674	0.12	NA	FALSE	2.627	0.1867	NA	FALSE	0	1	NA	FALSE	0	1	NA	FALSE	0	1	NA	FALSE	0	1	NA	FALSE	0	1
1700018C11Rik	_NE	NA	FALSE	0	1	NA	FALSE	0	1	NA	FALSE	0	1	NA	FALSE	0	1	NA	FALSE	0	1	NA	FALSE	0	1	NA	FALSE	0	1	NA	FALSE	0	1	NA	FALSE	0	1	NA	FALSE	0.1451	0.921	NA	FALSE	0	1	NA	FALSE	0	1
1700018F24Rik	_NE	NA	FALSE	-0.05335	0.9697	NA	FALSE	0	1	NA	FALSE	0	1	NA	FALSE	-1.957	0.2409	NA	FALSE	2.567	0.1457	NA	FALSE	0	1	NA	FALSE	0	1	NA	FALSE	0	1	NA	FALSE	0	1	NA	FALSE	0	1	NA	FALSE	0	1	NA	FALSE	0	1
1700018G05Rik	_NE	NA	FALSE	0	1	NA	FALSE	0	1	NA	FALSE	0	1	NA	FALSE	0	1	NA	FALSE	0	1	NA	FALSE	0	1	NA	FALSE	0	1	NA	FALSE	0	1	NA	FALSE	2.155	0.01216	NA	FALSE	-0.4677	0.4839	NA	FALSE	0	1	NA	FALSE	0	1
1700018L02Rik	_NE	NA	FALSE	0.5827	0.4478	NA	TRUE	-0.001208	0.9984	0.9991	FALSE	-0.4425	0.4553	NA	FALSE	0.2862	0.6534	NA	TRUE	-0.4781	0.3127	0.6931	FALSE	-0.05741	0.9243	NA	FALSE	-0.4753	0.4822	NA	TRUE	1.082	0.05031	0.1676	TRUE	0.2109	0.4425	0.7278	TRUE	0.1027	0.6789	0.8374	TRUE	-0.07427	0.8793	1	FALSE	0.4122	0.5121
1700018L24Rik	_NE	NA	FALSE	-2.48	0.1104	NA	FALSE	0.2157	0.8288	NA	FALSE	-2.038	0.1407	NA	FALSE	-0.9867	0.3656	NA	FALSE	-0.2814	0.8317	NA	FALSE	-1.359	0.3695	NA	FALSE	0.2929	0.8572	NA	FALSE	1.506	0.2478	NA	FALSE	2.587	0.124	NA	FALSE	-2.429	0.1597	NA	FALSE	0.09496	0.9563	NA	FALSE	2.092	0.09573
1700019A02Rik	_NE	NA	FALSE	1.047	0.3036	NA	FALSE	-0.1977	0.7764	NA	FALSE	0.4584	0.5676	NA	FALSE	-0.8344	0.3317	NA	FALSE	-0.04597	0.9534	NA	FALSE	0.3061	0.7081	NA	FALSE	5.33	0.0007076	NA	FALSE	-0.7458	0.4837	NA	FALSE	1.464	0.23	NA	FALSE	-0.3593	0.7253	NA	FALSE	1.345	0.3391	NA	FALSE	-0.6959	0.3948
1700019B03Rik	_NE	NA	FALSE	2.139	0.01113	NA	FALSE	0.4107	0.5939	NA	TRUE	0.2489	0.6492	0.8825	FALSE	-0.9789	0.1474	NA	TRUE	-0.7073	0.3097	0.6904	FALSE	1.755	0.04971	NA	FALSE	-0.4811	0.5852	NA	FALSE	0.06942	0.913	NA	FALSE	-0.2227	0.8319	NA	FALSE	-0.2118	0.7732	NA	FALSE	-0.03305	0.9628	NA	FALSE	0.4702	0.5019
1700019B21Rik	_NE	NA	FALSE	0	1	NA	FALSE	0	1	NA	FALSE	0	1	NA	FALSE	0	1	NA	FALSE	0	1	NA	FALSE	0	1	NA	FALSE	0	1	NA	FALSE	0	1	NA	FALSE	0	1	NA	FALSE	0	1	NA	FALSE	0	1	NA	FALSE	0	1
1700019D03Rik	_NE	NA	TRUE	-0.1323	0.7286	0.9959	TRUE	-0.07067	0.8083	0.9085	TRUE	0.1981	0.5175	0.8259	TRUE	0.4195	0.2078	0.7102	TRUE	0.3893	0.2277	0.6272	TRUE	0.2725	0.5183	0.9764	TRUE	-0.4276	0.2793	0.6696	TRUE	0.02142	0.9558	0.9827	TRUE	0.08562	0.7828	0.9161	TRUE	0.02939	0.9321	0.9706	TRUE	0.3839	0.2312	1	TRUE	0.01064	0.9702
1700019E08Rik	_NE	NA	FALSE	0	1	NA	FALSE	0	1	NA	FALSE	0	1	NA	FALSE	0	1	NA	FALSE	0	1	NA	FALSE	0	1	NA	FALSE	-0.4787	0.7768	NA	FALSE	0	1	NA	FALSE	0	1	NA	FALSE	0	1	NA	FALSE	0	1	NA	FALSE	0	1
1700019E19Rik	_NE	NA	TRUE	0.3004	0.2558	0.9959	TRUE	0.04158	0.8558	0.9331	TRUE	-0.1682	0.4273	0.7745	TRUE	-0.2814	0.2789	0.7514	TRUE	0.007812	0.9717	0.9906	TRUE	0.2872	0.3186	0.9136	TRUE	0.145	0.5978	0.8618	TRUE	0.2441	0.3978	0.6416	TRUE	0.1123	0.5703	0.8061	TRUE	0.1242	0.5727	0.7747	TRUE	-0.01269	0.9502	1	TRUE	0.1593	0.4585
1700019G17Rik	AS	NA	TRUE	0.1551	0.4348	0.9959	TRUE	0.3069	0.07016	0.2399	TRUE	-0.1832	0.227	0.6215	TRUE	-0.1616	0.3912	0.8188	TRUE	0.265	0.1132	0.49	TRUE	0.3577	0.1535	0.7934	TRUE	0.3001	0.1251	0.4942	TRUE	-0.1043	0.6359	0.818	TRUE	-0.06527	0.6771	0.8648	TRUE	-0.6353	0.002904	0.01979	TRUE	-0.1294	0.4202	1	TRUE	0.3657	0.01433
1700019G24Rik	_NE	NA	FALSE	0.844	0.2728	NA	FALSE	-0.7236	0.3949	NA	FALSE	1.303	0.2338	NA	FALSE	-0.6629	0.4707	NA	FALSE	-1.066	0.2639	NA	FALSE	-2.628	0.06186	NA	FALSE	-0.6341	0.461	NA	FALSE	1.852	0.03228	NA	FALSE	0.6882	0.4522	NA	FALSE	-0.2119	0.7732	NA	FALSE	2.169	0.05994	NA	FALSE	1.168	0.2514
1700019L03Rik	_NE	NA	TRUE	0.364	0.4958	0.9959	TRUE	-0.07862	0.8491	0.9293	TRUE	0.1584	0.7405	0.9191	TRUE	-1.115	0.0355	0.4922	TRUE	-0.7336	0.1194	0.5016	TRUE	-0.09079	0.8739	0.9936	TRUE	-0.7242	0.2628	0.6599	TRUE	0.06465	0.8998	0.9582	TRUE	0.3063	0.3057	0.6237	TRUE	-0.7084	0.03697	0.1397	FALSE	-0.7379	0.183	NA	TRUE	1.298	0.01597
1700019M22Rik	_NE	NA	FALSE	0	1	NA	FALSE	0	1	NA	FALSE	0	1	NA	FALSE	0	1	NA	FALSE	0	1	NA	FALSE	0	1	NA	FALSE	0	1	NA	FALSE	0	1	NA	FALSE	0	1	NA	FALSE	0	1	NA	FALSE	0	1	NA	FALSE	0	1
1700019N12Rik	_NE	3	TRUE	0.3717	0.4409	0.9959	TRUE	0.08518	0.7852	0.8952	TRUE	0.4494	0.08087	0.414	TRUE	0.1683	0.5695	0.883	TRUE	-0.1108	0.6853	0.8907	TRUE	-0.2724	0.4616	0.9653	TRUE	0.07391	0.8155	0.9487	TRUE	-0.9411	0.003374	0.02084	TRUE	-0.249	0.3081	0.6253	TRUE	-1.4	2.093e-06	3.644e-05	TRUE	0.01694	0.9532	1	TRUE	0.2059	0.4404
1700019N19Rik	_NE	NA	FALSE	-0.6099	0.5521	NA	FALSE	0.4345	0.6462	NA	FALSE	1.103	0.1889	NA	FALSE	-0.2327	0.7562	NA	FALSE	0.9845	0.2003	NA	FALSE	-0.5109	0.6066	NA	FALSE	1.536	0.1668	NA	FALSE	0.3388	0.7484	NA	FALSE	-0.1877	0.9033	NA	FALSE	0.9378	0.3761	NA	FALSE	-0.3524	0.7656	NA	FALSE	1.006	0.2742
1700019O17Rik	_NE	NA	FALSE	-1.976	0.2424	NA	FALSE	-1.394	0.3023	NA	FALSE	-1.096	0.4616	NA	FALSE	3.123	0.07216	NA	FALSE	-0.4061	0.7889	NA	FALSE	2.625	0.1299	NA	FALSE	0	1	NA	FALSE	4.818	0.0007165	NA	FALSE	0	1	NA	FALSE	0	1	NA	FALSE	2.698	0.1055	NA	FALSE	-3.619	0.02605
1700020A23Rik	_NE	NA	FALSE	0	1	NA	FALSE	0	1	NA	FALSE	-0.4859	0.7459	NA	FALSE	0	1	NA	FALSE	0	1	NA	FALSE	0	1	NA	FALSE	0	1	NA	FALSE	0	1	NA	FALSE	-0.09488	0.8819	NA	FALSE	-0.04668	0.93	NA	FALSE	2.702	0.1052	NA	FALSE	0	1
1700020D05Rik	_NE	NA	TRUE	-0.2813	0.5329	0.9959	TRUE	-0.2436	0.5405	0.7393	TRUE	0.5544	0.122	0.4926	TRUE	-0.4898	0.3052	0.7687	TRUE	-0.372	0.3044	0.6873	TRUE	0.1751	0.6624	0.9825	TRUE	0.7095	0.09109	0.4316	TRUE	-1.053	0.01678	0.07434	FALSE	0.7853	0.08012	NA	TRUE	0.3388	0.3588	0.6004	TRUE	-0.05107	0.8935	1	TRUE	-0.07302	0.8204
1700020G17Rik	_NE	NA	FALSE	2.582	0.1458	NA	FALSE	0	1	NA	FALSE	0	1	NA	FALSE	-3.15	0.06299	NA	FALSE	0.3283	0.8441	NA	FALSE	0	1	NA	FALSE	0	1	NA	FALSE	-2.539	0.1511	NA	FALSE	1.792	0.275	NA	FALSE	-3.286	0.04861	NA	FALSE	1.903	0.2421	NA	FALSE	0	1
1700020I14Rik	_NE	3	TRUE	-0.3302	0.09606	0.9959	TRUE	-0.239	0.3825	0.6196	TRUE	-0.2855	0.1197	0.4898	TRUE	-0.4795	0.1475	0.6652	TRUE	-0.4317	0.01876	0.2376	TRUE	-0.2455	0.3992	0.9479	TRUE	0.2654	0.3741	0.7417	TRUE	-1.562	4.028e-12	1.687e-10	TRUE	0.3748	0.1724	0.4771	TRUE	-0.2242	0.2866	0.5295	TRUE	-0.1077	0.5546	1	TRUE	-0.002878	0.98
1700020L24Rik	_NE	NA	FALSE	0.7214	0.4712	NA	FALSE	-0.4206	0.6683	NA	FALSE	-0.9191	0.4354	NA	FALSE	-0.2983	0.7044	NA	FALSE	1.208	0.3092	NA	FALSE	-0.06393	0.9488	NA	FALSE	-1.121	0.4096	NA	FALSE	-1.264	0.1859	NA	FALSE	-0.1231	0.7691	NA	TRUE	0.3972	0.386	0.6241	FALSE	0.2081	0.7975	NA	FALSE	0.05697	0.9529
1700020M21Rik	_NE	NA	FALSE	0	1	NA	FALSE	0	1	NA	FALSE	-2.619	0.1375	NA	FALSE	0	1	NA	FALSE	3.069	0.08454	NA	FALSE	0	1	NA	FALSE	3.185	0.1083	NA	FALSE	0	1	NA	FALSE	0	1	NA	FALSE	0	1	NA	FALSE	-1.865	0.2589	NA	FALSE	0	1
1700020N01Rik	_NE	NA	FALSE	-0.4926	0.7291	NA	FALSE	-3.115	0.07539	NA	FALSE	-1.783	0.288	NA	FALSE	0.8222	0.6015	NA	FALSE	1.186	0.4505	NA	FALSE	-0.0479	0.9779	NA	FALSE	-2.348	0.1857	NA	FALSE	3.719	0.02296	NA	FALSE	0	1	NA	FALSE	-0.6934	0.5952	NA	FALSE	0.06654	0.9553	NA	FALSE	-0.5608	0.6734
1700020N15Rik	_NE	NA	FALSE	1.809	0.2834	NA	FALSE	0	1	NA	FALSE	0	1	NA	FALSE	0	1	NA	FALSE	0	1	NA	FALSE	0	1	NA	FALSE	0	1	NA	FALSE	0	1	NA	FALSE	0	1	NA	FALSE	0	1	NA	FALSE	0	1	NA	FALSE	1.868	0.2597
1700020N18Rik	_NE	NA	FALSE	-1.42	0.318	NA	FALSE	0.2041	0.8846	NA	FALSE	0.8164	0.5329	NA	FALSE	-1.996	0.1639	NA	FALSE	-0.03872	0.9719	NA	FALSE	-0.9827	0.381	NA	FALSE	-3.217	0.0684	NA	FALSE	-1.635	0.2009	NA	FALSE	0	1	NA	FALSE	3.104	0.1048	NA	FALSE	0.9586	0.4378	NA	FALSE	3.441	0.03741
1700020O03Rik	_NE	NA	TRUE	-0.1239	0.4541	0.9959	TRUE	0.02425	0.8255	0.9175	TRUE	0.07566	0.4828	0.808	TRUE	-0.02046	0.8729	0.9756	TRUE	0.03556	0.7937	0.9327	TRUE	0.02256	0.8947	0.9957	TRUE	0.06115	0.7006	0.9096	TRUE	-0.01694	0.9234	0.9674	TRUE	-0.04737	0.7077	0.8816	TRUE	0.03296	0.8202	0.9131	TRUE	-0.008955	0.9367	1	TRUE	-0.0508	0.6275
1700021C14Rik	_NE	NA	TRUE	0.1099	0.8165	0.998	TRUE	-0.07211	0.8268	0.9182	TRUE	-0.05225	0.901	0.9746	TRUE	0.5443	0.1915	0.7074	TRUE	0.2258	0.5704	0.8431	TRUE	-0.3587	0.4467	0.965	TRUE	0.03031	0.9448	0.9847	TRUE	0.5265	0.236	0.4732	FALSE	0.1389	0.7668	NA	TRUE	0.2976	0.4742	0.7005	TRUE	0.1875	0.6591	1	TRUE	-0.5426	0.1486
1700021F05Rik	_NE	NA	TRUE	0.1254	0.5768	0.9959	TRUE	0.1652	0.2553	0.4966	TRUE	0.01477	0.9278	0.9824	TRUE	0.1627	0.4194	0.8304	TRUE	0.193	0.3055	0.6879	TRUE	0.218	0.3575	0.9333	TRUE	0.09381	0.6413	0.8811	TRUE	0.01978	0.938	0.9739	TRUE	-0.03769	0.8522	0.9443	TRUE	-0.1339	0.4759	0.7019	TRUE	0.103	0.483	1	TRUE	-0.05182	0.756
1700021F07Rik	_NE	NA	FALSE	-0.218	0.8909	NA	FALSE	-1.83	0.2816	NA	FALSE	0	1	NA	FALSE	0	1	NA	FALSE	0	1	NA	FALSE	0	1	NA	FALSE	0	1	NA	FALSE	0	1	NA	FALSE	0	1	NA	FALSE	0	1	NA	FALSE	0	1	NA	FALSE	0	1
1700021K19Rik	_NE	NA	TRUE	0.117	0.4071	0.9959	TRUE	-0.05815	0.5925	0.7754	TRUE	0.02809	0.7431	0.9196	TRUE	0.05123	0.6468	0.9105	TRUE	-0.08158	0.5169	0.8172	TRUE	-0.06158	0.7127	0.986	TRUE	0.1882	0.1897	0.5855	TRUE	-0.2677	0.08725	0.2473	TRUE	0.05066	0.6406	0.846	TRUE	-0.1286	0.2979	0.5416	TRUE	0.0366	0.7053	1	TRUE	0.08039	0.407
1700021N21Rik	_NE	NA	FALSE	-0.95	0.5595	NA	FALSE	0.302	0.8236	NA	FALSE	0.2701	0.8527	NA	FALSE	0.2884	0.8195	NA	FALSE	-0.4377	0.7617	NA	FALSE	-0.05368	0.9662	NA	FALSE	3.841	0.04752	NA	FALSE	1.656	0.1328	NA	FALSE	-3.266	0.03637	NA	FALSE	0.926	0.3591	NA	FALSE	0.04057	0.9741	NA	FALSE	-0.1272	0.907
1700022A21Rik	_NE	NA	FALSE	0	1	NA	FALSE	0	1	NA	FALSE	0	1	NA	FALSE	0	1	NA	FALSE	0	1	NA	FALSE	0	1	NA	FALSE	0	1	NA	FALSE	0	1	NA	FALSE	0	1	NA	FALSE	0	1	NA	FALSE	0	1	NA	FALSE	0	1
1700022A22Rik	_NE	NA	FALSE	0	1	NA	FALSE	0	1	NA	FALSE	0	1	NA	FALSE	0	1	NA	FALSE	0	1	NA	FALSE	0	1	NA	FALSE	0	1	NA	FALSE	0	1	NA	FALSE	0	1	NA	FALSE	0	1	NA	FALSE	0	1	NA	FALSE	0	1
1700022E09Rik	_NE	NA	FALSE	0	1	NA	FALSE	0	1	NA	FALSE	0	1	NA	FALSE	0	1	NA	FALSE	0	1	NA	FALSE	0	1	NA	FALSE	0	1	NA	FALSE	0	1	NA	FALSE	0	1	NA	FALSE	0	1	NA	FALSE	0	1	NA	FALSE	0	1
1700022H16Rik	_NE	NA	FALSE	0	1	NA	FALSE	0	1	NA	FALSE	0	1	NA	FALSE	0	1	NA	FALSE	0	1	NA	FALSE	0	1	NA	FALSE	0	1	NA	FALSE	0	1	NA	FALSE	0	1	NA	FALSE	0	1	NA	FALSE	0	1	NA	FALSE	0	1
1700022I11Rik	_NE	NA	FALSE	0	1	NA	FALSE	0	1	NA	FALSE	0	1	NA	FALSE	0	1	NA	FALSE	-1.926	0.2472	NA	FALSE	0	1	NA	FALSE	-2.348	0.1857	NA	FALSE	0	1	NA	FALSE	-0.1755	0.8873	NA	FALSE	0	1	NA	FALSE	-2.666	0.1164	NA	FALSE	0	1
1700022P22Rik	_NE	NA	FALSE	-0.115	0.9468	NA	FALSE	1.936	0.2313	NA	FALSE	-1.821	0.2832	NA	FALSE	-0.8098	0.5981	NA	FALSE	-3.218	0.06432	NA	FALSE	0	1	NA	FALSE	0	1	NA	FALSE	-0.5008	0.7459	NA	FALSE	0.385	0.5617	NA	TRUE	0.8736	0.05984	0.1948	FALSE	0	1	NA	FALSE	0	1
1700023A16Rik	_NE	NA	FALSE	2.582	0.1458	NA	FALSE	0	1	NA	FALSE	2.03	0.2205	NA	FALSE	1.146	0.4435	NA	FALSE	0	1	NA	FALSE	-0.02569	0.9862	NA	FALSE	-0.4787	0.7768	NA	FALSE	0	1	NA	FALSE	0	1	NA	FALSE	0	1	NA	FALSE	2.698	0.1055	NA	FALSE	-3.586	0.02723
1700023C21Rik	_NE	NA	FALSE	0	1	NA	FALSE	0	1	NA	FALSE	0	1	NA	FALSE	0	1	NA	FALSE	0	1	NA	FALSE	0	1	NA	FALSE	0	1	NA	FALSE	0	1	NA	FALSE	0	1	NA	FALSE	0	1	NA	FALSE	0	1	NA	FALSE	0	1
1700023E05Rik	_NE	NA	TRUE	-0.8215	0.1216	0.9959	TRUE	-0.6739	0.1823	0.4097	TRUE	0.2801	0.5593	0.8464	TRUE	0.1706	0.738	0.9385	TRUE	0.3188	0.5431	0.8305	FALSE	-0.2693	0.7133	NA	FALSE	-0.55	0.4462	NA	TRUE	-0.8765	0.1881	0.411	FALSE	-1.196	0.073	NA	FALSE	-0.4213	0.5644	NA	FALSE	0.8994	0.1935	NA	FALSE	-0.2692	0.6164
1700023F02Rik	_NE	NA	FALSE	0	1	NA	FALSE	-1.83	0.2816	NA	FALSE	0	1	NA	FALSE	0	1	NA	FALSE	0	1	NA	FALSE	1.844	0.2673	NA	FALSE	1.846	0.3382	NA	FALSE	2.011	0.2176	NA	FALSE	0	1	NA	FALSE	0	1	NA	FALSE	2.701	0.1052	NA	FALSE	0	1
1700023F06Rik	_NE	NA	TRUE	0.5649	0.2145	0.9959	TRUE	-0.1519	0.6386	0.8062	TRUE	-0.09839	0.7688	0.9282	TRUE	-0.1351	0.714	0.9295	TRUE	-0.6862	0.1077	0.4827	TRUE	-0.5124	0.3057	0.9067	TRUE	-0.03666	0.9376	0.9834	TRUE	-0.3568	0.4193	0.659	TRUE	0.1326	0.7229	0.8889	TRUE	-0.6789	0.05274	0.1788	TRUE	0.08582	0.776	1	TRUE	-0.5344	0.1415
1700023L04Rik	_NE	NA	FALSE	0.3221	0.6529	NA	FALSE	0.003234	0.9974	NA	FALSE	-1.484	0.08028	NA	FALSE	-0.0966	0.8982	NA	FALSE	0.979	0.2132	NA	FALSE	0.105	0.9094	NA	FALSE	-0.2552	0.7816	NA	FALSE	1.284	0.1526	NA	FALSE	0.01157	0.9887	NA	FALSE	-1.299	0.16	NA	FALSE	1.507	0.1638	NA	FALSE	2.276	0.05243
1700024B18Rik	_NE	NA	FALSE	0	1	NA	FALSE	0	1	NA	FALSE	0	1	NA	FALSE	-1.957	0.2409	NA	FALSE	1.805	0.2826	NA	FALSE	1.88	0.2628	NA	FALSE	-2.38	0.1824	NA	FALSE	0	1	NA	FALSE	0	1	NA	FALSE	0	1	NA	FALSE	0	1	NA	FALSE	0	1
1700024F13Rik	_NE	NA	TRUE	-0.02887	0.9589	0.9991	FALSE	-1.019	0.1512	NA	FALSE	-0.9292	0.2383	NA	TRUE	0.2283	0.6885	0.9235	TRUE	-0.5574	0.3365	0.7095	FALSE	-0.4477	0.5007	NA	FALSE	0.6562	0.3766	NA	FALSE	-1.146	0.1469	NA	FALSE	0.3107	0.7179	NA	FALSE	-0.2873	0.6937	NA	FALSE	1.144	0.1107	NA	FALSE	0.04704	0.9414
1700024G13Rik	_NE	NA	TRUE	1.133	0.09863	0.9959	FALSE	-2.262	0.01462	NA	FALSE	-0.4081	0.6545	NA	TRUE	-1.617	0.05818	0.542	TRUE	-1.428	0.05021	0.3702	FALSE	-0.8698	0.3147	NA	FALSE	-1.049	0.3178	NA	FALSE	-0.5445	0.4751	NA	FALSE	1.373	0.08547	NA	TRUE	-1.937	0.01334	0.06629	FALSE	-1.471	0.1732	NA	FALSE	0.8912	0.2844
1700024P03Rik	_NE	NA	FALSE	0	1	NA	FALSE	0	1	NA	FALSE	0	1	NA	FALSE	0	1	NA	FALSE	0	1	NA	FALSE	0	1	NA	FALSE	0	1	NA	FALSE	3.319	0.04489	NA	FALSE	0	1	NA	FALSE	0	1	NA	FALSE	0	1	NA	FALSE	0	1
1700024P04Rik	_NE	NA	FALSE	0	1	NA	FALSE	0	1	NA	FALSE	0	1	NA	FALSE	0	1	NA	FALSE	0	1	NA	FALSE	0	1	NA	FALSE	0	1	NA	FALSE	0	1	NA	FALSE	0	1	NA	FALSE	0	1	NA	FALSE	0	1	NA	FALSE	0	1
1700024P16Rik	_NE	NA	TRUE	-0.4944	0.3846	0.9959	TRUE	-0.2712	0.3273	0.5709	TRUE	0.03906	0.8992	0.9744	TRUE	0.03442	0.91	0.9846	TRUE	0.312	0.2468	0.641	TRUE	-0.2878	0.4252	0.9575	TRUE	-0.8024	0.0131	0.1682	TRUE	-0.5596	0.101	0.2733	TRUE	0.3512	0.1731	0.4777	TRUE	0.07939	0.7965	0.9003	TRUE	-0.01848	0.9564	1	TRUE	0.04992	0.8441
1700025B11Rik	_NE	NA	FALSE	0	1	NA	FALSE	0	1	NA	FALSE	0	1	NA	FALSE	0	1	NA	FALSE	0	1	NA	FALSE	0	1	NA	FALSE	0	1	NA	FALSE	0	1	NA	FALSE	0	1	NA	FALSE	0	1	NA	FALSE	0	1	NA	FALSE	0	1
1700025C18Rik	_NE	NA	FALSE	0	1	NA	FALSE	0	1	NA	FALSE	0	1	NA	FALSE	0	1	NA	FALSE	0	1	NA	FALSE	0	1	NA	FALSE	0	1	NA	FALSE	0	1	NA	FALSE	0	1	NA	FALSE	0	1	NA	FALSE	0	1	NA	FALSE	0	1
1700025E21Rik	_NE	NA	FALSE	-0.4377	0.7036	NA	FALSE	0.2517	0.8554	NA	FALSE	-1.747	0.2074	NA	FALSE	-0.5386	0.7217	NA	FALSE	-1.108	0.3815	NA	FALSE	0.3882	0.7511	NA	FALSE	-4.419	0.00663	NA	FALSE	2.271	0.1129	NA	FALSE	2.54	0.1288	NA	FALSE	3.458	0.06336	NA	FALSE	0.8355	0.5709	NA	FALSE	1.615	0.2207
1700025F22Rik	_NE	NA	FALSE	0	1	NA	FALSE	0	1	NA	FALSE	0	1	NA	FALSE	0	1	NA	FALSE	0	1	NA	FALSE	0	1	NA	FALSE	0	1	NA	FALSE	0	1	NA	FALSE	0	1	NA	FALSE	0	1	NA	FALSE	0	1	NA	FALSE	0	1
1700025F24Rik	_NE	NA	FALSE	-2.799	0.1109	NA	FALSE	-1.077	0.4669	NA	FALSE	-1.074	0.4694	NA	FALSE	-0.1199	0.9464	NA	FALSE	2.628	0.1396	NA	FALSE	-3.573	0.0363	NA	FALSE	2.669	0.1818	NA	FALSE	-1.746	0.2997	NA	FALSE	-0.917	0.1355	NA	FALSE	-0.6492	0.2936	NA	FALSE	0.03213	0.9784	NA	FALSE	-0.9746	0.4313
1700025G04Rik	_NE	NA	TRUE	-0.1882	0.1829	0.9959	TRUE	0.06263	0.6361	0.805	TRUE	0.1506	0.1165	0.4845	TRUE	-0.07491	0.4965	0.8611	TRUE	0.114	0.3888	0.7436	TRUE	-0.04777	0.7535	0.9886	TRUE	-0.126	0.3638	0.7375	TRUE	-0.48	0.001267	0.009387	TRUE	0.1118	0.3863	0.688	TRUE	-0.3479	0.003908	0.02519	TRUE	-0.06326	0.4912	1	TRUE	-0.1139	0.1972
1700025K23Rik	_NE	NA	TRUE	-0.05002	0.8502	0.9983	TRUE	0.01259	0.9506	0.9802	TRUE	-0.01679	0.941	0.9851	TRUE	-0.234	0.3494	0.7974	TRUE	0.3652	0.1247	0.5086	TRUE	-0.2329	0.4787	0.9704	TRUE	-0.139	0.6277	0.8752	TRUE	0.3506	0.2304	0.4663	TRUE	-0.1812	0.4102	0.7045	TRUE	0.3352	0.1888	0.4154	TRUE	0.1662	0.4692	1	TRUE	-0.1156	0.5805
1700025K24Rik	_NE	NA	FALSE	0	1	NA	FALSE	0	1	NA	FALSE	0	1	NA	FALSE	0	1	NA	FALSE	0	1	NA	FALSE	0	1	NA	FALSE	0	1	NA	FALSE	0	1	NA	FALSE	0	1	NA	FALSE	0	1	NA	FALSE	0	1	NA	FALSE	0	1
1700025M24Rik	_NE	NA	FALSE	0	1	NA	FALSE	0	1	NA	FALSE	0	1	NA	FALSE	0	1	NA	FALSE	0	1	NA	FALSE	0	1	NA	FALSE	0	1	NA	FALSE	0	1	NA	FALSE	0	1	NA	FALSE	0	1	NA	FALSE	0	1	NA	FALSE	0	1
1700025N23Rik	_NE	NA	FALSE	-3.948	0.03126	NA	FALSE	-0.1493	0.9174	NA	FALSE	-1.194	0.4266	NA	FALSE	-0.6371	0.634	NA	FALSE	-1.183	0.4863	NA	FALSE	1.232	0.4156	NA	FALSE	-0.5098	0.7657	NA	FALSE	1.973	0.1707	NA	FALSE	0	1	NA	FALSE	-0.6066	0.7054	NA	FALSE	0	1	NA	FALSE	0.6931	0.6122
1700026D08Rik	_NE	NA	TRUE	0.3266	0.4957	0.9959	TRUE	-0.2023	0.6156	0.7917	TRUE	-0.3774	0.3348	0.714	TRUE	-0.4896	0.3177	0.776	TRUE	-0.2684	0.4981	0.8061	TRUE	0.3127	0.5472	0.9788	TRUE	-0.8337	0.07591	0.3974	TRUE	-0.2165	0.6801	0.8443	TRUE	0.8561	0.01276	0.1177	TRUE	-1.226	0.0464	0.1639	TRUE	-0.8372	0.08105	1	TRUE	0.6458	0.215
1700026D11Rik	_NE	NA	FALSE	1.809	0.2834	NA	FALSE	0	1	NA	FALSE	0.1828	0.9094	NA	FALSE	0	1	NA	FALSE	1.875	0.2735	NA	FALSE	0	1	NA	FALSE	-2.38	0.1824	NA	FALSE	0	1	NA	FALSE	0	1	NA	FALSE	0	1	NA	FALSE	0	1	NA	FALSE	0	1
1700026F02Rik	_NE	NA	FALSE	0	1	NA	FALSE	0	1	NA	FALSE	-1.783	0.288	NA	FALSE	0	1	NA	FALSE	0	1	NA	FALSE	0	1	NA	FALSE	0	1	NA	FALSE	0	1	NA	FALSE	0	1	NA	FALSE	0	1	NA	FALSE	0	1	NA	FALSE	0	1
1700026J04Rik	_NE	NA	TRUE	0.8679	0.09249	0.9959	TRUE	-0.4383	0.4373	0.6644	TRUE	0.2509	0.6223	0.8722	TRUE	-0.6309	0.1921	0.7075	TRUE	-0.3293	0.5444	0.8312	TRUE	0.6363	0.2584	0.8862	TRUE	-0.09921	0.8649	0.9644	TRUE	-0.2315	0.6408	0.8208	FALSE	0.2276	0.6931	NA	TRUE	0.1893	0.6861	0.8417	TRUE	-0.07744	0.8756	1	TRUE	0.4326	0.3864
1700026L06Rik	_NE	NA	TRUE	0.524	0.4483	0.9959	FALSE	-1.004	0.2281	NA	FALSE	0.06953	0.9312	NA	TRUE	-0.6591	0.3212	0.7792	TRUE	-0.5849	0.2881	0.6786	FALSE	0.3099	0.7499	NA	TRUE	-1.486	0.1176	0.4817	FALSE	0.4226	0.6376	NA	FALSE	1.891	0.01339	NA	FALSE	-0.2117	0.7733	NA	FALSE	-0.623	0.5653	NA	FALSE	0.9894	0.2626
1700027A15Rik	_NE	NA	FALSE	-1.723	0.2256	NA	FALSE	-3.066	0.079	NA	FALSE	3.211	0.05226	NA	FALSE	-0.4888	0.7462	NA	FALSE	-4.126	0.03318	NA	FALSE	-1.905	0.2522	NA	FALSE	2.669	0.1818	NA	FALSE	0.259	0.8745	NA	FALSE	0	1	NA	FALSE	3.763	0.03348	NA	FALSE	0.03592	0.9764	NA	FALSE	0	1
1700027A23Rik	_NE	NA	TRUE	0.7158	0.1609	0.9959	TRUE	0.45	0.3219	0.5651	TRUE	-0.5344	0.2533	0.6471	TRUE	-1.451	0.01434	0.3503	TRUE	-0.2449	0.6446	0.874	TRUE	-0.4189	0.482	0.9716	TRUE	-0.7852	0.2281	0.6249	TRUE	0.08803	0.9105	0.9627	TRUE	2.667	6.533e-09	5.883e-07	TRUE	-0.8382	0.05882	0.1927	FALSE	-0.5941	0.3784	NA	TRUE	1.682	0.009884
1700027D21Rik	_NE	NA	FALSE	1.218	0.2786	NA	FALSE	-0.6214	0.501	NA	FALSE	-0.7602	0.4643	NA	FALSE	0.03057	0.9708	NA	FALSE	-0.3619	0.7819	NA	FALSE	0.241	0.8225	NA	FALSE	0.6009	0.6653	NA	FALSE	-0.519	0.7384	NA	FALSE	1.087	0.4164	NA	FALSE	-4.216	0.005743	NA	FALSE	0.09416	0.9566	NA	FALSE	-1.797	0.061
1700027F09Rik	_NE	NA	FALSE	0	1	NA	FALSE	0	1	NA	FALSE	0	1	NA	FALSE	0	1	NA	FALSE	0	1	NA	FALSE	0	1	NA	FALSE	0	1	NA	FALSE	0	1	NA	FALSE	0	1	NA	FALSE	0	1	NA	FALSE	0	1	NA	FALSE	0	1
1700027H10Rik	_NE	NA	FALSE	0	1	NA	FALSE	0	1	NA	FALSE	0	1	NA	FALSE	0	1	NA	FALSE	0	1	NA	FALSE	0	1	NA	FALSE	0	1	NA	FALSE	0	1	NA	TRUE	0.1758	0.4999	0.7673	TRUE	-0.1024	0.7475	0.8735	FALSE	0	1	NA	FALSE	0	1
1700027I24Rik	_NE	NA	FALSE	0	1	NA	FALSE	0.1656	0.9161	NA	FALSE	-3.359	0.05153	NA	FALSE	0	1	NA	FALSE	-3.643	0.03587	NA	FALSE	0	1	NA	FALSE	0	1	NA	FALSE	0	1	NA	FALSE	0	1	NA	FALSE	0	1	NA	FALSE	0	1	NA	FALSE	0	1
1700027J07Rik	_NE	NA	FALSE	-1.523	0.3329	NA	FALSE	-2.634	0.1355	NA	FALSE	0	1	NA	FALSE	-3.174	0.06147	NA	FALSE	3.163	0.07762	NA	FALSE	0	1	NA	FALSE	0	1	NA	FALSE	0.2463	0.8792	NA	FALSE	0	1	NA	FALSE	0	1	NA	FALSE	0	1	NA	FALSE	1.868	0.2597
1700028B04Rik	_NE	NA	FALSE	1.809	0.2834	NA	FALSE	3.265	0.04898	NA	FALSE	2.79	0.09652	NA	FALSE	0.744	0.6365	NA	FALSE	1.805	0.2826	NA	FALSE	-2.678	0.1196	NA	FALSE	0	1	NA	FALSE	0	1	NA	FALSE	0	1	NA	FALSE	0	1	NA	FALSE	0.03919	0.9777	NA	FALSE	0	1
1700028D13Rik	_NE	NA	FALSE	-1.976	0.2424	NA	FALSE	0	1	NA	FALSE	0	1	NA	FALSE	0	1	NA	FALSE	0	1	NA	FALSE	0	1	NA	FALSE	0	1	NA	FALSE	0	1	NA	FALSE	0	1	NA	FALSE	0	1	NA	FALSE	0	1	NA	FALSE	0	1
1700028E10Rik	_NE	NA	FALSE	0.3632	0.6117	NA	FALSE	-0.6446	0.2912	NA	FALSE	-0.5458	0.4424	NA	FALSE	-0.2786	0.6713	NA	TRUE	-1.888	0.003914	0.1039	FALSE	-0.8076	0.363	NA	FALSE	-0.1755	0.8109	NA	FALSE	1.027	0.1281	NA	FALSE	-1.102	0.3007	NA	FALSE	-1.307	0.1307	NA	FALSE	-0.4533	0.6646	NA	FALSE	0.1108	0.8442
1700028I16Rik	_NE	NA	FALSE	-3.659	0.03541	NA	FALSE	-1.754	0.1787	NA	FALSE	-0.5735	0.7099	NA	FALSE	-0.05804	0.9696	NA	FALSE	0.4735	0.7204	NA	FALSE	-1.703	0.2371	NA	FALSE	-0.5098	0.7657	NA	FALSE	-0.8682	0.4887	NA	FALSE	0	1	NA	FALSE	0	1	NA	FALSE	-3.799	0.01974	NA	FALSE	-0.05982	0.9687
1700028J19Rik	_NE	NA	TRUE	-0.2052	0.6256	0.9959	TRUE	-0.1495	0.6872	0.835	TRUE	0.9523	0.02186	0.2171	TRUE	0.1778	0.6496	0.911	TRUE	-0.2959	0.4417	0.7759	TRUE	-0.4763	0.3931	0.9454	TRUE	0.2113	0.6718	0.8963	TRUE	-0.03883	0.93	0.9704	FALSE	-0.4115	0.3957	NA	TRUE	0.405	0.3403	0.5834	TRUE	0.02254	0.9581	1	TRUE	-0.5418	0.1713
1700028K03Rik	_NE	NA	TRUE	0.01823	0.9698	0.9991	TRUE	0.5231	0.1532	0.3725	TRUE	0.1698	0.6509	0.8835	TRUE	0.563	0.1915	0.7074	TRUE	0.5015	0.2587	0.6513	TRUE	0.778	0.1172	0.7451	TRUE	-0.1418	0.7826	0.9372	TRUE	0.1553	0.768	0.8924	TRUE	-0.3392	0.1018	0.3695	TRUE	0.2722	0.3114	0.556	TRUE	0.134	0.7794	1	TRUE	0.009716	0.9829
1700028M03Rik	_NE	NA	FALSE	-2.799	0.1109	NA	FALSE	-2.585	0.1404	NA	FALSE	1.937	0.2311	NA	FALSE	-2.78	0.1065	NA	FALSE	-3.606	0.03746	NA	FALSE	1.845	0.2671	NA	FALSE	0.289	0.8589	NA	FALSE	2.024	0.2161	NA	FALSE	0	1	NA	FALSE	0	1	NA	FALSE	0	1	NA	FALSE	0	1
1700028P14Rik	_NE	NA	TRUE	0.07603	0.876	0.9983	TRUE	0.4875	0.1442	0.3602	TRUE	-0.4487	0.2048	0.6015	TRUE	-0.6877	0.1055	0.6208	TRUE	0.2523	0.528	0.8228	TRUE	0.09615	0.8478	0.9927	TRUE	-0.7646	0.1069	0.4596	TRUE	-0.04504	0.9212	0.9669	TRUE	1.244	0.002785	0.04492	TRUE	-0.3373	0.4304	0.6649	FALSE	0.433	0.3706	NA	TRUE	0.6105	0.1082
1700028P15Rik	_NE	NA	FALSE	0	1	NA	FALSE	0	1	NA	FALSE	0	1	NA	FALSE	0	1	NA	FALSE	0	1	NA	FALSE	0	1	NA	FALSE	0	1	NA	FALSE	0	1	NA	FALSE	0	1	NA	FALSE	0	1	NA	FALSE	0	1	NA	FALSE	0	1
1700029B22Rik	_NE	NA	FALSE	0	1	NA	FALSE	0	1	NA	FALSE	0	1	NA	FALSE	0	1	NA	FALSE	1.805	0.2826	NA	FALSE	0	1	NA	FALSE	0	1	NA	FALSE	0	1	NA	FALSE	0	1	NA	FALSE	0	1	NA	FALSE	0	1	NA	FALSE	0	1
1700029F09Rik	_NE	NA	TRUE	-0.2346	0.4739	0.9959	TRUE	0.07772	0.7468	0.8728	TRUE	-0.3054	0.2327	0.6273	TRUE	0.004349	0.9881	0.9981	TRUE	0.0551	0.8501	0.9547	TRUE	-0.04706	0.8966	0.9957	TRUE	-0.1363	0.6991	0.9095	TRUE	0.2788	0.4106	0.6517	TRUE	0.02731	0.9232	0.9729	TRUE	0.4494	0.138	0.3402	TRUE	0.1226	0.7193	1	TRUE	0.06133	0.829
1700029F12Rik	_NE	NA	FALSE	1.861	0.2768	NA	FALSE	2.016	0.222	NA	FALSE	0	1	NA	FALSE	0.7619	0.56	NA	FALSE	2.573	0.1451	NA	FALSE	0	1	NA	FALSE	0	1	NA	FALSE	2.004	0.2183	NA	FALSE	0	1	NA	FALSE	0	1	NA	FALSE	0	1	NA	FALSE	0	1
1700029G01Rik	_NE	1	TRUE	0.2365	0.5712	0.9959	TRUE	0.346	0.2662	0.5086	TRUE	-0.09548	0.7709	0.9287	TRUE	-0.004492	0.99	0.9988	TRUE	0.1779	0.6342	0.8706	TRUE	0.8132	0.07594	0.6361	TRUE	0.8657	0.07736	0.3994	TRUE	1.278	0.0009315	0.007261	FALSE	-0.06387	0.8613	NA	TRUE	0.3945	0.2401	0.4781	TRUE	-0.1627	0.6764	1	TRUE	0.2559	0.4664
1700029H14Rik	_NE	NA	FALSE	1.135	0.4695	NA	FALSE	0.1356	0.9182	NA	FALSE	-3.451	0.04636	NA	FALSE	2.088	0.1378	NA	FALSE	0.5851	0.5678	NA	FALSE	-0.0227	0.9863	NA	FALSE	0.3217	0.7825	NA	FALSE	2.077	0.03663	NA	FALSE	0	1	NA	FALSE	2.594	0.1842	NA	FALSE	-2.617	0.121	NA	FALSE	-3.893	0.01495
1700029I01Rik	_NE	NA	TRUE	-0.2709	0.5151	0.9959	TRUE	0.4496	0.1357	0.3486	TRUE	-0.7047	0.03985	0.2985	TRUE	-0.5261	0.3601	0.8027	TRUE	-0.3651	0.4262	0.7681	TRUE	0.003554	0.9953	0.9988	TRUE	-1.304	0.007024	0.1166	TRUE	1.333	0.03611	0.1316	TRUE	0.01268	0.9692	0.988	TRUE	0.9087	0.00948	0.05072	FALSE	0.7166	0.2353	NA	TRUE	-0.05354	0.8821
1700029I15Rik	_NE	NA	TRUE	-0.04697	0.9219	0.9991	TRUE	-0.9064	0.02569	0.1339	TRUE	0.4073	0.284	0.6736	TRUE	-0.1062	0.7946	0.9555	TRUE	-0.3884	0.3492	0.7183	TRUE	-0.34	0.4883	0.9719	TRUE	0.3323	0.5389	0.8347	TRUE	0.01704	0.9702	0.9876	FALSE	0.05319	0.9082	NA	TRUE	-1.033	0.02016	0.08987	TRUE	-0.1048	0.7975	1	TRUE	0.3931	0.3119
1700029J03Rik	_NE	NA	FALSE	0	1	NA	FALSE	0	1	NA	FALSE	0	1	NA	FALSE	0	1	NA	FALSE	0	1	NA	FALSE	0	1	NA	FALSE	0	1	NA	FALSE	0	1	NA	FALSE	0	1	NA	FALSE	0	1	NA	FALSE	0	1	NA	FALSE	0	1
1700029J07Rik	_NE	NA	TRUE	-0.09725	0.7337	0.9959	TRUE	-0.004133	0.9848	0.9938	TRUE	-0.3295	0.1316	0.5069	TRUE	-0.5456	0.05724	0.5397	TRUE	-0.2339	0.3678	0.7305	TRUE	0.3295	0.4098	0.9532	TRUE	-0.1765	0.5836	0.8543	TRUE	0.3639	0.3785	0.6223	TRUE	0.6655	0.001999	0.03518	TRUE	-0.0009247	0.9973	0.999	TRUE	0.148	0.5367	1	TRUE	0.1622	0.4669
1700029J11Rik	_NE	NA	FALSE	0.7226	0.5692	NA	FALSE	0.5894	0.4908	NA	FALSE	-0.4533	0.7233	NA	FALSE	-1.062	0.3037	NA	FALSE	1.333	0.3164	NA	FALSE	-0.527	0.7112	NA	FALSE	1.839	0.3392	NA	FALSE	1.049	0.492	NA	FALSE	-1.963	0.2179	NA	FALSE	1.815	0.345	NA	FALSE	-1.66	0.2318	NA	FALSE	-1.254	0.2861
1700029M20Rik	_NE	NA	FALSE	-0.5296	0.7088	NA	FALSE	-0.5943	0.7007	NA	FALSE	-3.037	0.08184	NA	FALSE	-1.324	0.3296	NA	FALSE	0.3283	0.7986	NA	FALSE	-0.05566	0.9703	NA	FALSE	-0.533	0.7575	NA	FALSE	1.574	0.283	NA	FALSE	-1.963	0.2179	NA	FALSE	0	1	NA	FALSE	2.702	0.1051	NA	FALSE	0.687	0.6432
1700029N11Rik	_NE	NA	FALSE	0	1	NA	FALSE	0	1	NA	FALSE	0	1	NA	FALSE	0	1	NA	FALSE	0	1	NA	FALSE	0	1	NA	FALSE	0	1	NA	FALSE	0	1	NA	FALSE	0	1	NA	FALSE	0	1	NA	FALSE	0	1	NA	FALSE	0	1
1700029P11Rik	_NE	NA	FALSE	-1.983	0.2415	NA	FALSE	0	1	NA	FALSE	0	1	NA	FALSE	0	1	NA	FALSE	1.805	0.2826	NA	FALSE	0	1	NA	FALSE	0	1	NA	FALSE	0	1	NA	FALSE	0	1	NA	FALSE	0	1	NA	FALSE	0	1	NA	FALSE	0	1
1700030A11Rik	_NE	NA	FALSE	-1.861	0.2564	NA	FALSE	0	1	NA	FALSE	0	1	NA	FALSE	0.7161	0.6474	NA	FALSE	1.805	0.2826	NA	FALSE	1.845	0.2671	NA	FALSE	1.87	0.335	NA	FALSE	-1.746	0.2997	NA	FALSE	-0.9551	0.4931	NA	FALSE	0.7167	0.4908	NA	FALSE	0.8343	0.5714	NA	FALSE	2.229	0.1016
1700030C10Rik	_NE	NA	TRUE	-1.077	0.03412	0.9779	TRUE	0.09085	0.842	0.9255	TRUE	-0.4833	0.3904	0.7516	TRUE	0.04685	0.9237	0.9865	TRUE	0.1569	0.7853	0.9294	TRUE	-0.2671	0.6998	0.9825	TRUE	-1.185	0.08919	0.4277	TRUE	0.6057	0.2489	0.4884	FALSE	0.09441	0.867	NA	FALSE	0.8202	0.1554	NA	FALSE	0.6488	0.341	NA	TRUE	-0.6488	0.2671
1700030F04Rik	_NE	NA	FALSE	-1.371	0.3056	NA	FALSE	-2.577	0.1413	NA	FALSE	0.9347	0.5365	NA	FALSE	3.099	0.07389	NA	FALSE	2.264	0.1047	NA	FALSE	-1.72	0.2106	NA	FALSE	1.155	0.4884	NA	FALSE	-1.765	0.2972	NA	FALSE	1.774	0.2773	NA	FALSE	0	1	NA	FALSE	0	1	NA	FALSE	-0.1098	0.9252
1700030F18Rik	_NE	NA	FALSE	0.7587	0.5093	NA	FALSE	-2.529	0.1462	NA	FALSE	-1.755	0.2917	NA	FALSE	-2.747	0.04937	NA	FALSE	-1.27	0.3699	NA	FALSE	-0.06433	0.9661	NA	FALSE	-1.877	0.2057	NA	FALSE	0.5953	0.651	NA	FALSE	0	1	NA	FALSE	-1.479	0.3022	NA	FALSE	2.702	0.1051	NA	FALSE	0.4905	0.7257
1700030J22Rik	_NE	NA	TRUE	0.1963	0.497	0.9959	TRUE	-0.2674	0.1961	0.4277	TRUE	0.1662	0.4643	0.7984	TRUE	-0.08352	0.7106	0.9285	TRUE	0.005755	0.9802	0.9931	TRUE	-0.1798	0.5535	0.9788	TRUE	-0.03474	0.8917	0.9714	TRUE	-0.756	0.01167	0.05587	TRUE	0.217	0.2904	0.6093	TRUE	-0.281	0.2891	0.532	TRUE	0.1787	0.4448	1	TRUE	0.04608	0.8386
1700030K09Rik	_NE	NA	TRUE	-0.0285	0.8992	0.9991	TRUE	0.179	0.3129	0.5563	TRUE	0.093	0.5757	0.8535	TRUE	0.1983	0.299	0.7651	TRUE	0.1963	0.3239	0.7009	TRUE	0.1779	0.4802	0.971	TRUE	0.3121	0.1697	0.5598	TRUE	0.01752	0.9411	0.9752	TRUE	-0.03858	0.8325	0.9354	TRUE	-0.0187	0.9251	0.9671	TRUE	-0.01513	0.9313	1	TRUE	0.05412	0.7614
1700030L20Rik	_NE	NA	FALSE	-2.708	0.119	NA	FALSE	0.1656	0.9161	NA	FALSE	-2.587	0.1407	NA	FALSE	-0.06929	0.9653	NA	FALSE	2.628	0.1396	NA	FALSE	-1.892	0.2538	NA	FALSE	0	1	NA	FALSE	0	1	NA	FALSE	0	1	NA	FALSE	0	1	NA	FALSE	2.701	0.1052	NA	FALSE	-0.03864	0.9768
1700030M09Rik	_NE	NA	FALSE	2.27	0.09199	NA	FALSE	-2.521	0.1471	NA	FALSE	-3.056	0.08031	NA	FALSE	2.619	0.1317	NA	FALSE	-3.23	0.06351	NA	FALSE	1.88	0.2628	NA	FALSE	-3.738	0.02992	NA	FALSE	2.004	0.2183	NA	FALSE	0	1	NA	FALSE	0	1	NA	FALSE	0	1	NA	FALSE	0	1
1700030N03Rik	_NE	NA	FALSE	0	1	NA	FALSE	0	1	NA	FALSE	0	1	NA	FALSE	0	1	NA	FALSE	0	1	NA	FALSE	0	1	NA	FALSE	0	1	NA	FALSE	0	1	NA	FALSE	0	1	NA	FALSE	0	1	NA	FALSE	0	1	NA	FALSE	0	1
1700030O20Rik	_NE	NA	FALSE	0	1	NA	FALSE	0	1	NA	FALSE	0	1	NA	FALSE	1.848	0.2695	NA	FALSE	0	1	NA	FALSE	0	1	NA	FALSE	0	1	NA	FALSE	0	1	NA	FALSE	0	1	NA	FALSE	0	1	NA	FALSE	-2.572	0.1254	NA	FALSE	0	1
1700031A10Rik	_NE	NA	FALSE	0	1	NA	FALSE	0	1	NA	FALSE	0	1	NA	FALSE	0	1	NA	FALSE	0	1	NA	FALSE	0	1	NA	FALSE	0	1	NA	FALSE	0	1	NA	FALSE	0	1	NA	FALSE	2.609	0.1823	NA	FALSE	0	1	NA	FALSE	0	1
1700031F05Rik	_NE	NA	FALSE	0	1	NA	FALSE	1.936	0.2313	NA	FALSE	0	1	NA	FALSE	0	1	NA	FALSE	0	1	NA	FALSE	0	1	NA	FALSE	0	1	NA	FALSE	0	1	NA	FALSE	0	1	NA	FALSE	0	1	NA	FALSE	0	1	NA	FALSE	-1.903	0.2413
1700031M16Rik	_NE	NA	FALSE	0	1	NA	FALSE	-1.762	0.2903	NA	FALSE	0	1	NA	FALSE	2.618	0.1317	NA	FALSE	-0.1369	0.9386	NA	FALSE	0	1	NA	FALSE	0	1	NA	FALSE	-1.746	0.2997	NA	FALSE	0	1	NA	FALSE	0	1	NA	FALSE	1.907	0.2417	NA	FALSE	0	1
1700031P21Rik	_NE	NA	FALSE	0	1	NA	FALSE	0	1	NA	FALSE	0	1	NA	FALSE	0	1	NA	FALSE	0	1	NA	FALSE	0	1	NA	FALSE	0	1	NA	FALSE	0	1	NA	FALSE	0	1	NA	FALSE	0	1	NA	FALSE	0	1	NA	FALSE	0	1
1700034E13Rik	_NE	NA	FALSE	0	1	NA	FALSE	0	1	NA	FALSE	0	1	NA	FALSE	-1.882	0.25	NA	FALSE	-3.23	0.06351	NA	FALSE	0	1	NA	FALSE	0	1	NA	FALSE	0	1	NA	FALSE	0	1	NA	FALSE	0	1	NA	FALSE	0	1	NA	FALSE	0	1
1700034F02Rik	_NE	NA	FALSE	-0.09461	0.9314	NA	FALSE	0.5926	0.4616	NA	FALSE	-0.7179	0.4698	NA	FALSE	-3.341	0.01405	NA	FALSE	1.195	0.2534	NA	FALSE	0.5778	0.568	NA	FALSE	-0.1401	0.903	NA	FALSE	0.3534	0.7497	NA	FALSE	3.059	0.06316	NA	FALSE	0.7166	0.4909	NA	FALSE	0.906	0.5124	NA	FALSE	0.791	0.4424
1700034G24Rik	_NE	NA	FALSE	0	1	NA	FALSE	0	1	NA	FALSE	0	1	NA	FALSE	0	1	NA	FALSE	0.7662	0.6416	NA	FALSE	0	1	NA	FALSE	1.87	0.335	NA	FALSE	0	1	NA	FALSE	-0.4451	0.4023	NA	TRUE	0.02811	0.9511	0.9797	FALSE	0	1	NA	FALSE	0	1
1700034H14Rik	_NE	NA	TRUE	-0.0278	0.9019	0.9991	TRUE	0.1827	0.2648	0.5072	TRUE	-0.1271	0.5003	0.8177	TRUE	0.02159	0.9192	0.9857	TRUE	0.2417	0.2266	0.6256	TRUE	0.2924	0.2565	0.8856	TRUE	-0.165	0.476	0.8032	TRUE	0.3402	0.2126	0.443	TRUE	0.2221	0.2239	0.5423	TRUE	0.1477	0.4813	0.7064	TRUE	-0.003274	0.9856	1	TRUE	-0.01797	0.9175
1700034H15Rik	_NE	NA	TRUE	0.2699	0.4453	0.9959	TRUE	-0.06911	0.828	0.9187	TRUE	0.1511	0.5801	0.8541	TRUE	-0.2288	0.4768	0.8535	TRUE	-0.3977	0.1757	0.5741	TRUE	-0.3736	0.2823	0.8995	TRUE	-0.3562	0.2807	0.6711	TRUE	-0.2301	0.5603	0.7685	TRUE	-0.1937	0.4221	0.7125	TRUE	-0.3282	0.2881	0.531	TRUE	0.2575	0.3573	1	TRUE	-0.1776	0.49
1700034I23Rik	_NE	NA	FALSE	0	1	NA	FALSE	-0.5908	0.7021	NA	FALSE	0.2466	0.8459	NA	FALSE	-0.9732	0.4253	NA	FALSE	-3.643	0.03587	NA	FALSE	1.898	0.1821	NA	FALSE	0	1	NA	FALSE	0	1	NA	FALSE	-2.793	0.08246	NA	FALSE	-0.7315	0.4971	NA	FALSE	0.04276	0.9763	NA	FALSE	-0.9106	0.5432
1700034J05Rik	_NE	NA	FALSE	0	1	NA	FALSE	0	1	NA	FALSE	0	1	NA	FALSE	0	1	NA	FALSE	0	1	NA	FALSE	0	1	NA	FALSE	0	1	NA	FALSE	0	1	NA	FALSE	0	1	NA	FALSE	0	1	NA	FALSE	0	1	NA	FALSE	0	1
1700034K08Rik	_NE	NA	FALSE	0	1	NA	FALSE	0	1	NA	FALSE	0	1	NA	FALSE	0	1	NA	FALSE	0	1	NA	FALSE	0	1	NA	FALSE	0	1	NA	FALSE	0	1	NA	FALSE	0	1	NA	FALSE	0	1	NA	FALSE	0	1	NA	FALSE	0	1
1700034O15Rik	_NE	NA	FALSE	1.861	0.2768	NA	FALSE	0	1	NA	FALSE	0	1	NA	FALSE	1.836	0.2711	NA	FALSE	-1.942	0.2453	NA	FALSE	0	1	NA	FALSE	0	1	NA	FALSE	0	1	NA	FALSE	0	1	NA	FALSE	0	1	NA	FALSE	1.908	0.2416	NA	FALSE	0	1
1700034P13Rik	_NE	NA	FALSE	0.02559	0.9803	NA	FALSE	0.3962	0.6831	NA	FALSE	-0.1552	0.9167	NA	FALSE	-0.1064	0.9126	NA	FALSE	1.217	0.1453	NA	FALSE	0.8082	0.5406	NA	FALSE	-1.232	0.3358	NA	FALSE	1.639	0.1111	NA	TRUE	0.1402	0.5868	0.8169	TRUE	-0.3971	0.155	0.3665	FALSE	-0.3097	0.779	NA	FALSE	-0.4204	0.7004
1700036G14Rik	_NE	NA	FALSE	1.804	0.2842	NA	FALSE	0	1	NA	FALSE	0	1	NA	FALSE	0	1	NA	FALSE	3.163	0.07762	NA	FALSE	0	1	NA	FALSE	0	1	NA	FALSE	2.024	0.2161	NA	FALSE	0	1	NA	FALSE	0	1	NA	FALSE	1.908	0.2416	NA	FALSE	0.6523	0.6572
1700037C18Rik	_NE	NA	TRUE	0.3435	0.3669	0.9959	TRUE	-0.6385	0.04672	0.1888	TRUE	0.335	0.2976	0.6859	TRUE	-0.08243	0.8068	0.9591	TRUE	-0.5634	0.07489	0.4276	TRUE	-0.3781	0.3718	0.9389	TRUE	0.5244	0.2286	0.6255	TRUE	0.3956	0.345	0.5926	TRUE	-0.4207	0.1813	0.4893	TRUE	0.2175	0.5145	0.7312	TRUE	0.1294	0.6441	1	TRUE	-0.2637	0.4482
1700037H04Rik	_NE	NA	TRUE	0.4565	0.05679	0.9959	TRUE	-0.3496	0.04442	0.1839	TRUE	0.3832	0.01081	0.1515	TRUE	0.2903	0.116	0.6327	TRUE	-0.226	0.1629	0.5586	TRUE	-0.3625	0.1053	0.7181	TRUE	0.2241	0.3022	0.6918	TRUE	-0.2791	0.321	0.5693	TRUE	-0.2462	0.1101	0.3841	TRUE	-0.2335	0.3217	0.5654	TRUE	0.1447	0.205	1	TRUE	-0.008084	0.9645
1700039E15Rik	_NE	NA	FALSE	0	1	NA	FALSE	0	1	NA	FALSE	0	1	NA	FALSE	-2.684	0.1149	NA	FALSE	0	1	NA	FALSE	-0.06053	0.9731	NA	FALSE	0	1	NA	FALSE	2.024	0.2161	NA	FALSE	0	1	NA	FALSE	2.579	0.1861	NA	FALSE	2.701	0.1052	NA	FALSE	-1.927	0.2385
1700039E22Rik	_NE	NA	FALSE	-1.097	0.4175	NA	FALSE	-0.04171	0.9693	NA	FALSE	0.2214	0.8333	NA	FALSE	0.2961	0.8311	NA	FALSE	0.1069	0.9289	NA	FALSE	-1.732	0.2298	NA	FALSE	-1.396	0.3749	NA	FALSE	-1.92	0.142	NA	FALSE	2.563	0.1263	NA	FALSE	-1.234	0.285	NA	FALSE	0.839	0.5695	NA	FALSE	3.485	0.03535
1700040I03Rik	_NE	NA	TRUE	0.2527	0.2772	0.9959	TRUE	0.1887	0.3059	0.5492	TRUE	0.0001777	0.9993	0.9999	TRUE	0.3182	0.117	0.6341	TRUE	0.1263	0.5399	0.8291	TRUE	-0.132	0.6336	0.9825	TRUE	0.2342	0.4053	0.7621	TRUE	-0.3325	0.2384	0.4762	TRUE	-0.4005	0.05531	0.2714	TRUE	-0.0188	0.9325	0.9707	TRUE	0.02175	0.914	1	TRUE	-0.1106	0.5497
1700040L02Rik	_NE	NA	TRUE	-0.2071	0.6308	0.9959	TRUE	0.2089	0.5401	0.7392	TRUE	-0.3678	0.3225	0.7048	TRUE	-0.4159	0.3475	0.7955	TRUE	-0.1251	0.7009	0.8956	TRUE	-0.1393	0.7837	0.9896	TRUE	-0.6584	0.1708	0.5623	TRUE	0.002275	0.9963	0.9983	TRUE	1.1	0.003366	0.05117	TRUE	0.146	0.6967	0.8478	TRUE	0.02169	0.9522	1	TRUE	0.5023	0.2065
1700040N02Rik	_NE	NA	FALSE	0.1878	0.8077	NA	FALSE	-0.09821	0.8837	NA	FALSE	2.264	0.008755	NA	FALSE	-0.6895	0.2846	NA	TRUE	-1.01	0.1601	0.5549	FALSE	0.5399	0.4883	NA	FALSE	0.5237	0.4687	NA	FALSE	-0.009039	0.9922	NA	TRUE	0.3457	0.1559	0.4559	TRUE	-0.03011	0.9164	0.9627	FALSE	-0.6318	0.4168	NA	FALSE	-0.8164	0.1572
1700041C23Rik	_NE	NA	FALSE	0	1	NA	FALSE	0	1	NA	FALSE	0	1	NA	FALSE	0	1	NA	FALSE	0	1	NA	FALSE	0	1	NA	FALSE	0	1	NA	FALSE	0	1	NA	FALSE	0	1	NA	FALSE	0	1	NA	FALSE	0	1	NA	FALSE	0	1
1700041M19Rik	_NE	NA	FALSE	0	1	NA	FALSE	-1.772	0.2891	NA	FALSE	0	1	NA	FALSE	-1.917	0.2457	NA	FALSE	0	1	NA	FALSE	0	1	NA	FALSE	0	1	NA	FALSE	0	1	NA	FALSE	0	1	NA	FALSE	0	1	NA	FALSE	0	1	NA	FALSE	1.868	0.2597
1700042B14Rik	_NE	NA	FALSE	-1.976	0.2424	NA	FALSE	1.991	0.2249	NA	FALSE	-2.564	0.1432	NA	FALSE	-1.893	0.2514	NA	FALSE	0	1	NA	FALSE	2.622	0.1302	NA	FALSE	0	1	NA	FALSE	0	1	NA	FALSE	0	1	NA	FALSE	0	1	NA	FALSE	0	1	NA	FALSE	-1.905	0.2411
1700042G07Rik	_NE	NA	FALSE	0	1	NA	FALSE	0	1	NA	FALSE	-1.755	0.2917	NA	FALSE	0	1	NA	FALSE	-0.1185	0.9454	NA	FALSE	0	1	NA	FALSE	0	1	NA	FALSE	0	1	NA	FALSE	0	1	NA	FALSE	0	1	NA	FALSE	0	1	NA	FALSE	0	1
1700042G15Rik	_NE	NA	FALSE	0	1	NA	FALSE	0	1	NA	FALSE	0	1	NA	FALSE	0	1	NA	FALSE	0	1	NA	FALSE	0	1	NA	FALSE	0	1	NA	FALSE	0	1	NA	FALSE	0	1	NA	FALSE	1.806	0.3462	NA	FALSE	0	1	NA	FALSE	0	1
1700042O10Rik	_NE	NA	FALSE	-3.715	0.04157	NA	FALSE	1.991	0.2249	NA	FALSE	0.2997	0.8383	NA	FALSE	-2.713	0.1123	NA	FALSE	0	1	NA	FALSE	0	1	NA	FALSE	-2.38	0.1824	NA	FALSE	0	1	NA	FALSE	0	1	NA	FALSE	-2.435	0.159	NA	FALSE	0	1	NA	FALSE	-2.733	0.1023
1700044C05Rik	_NE	NA	FALSE	0	1	NA	FALSE	0	1	NA	FALSE	0	1	NA	FALSE	0	1	NA	FALSE	0	1	NA	FALSE	0	1	NA	FALSE	0	1	NA	FALSE	0	1	NA	FALSE	0	1	NA	FALSE	0	1	NA	FALSE	0	1	NA	FALSE	0	1
1700044K03Rik	_NE	NA	FALSE	0	1	NA	FALSE	0	1	NA	FALSE	0	1	NA	FALSE	0	1	NA	FALSE	0	1	NA	FALSE	0	1	NA	FALSE	0	1	NA	FALSE	0	1	NA	FALSE	0	1	NA	FALSE	0	1	NA	FALSE	0	1	NA	FALSE	0	1
1700045H11Rik	_NE	NA	FALSE	0	1	NA	FALSE	0.1102	0.937	NA	FALSE	0	1	NA	FALSE	0	1	NA	FALSE	1.805	0.2826	NA	FALSE	3.197	0.06675	NA	FALSE	0	1	NA	FALSE	-1.746	0.2997	NA	FALSE	0	1	NA	FALSE	0	1	NA	FALSE	0	1	NA	FALSE	0	1
1700045I19Rik	_NE	NA	FALSE	0.8016	0.264	NA	TRUE	-0.9619	0.07835	0.2559	FALSE	0.413	0.5399	NA	TRUE	-0.6957	0.2842	0.7536	TRUE	-0.1386	0.7877	0.9304	FALSE	-0.1623	0.8037	NA	TRUE	0.3146	0.606	0.8657	TRUE	-1.075	0.1003	0.2721	FALSE	0.01195	0.984	NA	FALSE	-1.193	0.03878	NA	FALSE	-1.092	0.06766	NA	FALSE	0.1728	0.7421
1700046C09Rik	_NE	NA	FALSE	0	1	NA	FALSE	2.016	0.222	NA	FALSE	0	1	NA	FALSE	0	1	NA	FALSE	1.805	0.2826	NA	FALSE	0	1	NA	FALSE	0	1	NA	FALSE	0	1	NA	FALSE	0	1	NA	FALSE	0	1	NA	FALSE	0	1	NA	FALSE	0	1
1700047G03Rik	_NE	NA	FALSE	0	1	NA	FALSE	0	1	NA	FALSE	0	1	NA	FALSE	0	1	NA	FALSE	1.801	0.283	NA	FALSE	1.844	0.2673	NA	FALSE	0	1	NA	FALSE	2.829	0.09052	NA	FALSE	0	1	NA	FALSE	0	1	NA	FALSE	0	1	NA	FALSE	0	1
1700047I17Rik2	_NE	NA	TRUE	0.6305	0.2171	0.9959	TRUE	0.3715	0.3054	0.5486	TRUE	0.09453	0.8288	0.9528	TRUE	0.1196	0.7865	0.953	TRUE	0.3687	0.5311	0.8243	FALSE	-0.04327	0.9796	NA	FALSE	0.7524	0.6259	NA	FALSE	0.6845	0.5548	NA	TRUE	-0.1097	0.5924	0.82	TRUE	-0.09963	0.4606	0.6897	FALSE	0	1	NA	FALSE	0.5558	0.6041
1700047L14Rik	_NE	NA	FALSE	0	1	NA	FALSE	0	1	NA	FALSE	0	1	NA	FALSE	0	1	NA	FALSE	0	1	NA	FALSE	0	1	NA	FALSE	0	1	NA	FALSE	0	1	NA	FALSE	0	1	NA	FALSE	0	1	NA	FALSE	0	1	NA	FALSE	0	1
1700047M11Rik	OL	NA	TRUE	0.08216	0.7922	0.9959	TRUE	0.1784	0.4376	0.6646	TRUE	-0.08932	0.7477	0.921	TRUE	-0.5927	0.05563	0.5381	TRUE	-0.4408	0.1041	0.4771	TRUE	-0.02298	0.9546	0.9975	TRUE	-0.534	0.09923	0.4471	TRUE	0.944	0.024	0.0975	TRUE	0.3803	0.1435	0.4388	TRUE	0.1793	0.5753	0.7765	TRUE	-0.2823	0.1897	1	TRUE	-0.1703	0.4598
1700048M11Rik	_NE	NA	FALSE	0	1	NA	FALSE	0	1	NA	FALSE	0	1	NA	FALSE	-1.957	0.2409	NA	FALSE	0	1	NA	FALSE	0	1	NA	FALSE	0	1	NA	FALSE	0	1	NA	FALSE	-0.2416	0.698	NA	FALSE	0.6341	0.2219	NA	FALSE	0	1	NA	FALSE	0	1
1700048O20Rik	_NE	NA	TRUE	-0.05439	0.866	0.9983	TRUE	0.7147	0.009093	0.07188	TRUE	-0.356	0.332	0.7119	TRUE	-0.0232	0.923	0.9863	TRUE	-0.04472	0.8855	0.9672	TRUE	0.3795	0.1896	0.8336	TRUE	-0.007108	0.9785	0.9943	TRUE	0.04454	0.9207	0.9667	TRUE	0.05657	0.8147	0.9286	TRUE	-0.4075	0.1135	0.2992	TRUE	0.5534	0.04016	1	TRUE	0.158	0.5183
1700049E15Rik	_NE	NA	FALSE	0	1	NA	FALSE	0	1	NA	FALSE	0	1	NA	FALSE	0	1	NA	FALSE	0	1	NA	FALSE	0	1	NA	FALSE	0	1	NA	FALSE	0	1	NA	FALSE	0	1	NA	FALSE	0	1	NA	FALSE	0	1	NA	FALSE	0	1
1700049E22Rik	_NE	NA	FALSE	0	1	NA	FALSE	0	1	NA	FALSE	0	1	NA	FALSE	0	1	NA	FALSE	0	1	NA	FALSE	0	1	NA	FALSE	0	1	NA	FALSE	0	1	NA	FALSE	0	1	NA	FALSE	0	1	NA	FALSE	0	1	NA	FALSE	0	1
1700049G17Rik	_NE	NA	TRUE	-0.2957	0.2186	0.9959	TRUE	0.2875	0.09364	0.281	TRUE	-0.124	0.4933	0.8124	TRUE	-0.07518	0.7433	0.9403	TRUE	0.1356	0.5234	0.8204	TRUE	-0.1311	0.6334	0.9825	TRUE	-0.07042	0.7815	0.9372	TRUE	-0.238	0.4243	0.6635	TRUE	0.1891	0.3015	0.6194	TRUE	0.2826	0.1956	0.4244	TRUE	-0.01046	0.9649	1	TRUE	0.001678	0.9938
1700049L16Rik	_NE	NA	FALSE	0	1	NA	FALSE	0	1	NA	FALSE	0	1	NA	FALSE	0	1	NA	FALSE	0	1	NA	FALSE	0	1	NA	FALSE	0	1	NA	FALSE	0	1	NA	FALSE	0	1	NA	FALSE	0	1	NA	FALSE	0	1	NA	FALSE	0	1
1700051A21Rik	_NE	NA	FALSE	3.145	0.07999	NA	FALSE	0.1968	0.8882	NA	FALSE	1.007	0.5105	NA	FALSE	-0.6024	0.6649	NA	FALSE	-0.124	0.9267	NA	FALSE	1.844	0.2673	NA	FALSE	-0.509	0.766	NA	FALSE	1.601	0.2755	NA	FALSE	1.774	0.2773	NA	FALSE	0.4714	0.6616	NA	FALSE	1.214	0.3353	NA	FALSE	-0.4919	0.676
1700052I22Rik	_NE	NA	FALSE	0	1	NA	FALSE	0	1	NA	FALSE	0	1	NA	FALSE	0	1	NA	FALSE	0	1	NA	FALSE	0	1	NA	FALSE	0	1	NA	FALSE	0	1	NA	FALSE	0	1	NA	FALSE	0	1	NA	FALSE	0	1	NA	FALSE	0	1
1700052K11Rik	_NE	NA	TRUE	-0.2798	0.3495	0.9959	TRUE	-0.08898	0.656	0.8166	TRUE	-0.2313	0.288	0.678	TRUE	-0.04133	0.8785	0.9771	TRUE	0.2147	0.4192	0.7633	TRUE	-0.01245	0.9693	0.9975	TRUE	-0.1436	0.623	0.873	TRUE	0.1969	0.5174	0.7365	TRUE	-0.1696	0.4583	0.7399	TRUE	0.1404	0.6114	0.7982	TRUE	0.09259	0.683	1	TRUE	-0.1842	0.4397
1700052N19Rik	_NE	NA	TRUE	-0.1828	0.295	0.9959	TRUE	0.2737	0.04496	0.1848	TRUE	0.02008	0.8665	0.9649	TRUE	0.2281	0.1515	0.668	TRUE	0.1877	0.2289	0.6282	TRUE	0.114	0.5633	0.9788	TRUE	-0.02309	0.8941	0.9717	TRUE	-0.1891	0.3298	0.5775	TRUE	0.059	0.6893	0.871	TRUE	-0.3913	0.01559	0.07442	TRUE	-0.02782	0.8586	1	TRUE	0.1481	0.2444
1700054A03Rik	_NE	NA	FALSE	0	1	NA	FALSE	-1.83	0.2816	NA	FALSE	0	1	NA	FALSE	0	1	NA	FALSE	0	1	NA	FALSE	0	1	NA	FALSE	0	1	NA	FALSE	0	1	NA	FALSE	0	1	NA	FALSE	0	1	NA	FALSE	0	1	NA	FALSE	1.868	0.2597
1700054K19Rik	_NE	NA	FALSE	0	1	NA	FALSE	0	1	NA	FALSE	0	1	NA	FALSE	0	1	NA	FALSE	0	1	NA	FALSE	-1.905	0.2522	NA	FALSE	0	1	NA	FALSE	0	1	NA	FALSE	0	1	NA	FALSE	0	1	NA	FALSE	0	1	NA	FALSE	0	1
1700054M17Rik	_NE	NA	FALSE	-0.1032	0.941	NA	FALSE	-3.79	0.0279	NA	FALSE	-0.2015	0.8826	NA	FALSE	-3.937	0.01497	NA	FALSE	4.065	0.02378	NA	FALSE	-1.712	0.2329	NA	FALSE	0.7937	0.609	NA	FALSE	1.955	0.1733	NA	FALSE	0	1	NA	FALSE	3.091	0.1061	NA	FALSE	0.839	0.5695	NA	FALSE	-1.138	0.2617
1700054N08Rik	_NE	NA	TRUE	0.04164	0.7936	0.9959	TRUE	-0.00447	0.9674	0.9865	TRUE	-0.00324	0.9728	0.9942	TRUE	0.1893	0.1313	0.6513	TRUE	0.1536	0.226	0.6251	TRUE	-0.1615	0.3331	0.9191	TRUE	-0.04244	0.7663	0.9326	TRUE	0.1973	0.2618	0.5033	TRUE	-0.2601	0.01887	0.1499	TRUE	0.2069	0.1526	0.3633	TRUE	0.02423	0.8156	1	TRUE	-0.2109	0.04576
1700054O13Rik	_NE	NA	FALSE	-2.708	0.119	NA	FALSE	0	1	NA	FALSE	0	1	NA	FALSE	0	1	NA	FALSE	0	1	NA	FALSE	0	1	NA	FALSE	0	1	NA	FALSE	0	1	NA	FALSE	0	1	NA	FALSE	0	1	NA	FALSE	-2.572	0.1254	NA	FALSE	0	1
1700055C04Rik	_NE	NA	FALSE	0	1	NA	FALSE	0	1	NA	FALSE	0	1	NA	FALSE	0	1	NA	FALSE	0	1	NA	FALSE	0	1	NA	FALSE	0	1	NA	FALSE	0	1	NA	FALSE	0	1	NA	FALSE	0	1	NA	FALSE	0	1	NA	FALSE	0	1
1700055N04Rik	_NE	NA	FALSE	2.222	0.1207	NA	FALSE	-3.066	0.079	NA	FALSE	0.9738	0.5227	NA	FALSE	-0.05622	0.9594	NA	FALSE	4.001	0.01767	NA	FALSE	-2.019	0.1577	NA	FALSE	0.7989	0.6068	NA	FALSE	-1.765	0.2972	NA	FALSE	1.792	0.275	NA	FALSE	3.084	0.1068	NA	FALSE	-1.865	0.2589	NA	FALSE	-2.712	0.1041
1700056E22Rik	_NE	NA	FALSE	1.391	0.2714	NA	FALSE	-4.125	0.01469	NA	FALSE	0.2332	0.8704	NA	FALSE	-0.8475	0.5782	NA	FALSE	-2.41	0.08259	NA	FALSE	0.7209	0.6448	NA	FALSE	-0.5694	0.6958	NA	FALSE	-0.6114	0.6282	NA	FALSE	1.803	0.2736	NA	FALSE	3.458	0.06336	NA	FALSE	-1.919	0.1283	NA	FALSE	-0.5785	0.6753
1700057G04Rik	_NE	NA	FALSE	-3.326	0.05832	NA	FALSE	-1.772	0.2891	NA	FALSE	0	1	NA	FALSE	-1.957	0.2409	NA	FALSE	0	1	NA	FALSE	-2.674	0.12	NA	FALSE	0	1	NA	FALSE	0	1	NA	FALSE	0	1	NA	FALSE	0	1	NA	FALSE	0	1	NA	FALSE	0	1
1700057H15Rik	_NE	NA	FALSE	-0.781	0.6351	NA	FALSE	0	1	NA	FALSE	-2.556	0.1439	NA	FALSE	-0.05787	0.9661	NA	FALSE	-1.926	0.2472	NA	FALSE	-1.892	0.2538	NA	FALSE	0.7762	0.6162	NA	FALSE	0.2767	0.8678	NA	FALSE	0	1	NA	FALSE	0	1	NA	FALSE	1.908	0.2416	NA	FALSE	-0.9088	0.5438
1700057K13Rik	_NE	NA	FALSE	-0.5912	0.4546	NA	FALSE	-0.1229	0.8868	NA	FALSE	1.114	0.3479	NA	FALSE	-1.367	0.1952	NA	FALSE	0.296	0.7551	NA	FALSE	-1.692	0.1492	NA	FALSE	-0.2267	0.8628	NA	FALSE	1.701	0.08002	NA	FALSE	-3.3	0.03485	NA	FALSE	1.272	0.1854	NA	FALSE	-0.4724	0.7125	NA	FALSE	-0.6116	0.4707
1700058G18Rik	_NE	NA	FALSE	1.451	0.3842	NA	FALSE	-0.1355	0.8885	NA	FALSE	-0.1423	0.877	NA	FALSE	0.05099	0.9572	NA	FALSE	0.3532	0.8154	NA	FALSE	-0.5237	0.7126	NA	FALSE	-0.5098	0.7657	NA	FALSE	-1.895	0.197	NA	TRUE	-0.2844	0.1191	0.3992	TRUE	-0.2361	0.2807	0.5236	FALSE	0.4447	0.6846	NA	FALSE	0.6544	0.6564
1700060C16Rik	_NE	NA	FALSE	0	1	NA	FALSE	0	1	NA	FALSE	0	1	NA	FALSE	0	1	NA	FALSE	0	1	NA	FALSE	0	1	NA	FALSE	0	1	NA	FALSE	0	1	NA	FALSE	0	1	NA	FALSE	0	1	NA	FALSE	0	1	NA	FALSE	0	1
1700060C20Rik	_NE	NA	FALSE	-0.9041	0.576	NA	FALSE	-1.83	0.2816	NA	FALSE	2.03	0.2205	NA	FALSE	3.131	0.07161	NA	FALSE	0.2423	0.86	NA	FALSE	-0.07813	0.9594	NA	FALSE	0	1	NA	FALSE	-2.508	0.1544	NA	FALSE	0	1	NA	FALSE	3.763	0.03348	NA	FALSE	-1.869	0.2584	NA	FALSE	-3.201	0.0522
1700061F12Rik	_NE	NA	FALSE	0	1	NA	FALSE	0	1	NA	FALSE	0	1	NA	FALSE	0	1	NA	FALSE	0	1	NA	FALSE	0	1	NA	FALSE	0	1	NA	FALSE	0	1	NA	FALSE	0	1	NA	FALSE	0	1	NA	FALSE	0	1	NA	FALSE	0	1
1700061G19Rik	_NE	NA	FALSE	-0.3171	0.7212	NA	FALSE	-0.8046	0.3022	NA	FALSE	0.2492	0.7241	NA	FALSE	0.01286	0.9842	NA	TRUE	0.6389	0.2897	0.6798	FALSE	0.6543	0.3614	NA	TRUE	-0.1225	0.873	0.9659	FALSE	0.6869	0.401	NA	FALSE	0.6345	0.2896	NA	FALSE	0.4589	0.3725	NA	FALSE	-0.1215	0.9049	NA	FALSE	0.2351	0.7079
1700061I17Rik	_NE	NA	FALSE	1.809	0.2834	NA	FALSE	-1.772	0.2891	NA	FALSE	0	1	NA	FALSE	-2.78	0.1065	NA	FALSE	0	1	NA	FALSE	0	1	NA	FALSE	1.839	0.3392	NA	FALSE	0	1	NA	FALSE	0	1	NA	FALSE	3.458	0.06336	NA	FALSE	-1.811	0.2656	NA	FALSE	-0.1246	0.9438
1700061J05Rik	_NE	NA	FALSE	-1.976	0.2424	NA	FALSE	-3.741	0.02083	NA	FALSE	-3.434	0.0473	NA	FALSE	1.246	0.4091	NA	FALSE	3.431	0.05314	NA	FALSE	1.844	0.2673	NA	FALSE	-2.38	0.1824	NA	FALSE	1.061	0.4878	NA	FALSE	0	1	NA	FALSE	0.6503	0.643	NA	FALSE	-1.865	0.2589	NA	FALSE	-0.8904	0.5507
1700063A18Rik	_NE	NA	FALSE	0	1	NA	FALSE	0	1	NA	FALSE	0	1	NA	FALSE	0	1	NA	FALSE	0	1	NA	FALSE	0	1	NA	FALSE	0	1	NA	FALSE	0	1	NA	FALSE	0	1	NA	FALSE	0	1	NA	FALSE	0	1	NA	FALSE	0	1
1700063D05Rik	_NE	NA	TRUE	-0.5588	0.2024	0.9959	TRUE	0.0016	0.9968	0.9988	TRUE	-0.2033	0.574	0.8526	TRUE	-0.204	0.5866	0.8899	TRUE	-0.16	0.658	0.8793	TRUE	-0.3944	0.346	0.9279	TRUE	-0.8926	0.05516	0.3425	TRUE	-0.7452	0.07854	0.2293	FALSE	-0.1692	0.7163	NA	TRUE	-0.7496	0.06323	0.2029	TRUE	-0.6777	0.1105	1	TRUE	0.3743	0.2983
1700063O14Rik	_NE	3	TRUE	-0.8253	0.1554	0.9959	TRUE	-0.2987	0.4794	0.6957	TRUE	-0.4421	0.3598	0.7307	FALSE	-0.00546	0.9932	NA	TRUE	0.5022	0.3117	0.6922	FALSE	0.1365	0.8235	NA	TRUE	-0.6613	0.3074	0.6967	TRUE	-2.013	0.003533	0.02163	FALSE	-1.186	0.1018	NA	FALSE	0.4929	0.5359	NA	FALSE	1.011	0.3185	NA	TRUE	0.8327	0.09602
1700064J06Rik	_NE	NA	FALSE	0	1	NA	FALSE	0	1	NA	FALSE	0	1	NA	FALSE	0	1	NA	FALSE	0	1	NA	FALSE	0	1	NA	FALSE	0	1	NA	FALSE	0	1	NA	FALSE	0	1	NA	FALSE	0	1	NA	FALSE	0	1	NA	FALSE	0	1
1700064M15Rik	_NE	NA	FALSE	-2.714	0.1185	NA	FALSE	0.3054	0.8093	NA	FALSE	1.554	0.2894	NA	FALSE	-1.252	0.2977	NA	FALSE	-0.1837	0.8962	NA	FALSE	-2.688	0.1187	NA	FALSE	1.87	0.335	NA	FALSE	-2.534	0.1516	NA	FALSE	-0.9772	0.4851	NA	FALSE	0.6615	0.6379	NA	FALSE	0	1	NA	FALSE	-0.8276	0.5746
1700065D16Rik	_NE	NA	FALSE	1.898	0.07222	NA	FALSE	-0.3579	0.6834	NA	FALSE	0.2877	0.7068	NA	FALSE	-1.292	0.06678	NA	FALSE	-0.3012	0.6819	NA	FALSE	-1.366	0.204	NA	FALSE	1.202	0.3109	NA	FALSE	0.8871	0.3134	NA	FALSE	-0.7757	0.364	NA	FALSE	-0.2117	0.7734	NA	FALSE	0.2946	0.7275	NA	FALSE	-0.8545	0.3912
1700065I16Rik	_NE	NA	FALSE	0	1	NA	FALSE	0	1	NA	FALSE	0	1	NA	FALSE	0	1	NA	FALSE	0	1	NA	FALSE	0	1	NA	FALSE	0	1	NA	FALSE	0	1	NA	FALSE	0	1	NA	FALSE	0	1	NA	FALSE	0	1	NA	FALSE	0	1
1700065I17Rik	_NE	NA	FALSE	1.804	0.2842	NA	FALSE	-1.83	0.2816	NA	FALSE	0	1	NA	FALSE	2.609	0.1326	NA	FALSE	-2.155	0.2183	NA	FALSE	-3.216	0.06211	NA	FALSE	0	1	NA	FALSE	-1.759	0.298	NA	FALSE	0	1	NA	FALSE	0	1	NA	FALSE	0	1	NA	FALSE	-2.695	0.1056
1700065J11Rik	_NE	NA	FALSE	0	1	NA	FALSE	0	1	NA	FALSE	0	1	NA	FALSE	0	1	NA	FALSE	0	1	NA	FALSE	0	1	NA	FALSE	1.839	0.3392	NA	FALSE	-2.508	0.1544	NA	FALSE	0	1	NA	FALSE	0	1	NA	FALSE	0	1	NA	FALSE	1.868	0.2597
1700065J18Rik	_NE	NA	FALSE	1.774	0.22	NA	FALSE	-1.166	0.435	NA	FALSE	-0.6494	0.6118	NA	FALSE	0.1767	0.8685	NA	FALSE	-1.018	0.335	NA	FALSE	0.467	0.7276	NA	FALSE	-0.3188	0.7666	NA	FALSE	-4.316	0.01174	NA	FALSE	-0.2106	0.8946	NA	FALSE	0.001872	0.9983	NA	FALSE	-1.865	0.2589	NA	FALSE	1.128	0.2813
1700065O20Rik	_NE	NA	FALSE	0	1	NA	FALSE	0	1	NA	FALSE	0	1	NA	FALSE	0	1	NA	FALSE	0	1	NA	FALSE	0	1	NA	FALSE	0	1	NA	FALSE	0	1	NA	FALSE	0	1	NA	FALSE	0	1	NA	FALSE	0	1	NA	FALSE	0	1
1700066B17Rik	_NE	NA	FALSE	2.618	0.1421	NA	FALSE	-1.772	0.2891	NA	FALSE	0.936	0.5361	NA	FALSE	0	1	NA	FALSE	-0.6773	0.6387	NA	FALSE	0	1	NA	FALSE	3.503	0.07253	NA	FALSE	0.259	0.8745	NA	FALSE	0	1	NA	FALSE	0	1	NA	FALSE	-1.865	0.2589	NA	FALSE	-1.927	0.2385
1700066B19Rik	_NE	NA	FALSE	0.1439	0.9109	NA	FALSE	0.4395	0.6816	NA	FALSE	1.582	0.2821	NA	FALSE	-0.7386	0.5349	NA	FALSE	-1.086	0.3494	NA	FALSE	0.8516	0.5225	NA	FALSE	-0.6136	0.6758	NA	FALSE	2.813	0.09178	NA	FALSE	-2.76	0.08488	NA	FALSE	1.815	0.345	NA	FALSE	0.09877	0.935	NA	FALSE	-1.348	0.334
1700066J24Rik	_NE	NA	FALSE	-0.2066	0.8466	NA	FALSE	0.2326	0.835	NA	FALSE	0.8309	0.431	NA	FALSE	-0.9412	0.4203	NA	FALSE	0.8129	0.5746	NA	FALSE	-4.669	0.00331	NA	FALSE	1.182	0.4273	NA	FALSE	0.3039	0.8008	NA	TRUE	-0.1809	0.1452	0.4399	TRUE	-0.1214	0.3624	0.6035	FALSE	1.223	0.3027	NA	FALSE	-0.3836	0.7446
1700066M21Rik	_NE	NA	TRUE	-0.2472	0.1602	0.9959	TRUE	0.31	0.01251	0.08759	TRUE	-0.1915	0.08771	0.4293	TRUE	-0.09387	0.5336	0.8708	TRUE	0.1903	0.2996	0.6852	TRUE	0.05881	0.7899	0.9896	TRUE	-0.2277	0.2347	0.6324	TRUE	-0.1053	0.5736	0.7774	TRUE	0.1047	0.4773	0.7521	TRUE	-0.0209	0.8936	0.9503	TRUE	0.1717	0.1909	1	TRUE	0.002496	0.9848
1700066N21Rik	_NE	NA	FALSE	0	1	NA	FALSE	0	1	NA	FALSE	0	1	NA	FALSE	0	1	NA	FALSE	0	1	NA	FALSE	0	1	NA	FALSE	0	1	NA	FALSE	0	1	NA	FALSE	0	1	NA	FALSE	0	1	NA	FALSE	0	1	NA	FALSE	0	1
1700066O22Rik	_NE	NA	FALSE	1.861	0.2768	NA	FALSE	0	1	NA	FALSE	-2.619	0.1375	NA	FALSE	-3.255	0.05659	NA	FALSE	0	1	NA	FALSE	-1.887	0.2544	NA	FALSE	0	1	NA	FALSE	0	1	NA	FALSE	2.554	0.1273	NA	FALSE	0	1	NA	FALSE	0	1	NA	FALSE	-1.903	0.2413
1700067G17Rik	_NE	NA	FALSE	0	1	NA	FALSE	0	1	NA	FALSE	1.937	0.2311	NA	FALSE	0	1	NA	FALSE	0	1	NA	FALSE	0	1	NA	FALSE	0	1	NA	FALSE	0	1	NA	FALSE	0	1	NA	FALSE	0	1	NA	FALSE	0	1	NA	FALSE	1.801	0.2681
1700067K01Rik	_NE	NA	FALSE	-0.3097	0.7561	NA	FALSE	0.4418	0.6218	NA	FALSE	-0.1517	0.8991	NA	FALSE	1.03	0.3871	NA	FALSE	-1.737	0.1204	NA	FALSE	0.8468	0.516	NA	FALSE	1.857	0.1933	NA	FALSE	0.5895	0.5986	NA	FALSE	-0.7323	0.2772	NA	FALSE	0.3645	0.4844	NA	FALSE	0.8482	0.4381	NA	FALSE	0.9665	0.4014
1700067P10Rik	_NE	NA	FALSE	-0.003705	0.9881	NA	FALSE	-0.6469	0.5944	NA	FALSE	0.9002	0.5492	NA	FALSE	0.4551	0.6911	NA	FALSE	0.04065	0.9717	NA	FALSE	-4.104	0.0115	NA	FALSE	0.279	0.8631	NA	FALSE	0.2887	0.8397	NA	FALSE	0	1	NA	FALSE	0.1589	0.9148	NA	FALSE	0.06892	0.9553	NA	FALSE	-0.453	0.6893
1700069L16Rik	_NE	NA	FALSE	-1.983	0.2415	NA	FALSE	0	1	NA	FALSE	-1.821	0.2832	NA	FALSE	1.836	0.2711	NA	FALSE	-0.2077	0.8929	NA	FALSE	1.845	0.2671	NA	FALSE	-3.19	0.07005	NA	FALSE	0.259	0.8745	NA	FALSE	1.803	0.2736	NA	FALSE	0	1	NA	FALSE	0	1	NA	FALSE	0	1
1700069P05Rik	_NE	NA	FALSE	0	1	NA	FALSE	0	1	NA	FALSE	0	1	NA	FALSE	0	1	NA	FALSE	0	1	NA	FALSE	0	1	NA	FALSE	0	1	NA	FALSE	0	1	NA	FALSE	0	1	NA	FALSE	0	1	NA	FALSE	0	1	NA	FALSE	0	1
1700071K01Rik	_NE	NA	FALSE	-4.219	0.008525	NA	FALSE	0.1738	0.8994	NA	FALSE	2.716	0.1027	NA	FALSE	0	1	NA	FALSE	1.142	0.4655	NA	FALSE	-0.8441	0.5915	NA	FALSE	3.125	0.1139	NA	FALSE	-2.519	0.1532	NA	FALSE	0	1	NA	FALSE	0	1	NA	FALSE	0	1	NA	FALSE	-1.903	0.2413
1700071M16Rik	_NE	NA	FALSE	2.582	0.1458	NA	FALSE	0	1	NA	FALSE	0	1	NA	FALSE	-2.717	0.112	NA	FALSE	1.805	0.2826	NA	FALSE	0	1	NA	FALSE	2.621	0.1874	NA	FALSE	0	1	NA	TRUE	-0.2938	0.06101	0.2856	TRUE	0.4514	0.02356	0.1006	FALSE	0	1	NA	FALSE	0	1
1700072B07Rik	_NE	NA	FALSE	0	1	NA	FALSE	0	1	NA	FALSE	0	1	NA	FALSE	0	1	NA	FALSE	0	1	NA	FALSE	0	1	NA	FALSE	0	1	NA	FALSE	0	1	NA	FALSE	0	1	NA	FALSE	0	1	NA	FALSE	0	1	NA	FALSE	0	1
1700072O05Rik	_NE	NA	FALSE	0	1	NA	FALSE	0	1	NA	FALSE	0	1	NA	FALSE	0	1	NA	FALSE	0	1	NA	FALSE	0	1	NA	FALSE	0	1	NA	FALSE	0	1	NA	FALSE	0	1	NA	FALSE	0	1	NA	FALSE	0	1	NA	FALSE	0	1
1700073E17Rik	_NE	NA	FALSE	0.3663	0.7861	NA	FALSE	-3.375	0.05	NA	FALSE	-0.5863	0.6376	NA	FALSE	-0.4332	0.7483	NA	FALSE	-0.03705	0.9786	NA	FALSE	-0.8001	0.6081	NA	FALSE	-0.6136	0.6758	NA	FALSE	1.082	0.4805	NA	FALSE	0.6613	0.5393	NA	FALSE	0.1817	0.8478	NA	FALSE	-1.865	0.2589	NA	FALSE	-0.6131	0.6279
1700074H08Rik	_NE	NA	FALSE	0	1	NA	FALSE	0	1	NA	FALSE	0	1	NA	FALSE	0	1	NA	FALSE	0	1	NA	FALSE	0	1	NA	FALSE	0	1	NA	FALSE	0	1	NA	FALSE	0	1	NA	FALSE	0	1	NA	FALSE	0	1	NA	FALSE	0	1
1700074P13Rik	_NE	NA	FALSE	0	1	NA	FALSE	0	1	NA	FALSE	0	1	NA	FALSE	0	1	NA	FALSE	0	1	NA	FALSE	0	1	NA	FALSE	0	1	NA	FALSE	0	1	NA	FALSE	0	1	NA	FALSE	0	1	NA	FALSE	0	1	NA	FALSE	0	1
1700080E11Rik	_NE	NA	FALSE	0	1	NA	FALSE	0	1	NA	FALSE	0	1	NA	FALSE	0	1	NA	FALSE	0	1	NA	FALSE	0	1	NA	FALSE	0	1	NA	FALSE	0	1	NA	FALSE	0	1	NA	FALSE	0	1	NA	FALSE	0	1	NA	FALSE	0	1
1700080N15Rik	_NE	NA	FALSE	0	1	NA	FALSE	0	1	NA	FALSE	0	1	NA	FALSE	0	1	NA	FALSE	0	1	NA	FALSE	0	1	NA	FALSE	0	1	NA	FALSE	0	1	NA	FALSE	0	1	NA	FALSE	2.594	0.1842	NA	FALSE	0	1	NA	FALSE	0	1
1700080O16Rik	_NE	NA	FALSE	0	1	NA	FALSE	0	1	NA	FALSE	0	1	NA	FALSE	0	1	NA	FALSE	-3.901	0.04317	NA	FALSE	0	1	NA	FALSE	0	1	NA	FALSE	2.024	0.2161	NA	FALSE	0	1	NA	FALSE	0	1	NA	FALSE	0	1	NA	FALSE	-1.903	0.2413
1700081H04Rik	_NE	NA	FALSE	1.804	0.2842	NA	FALSE	-2.634	0.1355	NA	FALSE	0.1997	0.9032	NA	FALSE	-2.713	0.1123	NA	FALSE	-3.591	0.03811	NA	FALSE	0	1	NA	FALSE	-3.783	0.02833	NA	FALSE	0.33	0.8198	NA	FALSE	0	1	NA	FALSE	0	1	NA	FALSE	0	1	NA	FALSE	-1.927	0.2385
1700081H22Rik	_NE	NA	FALSE	0	1	NA	FALSE	0	1	NA	FALSE	0	1	NA	FALSE	0	1	NA	FALSE	0	1	NA	FALSE	0	1	NA	FALSE	0	1	NA	FALSE	0	1	NA	FALSE	0	1	NA	FALSE	0	1	NA	FALSE	0	1	NA	FALSE	0	1
1700081L11Rik	_NE	NA	TRUE	-0.06773	0.6245	0.9959	TRUE	-0.06408	0.5422	0.7402	TRUE	-0.03609	0.6755	0.893	TRUE	0.01145	0.919	0.9857	TRUE	-0.09446	0.446	0.778	TRUE	0.02592	0.8712	0.9936	TRUE	-0.02718	0.8487	0.9617	TRUE	-0.2703	0.08565	0.2444	TRUE	0.0255	0.82	0.9307	TRUE	-0.1512	0.2119	0.4458	TRUE	0.05463	0.5335	1	TRUE	-0.03241	0.7139
1700084C01Rik	AS	1	TRUE	0.01129	0.9537	0.9991	TRUE	-0.1224	0.4893	0.7023	TRUE	-0.4675	0.0237	0.2265	TRUE	-0.2749	0.1646	0.6813	TRUE	0.0152	0.9381	0.9802	TRUE	0.8033	0.0007207	0.03306	TRUE	0.798	6.938e-05	0.00371	TRUE	1.467	8.232e-13	3.723e-11	TRUE	-0.2644	0.1885	0.4993	TRUE	1.163	2.484e-10	8.596e-09	TRUE	-0.1218	0.4824	1	TRUE	0.5048	0.0008789
1700084E18Rik	_NE	NA	FALSE	0.9281	0.3158	NA	FALSE	-0.6083	0.3597	NA	FALSE	-1.138	0.2319	NA	FALSE	-0.5179	0.5189	NA	FALSE	-0.08426	0.9101	NA	FALSE	0.217	0.8198	NA	FALSE	-0.1315	0.862	NA	TRUE	1.735	0.01307	0.06113	FALSE	-0.2294	0.8061	NA	FALSE	0.4033	0.5481	NA	FALSE	0.05169	0.9501	NA	FALSE	0.1041	0.8987
1700084F23Rik	_NE	NA	FALSE	0	1	NA	FALSE	0	1	NA	FALSE	0	1	NA	FALSE	0	1	NA	FALSE	0	1	NA	FALSE	0	1	NA	FALSE	0	1	NA	FALSE	0	1	NA	FALSE	0	1	NA	FALSE	0	1	NA	FALSE	0	1	NA	FALSE	0	1
1700084J12Rik	_NE	NA	FALSE	0	1	NA	FALSE	-1.772	0.2891	NA	FALSE	0	1	NA	FALSE	0	1	NA	FALSE	0	1	NA	FALSE	-2.682	0.1193	NA	FALSE	0	1	NA	FALSE	0	1	NA	FALSE	0	1	NA	FALSE	0	1	NA	FALSE	0	1	NA	FALSE	0	1
1700085B03Rik	_NE	NA	FALSE	0	1	NA	FALSE	0	1	NA	FALSE	0	1	NA	FALSE	0	1	NA	FALSE	0	1	NA	FALSE	0	1	NA	FALSE	0	1	NA	FALSE	0	1	NA	FALSE	0	1	NA	FALSE	0	1	NA	FALSE	0	1	NA	FALSE	0	1
1700085C21Rik	_NE	NA	FALSE	1.804	0.2842	NA	FALSE	0.6511	0.6335	NA	FALSE	-1.821	0.2832	NA	FALSE	-1.917	0.2457	NA	FALSE	0.7924	0.5725	NA	FALSE	-1.905	0.2522	NA	FALSE	0	1	NA	FALSE	-1.759	0.298	NA	FALSE	0	1	NA	FALSE	0	1	NA	FALSE	0	1	NA	FALSE	-1.905	0.2411
1700086L19Rik	_NE	NA	TRUE	-0.1615	0.5245	0.9959	TRUE	-0.003608	0.9819	0.9921	TRUE	-0.3683	0.02934	0.2542	TRUE	-0.09623	0.6229	0.9025	TRUE	-0.2337	0.25	0.6438	TRUE	-0.3586	0.1363	0.7761	TRUE	-0.05927	0.7793	0.9366	TRUE	-0.4749	0.06902	0.2105	TRUE	-0.2035	0.228	0.5454	TRUE	-0.3642	0.04847	0.1685	TRUE	0.1513	0.3848	1	TRUE	-0.2243	0.2018
1700086O06Rik	_NE	NA	TRUE	-0.01576	0.9633	0.9991	TRUE	-0.2935	0.2525	0.4936	TRUE	0.1833	0.5019	0.8185	TRUE	0.1548	0.6231	0.9025	TRUE	-0.3522	0.2961	0.6833	TRUE	-0.03763	0.9208	0.9971	TRUE	0.3291	0.3781	0.7443	TRUE	0.24	0.5051	0.7267	TRUE	-0.4592	0.03292	0.2056	TRUE	-0.08623	0.7432	0.8715	TRUE	0.0456	0.8604	1	TRUE	-0.2551	0.397
1700088E04Rik	_NE	NA	TRUE	0.47	0.1963	0.9959	TRUE	-0.3715	0.162	0.3847	TRUE	0.2778	0.3136	0.6981	TRUE	-0.2993	0.3774	0.8112	TRUE	-0.3669	0.2302	0.6292	TRUE	0.2084	0.5806	0.9788	TRUE	-0.1325	0.7295	0.9201	TRUE	0.5341	0.1255	0.3158	TRUE	0.2465	0.1535	0.4524	TRUE	0.2744	0.08812	0.2553	TRUE	-0.2302	0.3623	1	TRUE	0.05217	0.8537
1700090G07Rik	_NE	NA	FALSE	0	1	NA	FALSE	0	1	NA	FALSE	-2.51	0.1488	NA	FALSE	1.848	0.2695	NA	FALSE	0	1	NA	FALSE	0	1	NA	FALSE	0	1	NA	FALSE	0	1	NA	FALSE	0	1	NA	FALSE	0	1	NA	FALSE	0	1	NA	FALSE	0	1
1700091E21Rik	_NE	NA	FALSE	0.2989	0.8233	NA	FALSE	0.9878	0.4139	NA	FALSE	3.602	0.02771	NA	FALSE	0.2226	0.8516	NA	FALSE	0.1983	0.8409	NA	FALSE	3.494	0.04239	NA	FALSE	-3.716	0.03074	NA	FALSE	0.7981	0.5642	NA	FALSE	-0.1646	0.7306	NA	TRUE	0.1169	0.7838	0.894	FALSE	0	1	NA	FALSE	-2.693	0.1058
1700092C02Rik	_NE	NA	FALSE	0	1	NA	FALSE	0	1	NA	FALSE	0	1	NA	FALSE	0	1	NA	FALSE	1.875	0.2735	NA	FALSE	0	1	NA	FALSE	0	1	NA	FALSE	0	1	NA	FALSE	0	1	NA	FALSE	0	1	NA	FALSE	0	1	NA	FALSE	0	1
1700092C10Rik	_NE	NA	FALSE	0	1	NA	FALSE	0	1	NA	FALSE	0	1	NA	FALSE	0	1	NA	FALSE	0	1	NA	FALSE	0	1	NA	FALSE	0	1	NA	FALSE	0	1	NA	FALSE	0	1	NA	FALSE	0	1	NA	FALSE	0	1	NA	FALSE	0	1
1700092E19Rik	_NE	NA	FALSE	0	1	NA	FALSE	0	1	NA	FALSE	0	1	NA	FALSE	0	1	NA	FALSE	0	1	NA	FALSE	0	1	NA	FALSE	0	1	NA	FALSE	0	1	NA	FALSE	0	1	NA	FALSE	0	1	NA	FALSE	0	1	NA	FALSE	0	1
1700092K14Rik	_NE	NA	FALSE	0.1468	0.8886	NA	FALSE	1.136	0.4023	NA	FALSE	1.056	0.4042	NA	FALSE	-0.5386	0.7218	NA	FALSE	-0.3709	0.7001	NA	FALSE	-1.845	0.1539	NA	FALSE	0.5754	0.6497	NA	FALSE	-0.3199	0.8056	NA	FALSE	0	1	NA	FALSE	3.111	0.1041	NA	FALSE	-1.811	0.2656	NA	FALSE	2.171	0.09668
1700092M07Rik	_NE	NA	FALSE	2.522	0.06147	NA	FALSE	0.2419	0.8209	NA	FALSE	0.6187	0.6298	NA	FALSE	-1.077	0.2767	NA	FALSE	-0.3414	0.7807	NA	FALSE	-0.001075	0.9975	NA	FALSE	0.8497	0.5136	NA	FALSE	-2.476	0.05233	NA	FALSE	2.554	0.1273	NA	FALSE	-2.709	0.01798	NA	FALSE	0.08343	0.934	NA	FALSE	0.2171	0.8167
1700093K21Rik	_NE	NA	TRUE	-0.263	0.6341	0.9959	TRUE	1.168	0.02273	0.1258	TRUE	-0.497	0.3821	0.747	TRUE	-0.8968	0.1061	0.6208	TRUE	-0.4879	0.3307	0.7056	TRUE	-2.154	0.001308	0.05302	FALSE	0.04343	0.9491	NA	TRUE	1.306	0.03015	0.1152	FALSE	0.8976	0.3114	NA	TRUE	2.715	0.0001015	0.001148	FALSE	0.1924	0.7507	NA	TRUE	-1.87	0.006383
1700094D03Rik	_NE	NA	TRUE	0.07383	0.7173	0.9959	TRUE	0.3061	0.0419	0.1772	TRUE	-0.1628	0.3227	0.7049	TRUE	-0.1289	0.5176	0.8667	TRUE	-0.02944	0.8736	0.9626	TRUE	0.2332	0.3343	0.9191	TRUE	-0.3869	0.06117	0.3599	TRUE	-0.1563	0.5535	0.7636	TRUE	0.5207	0.003968	0.05758	TRUE	-0.6464	0.005007	0.03064	TRUE	0.2021	0.2803	1	TRUE	0.3862	0.03408
1700094J05Rik	_NE	NA	FALSE	-0.05883	0.9676	NA	FALSE	0.2273	0.8929	NA	FALSE	-3.111	0.07626	NA	FALSE	1.206	0.4228	NA	FALSE	3.832	0.0284	NA	FALSE	0	1	NA	FALSE	0	1	NA	FALSE	0.2452	0.8796	NA	TRUE	0.06032	0.8263	0.9335	TRUE	0.1666	0.6124	0.7987	FALSE	0	1	NA	FALSE	1.541	0.2586
1700094M24Rik	_NE	NA	FALSE	0	1	NA	FALSE	0	1	NA	FALSE	0	1	NA	FALSE	0	1	NA	FALSE	0	1	NA	FALSE	0	1	NA	FALSE	0	1	NA	FALSE	0	1	NA	FALSE	0	1	NA	FALSE	0	1	NA	FALSE	0	1	NA	FALSE	0	1
1700095A21Rik	_NE	NA	FALSE	0	1	NA	FALSE	0	1	NA	FALSE	0	1	NA	FALSE	0	1	NA	FALSE	0	1	NA	FALSE	0	1	NA	FALSE	0	1	NA	FALSE	0	1	NA	FALSE	0	1	NA	FALSE	0	1	NA	FALSE	0	1	NA	FALSE	0	1
1700095B10Rik	_NE	NA	FALSE	0	1	NA	FALSE	0	1	NA	FALSE	0	1	NA	FALSE	0	1	NA	FALSE	1.805	0.2826	NA	FALSE	0	1	NA	FALSE	0	1	NA	FALSE	0	1	NA	FALSE	-3.668	0.01551	NA	FALSE	0.1867	0.8042	NA	FALSE	0	1	NA	FALSE	-1.903	0.2413
1700095B22Rik	_NE	NA	TRUE	-0.3719	0.4318	0.9959	TRUE	-0.3477	0.3083	0.5516	TRUE	0.559	0.1071	0.469	TRUE	-0.08073	0.8606	0.9727	TRUE	-0.1736	0.6262	0.8666	TRUE	0.1212	0.8065	0.9896	TRUE	-0.006214	0.9896	0.9972	TRUE	-0.2414	0.5593	0.7678	TRUE	0.05447	0.8704	0.9519	TRUE	-0.4024	0.2654	0.5056	TRUE	-0.3661	0.3231	1	TRUE	-0.1842	0.646
1700096J18Rik	_NE	NA	FALSE	-2.618	0.1273	NA	FALSE	-1.762	0.2903	NA	FALSE	0	1	NA	FALSE	-0.09204	0.9568	NA	FALSE	-0.04593	0.9724	NA	FALSE	1.88	0.2628	NA	FALSE	-0.5946	0.6844	NA	FALSE	3.351	0.04328	NA	FALSE	2.563	0.1263	NA	FALSE	3.47	0.06247	NA	FALSE	-1.865	0.2589	NA	FALSE	-1.903	0.2413
1700096K18Rik	_NE	1	TRUE	0.05874	0.8822	0.9983	TRUE	-0.08083	0.7771	0.8903	TRUE	-0.02213	0.9455	0.9864	TRUE	-0.4071	0.2553	0.7359	TRUE	0.06196	0.8746	0.9631	TRUE	-0.8425	0.05957	0.582	TRUE	0.03893	0.9337	0.9827	TRUE	1.045	0.006718	0.03603	TRUE	-0.5503	0.09543	0.3582	TRUE	0.169	0.6158	0.8012	TRUE	-0.2082	0.5794	1	TRUE	-0.4157	0.2374
1700097N02Rik	_NE	NA	FALSE	0	1	NA	FALSE	-1.772	0.2891	NA	FALSE	2.869	0.09039	NA	FALSE	0	1	NA	FALSE	0	1	NA	FALSE	0	1	NA	FALSE	0	1	NA	FALSE	3.342	0.04374	NA	FALSE	0	1	NA	FALSE	0	1	NA	FALSE	-1.865	0.2589	NA	FALSE	0	1
1700100L14Rik	_NE	NA	FALSE	0	1	NA	FALSE	0	1	NA	FALSE	0	1	NA	FALSE	0	1	NA	FALSE	0	1	NA	FALSE	0	1	NA	FALSE	0	1	NA	FALSE	0	1	NA	FALSE	0	1	NA	FALSE	0	1	NA	FALSE	1.903	0.2421	NA	FALSE	0	1
1700101E01Rik	_NE	NA	TRUE	0.7219	0.2941	0.9959	FALSE	-0.2622	0.7773	NA	FALSE	0.7096	0.4766	NA	FALSE	-1.169	0.07199	NA	TRUE	-0.4536	0.4994	0.8065	FALSE	0.83	0.3418	NA	TRUE	-1.215	0.1465	0.528	FALSE	-0.8159	0.3775	NA	FALSE	2.359	0.0007797	NA	TRUE	-2.022	0.01184	0.06051	FALSE	0.09437	0.9339	NA	FALSE	1.47	0.04002
1700101I11Rik	_NE	NA	TRUE	0.2433	0.6067	0.9959	TRUE	0.1106	0.7504	0.8749	TRUE	-0.5731	0.1995	0.5972	TRUE	0.02924	0.9437	0.9906	TRUE	-0.04497	0.9205	0.9748	TRUE	-0.701	0.1946	0.8398	TRUE	0.1428	0.792	0.941	TRUE	0.8332	0.07725	0.2269	TRUE	0.1225	0.4438	0.7289	TRUE	-0.4026	0.02575	0.1076	TRUE	0.1666	0.6794	1	TRUE	0.4226	0.3829
1700101O22Rik	_NE	NA	FALSE	0	1	NA	FALSE	0	1	NA	FALSE	0	1	NA	FALSE	0	1	NA	FALSE	0	1	NA	FALSE	0	1	NA	FALSE	0	1	NA	FALSE	0	1	NA	FALSE	0	1	NA	FALSE	0	1	NA	FALSE	0	1	NA	FALSE	0	1
1700102H20Rik	_NE	NA	FALSE	-1.203	0.1473	NA	FALSE	0.1365	0.8185	NA	FALSE	0.4101	0.5955	NA	FALSE	-2.769	0.00675	NA	FALSE	0.4538	0.596	NA	FALSE	0.3765	0.7194	NA	FALSE	-0.1217	0.8771	NA	FALSE	0.9285	0.2593	NA	FALSE	-0.9844	0.4824	NA	FALSE	0.4029	0.6785	NA	FALSE	0.1282	0.863	NA	FALSE	0.25	0.7439
1700102P08Rik	_NE	NA	TRUE	-0.09549	0.8607	0.9983	TRUE	0.7971	0.02223	0.1244	TRUE	-0.4036	0.233	0.6276	TRUE	0.2366	0.5871	0.8899	TRUE	-0.1516	0.7507	0.9187	TRUE	0.6065	0.2557	0.8856	TRUE	0.5882	0.245	0.6431	TRUE	-0.9459	0.04742	0.1605	FALSE	0.02458	0.9554	NA	TRUE	-1.459	0.0004584	0.004242	TRUE	-0.125	0.7986	1	TRUE	1.432	0.0004396
1700104A03Rik	_NE	NA	FALSE	0	1	NA	FALSE	0	1	NA	FALSE	-1.755	0.2917	NA	FALSE	0	1	NA	FALSE	0	1	NA	FALSE	0	1	NA	FALSE	0	1	NA	FALSE	0	1	NA	FALSE	0	1	NA	FALSE	0	1	NA	FALSE	0	1	NA	FALSE	0	1
1700105P06Rik	_NE	NA	FALSE	-0.2093	0.8615	NA	FALSE	-0.8838	0.2669	NA	FALSE	0.9416	0.3651	NA	FALSE	-0.6217	0.4466	NA	TRUE	-0.8558	0.2185	0.6182	FALSE	-0.8235	0.4541	NA	FALSE	-1.761	0.1003	NA	FALSE	-1.186	0.2375	NA	FALSE	-0.2291	0.8063	NA	FALSE	0.7167	0.4909	NA	FALSE	-0.3754	0.6973	NA	FALSE	0.8652	0.3519
1700106J16Rik	_NE	NA	FALSE	-2.618	0.1273	NA	FALSE	-1.83	0.2816	NA	FALSE	0	1	NA	FALSE	0	1	NA	FALSE	0	1	NA	FALSE	0	1	NA	FALSE	0	1	NA	FALSE	0	1	NA	FALSE	0	1	NA	FALSE	0	1	NA	FALSE	0	1	NA	FALSE	0	1
1700106N22Rik	_NE	NA	TRUE	0.1423	0.6154	0.9959	TRUE	0.04029	0.8256	0.9175	TRUE	-0.05575	0.7819	0.9339	TRUE	0.1093	0.6436	0.9091	TRUE	-0.03299	0.8829	0.966	TRUE	0.07126	0.804	0.9896	TRUE	-0.02222	0.9306	0.9821	TRUE	-0.5133	0.08134	0.2352	TRUE	-0.5318	0.01261	0.1168	TRUE	-0.4045	0.08495	0.2493	TRUE	0.01901	0.9192	1	TRUE	0.1421	0.4742
1700108F19Rik	_NE	NA	FALSE	0.6825	0.6753	NA	FALSE	-1.429	0.2858	NA	FALSE	1.823	0.1924	NA	FALSE	-0.3244	0.7589	NA	FALSE	-0.4792	0.7232	NA	FALSE	-0.7412	0.546	NA	FALSE	0	1	NA	FALSE	2.024	0.2161	NA	FALSE	0	1	NA	FALSE	1.823	0.3438	NA	FALSE	0.09082	0.9578	NA	FALSE	0.8096	0.428
1700108J01Rik	_NE	NA	FALSE	0	1	NA	FALSE	0	1	NA	FALSE	0	1	NA	FALSE	0	1	NA	FALSE	1.875	0.2735	NA	FALSE	0	1	NA	FALSE	-2.348	0.1857	NA	FALSE	0	1	NA	FALSE	0	1	NA	FALSE	0	1	NA	FALSE	0	1	NA	FALSE	0	1
1700108M19Rik	_NE	NA	FALSE	-1.983	0.2415	NA	FALSE	2.016	0.222	NA	FALSE	-2.587	0.1407	NA	FALSE	-1.882	0.25	NA	FALSE	0	1	NA	FALSE	-1.905	0.2522	NA	FALSE	0	1	NA	FALSE	2.004	0.2183	NA	FALSE	0	1	NA	FALSE	1.806	0.3462	NA	FALSE	0.04276	0.9763	NA	FALSE	0	1
1700109F18Rik	_NE	NA	FALSE	0	1	NA	FALSE	0	1	NA	FALSE	0	1	NA	FALSE	0	1	NA	FALSE	0	1	NA	FALSE	0	1	NA	FALSE	0	1	NA	FALSE	0	1	NA	FALSE	0	1	NA	FALSE	0	1	NA	FALSE	0	1	NA	FALSE	0	1
1700109G14Rik	_NE	NA	FALSE	-3.335	0.05777	NA	FALSE	1.848	0.1934	NA	FALSE	0.7304	0.5872	NA	FALSE	-0.6915	0.6645	NA	FALSE	2.628	0.1396	NA	FALSE	-0.04327	0.9796	NA	FALSE	-1.892	0.2024	NA	FALSE	0.2898	0.8393	NA	FALSE	-2.752	0.08551	NA	FALSE	3.104	0.1048	NA	FALSE	-2.617	0.121	NA	FALSE	-0.09833	0.944
1700109G15Rik	_NE	NA	FALSE	0	1	NA	FALSE	0	1	NA	FALSE	0	1	NA	FALSE	0	1	NA	FALSE	0	1	NA	FALSE	0	1	NA	FALSE	0	1	NA	FALSE	0	1	NA	FALSE	0	1	NA	FALSE	0	1	NA	FALSE	0	1	NA	FALSE	-1.927	0.2385
1700109H08Rik	_NE	NA	TRUE	-0.3993	0.2666	0.9959	TRUE	0.05304	0.8395	0.9242	TRUE	-0.4946	0.07178	0.3932	TRUE	-0.3699	0.2688	0.7439	TRUE	-0.0922	0.7624	0.9219	TRUE	0.01283	0.9768	0.9978	TRUE	-0.442	0.263	0.6599	TRUE	0.2157	0.5417	0.755	TRUE	0.08159	0.7618	0.9053	TRUE	0.333	0.2816	0.5246	TRUE	0.4896	0.1996	1	TRUE	-0.3223	0.2597
1700109I08Rik	_NE	NA	FALSE	0	1	NA	FALSE	0	1	NA	FALSE	0	1	NA	FALSE	0	1	NA	FALSE	0	1	NA	FALSE	0	1	NA	FALSE	0	1	NA	FALSE	0	1	NA	FALSE	0	1	NA	FALSE	0	1	NA	FALSE	0	1	NA	FALSE	0	1
1700110C19Rik	_NE	NA	TRUE	-0.09076	0.8316	0.9983	TRUE	0.1012	0.7784	0.8912	TRUE	0.02827	0.9381	0.9842	TRUE	-0.3513	0.4727	0.853	TRUE	-0.06741	0.8752	0.9633	TRUE	0.4477	0.4138	0.9534	TRUE	0.3622	0.4573	0.7945	TRUE	-0.06066	0.9099	0.9623	FALSE	-0.4767	0.4045	NA	TRUE	-0.2807	0.496	0.7185	TRUE	0.424	0.4028	1	TRUE	0.02973	0.9348
1700110I01Rik	MG	NA	FALSE	2.664	0.1375	NA	FALSE	-1.772	0.2891	NA	FALSE	0	1	NA	FALSE	-3.652	0.03072	NA	FALSE	1.801	0.283	NA	FALSE	0	1	NA	FALSE	0.7699	0.6187	NA	FALSE	-1.765	0.2972	NA	FALSE	1.774	0.2773	NA	FALSE	-0.359	0.7255	NA	FALSE	0	1	NA	FALSE	0	1
1700110K17Rik	_NE	NA	FALSE	-0.2065	0.8827	NA	FALSE	-1.727	0.2259	NA	FALSE	-1.783	0.288	NA	FALSE	-0.7983	0.5212	NA	FALSE	-0.4325	0.7754	NA	FALSE	0	1	NA	FALSE	2.669	0.1818	NA	FALSE	1.59	0.2784	NA	TRUE	0.1968	0.4259	0.7144	TRUE	-0.196	0.3572	0.5993	FALSE	0.04276	0.9763	NA	FALSE	-0.1013	0.9527
1700110M21Rik	_NE	NA	FALSE	2.623	0.1416	NA	FALSE	-1.772	0.2891	NA	FALSE	0	1	NA	FALSE	2.618	0.1317	NA	FALSE	0	1	NA	FALSE	0	1	NA	FALSE	-2.348	0.1857	NA	FALSE	-2.539	0.1511	NA	FALSE	0	1	NA	FALSE	0	1	NA	FALSE	0	1	NA	FALSE	4.69	0.002735
1700111N16Rik	_NE	NA	FALSE	0	1	NA	FALSE	0	1	NA	FALSE	0	1	NA	FALSE	0	1	NA	FALSE	0	1	NA	FALSE	0	1	NA	FALSE	0	1	NA	FALSE	0	1	NA	FALSE	0	1	NA	FALSE	0	1	NA	FALSE	0	1	NA	FALSE	0	1
1700112E06Rik	_NE	1	FALSE	1.075	0.1125	NA	TRUE	-0.3854	0.4291	0.6577	TRUE	-0.3224	0.5746	0.8526	TRUE	0.2016	0.7382	0.9385	TRUE	1.262	0.01872	0.2375	TRUE	1.085	0.03339	0.4474	TRUE	0.9991	0.06078	0.3583	TRUE	1.387	0.005494	0.03092	FALSE	-0.4221	0.5524	NA	TRUE	1.548	0.0012	0.009503	FALSE	0.338	0.587	NA	TRUE	-0.1895	0.7196
1700112H15Rik	_NE	NA	FALSE	0	1	NA	FALSE	0	1	NA	FALSE	0	1	NA	FALSE	1.836	0.2711	NA	FALSE	0	1	NA	FALSE	0	1	NA	FALSE	0	1	NA	FALSE	2.024	0.2161	NA	FALSE	0	1	NA	FALSE	0	1	NA	FALSE	0	1	NA	FALSE	0	1
1700113A16Rik	_NE	NA	TRUE	-0.2379	0.5763	0.9959	TRUE	0.1888	0.5525	0.7471	TRUE	-0.06006	0.8679	0.9653	TRUE	-0.4555	0.2328	0.7247	TRUE	0.2488	0.5636	0.8393	TRUE	-0.1564	0.7339	0.9868	TRUE	-0.3423	0.4812	0.8059	TRUE	0.7288	0.07005	0.2128	TRUE	-0.1443	0.3523	0.6623	TRUE	0.09294	0.5881	0.7846	TRUE	0.1069	0.7718	1	TRUE	0.2038	0.5714
1700113H08Rik	_NE	NA	FALSE	-0.9444	0.5614	NA	FALSE	-1.218	0.2901	NA	FALSE	-0.9872	0.2726	NA	FALSE	-0.3106	0.746	NA	FALSE	1.162	0.2436	NA	FALSE	0.4493	0.7506	NA	FALSE	-2.273	0.1018	NA	FALSE	0.7533	0.4976	NA	FALSE	2.587	0.124	NA	FALSE	0.7166	0.4909	NA	FALSE	-0.351	0.7901	NA	FALSE	0.18	0.8733
1700113I22Rik	_NE	NA	TRUE	0.7093	0.07555	0.9959	TRUE	0.03708	0.9022	0.9563	TRUE	0.3018	0.3486	0.7227	TRUE	0.6396	0.08235	0.5944	TRUE	-0.1052	0.765	0.9229	TRUE	0.07934	0.8508	0.9927	TRUE	0.6189	0.1479	0.5308	TRUE	0.3066	0.4371	0.675	TRUE	0.2021	0.4257	0.7144	TRUE	-0.3346	0.2825	0.5259	TRUE	0.1098	0.7731	1	TRUE	0.1148	0.7334
1700119H24Rik	_NE	NA	FALSE	-2.151	0.184	NA	FALSE	0	1	NA	FALSE	0	1	NA	FALSE	-0.148	0.9223	NA	FALSE	-2.112	0.1786	NA	FALSE	-2.688	0.1187	NA	FALSE	0	1	NA	FALSE	-3.03	0.08649	NA	FALSE	-2.007	0.213	NA	FALSE	3.097	0.1054	NA	FALSE	0	1	NA	FALSE	2.671	0.1171
1700120C14Rik	_NE	NA	FALSE	0.3204	0.6323	NA	TRUE	-0.645	0.2458	0.4863	FALSE	0.569	0.347	NA	FALSE	-0.09724	0.8664	NA	TRUE	-1.265	0.03493	0.3218	FALSE	-0.9684	0.1797	NA	FALSE	0.4729	0.6294	NA	FALSE	-0.7559	0.514	NA	TRUE	0.08114	0.7238	0.8892	TRUE	0.06306	0.8108	0.9081	FALSE	-0.6471	0.2922	NA	FALSE	-0.1473	0.8059
1700120E14Rik	_NE	NA	FALSE	0	1	NA	FALSE	0	1	NA	FALSE	0	1	NA	FALSE	0	1	NA	FALSE	0	1	NA	FALSE	0	1	NA	FALSE	0	1	NA	FALSE	0	1	NA	FALSE	0	1	NA	FALSE	0	1	NA	FALSE	0	1	NA	FALSE	0	1
1700120G07Rik	_NE	NA	FALSE	-2.618	0.1273	NA	FALSE	0.9957	0.5136	NA	FALSE	-3.056	0.08031	NA	FALSE	0	1	NA	FALSE	-0.04593	0.9724	NA	FALSE	2.625	0.1299	NA	FALSE	-0.533	0.7575	NA	FALSE	2.024	0.2161	NA	FALSE	0	1	NA	FALSE	2.609	0.1823	NA	FALSE	-1.811	0.2656	NA	FALSE	-0.05982	0.9687
1700120K04Rik	_NE	NA	FALSE	0.6963	0.5983	NA	FALSE	-2.585	0.1404	NA	FALSE	-0.2964	0.7839	NA	FALSE	-1.888	0.07913	NA	FALSE	-0.9072	0.3264	NA	FALSE	-0.7963	0.6095	NA	FALSE	3.114	0.1149	NA	FALSE	1.081	0.4811	NA	FALSE	0.8293	0.2107	NA	FALSE	-0.6492	0.2936	NA	FALSE	-2.284	0.08086	NA	FALSE	-2.03	0.1045
1700121L16Rik	_NE	NA	FALSE	0	1	NA	FALSE	0	1	NA	FALSE	0	1	NA	FALSE	0	1	NA	FALSE	0	1	NA	FALSE	0	1	NA	FALSE	0	1	NA	FALSE	0	1	NA	FALSE	0	1	NA	FALSE	0	1	NA	FALSE	0	1	NA	FALSE	0	1
1700121N20Rik	_NE	NA	FALSE	0	1	NA	FALSE	-1.83	0.2816	NA	FALSE	0	1	NA	FALSE	0	1	NA	FALSE	0	1	NA	FALSE	0	1	NA	FALSE	0	1	NA	FALSE	2.024	0.2161	NA	FALSE	-1.958	0.2185	NA	FALSE	0	1	NA	FALSE	-1.869	0.2584	NA	FALSE	1.801	0.2681
1700122O11Rik	_NE	NA	FALSE	0	1	NA	FALSE	0	1	NA	FALSE	0	1	NA	FALSE	2.618	0.1317	NA	FALSE	0	1	NA	FALSE	0	1	NA	FALSE	0	1	NA	FALSE	0	1	NA	FALSE	0	1	NA	FALSE	0	1	NA	FALSE	0	1	NA	FALSE	0	1
1700123I01Rik	_NE	NA	FALSE	0.6059	0.5668	NA	FALSE	0.1656	0.9161	NA	FALSE	-0.2664	0.8358	NA	FALSE	3.482	0.04305	NA	FALSE	0.4104	0.7448	NA	FALSE	-0.8462	0.5907	NA	FALSE	-1.101	0.3976	NA	FALSE	-1.006	0.501	NA	FALSE	0	1	NA	FALSE	0.9263	0.3589	NA	FALSE	-2.572	0.1254	NA	FALSE	-1.428	0.3162
1700123K08Rik	_NE	NA	FALSE	1.804	0.2842	NA	FALSE	-2.521	0.1471	NA	FALSE	3.804	0.02114	NA	FALSE	-0.6291	0.5822	NA	FALSE	-0.3776	0.7364	NA	FALSE	2.681	0.1245	NA	FALSE	-0.509	0.766	NA	FALSE	2.004	0.2183	NA	FALSE	0	1	NA	FALSE	1.806	0.3462	NA	FALSE	1.907	0.2417	NA	FALSE	-1.733	0.1817
1700123L14Rik	_NE	NA	FALSE	-0.08898	0.9435	NA	FALSE	-0.2353	0.8548	NA	FALSE	-0.6409	0.5498	NA	FALSE	2.197	0.0534	NA	FALSE	1.069	0.5237	NA	FALSE	-2.678	0.1196	NA	FALSE	-0.2375	0.861	NA	FALSE	0.3005	0.8267	NA	FALSE	-1.963	0.2179	NA	FALSE	3.464	0.06292	NA	FALSE	-1.03	0.4212	NA	FALSE	3.53	0.03336
1700123M08Rik	_NE	NA	TRUE	0.3449	0.4064	0.9959	TRUE	0.1258	0.6841	0.8334	TRUE	-0.4162	0.2544	0.648	TRUE	-0.01721	0.9639	0.9934	TRUE	-0.1366	0.702	0.8959	TRUE	-0.09242	0.8413	0.9927	TRUE	0.2318	0.6135	0.8696	TRUE	0.5162	0.2251	0.4595	FALSE	-0.07263	0.8584	NA	TRUE	0.2444	0.5374	0.7483	TRUE	-0.4024	0.3628	1	TRUE	-0.09842	0.8007
1700123O12Rik	_NE	NA	FALSE	0	1	NA	FALSE	0	1	NA	FALSE	0	1	NA	FALSE	0	1	NA	FALSE	0	1	NA	FALSE	0	1	NA	FALSE	0	1	NA	FALSE	0	1	NA	FALSE	0	1	NA	FALSE	0	1	NA	FALSE	0	1	NA	FALSE	0	1
1700123O20Rik	_NE	NA	TRUE	0.01617	0.9369	0.9991	TRUE	0.3019	0.04555	0.1858	TRUE	0.1435	0.3529	0.7258	TRUE	0.182	0.3256	0.7794	TRUE	0.2785	0.1267	0.5116	TRUE	0.2652	0.2368	0.8761	TRUE	0.04174	0.8422	0.9595	TRUE	0.2316	0.2803	0.5255	TRUE	0.2267	0.1628	0.4657	TRUE	-0.02259	0.8959	0.9517	TRUE	0.02937	0.8425	1	TRUE	0.2821	0.077
1700123O21Rik	_NE	NA	FALSE	-0.5658	0.4692	NA	FALSE	0.5783	0.4626	NA	FALSE	0.6271	0.5212	NA	FALSE	-1.086	0.2173	NA	FALSE	0.8487	0.3402	NA	FALSE	0.8636	0.4514	NA	FALSE	-0.2685	0.8433	NA	FALSE	-0.2176	0.7882	NA	FALSE	-2.175	0.0562	NA	FALSE	-0.7485	0.4331	NA	FALSE	0	1	NA	FALSE	-0.708	0.4444
1700125D06Rik	_NE	NA	FALSE	2.618	0.1421	NA	FALSE	0.239	0.8675	NA	FALSE	0	1	NA	FALSE	-0.4272	0.7027	NA	FALSE	-3.696	0.004125	NA	FALSE	-0.05935	0.9685	NA	FALSE	-0.5019	0.7685	NA	FALSE	0	1	NA	FALSE	2.568	0.1258	NA	FALSE	-0.6127	0.7032	NA	FALSE	-0.7099	0.4805	NA	FALSE	-0.07871	0.954
1700125G02Rik	_NE	NA	FALSE	3.478	0.05115	NA	FALSE	-1.079	0.4662	NA	FALSE	-0.6345	0.6853	NA	FALSE	0.2349	0.8479	NA	FALSE	-0.9093	0.5725	NA	FALSE	1.844	0.2673	NA	FALSE	1.87	0.335	NA	FALSE	-3.38	0.05356	NA	FALSE	0.63	0.1711	NA	FALSE	-0.5136	0.3073	NA	FALSE	-0.4431	0.7258	NA	FALSE	0.7841	0.4604
1700125G22Rik	_NE	NA	FALSE	-0.7055	0.6419	NA	FALSE	-2.521	0.1471	NA	FALSE	0.1638	0.9167	NA	FALSE	-2.531	0.04712	NA	FALSE	-0.4772	0.7506	NA	FALSE	-0.7963	0.6095	NA	FALSE	1.87	0.335	NA	FALSE	-2.539	0.1511	NA	FALSE	0	1	NA	FALSE	1.823	0.3438	NA	FALSE	-1.811	0.2656	NA	FALSE	0	1
1700125H03Rik	_NE	NA	FALSE	1.809	0.2834	NA	FALSE	1.991	0.2249	NA	FALSE	0.2917	0.8421	NA	FALSE	-0.09204	0.9568	NA	FALSE	-0.9383	0.5394	NA	FALSE	-0.0479	0.9779	NA	FALSE	3.185	0.1083	NA	FALSE	2.84	0.08969	NA	FALSE	1.792	0.275	NA	FALSE	-0.6807	0.601	NA	FALSE	0	1	NA	FALSE	0.6544	0.6564
1700125H20Rik	_NE	NA	FALSE	-0.2668	0.8617	NA	FALSE	0.06283	0.9563	NA	FALSE	1.405	0.2249	NA	FALSE	-0.07836	0.9344	NA	FALSE	-0.4719	0.5702	NA	FALSE	-3.185	0.06403	NA	FALSE	0.2774	0.8298	NA	FALSE	0.8044	0.4467	NA	FALSE	-0.971	0.4873	NA	FALSE	4.21	0.02615	NA	FALSE	2.015	0.1498	NA	FALSE	-0.7925	0.5003
1700126H18Rik	_NE	NA	FALSE	0	1	NA	FALSE	0	1	NA	FALSE	0	1	NA	FALSE	0	1	NA	FALSE	0	1	NA	FALSE	0	1	NA	FALSE	0	1	NA	FALSE	0	1	NA	FALSE	0	1	NA	FALSE	0	1	NA	FALSE	0	1	NA	FALSE	0	1
1700128A07Rik	_NE	NA	FALSE	0	1	NA	FALSE	0	1	NA	FALSE	0	1	NA	FALSE	0	1	NA	FALSE	0	1	NA	FALSE	0	1	NA	FALSE	0	1	NA	FALSE	0	1	NA	FALSE	0	1	NA	FALSE	0	1	NA	FALSE	0	1	NA	FALSE	0	1
1700128F08Rik	_NE	NA	FALSE	0	1	NA	FALSE	0	1	NA	FALSE	0	1	NA	FALSE	0	1	NA	FALSE	2.573	0.1451	NA	FALSE	0	1	NA	FALSE	0	1	NA	FALSE	0	1	NA	FALSE	0	1	NA	FALSE	0	1	NA	FALSE	0	1	NA	FALSE	0	1
1700129C05Rik	_NE	NA	FALSE	0	1	NA	FALSE	0	1	NA	FALSE	0	1	NA	FALSE	0	1	NA	FALSE	0	1	NA	FALSE	0	1	NA	FALSE	0	1	NA	FALSE	0	1	NA	FALSE	0	1	NA	FALSE	0	1	NA	FALSE	0	1	NA	FALSE	0	1
1810006J02Rik	_NE	NA	FALSE	-0.05335	0.9697	NA	FALSE	-1.83	0.2816	NA	FALSE	0	1	NA	FALSE	-0.5776	0.7088	NA	FALSE	0	1	NA	FALSE	0	1	NA	FALSE	0	1	NA	FALSE	0	1	NA	FALSE	0	1	NA	FALSE	0	1	NA	FALSE	0	1	NA	FALSE	0	1
1810006K21Rik	_NE	NA	TRUE	0.2747	0.1483	0.9959	TRUE	0.1442	0.3414	0.5822	TRUE	0.002953	0.9855	0.9973	TRUE	0.06511	0.7252	0.9337	TRUE	0.3126	0.1751	0.5734	TRUE	0.09456	0.6799	0.9825	TRUE	-0.06405	0.7465	0.9261	TRUE	0.3726	0.09106	0.2548	TRUE	-0.1929	0.2718	0.5928	TRUE	-0.156	0.3649	0.6058	TRUE	-0.1122	0.396	1	TRUE	0.2409	0.1328
1810007C17Rik	_NE	NA	FALSE	0	1	NA	FALSE	0.2182	0.8963	NA	FALSE	1.937	0.2311	NA	FALSE	-1.957	0.2409	NA	FALSE	1.805	0.2826	NA	FALSE	-2.703	0.1173	NA	FALSE	-1.396	0.3749	NA	FALSE	-1.765	0.2972	NA	FALSE	-0.2355	0.8556	NA	FALSE	0.6689	0.6345	NA	FALSE	-3.178	0.05839	NA	FALSE	-0.1325	0.9266
1810007D17Rik	_NE	NA	FALSE	-0.5517	0.6774	NA	FALSE	-0.5982	0.699	NA	FALSE	1.639	0.1538	NA	FALSE	-0.9386	0.4703	NA	FALSE	-0.0137	0.9895	NA	FALSE	-0.09004	0.9329	NA	FALSE	2.669	0.1818	NA	FALSE	0.8303	0.4516	NA	FALSE	-1.958	0.2185	NA	FALSE	1.823	0.3438	NA	FALSE	-0.1729	0.8633	NA	FALSE	1.2	0.2691
1810007I06Rik	_NE	NA	FALSE	0	1	NA	FALSE	0	1	NA	FALSE	0	1	NA	FALSE	0	1	NA	FALSE	1.875	0.2735	NA	FALSE	0	1	NA	FALSE	0	1	NA	FALSE	0	1	NA	FALSE	0	1	NA	FALSE	0	1	NA	FALSE	0	1	NA	FALSE	0	1
1810008A18Rik	_NE	NA	TRUE	0.09635	0.5841	0.9959	TRUE	-0.1174	0.3742	0.6115	TRUE	0.2034	0.08531	0.4237	TRUE	0.1631	0.2684	0.7439	TRUE	-0.164	0.2461	0.6407	TRUE	-0.2509	0.2026	0.8451	TRUE	0.1895	0.3083	0.6977	TRUE	-0.1746	0.363	0.608	TRUE	-0.03776	0.7931	0.9207	TRUE	-0.1994	0.2088	0.4421	TRUE	0.01386	0.9109	1	TRUE	-0.02347	0.8477
1810008I18Rik	_NE	NA	FALSE	0	1	NA	FALSE	2.804	0.09517	NA	FALSE	0	1	NA	FALSE	0	1	NA	FALSE	0	1	NA	FALSE	0	1	NA	FALSE	0	1	NA	FALSE	0	1	NA	FALSE	0	1	NA	FALSE	0	1	NA	FALSE	0	1	NA	FALSE	2.556	0.1281
1810009A15Rik	_NE	NA	TRUE	0.1139	0.6367	0.9959	TRUE	0.02371	0.8857	0.9478	TRUE	-0.1504	0.4131	0.7651	TRUE	0.1366	0.5131	0.8665	TRUE	0.2263	0.293	0.6827	TRUE	0.1316	0.6164	0.9825	TRUE	0.1097	0.6301	0.8761	TRUE	0.2026	0.4041	0.6467	TRUE	-0.06966	0.6943	0.874	TRUE	0.09869	0.6188	0.803	TRUE	-0.1881	0.2499	1	TRUE	0.1582	0.414
1810009J06Rik	_NE	NA	FALSE	0	1	NA	FALSE	0	1	NA	FALSE	0	1	NA	FALSE	0	1	NA	FALSE	0	1	NA	FALSE	0	1	NA	FALSE	0	1	NA	FALSE	0	1	NA	FALSE	0	1	NA	FALSE	0	1	NA	FALSE	0	1	NA	FALSE	0	1
1810010D01Rik	_NE	NA	FALSE	-0.3317	0.6936	NA	TRUE	-0.3224	0.5422	0.7402	FALSE	-0.0196	0.9742	NA	TRUE	-0.5199	0.3462	0.7946	TRUE	-0.5767	0.2395	0.6368	FALSE	-0.3309	0.666	NA	FALSE	-0.007643	0.9927	NA	FALSE	-1.136	0.1208	NA	FALSE	0.2525	0.7094	NA	FALSE	-0.3131	0.6016	NA	FALSE	0.08331	0.8604	NA	TRUE	0.7164	0.2289
1810010H24Rik	_NE	NA	TRUE	0.1277	0.726	0.9959	TRUE	-0.01088	0.97	0.9877	TRUE	-0.4144	0.1203	0.4903	TRUE	0.3428	0.2774	0.7498	TRUE	-0.2274	0.4853	0.7985	TRUE	-0.09616	0.8019	0.9896	TRUE	-0.3496	0.3721	0.7408	TRUE	0.3582	0.2916	0.5387	TRUE	-0.0934	0.7181	0.8872	TRUE	0.07382	0.8021	0.9034	TRUE	0.06672	0.8268	1	TRUE	0.05089	0.8547
1810011H11Rik	MG	1	TRUE	0.3517	0.4335	0.9959	TRUE	0.2769	0.4879	0.701	TRUE	0.1111	0.82	0.9483	TRUE	0.2174	0.6459	0.91	TRUE	1.095	0.01485	0.2126	TRUE	0.7952	0.09276	0.6876	TRUE	1.35	0.01117	0.1528	TRUE	1.479	0.001423	0.01037	FALSE	-1.392	0.02069	NA	TRUE	1.724	0.0002489	0.00247	TRUE	-0.06193	0.8915	1	TRUE	0.7304	0.1299
1810011O10Rik	_NE	1	TRUE	0.7947	0.09	0.9959	TRUE	0.8922	0.02062	0.1187	TRUE	-0.7221	0.06877	0.3853	TRUE	-0.1849	0.7053	0.9283	TRUE	-0.4662	0.2515	0.6449	TRUE	0.4452	0.3224	0.9145	TRUE	-0.431	0.3645	0.7376	TRUE	1.622	0.0002454	0.002334	TRUE	0.7378	0.0733	0.3118	TRUE	1.127	0.003629	0.0237	TRUE	-0.6053	0.1134	1	TRUE	0.246	0.5368
1810012K16Rik	_NE	NA	FALSE	1.641	0.04415	NA	TRUE	-0.1848	0.7337	0.8645	FALSE	0.5183	0.5075	NA	FALSE	-0.05964	0.9291	NA	FALSE	0.5248	0.5311	NA	FALSE	0.917	0.2492	NA	FALSE	-0.7514	0.3522	NA	FALSE	1.499	0.07515	NA	FALSE	-0.2225	0.832	NA	FALSE	0.1817	0.8478	NA	FALSE	-0.09624	0.8998	NA	FALSE	-0.3155	0.6615
1810012P15Rik	_NE	NA	TRUE	-0.2352	0.2167	0.9959	TRUE	-0.1433	0.3252	0.5688	TRUE	0.01976	0.8917	0.972	TRUE	-0.2034	0.1526	0.669	TRUE	-0.09803	0.5322	0.8252	TRUE	-0.2963	0.1037	0.7139	TRUE	-0.115	0.5456	0.8375	TRUE	-0.4444	0.02135	0.08937	TRUE	-0.1483	0.3265	0.6395	TRUE	-0.02442	0.8699	0.9398	TRUE	0.04719	0.7083	1	TRUE	-0.2409	0.02504
1810013A23Rik	_NE	NA	FALSE	0	1	NA	FALSE	1.991	0.2249	NA	FALSE	0	1	NA	FALSE	-1.882	0.25	NA	FALSE	-1.339	0.427	NA	FALSE	1.88	0.2628	NA	FALSE	0	1	NA	FALSE	-1.759	0.298	NA	FALSE	0	1	NA	FALSE	0	1	NA	FALSE	0	1	NA	FALSE	-0.0365	0.9776
1810013D10Rik	_NE	NA	TRUE	-0.02775	0.8881	0.9988	TRUE	-0.03022	0.8462	0.9279	TRUE	-0.01878	0.9056	0.9763	TRUE	0.06249	0.7316	0.9366	TRUE	0.03567	0.8388	0.9492	TRUE	0.1767	0.4222	0.9561	TRUE	0.08163	0.6921	0.9066	TRUE	0.2815	0.1857	0.4081	TRUE	-0.2821	0.07545	0.3156	TRUE	0.129	0.4816	0.7065	TRUE	-0.1008	0.4752	1	TRUE	0.1993	0.196
1810013L24Rik	_NE	NA	TRUE	-0.2067	0.191	0.9959	TRUE	0.1808	0.1285	0.3379	TRUE	-0.07705	0.4286	0.7756	TRUE	0.002651	0.9839	0.9979	TRUE	0.02703	0.8617	0.9581	TRUE	-0.02681	0.882	0.9947	TRUE	-0.0495	0.7372	0.9235	TRUE	-0.07057	0.6696	0.8388	TRUE	0.2507	0.03528	0.2123	TRUE	0.1173	0.3639	0.6049	TRUE	0.1358	0.2453	1	TRUE	0.1531	0.179
1810014B01Rik	_NE	NA	TRUE	-0.2706	0.4146	0.9959	TRUE	0.04884	0.848	0.9288	TRUE	-0.01165	0.9638	0.9914	TRUE	-0.1948	0.5042	0.8641	TRUE	-0.1235	0.6647	0.8823	TRUE	0.1977	0.6079	0.9825	TRUE	-0.3118	0.3719	0.7408	TRUE	0.39	0.2598	0.5013	TRUE	0.09742	0.7059	0.8805	TRUE	0.03635	0.9077	0.9584	TRUE	0.151	0.6162	1	TRUE	-0.4439	0.1095
1810014F10Rik	_NE	NA	TRUE	0.2301	0.3205	0.9959	TRUE	-0.007687	0.9672	0.9865	TRUE	0.04285	0.8122	0.9459	TRUE	0.1209	0.5227	0.8695	TRUE	-0.2106	0.3063	0.6888	TRUE	-0.06802	0.787	0.9896	TRUE	0.4552	0.03476	0.2726	TRUE	0.1437	0.5802	0.7821	TRUE	-0.1975	0.3248	0.6386	TRUE	0.2162	0.2432	0.4811	TRUE	-0.08965	0.5272	1	TRUE	-0.1298	0.4731
1810018F18Rik	_NE	NA	FALSE	0	1	NA	FALSE	0	1	NA	FALSE	0	1	NA	FALSE	0	1	NA	FALSE	0	1	NA	FALSE	0	1	NA	FALSE	0	1	NA	FALSE	0	1	NA	FALSE	0	1	NA	FALSE	0	1	NA	FALSE	0	1	NA	FALSE	0	1
1810019D21Rik	_NE	NA	FALSE	-0.5708	0.5975	NA	FALSE	-0.5874	0.6516	NA	FALSE	-0.977	0.2754	NA	FALSE	-0.3627	0.7487	NA	FALSE	-0.5498	0.6269	NA	FALSE	1.746	0.1996	NA	FALSE	1.118	0.4604	NA	FALSE	2.514	0.06502	NA	FALSE	2.54	0.1288	NA	FALSE	0	1	NA	FALSE	-1.829	0.1818	NA	FALSE	3.857	0.02874
1810019J16Rik	_NE	NA	FALSE	-2.924	0.01781	NA	FALSE	-1.954	0.1088	NA	FALSE	1.614	0.08567	NA	FALSE	-0.4199	0.6287	NA	FALSE	0.0641	0.9431	NA	FALSE	-0.1981	0.8644	NA	FALSE	0.1017	0.922	NA	FALSE	0.09035	0.9233	NA	FALSE	-0.2435	0.8514	NA	FALSE	-0.4411	0.6871	NA	FALSE	-1.521	0.05781	NA	FALSE	-0.1327	0.882
1810020D17Rik	_NE	NA	TRUE	0.01418	0.9386	0.9991	TRUE	0.2557	0.07163	0.2424	TRUE	0.008602	0.9488	0.9872	TRUE	0.3911	0.03663	0.4932	TRUE	0.1335	0.4326	0.7713	TRUE	0.3476	0.1316	0.7685	TRUE	0.0002761	0.9989	0.9999	TRUE	0.1369	0.4878	0.7137	TRUE	-0.1084	0.5164	0.7778	TRUE	-0.1127	0.5052	0.7256	TRUE	-0.1422	0.3451	1	TRUE	0.08732	0.5751
1810020O05Rik	_NE	NA	TRUE	0.1875	0.6966	0.9959	TRUE	0.2705	0.4177	0.6491	TRUE	-0.08042	0.8157	0.9473	TRUE	-0.3593	0.3279	0.7799	TRUE	-0.2202	0.5626	0.839	TRUE	-0.4767	0.3403	0.9224	TRUE	-0.2545	0.6162	0.8711	TRUE	0.6971	0.1036	0.2784	FALSE	-0.436	0.3031	NA	TRUE	1.026	0.006111	0.03591	TRUE	0.2385	0.5221	1	TRUE	-0.3359	0.421
1810021B22Rik	_NE	NA	TRUE	0.2909	0.658	0.9959	TRUE	0.2019	0.6618	0.8205	TRUE	0.1774	0.6944	0.9006	TRUE	-0.07319	0.8889	0.9805	TRUE	-0.5446	0.2386	0.6362	TRUE	0.2824	0.6172	0.9825	TRUE	0.1081	0.842	0.9595	TRUE	0.8234	0.09982	0.2715	TRUE	-0.1342	0.6407	0.846	TRUE	-0.3213	0.3329	0.5763	TRUE	-0.01539	0.9743	1	TRUE	-0.2215	0.6663
1810022K09Rik	_NE	NA	TRUE	0.04191	0.8511	0.9983	TRUE	0.3396	0.03106	0.1507	TRUE	0.05588	0.7517	0.9223	TRUE	-0.1182	0.5617	0.8787	TRUE	0.3356	0.1014	0.472	TRUE	0.2339	0.4275	0.9585	TRUE	-0.03958	0.8748	0.9661	TRUE	0.0895	0.7563	0.8858	TRUE	0.1029	0.5393	0.7926	TRUE	0.002407	0.9893	0.9959	TRUE	0.03505	0.8453	1	TRUE	0.145	0.4471
1810024B03Rik	_NE	NA	TRUE	-0.7001	0.1724	0.9959	TRUE	-0.3156	0.5623	0.7548	TRUE	0.6606	0.187	0.5823	TRUE	-1.159	0.03701	0.4934	TRUE	0.348	0.498	0.8061	FALSE	-1.098	0.09787	NA	TRUE	-0.8193	0.2105	0.609	FALSE	1.135	0.06746	NA	FALSE	0.06606	0.9411	NA	FALSE	0.7536	0.2818	NA	FALSE	-0.7593	0.1983	NA	TRUE	0.8548	0.1254
1810026B05Rik	_NE	NA	TRUE	-0.08899	0.6661	0.9959	TRUE	0.3558	0.01713	0.1062	TRUE	-0.2912	0.05885	0.361	TRUE	-0.1967	0.3003	0.7659	TRUE	0.1018	0.5713	0.8432	TRUE	0.1317	0.5845	0.9789	TRUE	-0.02182	0.9253	0.9801	TRUE	0.05669	0.8173	0.9176	TRUE	0.2666	0.18	0.4873	TRUE	0.002941	0.9872	0.9955	TRUE	0.3486	0.02043	1	TRUE	-0.05608	0.7828
1810026J23Rik	_NE	NA	TRUE	-0.1708	0.1934	0.9959	TRUE	0.2001	0.05292	0.2027	TRUE	-0.05361	0.5507	0.8434	TRUE	0.148	0.2328	0.7247	TRUE	0.2778	0.05332	0.3769	TRUE	0.03262	0.8369	0.9927	TRUE	-0.1584	0.2509	0.6497	TRUE	0.0846	0.5976	0.7951	TRUE	0.003402	0.9744	0.9896	TRUE	-0.03052	0.8083	0.9065	TRUE	-0.01907	0.8379	1	TRUE	0.03615	0.7116
1810027O10Rik	_NE	NA	TRUE	0.0688	0.7049	0.9959	TRUE	0.144	0.2578	0.499	TRUE	0.0931	0.4949	0.8135	TRUE	0.005532	0.972	0.9951	TRUE	0.2381	0.1885	0.5892	TRUE	0.1264	0.5617	0.9788	TRUE	0.244	0.1741	0.5677	TRUE	0.3578	0.06542	0.2021	TRUE	-0.1262	0.4394	0.7251	TRUE	0.07516	0.6491	0.8219	TRUE	-0.02032	0.8566	1	TRUE	-0.06173	0.6701
1810029B16Rik	_NE	NA	TRUE	0.1513	0.6332	0.9959	TRUE	0.1452	0.5039	0.7134	TRUE	-0.1583	0.4846	0.8086	TRUE	0.2488	0.3573	0.8003	TRUE	0.1414	0.6023	0.8552	TRUE	-0.1954	0.5376	0.9788	TRUE	-0.1358	0.6522	0.8862	TRUE	0.4169	0.1842	0.4058	TRUE	0.1873	0.4357	0.7225	TRUE	0.6215	0.01823	0.08343	TRUE	-0.1388	0.6537	1	TRUE	0.01854	0.9448
1810030J14Rik	_NE	NA	FALSE	0	1	NA	FALSE	0	1	NA	FALSE	0	1	NA	FALSE	0	1	NA	FALSE	0	1	NA	FALSE	0	1	NA	FALSE	0	1	NA	FALSE	0	1	NA	FALSE	0	1	NA	FALSE	0	1	NA	FALSE	0	1	NA	FALSE	0	1
1810030N24Rik	_NE	NA	TRUE	0.1029	0.6796	0.9959	TRUE	0.06435	0.7324	0.8636	TRUE	0.05767	0.7672	0.9274	TRUE	-0.03102	0.9013	0.9831	TRUE	0.3396	0.1354	0.5217	TRUE	0.197	0.4896	0.9721	TRUE	0.05113	0.8542	0.9622	TRUE	0.5858	0.03145	0.1189	TRUE	0.01335	0.9492	0.9822	TRUE	0.4981	0.04244	0.1545	TRUE	0.1387	0.503	1	TRUE	-0.2503	0.2386
1810030O07Rik	_NE	NA	TRUE	-0.1404	0.3808	0.9959	TRUE	0.2457	0.03805	0.1671	TRUE	-0.1455	0.2264	0.6212	TRUE	0.04033	0.7794	0.951	TRUE	0.2185	0.1336	0.5206	TRUE	0.19	0.3143	0.9105	TRUE	-0.1084	0.5738	0.8501	TRUE	0.1692	0.34	0.5875	TRUE	0.1269	0.3627	0.6706	TRUE	0.001609	0.9912	0.9968	TRUE	0.01611	0.9001	1	TRUE	0.1117	0.3878
1810031K17Rik	_NE	NA	TRUE	0.1402	0.3797	0.9959	TRUE	0.009663	0.9412	0.9768	TRUE	0.0505	0.6602	0.887	TRUE	-0.03229	0.8107	0.9597	TRUE	-0.2122	0.1438	0.534	TRUE	0.06236	0.7408	0.9884	TRUE	0.3256	0.05878	0.352	TRUE	0.47	0.007382	0.03876	TRUE	-0.07037	0.5904	0.8193	TRUE	0.2433	0.07413	0.2267	TRUE	0.09624	0.4649	1	TRUE	0.07193	0.5022
1810032O08Rik	_NE	NA	TRUE	0.07609	0.8168	0.998	TRUE	-0.06987	0.771	0.8868	TRUE	-0.1969	0.4224	0.7723	TRUE	-0.2648	0.346	0.7942	TRUE	-0.01915	0.9451	0.9818	TRUE	-0.1692	0.6104	0.9825	TRUE	0.1329	0.675	0.8975	TRUE	0.3799	0.2417	0.4802	TRUE	0.1879	0.467	0.7459	TRUE	0.311	0.2962	0.5397	TRUE	-0.1847	0.5078	1	TRUE	-0.05752	0.8402
1810033B17Rik	_NE	2	FALSE	-0.3012	0.7484	NA	FALSE	0.7501	0.3579	NA	FALSE	-1.084	0.3462	NA	FALSE	1.626	0.1097	NA	FALSE	-0.6892	0.4819	NA	FALSE	1.913	0.09079	NA	FALSE	0.388	0.6839	NA	TRUE	4.217	8.129e-09	2.124e-07	FALSE	-0.2187	0.8644	NA	FALSE	1.264	0.04715	NA	FALSE	-0.2927	0.7799	NA	FALSE	0.3432	0.6741
1810034E14Rik	_NE	NA	FALSE	1.02	0.21	NA	FALSE	-0.1018	0.8899	NA	FALSE	-0.04595	0.9533	NA	FALSE	-0.1147	0.896	NA	FALSE	0.1252	0.8851	NA	FALSE	1.21	0.1474	NA	FALSE	1.04	0.2336	NA	FALSE	1.951	0.02744	NA	FALSE	-0.2232	0.8315	NA	FALSE	0.7466	0.3301	NA	FALSE	-0.08374	0.9328	NA	FALSE	0.268	0.7589
1810035I16Rik	_NE	NA	FALSE	0	1	NA	FALSE	0	1	NA	FALSE	0	1	NA	FALSE	0	1	NA	FALSE	0	1	NA	FALSE	0	1	NA	FALSE	0	1	NA	FALSE	0	1	NA	FALSE	0	1	NA	FALSE	0	1	NA	FALSE	0	1	NA	FALSE	0	1
1810035L17Rik	_NE	NA	TRUE	0.1923	0.33	0.9959	TRUE	0.258	0.09229	0.2786	TRUE	0.01899	0.9068	0.9768	TRUE	0.2136	0.2596	0.7379	TRUE	0.3631	0.04851	0.3648	TRUE	0.2501	0.3248	0.9161	TRUE	-0.1016	0.6154	0.8705	TRUE	0.3104	0.1922	0.4162	TRUE	-0.09454	0.5626	0.8021	TRUE	-0.04573	0.7957	0.9003	TRUE	-0.012	0.9269	1	TRUE	0.04652	0.7747
1810037I17Rik	_NE	NA	TRUE	0.3248	0.08112	0.9959	TRUE	-0.09709	0.4288	0.6576	TRUE	0.09486	0.4498	0.7887	TRUE	0.07601	0.5991	0.895	TRUE	-0.003637	0.9827	0.994	TRUE	0.04984	0.7921	0.9896	TRUE	0.1999	0.2706	0.6632	TRUE	0.1441	0.4279	0.6662	TRUE	-0.02388	0.8684	0.9506	TRUE	0.06798	0.6678	0.832	TRUE	-0.1265	0.289	1	TRUE	0.03136	0.8075
1810041L15Rik	OL	NA	TRUE	-0.04202	0.8432	0.9983	TRUE	-0.2102	0.0378	0.1668	TRUE	-0.01248	0.8914	0.972	TRUE	0.1154	0.3782	0.8112	TRUE	-0.09634	0.4452	0.7775	TRUE	-0.2089	0.1939	0.8392	TRUE	-0.3202	0.02214	0.2177	TRUE	-0.2941	0.06143	0.1942	TRUE	-0.1424	0.3119	0.6286	TRUE	-0.4935	7.475e-05	0.0008798	TRUE	-0.06212	0.5248	1	TRUE	-0.08965	0.3747
1810043G02Rik	_NE	NA	TRUE	0.1442	0.4617	0.9959	TRUE	-0.4295	0.003305	0.03724	TRUE	0.3381	0.01221	0.1604	TRUE	0.1295	0.4002	0.8221	TRUE	-0.3371	0.03968	0.3366	TRUE	-0.2032	0.3552	0.9326	TRUE	0.2985	0.123	0.4918	TRUE	-0.1821	0.3445	0.5921	TRUE	-0.2059	0.2101	0.5249	TRUE	-0.246	0.118	0.3066	TRUE	-0.04556	0.6998	1	TRUE	-0.0433	0.7695
1810043H04Rik	_NE	NA	TRUE	0.695	0.07058	0.9959	TRUE	-0.8098	0.005147	0.05085	TRUE	0.5654	0.02676	0.2431	TRUE	0.108	0.7353	0.9379	TRUE	-0.7302	0.02721	0.2845	TRUE	-0.7697	0.06145	0.5883	TRUE	0.294	0.4532	0.7917	TRUE	-0.5631	0.09966	0.2714	TRUE	-0.1047	0.6252	0.8383	TRUE	-0.645	0.06332	0.2031	TRUE	-0.08089	0.641	1	TRUE	-0.209	0.5067
1810044D09Rik	_NE	NA	TRUE	-0.1088	0.8543	0.9983	TRUE	0.1836	0.6875	0.8352	TRUE	-0.05023	0.9269	0.982	TRUE	-0.4551	0.3752	0.8108	TRUE	-0.02831	0.958	0.9865	FALSE	0.0002665	0.9996	NA	TRUE	-0.5158	0.4472	0.7886	TRUE	0.9156	0.1329	0.328	FALSE	-0.7759	0.3638	NA	FALSE	0.4705	0.4161	NA	TRUE	0.5205	0.2553	1	TRUE	-0.2608	0.6544
1810046J19Rik	_NE	NA	TRUE	0.04183	0.8	0.9964	TRUE	0.02929	0.8016	0.905	TRUE	-0.01935	0.8697	0.9664	TRUE	0.1964	0.1687	0.6859	TRUE	0.0795	0.6055	0.857	TRUE	-0.1043	0.5682	0.9788	TRUE	0.1886	0.258	0.6556	TRUE	0.1022	0.5603	0.7685	TRUE	-0.1935	0.1272	0.412	TRUE	-0.2123	0.1541	0.3656	TRUE	-0.03221	0.7513	1	TRUE	0.01842	0.8688
1810046K07Rik	_NE	NA	FALSE	2.623	0.1416	NA	FALSE	0	1	NA	FALSE	2.792	0.09648	NA	FALSE	1.848	0.2695	NA	FALSE	0	1	NA	FALSE	-2.703	0.1173	NA	FALSE	0	1	NA	FALSE	3.361	0.04283	NA	FALSE	1.774	0.2773	NA	FALSE	0.1506	0.9186	NA	FALSE	-1.865	0.2589	NA	FALSE	0	1
1810048J11Rik	_NE	NA	TRUE	-0.2366	0.1281	0.9959	TRUE	-0.06028	0.5943	0.7766	TRUE	-0.04054	0.6915	0.8996	TRUE	-0.05245	0.6869	0.9235	TRUE	0.03079	0.8265	0.9447	TRUE	-0.14	0.4123	0.9534	TRUE	-0.1287	0.3916	0.7542	TRUE	-0.1791	0.3006	0.5489	TRUE	0.08036	0.5271	0.7849	TRUE	0.1114	0.4107	0.6465	TRUE	0.03578	0.7513	1	TRUE	-0.005472	0.9588
1810049H13Rik	_NE	NA	TRUE	0.2209	0.5453	0.9959	TRUE	-0.2723	0.3008	0.5438	TRUE	0.3648	0.1726	0.5651	TRUE	-0.1154	0.6917	0.9235	TRUE	0.02014	0.9431	0.9812	TRUE	-0.4649	0.2497	0.8824	TRUE	-0.2986	0.4077	0.7636	TRUE	-0.06844	0.841	0.929	TRUE	-0.3442	0.1947	0.5071	TRUE	0.1639	0.603	0.7928	TRUE	0.187	0.423	1	TRUE	-0.07714	0.7914
1810053B23Rik	_NE	NA	FALSE	-1.983	0.2415	NA	FALSE	0	1	NA	FALSE	0	1	NA	FALSE	-1.882	0.25	NA	FALSE	0	1	NA	FALSE	1.844	0.2673	NA	FALSE	0	1	NA	FALSE	0	1	NA	FALSE	0	1	NA	FALSE	0	1	NA	FALSE	0	1	NA	FALSE	0	1
1810055G02Rik	_NE	NA	TRUE	-0.07595	0.6987	0.9959	TRUE	-0.09654	0.4741	0.6918	TRUE	0.1557	0.2669	0.6583	TRUE	0.139	0.4059	0.8238	TRUE	-0.194	0.2252	0.6246	TRUE	-0.3432	0.1246	0.7583	TRUE	0.1986	0.2922	0.6847	TRUE	-0.09992	0.6204	0.8091	TRUE	-0.1641	0.3054	0.6236	TRUE	-0.09366	0.594	0.7875	TRUE	0.0989	0.472	1	TRUE	-0.1392	0.2937
1810058I24Rik	_NE	1	TRUE	0.1228	0.5678	0.9959	TRUE	-0.03996	0.8016	0.905	TRUE	-0.1636	0.3263	0.7073	TRUE	-0.04566	0.8208	0.9617	TRUE	0.06339	0.7768	0.9268	TRUE	0.332	0.17	0.8095	TRUE	0.3255	0.1361	0.5132	TRUE	1.028	9.472e-07	1.691e-05	TRUE	0.04968	0.7651	0.907	TRUE	0.6184	0.0007255	0.00631	TRUE	0.06061	0.7152	1	TRUE	0.03975	0.8097
1810062G17Rik	_NE	NA	FALSE	0.1281	0.9072	NA	FALSE	-1.873	0.1456	NA	FALSE	-0.6216	0.58	NA	FALSE	0.1102	0.9148	NA	FALSE	-0.6849	0.413	NA	FALSE	0.7052	0.5528	NA	FALSE	-0.5925	0.65	NA	FALSE	2.937	0.03566	NA	FALSE	-0.1833	0.905	NA	FALSE	2.843	0.004419	NA	FALSE	-4.194	0.009119	NA	FALSE	0.8302	0.3307
1810062O18Rik	_NE	NA	TRUE	0.04299	0.9311	0.9991	TRUE	0.02266	0.9565	0.9826	TRUE	-0.3826	0.4009	0.7581	TRUE	-0.4709	0.3544	0.7999	TRUE	-0.1732	0.6978	0.895	TRUE	0.06147	0.8977	0.9959	TRUE	-0.01823	0.97	0.9914	TRUE	0.8473	0.0611	0.1933	TRUE	0.4905	0.01123	0.1098	TRUE	-0.2115	0.3809	0.619	TRUE	-0.1052	0.8129	1	TRUE	-0.7519	0.08515
1810063B05Rik	_NE	NA	TRUE	0.1708	0.5787	0.9959	TRUE	0.0907	0.6576	0.8178	TRUE	0.021	0.9243	0.9816	TRUE	0.1602	0.5228	0.8695	TRUE	-0.2289	0.3672	0.7298	TRUE	-0.2464	0.4176	0.9536	TRUE	0.09296	0.7467	0.9262	TRUE	-0.1502	0.6085	0.8022	TRUE	0.09259	0.6283	0.8398	TRUE	-0.3827	0.1178	0.3063	TRUE	-0.07515	0.6452	1	TRUE	0.06861	0.7868
1810063B07Rik	_NE	NA	TRUE	0.01506	0.9605	0.9991	TRUE	0.02208	0.9145	0.9631	TRUE	0.1052	0.6277	0.8744	TRUE	0.2213	0.3846	0.8159	TRUE	0.1653	0.5327	0.8255	TRUE	0.2557	0.4152	0.9535	TRUE	0.3804	0.1949	0.5908	TRUE	-0.05765	0.8464	0.9317	TRUE	-0.1023	0.6417	0.8465	TRUE	-0.3718	0.2288	0.466	TRUE	0.08283	0.6752	1	TRUE	0.04883	0.8383
1810064F22Rik	_NE	NA	FALSE	0.282	0.8422	NA	FALSE	3.966	0.008866	NA	FALSE	-1.04	0.4823	NA	FALSE	2.638	0.1298	NA	FALSE	0.4202	0.7721	NA	FALSE	3.123	0.07174	NA	FALSE	0.237	0.8808	NA	FALSE	0.3478	0.7724	NA	FALSE	0	1	NA	FALSE	1.823	0.3438	NA	FALSE	-1.811	0.2656	NA	FALSE	-2.315	0.06795
1810065E05Rik	_NE	NA	FALSE	0	1	NA	FALSE	0	1	NA	FALSE	0	1	NA	FALSE	0	1	NA	FALSE	1.801	0.283	NA	FALSE	0	1	NA	FALSE	0	1	NA	FALSE	0	1	NA	FALSE	0	1	NA	FALSE	0	1	NA	FALSE	0	1	NA	FALSE	0	1
1810074P20Rik	_NE	NA	TRUE	-0.1827	0.2865	0.9959	TRUE	0.08913	0.4373	0.6644	TRUE	-0.2256	0.03569	0.2815	TRUE	-0.2904	0.04467	0.5111	TRUE	0.04971	0.7419	0.9145	TRUE	0.05275	0.8085	0.9896	TRUE	-0.1763	0.3572	0.7333	TRUE	-0.1085	0.655	0.8299	TRUE	0.07847	0.5425	0.7944	TRUE	0.1366	0.3451	0.5881	TRUE	0.03788	0.7631	1	TRUE	-0.01849	0.8692
2010001E11Rik	_NE	NA	FALSE	-2.709	0.08416	NA	FALSE	-2.115	0.115	NA	FALSE	0.2144	0.838	NA	FALSE	-0.9659	0.4484	NA	FALSE	-0.1369	0.9386	NA	FALSE	-2.703	0.1173	NA	FALSE	0	1	NA	FALSE	0.2577	0.8749	NA	FALSE	0	1	NA	FALSE	-0.6998	0.5923	NA	FALSE	-2.669	0.1161	NA	FALSE	1.801	0.2681
2010001M06Rik	_NE	1	TRUE	1.367	0.1054	0.9959	FALSE	-0.3514	0.6016	NA	TRUE	0.8716	0.1745	0.5658	TRUE	-0.7991	0.1883	0.7044	TRUE	-1.358	0.01346	0.2037	FALSE	-0.1168	0.8567	NA	TRUE	0.587	0.3662	0.7388	TRUE	1.733	0.001362	0.009959	FALSE	0.2047	0.6585	NA	TRUE	0.4163	0.2164	0.4521	FALSE	0.7311	0.2052	NA	FALSE	0.1422	0.8445
2010001M09Rik	_NE	NA	FALSE	0.2299	0.777	NA	FALSE	0.004397	0.9958	NA	FALSE	0.08863	0.8964	NA	TRUE	-2.082	0.007945	0.2685	TRUE	-1.142	0.1343	0.5212	FALSE	0.7227	0.3722	NA	FALSE	-0.206	0.7949	NA	FALSE	0.09436	0.9282	NA	FALSE	1.41	0.1437	NA	FALSE	1.109	0.2593	NA	FALSE	2.439	0.005301	NA	FALSE	0.04539	0.9564
2010002M12Rik	_NE	NA	TRUE	0.5335	0.3553	0.9959	TRUE	0.01546	0.9705	0.9879	TRUE	0.004462	0.9922	0.999	TRUE	0.3408	0.5164	0.8667	TRUE	0.2226	0.6301	0.869	TRUE	0.34	0.5314	0.9787	TRUE	1.428	0.007552	0.1221	TRUE	0.2854	0.5559	0.7655	FALSE	-0.3479	0.5199	NA	TRUE	0.4416	0.3277	0.5713	FALSE	0.1601	0.7769	NA	TRUE	0.3461	0.4274
2010002N04Rik	_NE	1	TRUE	0.1041	0.66	0.9959	TRUE	0.4865	0.01998	0.1164	TRUE	-0.07244	0.7006	0.9032	TRUE	0.6036	0.003256	0.1818	TRUE	0.2765	0.1539	0.5468	TRUE	0.2304	0.3318	0.9191	TRUE	0.1402	0.4957	0.8148	TRUE	0.7409	0.004051	0.0241	TRUE	0.1812	0.3473	0.6578	TRUE	0.2513	0.174	0.3968	TRUE	-0.1243	0.4419	1	TRUE	0.08422	0.6881
2010003K11Rik	_NE	NA	FALSE	1.809	0.2834	NA	FALSE	-2.577	0.1413	NA	FALSE	0	1	NA	FALSE	1.825	0.2725	NA	FALSE	-1.92	0.248	NA	FALSE	0	1	NA	FALSE	0	1	NA	FALSE	3.719	0.02295	NA	FALSE	0	1	NA	FALSE	1.806	0.3462	NA	FALSE	-1.865	0.2589	NA	FALSE	0	1
2010003K15Rik	_NE	NA	FALSE	0.2678	0.794	NA	FALSE	-1.793	0.1177	NA	FALSE	-1.458	0.2084	NA	FALSE	-1.564	0.1314	NA	FALSE	0.3441	0.7172	NA	FALSE	-1.166	0.2671	NA	FALSE	-0.6317	0.5886	NA	FALSE	1.77	0.1154	NA	FALSE	0.2901	0.7984	NA	FALSE	1.969	0.08437	NA	FALSE	0.09416	0.9566	NA	FALSE	-0.3752	0.7005
2010003O02Rik	_NE	NA	TRUE	0.4288	0.3723	0.9959	TRUE	0.03954	0.9038	0.9572	TRUE	0.4162	0.3097	0.6958	TRUE	-0.1636	0.6992	0.9258	TRUE	-0.0935	0.837	0.9486	TRUE	0.4544	0.3686	0.9381	TRUE	-0.3151	0.5403	0.8351	TRUE	0.2894	0.519	0.7377	TRUE	0.04818	0.8985	0.9625	TRUE	0.3018	0.4043	0.6404	TRUE	0.4425	0.1893	1	TRUE	0.1806	0.6851
2010005H15Rik	_NE	NA	FALSE	0.9674	0.5069	NA	FALSE	2.825	0.09351	NA	FALSE	2.03	0.2205	NA	FALSE	2.6	0.1336	NA	FALSE	-1.942	0.2453	NA	FALSE	-0.04327	0.9796	NA	FALSE	1.839	0.3392	NA	FALSE	2.011	0.2176	NA	FALSE	0	1	NA	FALSE	0	1	NA	FALSE	-1.811	0.2656	NA	FALSE	0	1
2010009K17Rik	_NE	NA	FALSE	0	1	NA	FALSE	0	1	NA	FALSE	0	1	NA	FALSE	0	1	NA	FALSE	0	1	NA	FALSE	0	1	NA	FALSE	0	1	NA	FALSE	0	1	NA	FALSE	0.6883	0.4521	NA	FALSE	0.0221	0.9708	NA	FALSE	0	1	NA	FALSE	0	1
2010010A06Rik	_NE	NA	FALSE	1.861	0.2768	NA	FALSE	-1.83	0.2816	NA	FALSE	0	1	NA	FALSE	0	1	NA	FALSE	-3.218	0.06432	NA	FALSE	0	1	NA	FALSE	0	1	NA	FALSE	2.011	0.2176	NA	FALSE	0	1	NA	FALSE	-1.472	0.3041	NA	FALSE	0	1	NA	FALSE	-1.903	0.2413
2010011I20Rik	_NE	NA	TRUE	-0.2322	0.1607	0.9959	TRUE	0.03039	0.7953	0.901	TRUE	-0.1368	0.214	0.6104	TRUE	0.02883	0.8598	0.9727	TRUE	0.1508	0.3084	0.6901	TRUE	-0.1884	0.2922	0.9015	TRUE	-0.45	0.005985	0.1054	TRUE	-0.2374	0.2577	0.4991	TRUE	-0.1164	0.3338	0.6462	TRUE	-0.1478	0.3122	0.5566	TRUE	-0.1289	0.3149	1	TRUE	-0.06771	0.5685
2010012O05Rik	_NE	NA	TRUE	0.04309	0.8116	0.9976	TRUE	0.00587	0.9622	0.9845	TRUE	-0.05636	0.6924	0.8998	TRUE	0.162	0.2962	0.7631	TRUE	0.2564	0.1122	0.489	TRUE	-0.008252	0.9683	0.9975	TRUE	-0.2514	0.1655	0.5535	TRUE	0.04851	0.8039	0.9103	TRUE	-0.2154	0.1527	0.451	TRUE	0.108	0.5084	0.7274	TRUE	0.03161	0.817	1	TRUE	-0.1801	0.2005
2010015L04Rik	_NE	NA	TRUE	-0.0398	0.8395	0.9983	TRUE	0.09415	0.5314	0.7343	TRUE	-0.03441	0.8321	0.954	TRUE	-0.3173	0.08183	0.5932	TRUE	-0.2656	0.1016	0.4723	TRUE	-0.1048	0.6362	0.9825	TRUE	-0.2414	0.2424	0.6407	TRUE	-0.03644	0.8596	0.9378	TRUE	0.3303	0.03911	0.2246	TRUE	-0.06391	0.7323	0.8663	TRUE	0.1367	0.3733	1	TRUE	-0.04238	0.7886
2010016I18Rik	_NE	NA	FALSE	1.804	0.2842	NA	FALSE	2.78	0.09716	NA	FALSE	0	1	NA	FALSE	-2.78	0.1065	NA	FALSE	0	1	NA	FALSE	-0.0461	0.9786	NA	FALSE	0	1	NA	FALSE	2.024	0.2161	NA	FALSE	2.54	0.1288	NA	FALSE	1.806	0.3462	NA	FALSE	0	1	NA	FALSE	0.687	0.6432
2010106C02Rik	_NE	NA	FALSE	0	1	NA	FALSE	0	1	NA	FALSE	0	1	NA	FALSE	-1.882	0.25	NA	FALSE	0	1	NA	FALSE	0	1	NA	FALSE	0	1	NA	FALSE	0	1	NA	FALSE	0	1	NA	FALSE	-0.6285	0.6976	NA	FALSE	0	1	NA	FALSE	0	1
2010106E10Rik	_NE	NA	FALSE	-1.983	0.2415	NA	FALSE	-0.3054	0.8221	NA	FALSE	-1.783	0.288	NA	FALSE	0	1	NA	FALSE	-1.799	0.2524	NA	FALSE	3.172	0.06842	NA	FALSE	1.87	0.335	NA	FALSE	1.225	0.3715	NA	FALSE	0	1	NA	FALSE	2.594	0.1842	NA	FALSE	-1.811	0.2656	NA	FALSE	1.868	0.2597
2010106G01Rik	_NE	NA	TRUE	-0.1359	0.3647	0.9959	TRUE	0.2615	0.01753	0.1074	TRUE	-0.121	0.2069	0.6032	TRUE	-0.1212	0.3821	0.8138	TRUE	0.07623	0.5598	0.8379	TRUE	0.1863	0.3511	0.9293	TRUE	-0.0351	0.8392	0.9582	TRUE	0.3188	0.1549	0.3629	TRUE	0.3027	0.02739	0.1864	TRUE	0.2829	0.08622	0.2518	TRUE	-0.06997	0.5296	1	TRUE	0.1462	0.1483
2010107E04Rik	_NE	3	TRUE	0.07369	0.644	0.9959	TRUE	0.2615	0.01596	0.1022	TRUE	-0.07789	0.4451	0.7862	TRUE	0.1473	0.2937	0.7601	TRUE	0.5129	0.0003872	0.02426	TRUE	0.139	0.4337	0.9598	TRUE	-0.04942	0.768	0.933	TRUE	0.06223	0.7266	0.8688	TRUE	0.0161	0.9094	0.9682	TRUE	-0.09655	0.4952	0.7178	TRUE	0.02029	0.8337	1	TRUE	0.05764	0.5865
2010107G12Rik	_NE	NA	TRUE	-0.2494	0.6572	0.9959	TRUE	-0.5341	0.2341	0.4732	TRUE	0.7457	0.1223	0.4926	TRUE	-0.4619	0.328	0.7799	TRUE	0.1337	0.7922	0.9325	TRUE	0.1521	0.809	0.9896	FALSE	0.2374	0.7304	NA	TRUE	0.7255	0.1879	0.4107	FALSE	-1.413	0.02798	NA	FALSE	0.5701	0.3007	NA	FALSE	-0.2995	0.537	NA	TRUE	-1.261	0.01825
2010107G23Rik	_NE	NA	TRUE	0.1626	0.4572	0.9959	TRUE	-0.2082	0.1679	0.3922	TRUE	0.2974	0.1007	0.4562	TRUE	0.0682	0.7238	0.9332	TRUE	-0.08452	0.6425	0.8733	TRUE	-0.2955	0.2476	0.8824	TRUE	0.2229	0.2911	0.6834	TRUE	-0.02454	0.9222	0.9673	TRUE	-0.1468	0.391	0.6912	TRUE	-0.03568	0.8425	0.9253	TRUE	0.1406	0.2758	1	TRUE	-0.1176	0.5102
2010107H07Rik	_NE	NA	TRUE	0.09587	0.7861	0.9959	TRUE	-0.458	0.07014	0.2399	TRUE	0.1407	0.6187	0.8706	TRUE	0.2244	0.4441	0.8412	TRUE	-0.2524	0.4689	0.7907	TRUE	-0.1148	0.7705	0.9896	TRUE	0.5338	0.1988	0.5961	TRUE	0.5134	0.1398	0.3396	TRUE	0.07065	0.7932	0.9207	TRUE	0.7203	0.01818	0.08332	TRUE	-0.4765	0.05495	1	TRUE	-0.2466	0.4472
2010109A12Rik	_NE	NA	FALSE	0.09824	0.933	NA	FALSE	1.156	0.3627	NA	FALSE	-0.8776	0.4191	NA	FALSE	-1.022	0.4435	NA	FALSE	0.3556	0.7361	NA	FALSE	-1.124	0.4098	NA	FALSE	0.1184	0.8962	NA	FALSE	0.608	0.645	NA	FALSE	-2.756	0.08519	NA	FALSE	0.6615	0.6379	NA	FALSE	0.06855	0.9455	NA	FALSE	-0.7863	0.4582
2010109I03Rik	_NE	NA	FALSE	0.5969	0.5397	NA	FALSE	0.02635	0.9725	NA	FALSE	0.2632	0.7914	NA	FALSE	0.06104	0.938	NA	FALSE	0.1227	0.9024	NA	FALSE	1.742	0.06552	NA	FALSE	0.5522	0.5686	NA	FALSE	1.626	0.03131	NA	FALSE	-3.263	0.03653	NA	FALSE	1.557	0.1121	NA	FALSE	0.5087	0.6023	NA	FALSE	-1.792	0.02258
2010109K11Rik	_NE	NA	TRUE	-0.479	0.009336	0.7699	TRUE	0.4299	0.0007827	0.0139	TRUE	-0.3091	0.01216	0.1604	TRUE	0.2499	0.1226	0.6398	TRUE	0.1714	0.3099	0.6906	TRUE	0.122	0.5065	0.9744	TRUE	-0.3292	0.05952	0.3538	TRUE	0.1501	0.4456	0.6817	TRUE	0.3535	0.02512	0.1781	TRUE	-0.04128	0.821	0.9135	TRUE	0.07089	0.6139	1	TRUE	0.2032	0.1564
2010110P09Rik	EC	NA	TRUE	0.5826	0.3215	0.9959	TRUE	0.5527	0.1903	0.4205	TRUE	-0.7592	0.1409	0.5233	TRUE	-0.4298	0.4033	0.823	TRUE	-0.5616	0.2753	0.667	TRUE	0.4946	0.4187	0.9544	TRUE	-0.5903	0.296	0.6888	TRUE	0.1162	0.8331	0.9257	FALSE	-0.4213	0.3983	NA	FALSE	-0.01047	0.9853	NA	TRUE	0.4913	0.4013	1	TRUE	0.01343	0.9736
2010111I01Rik	_NE	NA	TRUE	0.061	0.7719	0.9959	TRUE	-0.005936	0.9758	0.9903	TRUE	0.3909	0.01296	0.163	TRUE	-0.02518	0.8774	0.9769	TRUE	0.01297	0.9359	0.9795	TRUE	-0.005044	0.9805	0.9978	TRUE	-0.03126	0.8647	0.9644	TRUE	0.3323	0.07151	0.2159	TRUE	0.119	0.4425	0.7278	TRUE	0.2226	0.1712	0.3925	TRUE	0.05553	0.707	1	TRUE	-0.1862	0.2433
2010204K13Rik	_NE	NA	TRUE	0.3082	0.2218	0.9959	TRUE	0.06905	0.6945	0.8398	TRUE	0.215	0.235	0.6296	TRUE	0.3493	0.1141	0.6312	TRUE	-0.05964	0.7906	0.9317	TRUE	0.0783	0.7944	0.9896	TRUE	-0.1848	0.4294	0.7785	TRUE	-0.3048	0.2605	0.5017	TRUE	-0.08729	0.6198	0.836	TRUE	-0.6641	0.001876	0.01382	TRUE	-0.06578	0.7013	1	TRUE	0.1585	0.437
2010300C02Rik	_NE	NA	TRUE	-0.09064	0.6968	0.9959	TRUE	-0.1541	0.3987	0.6338	TRUE	-0.03915	0.7571	0.9239	TRUE	0.2447	0.1362	0.656	TRUE	-0.2	0.1747	0.573	TRUE	-0.3509	0.1027	0.7112	TRUE	0.03	0.8581	0.963	TRUE	-0.1094	0.553	0.7633	TRUE	-0.173	0.2116	0.5272	TRUE	-0.3819	0.002713	0.01881	TRUE	-0.1234	0.2997	1	TRUE	-0.4946	1.57e-05
2010305A19Rik	_NE	NA	TRUE	-0.1225	0.5642	0.9959	TRUE	-0.08754	0.6044	0.7843	TRUE	-0.0749	0.6454	0.8815	TRUE	0.08177	0.6757	0.9201	TRUE	0.1198	0.5115	0.8143	TRUE	-0.3034	0.1979	0.8421	TRUE	0.03933	0.8694	0.9654	TRUE	-0.02612	0.9116	0.9631	TRUE	0.07277	0.6828	0.8673	TRUE	-0.08417	0.6815	0.8384	TRUE	-0.06542	0.7321	1	TRUE	-0.1534	0.373
2010308F09Rik	_NE	NA	FALSE	-0.8971	0.2331	NA	FALSE	-0.5524	0.3686	NA	FALSE	0.7623	0.2922	NA	FALSE	0.61	0.3569	NA	TRUE	-0.08895	0.9093	0.9725	FALSE	-0.08438	0.9329	NA	FALSE	-0.05537	0.9555	NA	FALSE	-0.3712	0.6146	NA	FALSE	-3.697	0.01479	NA	FALSE	0.1846	0.8247	NA	FALSE	-1.524	0.2064	NA	FALSE	-0.5624	0.4655
2010310C07Rik	_NE	NA	FALSE	-2.799	0.1109	NA	FALSE	1.936	0.2313	NA	FALSE	2.03	0.2205	NA	FALSE	0	1	NA	FALSE	0	1	NA	FALSE	0	1	NA	FALSE	1.839	0.3392	NA	FALSE	0	1	NA	FALSE	0	1	NA	FALSE	0	1	NA	FALSE	0	1	NA	FALSE	2.556	0.1281
2010315B03Rik	_NE	NA	TRUE	-0.0935	0.676	0.9959	TRUE	0.08844	0.58	0.7672	TRUE	-0.2516	0.1371	0.5162	TRUE	-0.5975	0.0333	0.4833	TRUE	0.0908	0.6683	0.883	TRUE	-0.02024	0.9532	0.9975	TRUE	-0.3461	0.1945	0.5906	TRUE	0.06136	0.8938	0.9558	TRUE	0.1671	0.4127	0.7065	TRUE	0.3731	0.0486	0.1688	TRUE	0.03797	0.8072	1	TRUE	0.1258	0.4379
2010317E24Rik	OL	NA	TRUE	0.03371	0.9335	0.9991	TRUE	-0.3179	0.3298	0.5729	TRUE	0.6952	0.01996	0.2056	TRUE	0.2363	0.4993	0.8625	TRUE	0.3132	0.3896	0.7439	TRUE	0.4252	0.3591	0.934	TRUE	0.5523	0.1884	0.5836	TRUE	0.4698	0.2478	0.4871	TRUE	-0.2814	0.3593	0.6687	TRUE	0.4286	0.1862	0.413	TRUE	0.01	0.9735	1	TRUE	-0.3193	0.3311
2010320M18Rik	_NE	NA	TRUE	0.3025	0.4398	0.9959	TRUE	-0.1529	0.5903	0.774	TRUE	-0.1296	0.6468	0.8815	TRUE	-0.2049	0.5214	0.869	TRUE	-0.2671	0.4181	0.7625	TRUE	-0.2442	0.5632	0.9788	TRUE	0.8508	0.02206	0.2177	TRUE	0.3527	0.2855	0.5313	TRUE	-0.3245	0.2303	0.5481	TRUE	0.5895	0.0879	0.255	TRUE	-0.182	0.5248	1	TRUE	-0.1306	0.6827
2010321M09Rik	_NE	NA	TRUE	-0.06655	0.7119	0.9959	TRUE	-0.007334	0.9549	0.9819	TRUE	-0.02251	0.8639	0.964	TRUE	0.004844	0.9754	0.9953	TRUE	0.1309	0.3983	0.7487	TRUE	0.03152	0.8744	0.9936	TRUE	0.05051	0.7795	0.9366	TRUE	0.1087	0.5739	0.7777	TRUE	-0.005326	0.9707	0.9887	TRUE	0.02563	0.8744	0.9419	TRUE	0.194	0.1716	1	TRUE	0.04042	0.7556
2200002D01Rik	_NE	NA	FALSE	1.231	0.3521	NA	FALSE	-1.037	0.4817	NA	FALSE	-1.931	0.1596	NA	FALSE	0.1974	0.8523	NA	FALSE	-1.252	0.2879	NA	FALSE	-2.28	0.09401	NA	FALSE	-0.6194	0.6222	NA	FALSE	0.6908	0.537	NA	FALSE	0.6237	0.663	NA	FALSE	0.1817	0.8478	NA	FALSE	-4.01	0.009782	NA	FALSE	0.2323	0.8522
2200002J24Rik	_NE	NA	FALSE	0	1	NA	FALSE	0	1	NA	FALSE	0	1	NA	FALSE	0	1	NA	FALSE	0	1	NA	FALSE	0	1	NA	FALSE	0	1	NA	FALSE	0	1	NA	FALSE	0	1	NA	FALSE	0	1	NA	FALSE	1.908	0.2416	NA	FALSE	0	1
2200002K05Rik	_NE	NA	TRUE	0.08751	0.7111	0.9959	TRUE	-0.2948	0.09096	0.2766	TRUE	-0.002361	0.991	0.9989	TRUE	0.03835	0.858	0.972	TRUE	-0.01613	0.9398	0.9805	TRUE	-0.6065	0.02734	0.404	TRUE	-0.3845	0.09762	0.4447	TRUE	-0.4901	0.09976	0.2714	TRUE	-0.5037	0.02082	0.1592	TRUE	0.2374	0.2834	0.5268	TRUE	0.04049	0.8094	1	TRUE	-0.3737	0.06292
2210009G21Rik	_NE	NA	TRUE	-0.1605	0.5901	0.9959	TRUE	0.441	0.03336	0.1561	TRUE	-0.1156	0.5872	0.8582	TRUE	-0.09264	0.7075	0.9285	TRUE	0.1602	0.531	0.8243	TRUE	0.2926	0.3163	0.9119	TRUE	-0.2179	0.4587	0.7947	TRUE	-0.4096	0.1991	0.4262	TRUE	-0.06383	0.7591	0.9047	TRUE	-0.2369	0.366	0.6068	TRUE	0.1947	0.4969	1	TRUE	0.3979	0.07525
2210010C04Rik	_NE	NA	FALSE	0	1	NA	FALSE	0	1	NA	FALSE	0	1	NA	FALSE	0	1	NA	FALSE	0	1	NA	FALSE	0	1	NA	FALSE	0	1	NA	FALSE	0	1	NA	FALSE	0	1	NA	FALSE	0	1	NA	FALSE	0	1	NA	FALSE	0	1
2210010C17Rik	_NE	NA	FALSE	1.809	0.2834	NA	FALSE	1.991	0.2249	NA	FALSE	0	1	NA	FALSE	3.799	0.02947	NA	FALSE	-2.721	0.1167	NA	FALSE	1.845	0.2671	NA	FALSE	0	1	NA	FALSE	3.342	0.04374	NA	FALSE	-1.958	0.2185	NA	FALSE	1.806	0.3462	NA	FALSE	0	1	NA	FALSE	1.801	0.2681
2210012G02Rik	_NE	NA	TRUE	-0.16	0.3786	0.9959	TRUE	0.03747	0.7777	0.8907	TRUE	-0.08283	0.5291	0.8323	TRUE	0.171	0.3037	0.768	TRUE	0.08336	0.6447	0.874	TRUE	0.0535	0.7992	0.9896	TRUE	-0.05112	0.7792	0.9366	TRUE	-0.08653	0.65	0.8271	TRUE	0.2257	0.1317	0.4192	TRUE	0.0272	0.8724	0.9407	TRUE	0.04969	0.7304	1	TRUE	0.1557	0.2508
2210013O21Rik	_NE	NA	TRUE	0.03611	0.8502	0.9983	TRUE	0.08944	0.5143	0.7212	TRUE	0.1107	0.4792	0.8057	TRUE	0.002737	0.9878	0.9981	TRUE	0.2164	0.208	0.6049	TRUE	-0.08919	0.6784	0.9825	TRUE	0.1061	0.5647	0.8469	TRUE	0.07927	0.7236	0.8675	TRUE	-0.123	0.4874	0.7597	TRUE	0.08421	0.6921	0.8452	TRUE	-0.09164	0.4886	1	TRUE	0.1436	0.327
2210015D19Rik	_NE	NA	TRUE	0.01593	0.9398	0.9991	TRUE	0.1484	0.3254	0.5689	TRUE	0.1058	0.5131	0.8235	TRUE	0.0988	0.5958	0.8935	TRUE	0.06982	0.6803	0.8882	TRUE	-0.09317	0.6728	0.9825	TRUE	0.165	0.3965	0.7572	TRUE	0.01815	0.9344	0.9725	TRUE	-0.3156	0.06175	0.2874	TRUE	-0.001214	0.9949	0.9983	TRUE	-0.09305	0.5268	1	TRUE	-0.05375	0.7329
2210016F16Rik	_NE	1	TRUE	-0.0259	0.9208	0.9991	TRUE	0.1869	0.2903	0.5336	TRUE	-0.1185	0.5603	0.847	TRUE	0.03678	0.8745	0.9759	TRUE	0.09842	0.6625	0.8818	TRUE	0.3056	0.2671	0.8906	TRUE	0.2314	0.3529	0.7304	TRUE	0.7032	0.007323	0.03853	TRUE	0.1133	0.6071	0.8282	TRUE	0.4262	0.04892	0.1697	TRUE	-0.104	0.5747	1	TRUE	0.06647	0.7497
2210016L21Rik	_NE	NA	TRUE	0.2089	0.1409	0.9959	TRUE	-0.1916	0.11	0.3096	TRUE	0.2669	0.007663	0.1236	TRUE	0.09717	0.4542	0.8449	TRUE	-0.06221	0.6315	0.8698	TRUE	-0.2646	0.1461	0.7841	TRUE	0.1293	0.4084	0.764	TRUE	-0.1941	0.2742	0.5182	TRUE	-0.2926	0.02444	0.1759	TRUE	-0.2759	0.05666	0.1874	TRUE	0.001367	0.9887	1	TRUE	-0.08861	0.4251
2210018M11Rik	_NE	NA	TRUE	-0.1707	0.2697	0.9959	TRUE	0.02189	0.8546	0.9325	TRUE	-0.1634	0.1427	0.5257	TRUE	0.01581	0.9141	0.9851	TRUE	-0.1135	0.4928	0.8035	TRUE	-0.2122	0.2634	0.8876	TRUE	-0.3093	0.02776	0.2422	TRUE	-0.4778	0.02695	0.1066	TRUE	0.119	0.3186	0.6334	TRUE	-0.3198	0.01744	0.08089	TRUE	0.1144	0.3089	1	TRUE	0.08413	0.3846
2210019I11Rik	_NE	NA	FALSE	0	1	NA	FALSE	0	1	NA	FALSE	0	1	NA	FALSE	0	1	NA	FALSE	0	1	NA	FALSE	0	1	NA	FALSE	0	1	NA	FALSE	0	1	NA	FALSE	0	1	NA	FALSE	0	1	NA	FALSE	0	1	NA	FALSE	0	1
2210020M01Rik	_NE	NA	TRUE	0.5238	0.3052	0.9959	TRUE	-1.002	0.06757	0.2349	TRUE	-0.006185	0.9906	0.9989	TRUE	-1.057	0.05586	0.5381	TRUE	-0.6237	0.2149	0.613	FALSE	-0.2091	0.7814	NA	TRUE	-0.5951	0.3965	0.7572	TRUE	0.199	0.7171	0.8634	TRUE	1.45	9.156e-05	0.003137	TRUE	-0.5726	0.1458	0.3525	FALSE	-0.4722	0.4023	NA	FALSE	1.51	0.02009
2210021J22Rik	_NE	NA	TRUE	0.1325	0.6486	0.9959	TRUE	-0.4593	0.01934	0.114	TRUE	0.1165	0.5742	0.8526	TRUE	0.1114	0.6508	0.9112	TRUE	-0.03424	0.8855	0.9672	TRUE	-0.2064	0.4671	0.9665	TRUE	0.2925	0.2603	0.657	TRUE	0.3292	0.2079	0.4375	TRUE	-0.3182	0.1368	0.4294	TRUE	0.2337	0.2893	0.5322	TRUE	0.006377	0.9708	1	TRUE	-0.004866	0.981
2210039B01Rik	_NE	NA	FALSE	0	1	NA	FALSE	0.2273	0.8929	NA	FALSE	-1.783	0.288	NA	FALSE	-0.06722	0.9615	NA	FALSE	-0.0921	0.95	NA	FALSE	1.88	0.2628	NA	FALSE	1.87	0.335	NA	FALSE	2.011	0.2176	NA	FALSE	0	1	NA	FALSE	1.823	0.3438	NA	FALSE	0	1	NA	FALSE	-0.8886	0.5514
2210403K04Rik	_NE	NA	TRUE	-0.2131	0.2209	0.9959	TRUE	-0.03456	0.79	0.8976	TRUE	-0.01755	0.9024	0.975	TRUE	0.1746	0.2387	0.7285	TRUE	-0.007508	0.9573	0.9863	TRUE	-0.2736	0.1798	0.8211	TRUE	-0.03239	0.8604	0.9633	TRUE	0.4723	0.01145	0.05506	TRUE	-0.0175	0.897	0.962	TRUE	0.5629	0.0001703	0.001801	TRUE	0.08296	0.5178	1	TRUE	-0.2975	0.02316
2210404J11Rik	_NE	1	TRUE	0.163	0.504	0.9959	TRUE	0.1288	0.4629	0.683	TRUE	-0.2273	0.2294	0.6235	TRUE	-0.08262	0.699	0.9258	TRUE	0.1625	0.4506	0.7806	TRUE	0.3287	0.2422	0.8808	TRUE	0.3381	0.1985	0.5961	TRUE	1.214	1.726e-05	0.0002338	TRUE	-0.3045	0.1039	0.373	TRUE	0.7747	2.244e-06	3.888e-05	TRUE	0.147	0.4631	1	TRUE	-0.09569	0.6126
2210404O07Rik	_NE	NA	TRUE	0.1703	0.7452	0.9959	TRUE	-0.2318	0.5619	0.7544	TRUE	-0.4924	0.2409	0.6365	TRUE	0.5373	0.176	0.6925	TRUE	0.3676	0.335	0.7087	TRUE	0.1542	0.7446	0.9885	TRUE	0.236	0.6519	0.886	TRUE	-0.1103	0.815	0.9165	FALSE	-0.1398	0.7961	NA	TRUE	-0.3047	0.5352	0.7466	TRUE	-0.2991	0.4907	1	TRUE	0.2986	0.4873
2210404O09Rik	_NE	NA	TRUE	-0.3236	0.339	0.9959	TRUE	0.2619	0.2461	0.4865	TRUE	-0.0338	0.8817	0.9694	TRUE	-0.5297	0.1458	0.6639	TRUE	-0.0872	0.7853	0.9294	TRUE	-0.4388	0.3888	0.9421	TRUE	-0.7761	0.01794	0.1959	TRUE	-0.05993	0.9122	0.9633	TRUE	0.05094	0.8014	0.9233	TRUE	0.06181	0.8158	0.9109	TRUE	0.1682	0.507	1	TRUE	0.06141	0.7905
2210407C18Rik	_NE	NA	FALSE	0	1	NA	FALSE	-3.544	0.04099	NA	FALSE	0	1	NA	FALSE	-0.1081	0.9509	NA	FALSE	-2.716	0.1172	NA	FALSE	1.845	0.2671	NA	FALSE	1.839	0.3392	NA	FALSE	0	1	NA	FALSE	0	1	NA	FALSE	0	1	NA	FALSE	0	1	NA	FALSE	2.613	0.1226
2210408F21Rik	_NE	NA	TRUE	0.004768	0.9875	0.9991	TRUE	-0.00947	0.9646	0.9856	TRUE	0.06604	0.7806	0.9334	TRUE	0.3077	0.2396	0.7285	TRUE	0.1239	0.6011	0.8549	TRUE	0.2285	0.4441	0.9635	TRUE	0.3324	0.1884	0.5836	TRUE	-0.009457	0.9753	0.9895	TRUE	-0.3433	0.1194	0.3994	TRUE	-0.1638	0.5061	0.726	TRUE	0.04497	0.8489	1	TRUE	0.1256	0.5398
2210408I21Rik	_NE	NA	TRUE	-0.401	0.1072	0.9959	TRUE	-0.05006	0.7818	0.8932	TRUE	-0.1356	0.5698	0.8513	TRUE	-0.2381	0.2735	0.748	TRUE	0.0502	0.8335	0.9471	TRUE	-0.6205	0.04193	0.5038	TRUE	-0.6519	0.006831	0.115	TRUE	-0.4705	0.08952	0.2517	TRUE	0.4284	0.04015	0.2285	TRUE	0.408	0.07221	0.2227	TRUE	0.08964	0.686	1	TRUE	-0.1709	0.3848
2210409D07Rik	_NE	NA	FALSE	0.6143	0.7024	NA	FALSE	0.1319	0.9202	NA	FALSE	0.1559	0.9197	NA	FALSE	-0.04599	0.9645	NA	FALSE	3.796	0.02687	NA	FALSE	-1.344	0.3741	NA	FALSE	-1.849	0.2119	NA	FALSE	-0.5279	0.7347	NA	FALSE	0	1	NA	FALSE	-0.6285	0.6976	NA	FALSE	-1.865	0.2589	NA	FALSE	-1.466	0.2094
2210409E12Rik	_NE	NA	FALSE	-1.976	0.2424	NA	FALSE	1.936	0.2313	NA	FALSE	-1.755	0.2917	NA	FALSE	0	1	NA	FALSE	0	1	NA	FALSE	2.681	0.1245	NA	FALSE	3.566	0.068	NA	FALSE	0	1	NA	FALSE	0	1	NA	FALSE	0	1	NA	FALSE	0	1	NA	FALSE	0	1
2210411K11Rik	_NE	NA	TRUE	0.5274	0.2787	0.9959	TRUE	-0.08707	0.8223	0.9157	TRUE	0.5377	0.2819	0.6714	TRUE	-0.9648	0.03774	0.4934	TRUE	-0.2247	0.6793	0.8882	FALSE	0.2482	0.6919	NA	TRUE	-0.3437	0.5449	0.8373	TRUE	-0.04336	0.9355	0.9732	FALSE	0.1656	0.7216	NA	FALSE	0.07044	0.8962	NA	TRUE	-0.6487	0.09024	1	TRUE	-0.2469	0.6162
2210414B05Rik	_NE	NA	FALSE	0	1	NA	FALSE	0	1	NA	FALSE	0	1	NA	FALSE	0	1	NA	FALSE	0	1	NA	FALSE	0	1	NA	FALSE	0	1	NA	FALSE	0	1	NA	FALSE	0	1	NA	FALSE	0	1	NA	FALSE	0	1	NA	FALSE	-3.251	0.04939
2210415F13Rik	_NE	NA	FALSE	-3.96	0.01554	NA	FALSE	1.517	0.2018	NA	FALSE	1.428	0.2455	NA	FALSE	-0.1663	0.9134	NA	FALSE	-0.7343	0.5379	NA	FALSE	-0.3188	0.8012	NA	FALSE	0.5426	0.6821	NA	FALSE	0.3484	0.7594	NA	FALSE	-1.026	0.4672	NA	FALSE	3.763	0.03349	NA	FALSE	0.1223	0.9322	NA	FALSE	-0.06985	0.9466
2210416O15Rik	_NE	NA	FALSE	0.6619	0.6067	NA	FALSE	-2.254	0.01929	NA	FALSE	0.8824	0.1801	NA	FALSE	0.01035	0.9886	NA	FALSE	-1.374	0.1401	NA	FALSE	-0.5754	0.6858	NA	FALSE	-3.19	0.07005	NA	FALSE	0.3296	0.743	NA	FALSE	-0.1111	0.7998	NA	TRUE	0.07986	0.8484	0.9284	FALSE	0.5824	0.4402	NA	FALSE	-1.792	0.1864
2210417A02Rik	_NE	NA	FALSE	0	1	NA	FALSE	0	1	NA	FALSE	1.937	0.2311	NA	FALSE	1.848	0.2695	NA	FALSE	1.801	0.283	NA	FALSE	-0.06053	0.9731	NA	FALSE	0	1	NA	FALSE	2.84	0.08969	NA	FALSE	0	1	NA	FALSE	0	1	NA	FALSE	0	1	NA	FALSE	-1.905	0.2411
2210417K05Rik	_NE	NA	TRUE	0.3701	0.5359	0.9959	TRUE	-0.3655	0.4429	0.6683	FALSE	0.175	0.7535	NA	TRUE	0.4395	0.4605	0.8467	TRUE	-0.1554	0.7904	0.9317	TRUE	0.5056	0.3992	0.9479	FALSE	0.4426	0.5907	NA	TRUE	1.252	0.01907	0.08215	FALSE	-0.2296	0.8059	NA	FALSE	0.877	0.1248	NA	FALSE	0.2012	0.7668	NA	FALSE	-0.2197	0.6822
2210420H20Rik	_NE	NA	FALSE	-1.861	0.2564	NA	FALSE	1.936	0.2313	NA	FALSE	0.1559	0.9197	NA	FALSE	0	1	NA	FALSE	-0.1201	0.9368	NA	FALSE	1.88	0.2628	NA	FALSE	0	1	NA	FALSE	2.807	0.09221	NA	FALSE	0	1	NA	FALSE	0	1	NA	FALSE	0	1	NA	FALSE	0	1
2300002M23Rik	_NE	NA	FALSE	1.804	0.2842	NA	FALSE	0	1	NA	FALSE	-1.783	0.288	NA	FALSE	-1.917	0.2457	NA	FALSE	-1.811	0.2978	NA	FALSE	0	1	NA	FALSE	1.846	0.3382	NA	FALSE	-1.759	0.298	NA	FALSE	0	1	NA	FALSE	1.806	0.3462	NA	FALSE	0	1	NA	FALSE	0	1
2300003K06Rik	_NE	NA	FALSE	0	1	NA	FALSE	0	1	NA	FALSE	0	1	NA	FALSE	0	1	NA	FALSE	0	1	NA	FALSE	0	1	NA	FALSE	0	1	NA	FALSE	0	1	NA	FALSE	0	1	NA	FALSE	0	1	NA	FALSE	0	1	NA	FALSE	0	1
2300005B03Rik	_NE	NA	FALSE	1.804	0.2842	NA	FALSE	-2.537	0.1454	NA	FALSE	1.937	0.2311	NA	FALSE	-2.159	0.1493	NA	FALSE	0	1	NA	FALSE	-0.02569	0.9862	NA	FALSE	0	1	NA	FALSE	0	1	NA	FALSE	0	1	NA	FALSE	2.594	0.1842	NA	FALSE	-1.869	0.2584	NA	FALSE	0	1
2300009A05Rik	_NE	NA	TRUE	0.3699	0.2693	0.9959	TRUE	-0.1217	0.6117	0.79	TRUE	0.2289	0.3826	0.7474	TRUE	-0.17	0.582	0.889	TRUE	-0.09221	0.7563	0.9202	TRUE	-0.3366	0.35	0.9293	TRUE	-0.6839	0.05067	0.3272	TRUE	0.4106	0.209	0.4386	TRUE	-0.338	0.1624	0.4654	TRUE	0.01606	0.9609	0.9841	TRUE	-0.07167	0.7186	1	TRUE	-0.2414	0.3706
2310001A20Rik	_NE	NA	TRUE	-0.07467	0.5957	0.9959	TRUE	0.1976	0.08694	0.2703	TRUE	-0.04026	0.6881	0.8981	TRUE	0.1205	0.3785	0.8112	TRUE	0.2811	0.03637	0.3258	TRUE	-0.1023	0.5496	0.9788	TRUE	-0.1046	0.4887	0.8099	TRUE	0.1982	0.2543	0.495	TRUE	0.07085	0.5319	0.7874	TRUE	0.2265	0.08322	0.2462	TRUE	-0.03627	0.7459	1	TRUE	-0.1005	0.365
2310001H17Rik	_NE	NA	FALSE	0.09909	0.889	NA	FALSE	0.09281	0.902	NA	FALSE	0.3489	0.6025	NA	TRUE	-0.8749	0.1735	0.6909	TRUE	0.5957	0.4508	0.7806	FALSE	-0.06154	0.9384	NA	FALSE	1.39	0.08428	NA	FALSE	1.274	0.1516	NA	FALSE	1.463	0.2336	NA	FALSE	0.5743	0.5206	NA	FALSE	-0.6633	0.3728	NA	FALSE	0.1382	0.8537
2310001H18Rik	_NE	NA	FALSE	0	1	NA	FALSE	0	1	NA	FALSE	0	1	NA	FALSE	0	1	NA	FALSE	0	1	NA	FALSE	0	1	NA	FALSE	0	1	NA	FALSE	0	1	NA	FALSE	0	1	NA	FALSE	0	1	NA	FALSE	0	1	NA	FALSE	0	1
2310001K24Rik	_NE	NA	FALSE	0.6891	0.6727	NA	FALSE	-1.772	0.2891	NA	FALSE	0	1	NA	FALSE	0	1	NA	FALSE	-1.942	0.2453	NA	FALSE	0	1	NA	FALSE	0	1	NA	FALSE	0	1	NA	FALSE	0.5439	0.2792	NA	FALSE	-3.83	0.01618	NA	FALSE	0	1	NA	FALSE	-1.927	0.2385
2310002D06Rik	_NE	NA	FALSE	0.6888	0.6119	NA	FALSE	0.2425	0.8873	NA	FALSE	0.6102	0.5997	NA	FALSE	-0.3025	0.7512	NA	FALSE	1.847	0.1327	NA	FALSE	-1.314	0.3838	NA	FALSE	-1.115	0.3922	NA	FALSE	-0.175	0.8991	NA	FALSE	0.2195	0.6152	NA	TRUE	0.001912	0.9963	0.9985	FALSE	1.903	0.2421	NA	FALSE	3.575	0.03144
2310002J15Rik	_NE	NA	FALSE	-2.708	0.119	NA	FALSE	0.2641	0.7637	NA	FALSE	0.7478	0.5658	NA	FALSE	-0.7867	0.537	NA	FALSE	-2.306	0.1907	NA	FALSE	-0.0461	0.9786	NA	FALSE	2.648	0.1842	NA	FALSE	-2.519	0.1532	NA	FALSE	-2.007	0.213	NA	FALSE	2.579	0.1861	NA	FALSE	3.208	0.05146	NA	FALSE	-0.9088	0.5438
2310002L09Rik	_NE	NA	FALSE	0	1	NA	FALSE	-1.83	0.2816	NA	FALSE	0.2716	0.8764	NA	FALSE	1.836	0.2711	NA	FALSE	-1.46	0.3505	NA	FALSE	-2.674	0.12	NA	FALSE	0	1	NA	FALSE	3.319	0.04489	NA	FALSE	0	1	NA	FALSE	0	1	NA	FALSE	2.701	0.1052	NA	FALSE	0	1
2310002L13Rik	_NE	NA	FALSE	-1.976	0.2424	NA	FALSE	1.991	0.2249	NA	FALSE	0	1	NA	FALSE	-0.1199	0.9464	NA	FALSE	2.282	0.07823	NA	FALSE	1.625	0.2734	NA	FALSE	-3.243	0.06677	NA	FALSE	0.3216	0.814	NA	FALSE	0	1	NA	FALSE	1.815	0.345	NA	FALSE	0	1	NA	FALSE	3.19	0.05881
2310003C23Rik	_NE	NA	TRUE	0.001736	0.9914	0.9998	TRUE	0.0585	0.6104	0.789	TRUE	-0.01087	0.9243	0.9816	TRUE	0.01832	0.8862	0.9797	TRUE	0.1672	0.2344	0.633	TRUE	-0.006526	0.9704	0.9975	TRUE	-0.1177	0.4554	0.7929	TRUE	-0.006027	0.9723	0.9879	TRUE	-0.1079	0.3628	0.6706	TRUE	-0.08248	0.5497	0.7577	TRUE	0.01974	0.8515	1	TRUE	-0.08976	0.3808
2310003F16Rik	_NE	NA	TRUE	0.2204	0.2248	0.9959	TRUE	0.1833	0.1519	0.3708	TRUE	0.05074	0.706	0.9061	TRUE	0.1871	0.2401	0.7285	TRUE	0.2596	0.1058	0.4791	TRUE	0.04384	0.8261	0.9911	TRUE	-0.06722	0.7105	0.9124	TRUE	0.1703	0.3564	0.6021	TRUE	-0.1383	0.3832	0.6862	TRUE	0.01443	0.9298	0.9692	TRUE	-0.02417	0.8355	1	TRUE	-0.03349	0.8011
2310003H01Rik	_NE	4	TRUE	0.303	0.2234	0.9959	TRUE	-0.5753	0.002832	0.03384	TRUE	0.3393	0.05962	0.3629	TRUE	0.02808	0.891	0.9812	TRUE	-0.7582	0.000119	0.01122	TRUE	-0.1192	0.6699	0.9825	TRUE	0.608	0.01791	0.1958	TRUE	-0.5456	0.01208	0.05742	TRUE	0.07185	0.6745	0.864	TRUE	-0.4652	0.02143	0.09419	TRUE	0.04079	0.7879	1	TRUE	0.199	0.3603
2310003L22Rik	_NE	NA	TRUE	0.0198	0.9094	0.9991	TRUE	0.113	0.3562	0.596	TRUE	-0.01261	0.927	0.9821	TRUE	0.1299	0.4273	0.8319	TRUE	0.2804	0.09022	0.4542	TRUE	0.04219	0.8305	0.9923	TRUE	-0.07581	0.6703	0.8957	TRUE	-0.1457	0.4838	0.7109	TRUE	-0.2851	0.07182	0.3094	TRUE	-0.2872	0.1029	0.2815	TRUE	0.0263	0.8509	1	TRUE	0.1528	0.2656
2310004I24Rik	_NE	NA	TRUE	-0.08586	0.6842	0.9959	TRUE	0.2943	0.06641	0.2325	TRUE	-0.1911	0.274	0.6641	TRUE	-0.001291	0.995	0.9993	TRUE	0.2055	0.3401	0.7118	TRUE	0.2649	0.2639	0.8876	TRUE	-0.2719	0.2231	0.6214	TRUE	0.06482	0.7832	0.8998	TRUE	0.2168	0.2911	0.6098	TRUE	0.1082	0.6011	0.7916	TRUE	0.1268	0.4778	1	TRUE	0.07567	0.6558
2310004N24Rik	_NE	NA	TRUE	0.04408	0.833	0.9983	TRUE	-0.2669	0.08159	0.2615	TRUE	0.2518	0.1393	0.5209	TRUE	0.2146	0.2637	0.7412	TRUE	-0.09005	0.6391	0.8721	TRUE	-0.02524	0.9138	0.9959	TRUE	0.1087	0.6011	0.8635	TRUE	0.1228	0.5806	0.7823	TRUE	-0.1139	0.4997	0.7673	TRUE	0.03312	0.8622	0.9355	TRUE	0.06327	0.646	1	TRUE	-0.1022	0.5133
2310005A03Rik	_NE	NA	FALSE	0	1	NA	FALSE	0	1	NA	FALSE	-1.755	0.2917	NA	FALSE	-2.746	0.1094	NA	FALSE	0	1	NA	FALSE	0	1	NA	FALSE	0	1	NA	FALSE	-2.53	0.1521	NA	FALSE	0	1	NA	FALSE	-2.435	0.159	NA	FALSE	0	1	NA	FALSE	0	1
2310005E17Rik	_NE	NA	FALSE	0	1	NA	FALSE	0	1	NA	FALSE	0	1	NA	FALSE	0	1	NA	FALSE	0	1	NA	FALSE	0	1	NA	FALSE	0	1	NA	FALSE	0	1	NA	FALSE	0	1	NA	FALSE	0	1	NA	FALSE	0	1	NA	FALSE	0	1
2310005G13Rik	_NE	NA	FALSE	-1.229	0.379	NA	FALSE	-2.9	0.01658	NA	FALSE	0.585	0.6284	NA	FALSE	-1.721	0.1266	NA	FALSE	-0.7343	0.5344	NA	FALSE	-0.9418	0.4676	NA	FALSE	-0.9842	0.4935	NA	FALSE	0.7413	0.4977	NA	FALSE	-0.2562	0.8447	NA	FALSE	3.763	0.03348	NA	FALSE	-1.824	0.1829	NA	FALSE	-3.604	0.02658
2310007B03Rik	_NE	NA	FALSE	1.306	0.2672	NA	FALSE	-3.018	0.08268	NA	FALSE	0.9607	0.527	NA	FALSE	1.069	0.3997	NA	FALSE	-0.8166	0.4867	NA	FALSE	0.7998	0.5844	NA	FALSE	-3.19	0.07005	NA	FALSE	-0.8875	0.5072	NA	FALSE	1.803	0.2736	NA	FALSE	2.602	0.1833	NA	FALSE	-1.196	0.3974	NA	FALSE	4.053	0.02207
2310007L24Rik	_NE	NA	TRUE	-0.0002248	0.9998	0.9999	FALSE	-1.435	0.08941	NA	FALSE	-1.383	0.1342	NA	TRUE	-1.428	0.08102	0.5932	TRUE	-1.082	0.1114	0.4885	FALSE	-0.521	0.5996	NA	FALSE	-0.822	0.3554	NA	TRUE	-1.991	0.03361	0.1249	FALSE	0.4669	0.6631	NA	FALSE	-1.243	0.1289	NA	FALSE	-0.6182	0.4546	NA	FALSE	2.647	0.008776
2310008H04Rik	_NE	1	TRUE	-0.1131	0.7013	0.9959	TRUE	0.01275	0.955	0.9819	TRUE	-0.1808	0.3898	0.7515	TRUE	-0.04351	0.8725	0.9756	TRUE	0.4726	0.08012	0.4374	TRUE	0.6871	0.03715	0.4763	TRUE	0.3483	0.2586	0.6556	TRUE	1.021	0.0007217	0.005842	TRUE	-0.1649	0.4233	0.7132	TRUE	0.5423	0.03417	0.132	TRUE	-0.05889	0.8327	1	TRUE	0.2773	0.263
2310008H09Rik	_NE	NA	TRUE	-0.1307	0.4208	0.9959	TRUE	0.1595	0.1727	0.397	TRUE	-0.09512	0.3956	0.7557	TRUE	0.1032	0.4569	0.8459	TRUE	0.07716	0.5734	0.8445	TRUE	0.2083	0.2401	0.8783	TRUE	-0.02366	0.8858	0.9695	TRUE	0.4085	0.01921	0.08261	TRUE	0.156	0.26	0.58	TRUE	0.154	0.2853	0.5281	TRUE	-0.09978	0.3913	1	TRUE	-0.1195	0.3093
2310008N11Rik	_NE	NA	FALSE	-1.976	0.2424	NA	FALSE	-1.83	0.2816	NA	FALSE	-1.821	0.2832	NA	FALSE	0	1	NA	FALSE	-2.355	0.177	NA	FALSE	-0.04147	0.9803	NA	FALSE	1.846	0.3382	NA	FALSE	-1.765	0.2972	NA	FALSE	0	1	NA	FALSE	1.806	0.3462	NA	FALSE	-1.811	0.2656	NA	FALSE	-0.1034	0.9519
2310009A05Rik	_NE	NA	TRUE	0.001997	0.9956	0.9998	TRUE	-0.2655	0.3028	0.5461	TRUE	0.284	0.2888	0.6783	TRUE	-0.06954	0.8257	0.9629	TRUE	-0.05813	0.8578	0.9567	TRUE	0.2319	0.5459	0.9788	TRUE	0.1702	0.6614	0.8903	TRUE	0.1565	0.6583	0.8319	TRUE	-0.0836	0.7674	0.908	TRUE	-0.05691	0.8486	0.9284	TRUE	-0.3359	0.1907	1	TRUE	0.2979	0.3463
2310009B15Rik	_NE	NA	TRUE	0.3339	0.3485	0.9959	TRUE	-0.2686	0.2576	0.4989	TRUE	0.5219	0.06852	0.3846	TRUE	0.3807	0.2248	0.7206	TRUE	-0.2665	0.3505	0.7193	TRUE	-0.04097	0.9114	0.9959	TRUE	-0.05688	0.8778	0.9671	TRUE	-0.1622	0.6307	0.8154	TRUE	-0.2113	0.3885	0.6898	TRUE	-0.2459	0.4142	0.6498	TRUE	-0.156	0.5401	1	TRUE	0.08936	0.7521
2310010J17Rik	_NE	NA	TRUE	0.1128	0.7845	0.9959	TRUE	-0.1432	0.6586	0.8188	TRUE	-0.448	0.2077	0.6043	TRUE	-0.1702	0.6386	0.9082	TRUE	0.1603	0.6739	0.8852	TRUE	-0.06426	0.8896	0.9957	TRUE	-0.6267	0.1673	0.5557	TRUE	0.3635	0.3671	0.6116	FALSE	0.1012	0.8203	NA	TRUE	-0.1835	0.6474	0.8209	TRUE	0.06817	0.8657	1	TRUE	-0.1535	0.6866
2310010M20Rik	_NE	NA	FALSE	0.376	0.5633	NA	FALSE	-0.5339	0.4219	NA	FALSE	0.7991	0.2654	NA	FALSE	-0.8274	0.2759	NA	FALSE	-0.5642	0.4277	NA	FALSE	0.6697	0.5	NA	FALSE	-0.6098	0.5571	NA	FALSE	0.4752	0.6231	NA	FALSE	0.06616	0.941	NA	FALSE	0.4929	0.5359	NA	FALSE	-0.8594	0.225	NA	FALSE	-0.05601	0.9357
2310011J03Rik	_NE	4	TRUE	0.1184	0.5246	0.9959	TRUE	-0.1349	0.3671	0.6046	TRUE	0.2439	0.0739	0.3959	TRUE	0.2151	0.1635	0.6813	TRUE	-0.1967	0.2255	0.6248	TRUE	-0.1807	0.4146	0.9534	TRUE	0.6571	0.0004737	0.01669	TRUE	-0.1749	0.3726	0.6165	TRUE	-0.3338	0.0601	0.2833	TRUE	-0.3221	0.06095	0.197	TRUE	-0.01432	0.9051	1	TRUE	0.06032	0.6761
2310014F07Rik	_NE	NA	FALSE	1.195	0.2864	NA	FALSE	0.8876	0.2886	NA	FALSE	0.2234	0.8398	NA	FALSE	1.566	0.2841	NA	FALSE	-0.7735	0.6159	NA	FALSE	2.584	0.06619	NA	FALSE	1.273	0.2895	NA	FALSE	1.141	0.2626	NA	FALSE	-0.6007	0.5617	NA	FALSE	-0.4529	0.6206	NA	FALSE	-0.2075	0.86	NA	FALSE	0.532	0.5247
2310014L17Rik	_NE	NA	TRUE	-0.1216	0.7736	0.9959	TRUE	-0.5248	0.123	0.3298	TRUE	0.3001	0.4834	0.8083	TRUE	0.1575	0.6839	0.9229	TRUE	0.2343	0.5551	0.8361	TRUE	0.07832	0.8706	0.9936	TRUE	-0.3615	0.5025	0.8177	TRUE	0.569	0.1977	0.4241	FALSE	-0.505	0.2383	NA	TRUE	-0.1793	0.6686	0.8323	TRUE	-0.01472	0.975	1	TRUE	-0.4376	0.2421
2310015A10Rik	_NE	NA	TRUE	0.1878	0.3912	0.9959	TRUE	-0.0818	0.6313	0.8017	TRUE	-0.03431	0.841	0.957	TRUE	-0.4644	0.02159	0.4145	TRUE	-0.01657	0.9384	0.9802	TRUE	0.11	0.6864	0.9825	TRUE	-0.4164	0.06247	0.3632	TRUE	0.3806	0.1003	0.2721	TRUE	0.02001	0.9036	0.9649	TRUE	0.0355	0.86	0.9345	TRUE	-0.09818	0.5657	1	TRUE	-0.06376	0.6956
2310015B20Rik	_NE	NA	FALSE	0.4846	0.6394	NA	FALSE	-0.9991	0.2859	NA	FALSE	-0.2898	0.7648	NA	FALSE	-1.189	0.2241	NA	FALSE	0.5162	0.5141	NA	FALSE	-0.575	0.5921	NA	FALSE	-1.09	0.25	NA	FALSE	1.13	0.261	NA	FALSE	1.803	0.2736	NA	FALSE	0.6676	0.6351	NA	FALSE	-3.49	0.03399	NA	FALSE	0.1224	0.9012
2310015D24Rik	_NE	NA	FALSE	0.8125	0.5544	NA	FALSE	1.791	0.1973	NA	FALSE	-0.5935	0.7019	NA	FALSE	-1.032	0.3553	NA	FALSE	-0.8139	0.5374	NA	FALSE	0.4075	0.7942	NA	FALSE	0	1	NA	FALSE	-0.009442	0.993	NA	FALSE	1.774	0.2773	NA	FALSE	0	1	NA	FALSE	2.701	0.1052	NA	FALSE	-0.0486	0.9664
2310016D03Rik	_NE	NA	FALSE	0	1	NA	FALSE	0	1	NA	FALSE	1.049	0.4774	NA	FALSE	-3.222	0.0585	NA	FALSE	2.567	0.1457	NA	FALSE	0	1	NA	FALSE	0	1	NA	FALSE	-0.5342	0.7322	NA	FALSE	0	1	NA	FALSE	0	1	NA	FALSE	-1.869	0.2584	NA	FALSE	2.556	0.1281
2310016M24Rik	_NE	NA	TRUE	0.3336	0.06122	0.9959	TRUE	-0.2066	0.09887	0.2893	TRUE	0.3578	0.006898	0.116	TRUE	0.2449	0.1129	0.6289	TRUE	-0.1577	0.3772	0.736	TRUE	0.02653	0.913	0.9959	TRUE	0.197	0.3049	0.6939	TRUE	-0.2186	0.2605	0.5017	TRUE	-0.06184	0.6972	0.8758	TRUE	-0.4349	0.01375	0.06785	TRUE	0.06643	0.5262	1	TRUE	0.0954	0.5041
2310020H05Rik	_NE	NA	FALSE	0	1	NA	FALSE	0	1	NA	FALSE	0	1	NA	FALSE	0	1	NA	FALSE	0	1	NA	FALSE	0	1	NA	FALSE	0	1	NA	FALSE	0	1	NA	FALSE	0	1	NA	FALSE	0	1	NA	FALSE	0	1	NA	FALSE	0	1
2310021P13Rik	_NE	NA	TRUE	0.06054	0.6972	0.9959	TRUE	-0.4076	0.0006182	0.01178	TRUE	0.1861	0.04415	0.3143	TRUE	0.0548	0.6435	0.909	TRUE	-0.3487	0.006532	0.1344	TRUE	-0.1769	0.3493	0.9293	TRUE	0.2413	0.1255	0.4947	TRUE	-0.1432	0.3554	0.6015	TRUE	-0.02379	0.8553	0.9458	TRUE	-0.09756	0.4523	0.6839	TRUE	-0.07777	0.4324	1	TRUE	-0.0734	0.4709
2310022A10Rik	_NE	NA	TRUE	0.1319	0.4755	0.9959	TRUE	-0.3562	0.01262	0.08811	TRUE	0.08332	0.5356	0.8343	TRUE	0.1893	0.2303	0.7228	TRUE	-0.1949	0.2129	0.6103	TRUE	-0.2988	0.1951	0.8399	TRUE	0.1976	0.3546	0.7315	TRUE	-0.2607	0.1831	0.4046	TRUE	-0.1334	0.376	0.6817	TRUE	-0.2227	0.1747	0.3979	TRUE	-0.02418	0.837	1	TRUE	0.09793	0.4758
2310022B05Rik	_NE	NA	TRUE	0.1211	0.4111	0.9959	TRUE	-0.4268	0.0002913	0.006659	TRUE	0.1707	0.06684	0.3804	TRUE	-0.3366	0.009393	0.2891	TRUE	-0.1801	0.3075	0.6895	TRUE	0.1236	0.467	0.9665	TRUE	0.1492	0.312	0.7007	TRUE	0.02617	0.8792	0.9479	TRUE	-0.2463	0.1113	0.3867	TRUE	0.0001107	0.9993	0.9997	TRUE	-0.01957	0.8385	1	TRUE	-0.07426	0.4645
2310028H24Rik	_NE	NA	TRUE	0.04736	0.75	0.9959	TRUE	-0.2349	0.03538	0.1612	TRUE	0.1661	0.06175	0.3678	TRUE	0.1867	0.1111	0.6259	TRUE	0.03206	0.7865	0.9299	TRUE	-0.227	0.1753	0.8162	TRUE	0.02936	0.841	0.9594	TRUE	-0.3138	0.03555	0.1299	TRUE	-0.2251	0.05003	0.2559	TRUE	-0.215	0.09324	0.265	TRUE	-0.06446	0.5033	1	TRUE	-0.2019	0.03012
2310030A07Rik	_NE	NA	FALSE	1.539	0.3008	NA	FALSE	2.759	0.09883	NA	FALSE	0	1	NA	FALSE	1.836	0.2711	NA	FALSE	3.069	0.08454	NA	FALSE	0	1	NA	FALSE	0	1	NA	FALSE	4.008	0.009892	NA	FALSE	0	1	NA	FALSE	1.815	0.345	NA	FALSE	0	1	NA	FALSE	-2.327	0.1388
2310030G06Rik	_NE	NA	TRUE	0.2108	0.6295	0.9959	TRUE	-0.4101	0.2653	0.5076	TRUE	-0.5187	0.1394	0.5211	TRUE	0.186	0.6483	0.9108	TRUE	0.3575	0.3574	0.7234	TRUE	-0.4366	0.3094	0.9092	TRUE	-0.3662	0.3724	0.7409	TRUE	-0.2579	0.5754	0.779	TRUE	-0.3652	0.3734	0.6797	TRUE	0.5137	0.2126	0.4465	TRUE	-0.6708	0.06853	1	TRUE	0.05889	0.8746
2310030N02Rik	_NE	NA	TRUE	-0.007136	0.9815	0.9991	TRUE	0.1948	0.3796	0.6164	TRUE	-0.06876	0.7716	0.929	TRUE	-0.1339	0.6198	0.9013	TRUE	0.3243	0.2055	0.6026	TRUE	-0.1444	0.6547	0.9825	TRUE	-0.2011	0.5119	0.8202	TRUE	-0.07855	0.8019	0.9096	TRUE	0.2362	0.3238	0.6379	TRUE	0.03364	0.9064	0.9582	TRUE	-0.2174	0.422	1	TRUE	0.3388	0.1733
2310033E01Rik	_NE	NA	FALSE	1.804	0.2842	NA	FALSE	1.118	0.3419	NA	FALSE	1.395	0.2212	NA	FALSE	-1.005	0.4583	NA	FALSE	3.17	0.02044	NA	FALSE	2.625	0.1299	NA	FALSE	1.152	0.4218	NA	FALSE	1.59	0.2784	NA	FALSE	0	1	NA	FALSE	0	1	NA	FALSE	2.023	0.1115	NA	FALSE	-1.446	0.3108
2310033P09Rik	_NE	NA	TRUE	0.09246	0.6953	0.9959	TRUE	-0.06529	0.7029	0.8456	TRUE	0.1296	0.4599	0.7951	TRUE	0.148	0.4494	0.8431	TRUE	0.07089	0.7097	0.8992	TRUE	-0.07829	0.7482	0.9885	TRUE	0.04034	0.8588	0.963	TRUE	-0.3755	0.1259	0.3165	TRUE	0.01611	0.9347	0.9766	TRUE	-0.1728	0.401	0.6374	TRUE	0.03674	0.8102	1	TRUE	-0.02391	0.8848
2310034C09Rik	_NE	NA	FALSE	0	1	NA	FALSE	0	1	NA	FALSE	0	1	NA	FALSE	0	1	NA	FALSE	0	1	NA	FALSE	0	1	NA	FALSE	0	1	NA	FALSE	0	1	NA	FALSE	0	1	NA	FALSE	0	1	NA	FALSE	0	1	NA	FALSE	0	1
2310034G01Rik	_NE	NA	TRUE	0.7438	0.2682	0.9959	TRUE	0.6381	0.1885	0.4186	TRUE	0.4194	0.5051	0.8199	TRUE	0.4416	0.4973	0.8613	TRUE	0.09404	0.8646	0.9587	FALSE	0.6871	0.2817	NA	FALSE	0.3081	0.6903	NA	FALSE	0.5696	0.324	NA	FALSE	-0.0773	0.9084	NA	FALSE	-0.2591	0.6503	NA	FALSE	-0.2965	0.5969	NA	TRUE	0.6999	0.2674
2310034O05Rik	_NE	NA	FALSE	-0.1888	0.9045	NA	FALSE	0.7999	0.4872	NA	FALSE	-0.6278	0.5294	NA	FALSE	1.092	0.3566	NA	FALSE	0.6239	0.617	NA	FALSE	0.3277	0.7971	NA	FALSE	4.309	0.02274	NA	FALSE	1.438	0.1954	NA	FALSE	-2.007	0.213	NA	FALSE	0.6676	0.6351	NA	FALSE	3.582	0.02687	NA	FALSE	-0.4632	0.6677
2310035C23Rik	_NE	NA	TRUE	-0.1727	0.1858	0.9959	TRUE	0.2361	0.03078	0.1499	TRUE	-0.09129	0.3273	0.7076	TRUE	0.01483	0.8987	0.9824	TRUE	0.1212	0.3956	0.7479	TRUE	-0.03727	0.8177	0.9899	TRUE	-0.1803	0.1938	0.5896	TRUE	-0.1984	0.1831	0.4045	TRUE	0.1811	0.1181	0.3975	TRUE	-0.02983	0.8053	0.905	TRUE	0.08277	0.4117	1	TRUE	-0.03523	0.7052
2310035K24Rik	_NE	NA	TRUE	0.13	0.5281	0.9959	TRUE	-0.2882	0.06419	0.2277	TRUE	0.05492	0.7242	0.9119	TRUE	0.02455	0.8937	0.9815	TRUE	-0.1016	0.5692	0.8424	TRUE	0.004166	0.9864	0.9978	TRUE	0.4877	0.02708	0.2394	TRUE	0.05352	0.8082	0.9126	TRUE	-0.1837	0.2881	0.606	TRUE	0.0487	0.8066	0.9053	TRUE	-0.1041	0.4835	1	TRUE	0.06855	0.6747
2310036O22Rik	_NE	NA	TRUE	0.3013	0.08202	0.9959	TRUE	0.077	0.5548	0.7488	TRUE	0.1428	0.2536	0.6472	TRUE	0.1982	0.1728	0.6903	TRUE	0.1376	0.4739	0.7944	TRUE	-0.0416	0.8372	0.9927	TRUE	0.0936	0.5949	0.86	TRUE	0.08855	0.6236	0.8114	TRUE	-0.02862	0.865	0.9493	TRUE	-0.2711	0.1175	0.306	TRUE	-0.04726	0.6394	1	TRUE	-0.007746	0.9545
2310037I24Rik	_NE	NA	TRUE	-0.07004	0.6439	0.9959	TRUE	-0.03248	0.7642	0.883	TRUE	0.005415	0.9561	0.9888	TRUE	0.09522	0.4515	0.8434	TRUE	0.07523	0.5885	0.8492	TRUE	0.04476	0.8108	0.9896	TRUE	0.1139	0.4921	0.812	TRUE	0.02326	0.8954	0.9564	TRUE	-0.1333	0.3002	0.6188	TRUE	0.07107	0.5915	0.7862	TRUE	0.01841	0.8808	1	TRUE	-0.02983	0.8119
2310039H08Rik	_NE	NA	TRUE	0.01666	0.9721	0.9991	TRUE	-0.8495	0.01636	0.1035	TRUE	0.345	0.3742	0.7406	TRUE	-0.4622	0.2821	0.7529	TRUE	-0.4115	0.47	0.7918	TRUE	-1.151	0.02211	0.3597	TRUE	0.4768	0.3432	0.7233	TRUE	0.4151	0.3589	0.6046	TRUE	-0.2874	0.3938	0.6944	TRUE	0.05631	0.8773	0.9431	TRUE	-0.3017	0.2731	1	TRUE	0.004629	0.9915
2310039L15Rik	_NE	NA	FALSE	1.804	0.2842	NA	FALSE	0	1	NA	FALSE	0	1	NA	FALSE	-1.882	0.25	NA	FALSE	1.875	0.2735	NA	FALSE	-1.905	0.2522	NA	FALSE	0	1	NA	FALSE	0	1	NA	FALSE	0	1	NA	FALSE	0	1	NA	FALSE	0	1	NA	FALSE	0	1
2310040G24Rik	_NE	NA	TRUE	0.7168	0.1876	0.9959	TRUE	-0.2648	0.6291	0.8	TRUE	0.3445	0.4641	0.7983	TRUE	-0.3645	0.4505	0.8434	TRUE	0.06907	0.8906	0.9685	TRUE	-0.01101	0.9835	0.9978	TRUE	0.41	0.4832	0.8072	TRUE	0.1632	0.7798	0.8977	FALSE	-0.6424	0.2923	NA	FALSE	0.4337	0.4205	NA	FALSE	0.2995	0.515	NA	TRUE	0.4367	0.3749
2310042D19Rik	_NE	NA	TRUE	0.1505	0.7438	0.9959	TRUE	-0.4122	0.2428	0.483	TRUE	0.2428	0.5254	0.8301	TRUE	-0.4783	0.2598	0.7381	TRUE	-0.02202	0.9598	0.9871	TRUE	-0.3105	0.5054	0.9744	TRUE	0.5745	0.2978	0.69	TRUE	0.412	0.3695	0.6136	TRUE	-0.261	0.2054	0.5181	TRUE	-0.3938	0.105	0.2852	TRUE	0.197	0.656	1	TRUE	-0.5785	0.1204
2310042E22Rik	_NE	3	FALSE	0.06128	0.9393	NA	TRUE	0.7925	0.2016	0.4341	TRUE	-0.5341	0.4026	0.7595	TRUE	0.1281	0.8609	0.9728	TRUE	-0.8021	0.214	0.6118	FALSE	0.04224	0.9594	NA	FALSE	1.203	0.0906	NA	TRUE	-2.323	0.003701	0.02244	FALSE	-0.5279	0.553	NA	FALSE	-0.6185	0.3911	NA	FALSE	0.5413	0.568	NA	FALSE	1.554	0.04854
2310043J07Rik	_NE	NA	FALSE	1.209	0.4435	NA	FALSE	0.5345	0.6051	NA	FALSE	-0.2006	0.8472	NA	FALSE	-0.4169	0.7102	NA	FALSE	-2.223	0.007955	NA	FALSE	-0.5436	0.5177	NA	FALSE	0.841	0.4467	NA	FALSE	3.302	8.908e-05	NA	FALSE	0	1	NA	FALSE	5.662	7.941e-05	NA	FALSE	0.02914	0.9799	NA	FALSE	2.554	0.06258
2310043L19Rik	_NE	NA	FALSE	-3.46	0.04442	NA	FALSE	-2.634	0.1355	NA	FALSE	0	1	NA	FALSE	0.6834	0.6602	NA	FALSE	1.188	0.4497	NA	FALSE	-1.359	0.3695	NA	FALSE	1.846	0.3382	NA	FALSE	-1.765	0.2972	NA	FALSE	0	1	NA	FALSE	-2.435	0.159	NA	FALSE	-2.663	0.1167	NA	FALSE	-1.903	0.2413
2310043O21Rik	_NE	NA	FALSE	0	1	NA	FALSE	0	1	NA	FALSE	-1.783	0.288	NA	FALSE	0	1	NA	FALSE	0	1	NA	FALSE	0	1	NA	FALSE	0	1	NA	FALSE	0	1	NA	FALSE	0	1	NA	FALSE	1.806	0.3462	NA	FALSE	0	1	NA	FALSE	1.868	0.2597
2310044G17Rik	_NE	NA	TRUE	0.05229	0.7443	0.9959	TRUE	0.01987	0.8466	0.9279	TRUE	0.0338	0.6839	0.8968	TRUE	0.0972	0.3686	0.8072	TRUE	0.03938	0.7478	0.9169	TRUE	-0.08812	0.5641	0.9788	TRUE	0.04788	0.7272	0.9192	TRUE	0.06861	0.6326	0.816	TRUE	0.1642	0.1273	0.412	TRUE	-0.04765	0.7031	0.8511	TRUE	-0.06094	0.5168	1	TRUE	-0.025	0.7723
2310044H10Rik	_NE	4	TRUE	0.3029	0.02066	0.9255	TRUE	-0.5865	3.898e-05	0.001533	TRUE	0.4167	9.104e-05	0.00825	TRUE	0.2084	0.1644	0.6813	TRUE	-0.4559	0.001532	0.05781	TRUE	-0.3117	0.209	0.8515	TRUE	0.4646	0.01448	0.178	TRUE	-0.4863	0.005656	0.03159	TRUE	-0.4111	0.007124	0.08333	TRUE	-0.5246	0.002057	0.01494	TRUE	-0.06085	0.5295	1	TRUE	-0.1137	0.4033
2310045N01Rik	_NE	NA	TRUE	0.1051	0.6135	0.9959	TRUE	-0.3407	0.01732	0.1069	TRUE	0.2586	0.1031	0.4601	TRUE	0.02292	0.8954	0.9819	TRUE	-0.169	0.3122	0.6926	TRUE	-0.05955	0.7844	0.9896	TRUE	0.1556	0.4529	0.7915	TRUE	-0.1174	0.5526	0.7632	TRUE	-0.07647	0.6994	0.8771	TRUE	-0.07104	0.6906	0.8443	TRUE	0.1781	0.2639	1	TRUE	0.008383	0.9578
2310046A06Rik	_NE	NA	TRUE	0.131	0.5832	0.9959	TRUE	0.1707	0.282	0.5259	TRUE	-0.1977	0.2871	0.6772	TRUE	0.006274	0.9757	0.9953	TRUE	-0.122	0.6019	0.8551	TRUE	-0.561	0.04101	0.4982	TRUE	0.02361	0.9182	0.9775	TRUE	-0.6075	0.01528	0.0691	TRUE	-0.4989	0.002596	0.04259	TRUE	-0.6693	0.001867	0.01377	TRUE	0.06145	0.7584	1	TRUE	-0.3551	0.04792
2310046O06Rik	_NE	NA	TRUE	0.1213	0.49	0.9959	TRUE	0.1468	0.2575	0.4989	TRUE	0.01259	0.9277	0.9824	TRUE	0.01715	0.9141	0.9851	TRUE	0.2848	0.06006	0.3961	TRUE	0.09899	0.6179	0.9825	TRUE	-0.05007	0.7789	0.9366	TRUE	0.271	0.1532	0.3602	TRUE	-0.1147	0.413	0.7066	TRUE	0.1192	0.4272	0.6627	TRUE	0.08563	0.4796	1	TRUE	-0.06323	0.6358
2310047B19Rik	_NE	NA	TRUE	-0.1296	0.5688	0.9959	TRUE	0.0916	0.5731	0.7633	TRUE	-0.02245	0.8979	0.974	TRUE	0.2186	0.2807	0.7526	TRUE	0.2545	0.1953	0.5961	TRUE	0.2853	0.2484	0.8824	TRUE	0.104	0.6497	0.8854	TRUE	0.06533	0.7883	0.9017	TRUE	-0.2674	0.1292	0.415	TRUE	-0.1317	0.5218	0.7363	TRUE	0.0234	0.8838	1	TRUE	-0.02255	0.8955
2310047M10Rik	_NE	NA	TRUE	0.2284	0.2816	0.9959	TRUE	-0.3021	0.05759	0.2134	TRUE	0.3181	0.04558	0.3197	TRUE	0.2174	0.224	0.7198	TRUE	-0.184	0.3196	0.6981	TRUE	-0.2471	0.2927	0.9015	TRUE	0.1841	0.3619	0.7356	TRUE	-0.07152	0.7462	0.8802	TRUE	-0.1776	0.2811	0.6002	TRUE	-0.2064	0.3108	0.5553	TRUE	0.04956	0.7013	1	TRUE	0.06116	0.7135
2310050B05Rik	_NE	NA	FALSE	-0.1512	0.8873	NA	FALSE	0.6952	0.4619	NA	FALSE	-1.551	0.1424	NA	FALSE	-0.07871	0.9375	NA	FALSE	-0.1655	0.8695	NA	FALSE	-3.182	0.06424	NA	FALSE	-1.496	0.232	NA	FALSE	-3.034	0.08617	NA	TRUE	-0.3825	0.02838	0.1898	TRUE	-0.2412	0.2209	0.4576	FALSE	0.2681	0.7452	NA	FALSE	3.575	0.03144
2310050C09Rik	_NE	NA	FALSE	0	1	NA	FALSE	0	1	NA	FALSE	0	1	NA	FALSE	0	1	NA	FALSE	0	1	NA	FALSE	0	1	NA	FALSE	0	1	NA	FALSE	0	1	NA	FALSE	0	1	NA	FALSE	0	1	NA	FALSE	0	1	NA	FALSE	-1.927	0.2385
2310057J18Rik	_NE	NA	FALSE	2.577	0.1462	NA	FALSE	0	1	NA	FALSE	0	1	NA	FALSE	-1.917	0.2457	NA	FALSE	1.801	0.283	NA	FALSE	-2.703	0.1173	NA	FALSE	-0.5019	0.7685	NA	FALSE	0	1	NA	FALSE	0	1	NA	FALSE	0	1	NA	FALSE	0	1	NA	FALSE	0	1
2310057M21Rik	_NE	NA	TRUE	-0.1492	0.4463	0.9959	TRUE	0.1463	0.2818	0.5259	TRUE	0.209	0.1719	0.565	TRUE	0.2317	0.1769	0.6937	TRUE	0.1763	0.2977	0.6842	TRUE	-0.0461	0.8276	0.9918	TRUE	-0.02592	0.8907	0.9709	TRUE	-0.3004	0.1524	0.3591	TRUE	0.1436	0.4058	0.7015	TRUE	-0.0889	0.6073	0.7958	TRUE	0.03608	0.8123	1	TRUE	-0.04496	0.7693
2310057N15Rik	_NE	NA	FALSE	0	1	NA	FALSE	0	1	NA	FALSE	0	1	NA	FALSE	0	1	NA	FALSE	0	1	NA	FALSE	0	1	NA	FALSE	0	1	NA	FALSE	0	1	NA	FALSE	0	1	NA	FALSE	0	1	NA	FALSE	0	1	NA	FALSE	0	1
2310061C15Rik	_NE	NA	TRUE	0.1544	0.6147	0.9959	TRUE	-0.02075	0.9243	0.9684	TRUE	0.07543	0.7392	0.9189	TRUE	0.3604	0.1388	0.6578	TRUE	0.1492	0.5377	0.8278	TRUE	0.06365	0.8253	0.9911	TRUE	0.3181	0.2227	0.621	TRUE	-0.221	0.4877	0.7137	TRUE	0.00895	0.967	0.9874	TRUE	-0.2493	0.3415	0.5844	TRUE	-0.1193	0.5941	1	TRUE	0.4152	0.05294
2310061I04Rik	_NE	NA	TRUE	0.08735	0.5942	0.9959	TRUE	-0.1346	0.2553	0.4966	TRUE	0.2202	0.04534	0.3193	TRUE	0.1968	0.1234	0.6406	TRUE	-0.001809	0.9892	0.9959	TRUE	-0.01254	0.9436	0.9975	TRUE	0.1104	0.4841	0.8078	TRUE	-0.1675	0.3313	0.5791	TRUE	-0.1003	0.4245	0.7138	TRUE	-0.1813	0.2062	0.4388	TRUE	0.03644	0.7181	1	TRUE	-0.03423	0.7402
2310061J03Rik	_NE	NA	TRUE	-0.06701	0.8592	0.9983	TRUE	-0.2959	0.3335	0.5756	TRUE	0.5352	0.07325	0.3947	TRUE	0.1332	0.6932	0.9235	TRUE	-0.06873	0.8429	0.9514	TRUE	-0.02544	0.9504	0.9975	TRUE	-0.01094	0.9772	0.994	TRUE	0.2455	0.4862	0.7124	TRUE	0.2805	0.2785	0.5992	TRUE	0.01583	0.9579	0.9833	TRUE	0.05498	0.8292	1	TRUE	-0.1507	0.672
2310061N02Rik	_NE	NA	FALSE	0	1	NA	FALSE	0	1	NA	FALSE	0	1	NA	FALSE	0	1	NA	FALSE	0	1	NA	FALSE	0	1	NA	FALSE	0	1	NA	FALSE	0	1	NA	FALSE	0	1	NA	FALSE	0	1	NA	FALSE	0	1	NA	FALSE	0	1
2310065F04Rik	_NE	NA	FALSE	3.145	0.07999	NA	FALSE	2.714	0.1025	NA	FALSE	0	1	NA	FALSE	2.609	0.1326	NA	FALSE	-1.46	0.3505	NA	FALSE	-1.887	0.2544	NA	FALSE	0	1	NA	FALSE	-1.746	0.2997	NA	FALSE	0	1	NA	FALSE	0	1	NA	FALSE	0.8384	0.5698	NA	FALSE	-1.903	0.2413
2310067B10Rik	_NE	4	TRUE	0.2286	0.2147	0.9959	TRUE	-0.7231	2.857e-07	3.346e-05	TRUE	0.3507	0.0007835	0.03111	TRUE	-0.01857	0.8821	0.9781	TRUE	-0.454	0.003374	0.0944	TRUE	-0.261	0.2545	0.8856	TRUE	0.3324	0.03709	0.2798	TRUE	-0.1526	0.3567	0.6022	TRUE	-0.4382	0.0002786	0.007906	TRUE	0.09096	0.4954	0.7179	TRUE	-0.06639	0.4884	1	TRUE	-0.125	0.3498
2310068J16Rik	_NE	NA	FALSE	0.6925	0.4418	NA	FALSE	0.2471	0.7853	NA	FALSE	-0.6584	0.4426	NA	FALSE	-1.329	0.08254	NA	FALSE	-0.4107	0.61	NA	FALSE	0.7376	0.5104	NA	FALSE	-0.1001	0.9285	NA	FALSE	1.277	0.2463	NA	FALSE	0.6919	0.1055	NA	TRUE	0.057	0.8898	0.9484	FALSE	-0.5071	0.5171	NA	FALSE	-0.8306	0.3335
2310069B03Rik	_NE	NA	FALSE	0	1	NA	FALSE	0	1	NA	FALSE	-1.755	0.2917	NA	FALSE	-2.78	0.1065	NA	FALSE	-0.8486	0.595	NA	FALSE	0	1	NA	FALSE	-3.19	0.07005	NA	FALSE	2.004	0.2183	NA	FALSE	0	1	NA	FALSE	0	1	NA	FALSE	0	1	NA	FALSE	-1.905	0.2411
2310069G16Rik	_NE	NA	TRUE	-0.0627	0.8543	0.9983	TRUE	0.3452	0.2035	0.4369	TRUE	-0.1939	0.4865	0.8092	TRUE	-0.171	0.5979	0.8948	TRUE	0.05008	0.8662	0.9596	TRUE	0.3582	0.3549	0.9326	TRUE	0.2824	0.4456	0.7879	TRUE	-0.111	0.7688	0.8926	TRUE	-0.1547	0.5557	0.8002	TRUE	-0.6436	0.04919	0.1703	TRUE	-0.3549	0.2556	1	TRUE	0.1821	0.5578
2310079F23Rik	_NE	NA	TRUE	-0.06773	0.8067	0.9965	TRUE	0.04517	0.8197	0.9143	TRUE	0.1351	0.4879	0.8097	TRUE	0.08941	0.6942	0.9239	TRUE	-0.2013	0.3653	0.7293	TRUE	-0.1654	0.5477	0.9788	TRUE	0.1728	0.4751	0.8027	TRUE	-0.05927	0.8303	0.9245	TRUE	0.1985	0.3254	0.6389	TRUE	-0.2154	0.3709	0.6111	TRUE	-0.01087	0.965	1	TRUE	0.1735	0.3637
2310079G19Rik	_NE	NA	FALSE	0	1	NA	FALSE	0	1	NA	FALSE	0	1	NA	FALSE	0	1	NA	FALSE	0	1	NA	FALSE	0	1	NA	FALSE	0	1	NA	FALSE	0	1	NA	FALSE	0	1	NA	FALSE	0	1	NA	FALSE	0	1	NA	FALSE	0	1
2310081J21Rik	_NE	NA	FALSE	-3.34	0.0575	NA	FALSE	-1.83	0.2816	NA	FALSE	0	1	NA	FALSE	-1.917	0.2457	NA	FALSE	0	1	NA	FALSE	2.622	0.1302	NA	FALSE	0	1	NA	FALSE	-1.759	0.298	NA	FALSE	0	1	NA	FALSE	-2.429	0.1597	NA	FALSE	0	1	NA	FALSE	-1.927	0.2385
2400001E08Rik	_NE	NA	TRUE	0.1752	0.2518	0.9959	TRUE	-0.1306	0.2923	0.5353	TRUE	0.1631	0.07715	0.4037	TRUE	0.1123	0.3822	0.8138	TRUE	0.08393	0.5641	0.8393	TRUE	-0.03255	0.8527	0.9927	TRUE	0.1755	0.2522	0.6514	TRUE	0.2111	0.2037	0.4318	TRUE	-0.2507	0.03909	0.2246	TRUE	-0.04849	0.7252	0.8631	TRUE	0.02115	0.8214	1	TRUE	-0.09444	0.3766
2400003C14Rik	_NE	NA	TRUE	-0.1252	0.3653	0.9959	TRUE	0.1759	0.08745	0.2711	TRUE	-0.05387	0.5241	0.8298	TRUE	0.09007	0.4352	0.8376	TRUE	0.1487	0.23	0.6291	TRUE	0.05796	0.708	0.9844	TRUE	-0.08895	0.5281	0.8292	TRUE	0.1067	0.4533	0.6872	TRUE	-0.02718	0.8009	0.9232	TRUE	0.005412	0.9647	0.986	TRUE	0.04189	0.6326	1	TRUE	-0.02825	0.7587
2400009B08Rik	_NE	NA	TRUE	0.4049	0.2897	0.9959	TRUE	0.07587	0.7852	0.8952	TRUE	-0.1179	0.7215	0.9108	TRUE	-0.1637	0.6667	0.9171	TRUE	0.5688	0.07474	0.4273	TRUE	-0.0336	0.9386	0.9975	TRUE	-0.3351	0.4143	0.7675	TRUE	-0.04999	0.8953	0.9564	TRUE	-0.3985	0.2264	0.5439	TRUE	0.1629	0.6388	0.8151	TRUE	0.4745	0.1114	1	TRUE	0.02748	0.9266
2410001C21Rik	_NE	NA	TRUE	-0.02464	0.8569	0.9983	TRUE	0.03861	0.7433	0.8703	TRUE	0.03827	0.6629	0.8881	TRUE	0.1359	0.2437	0.7292	TRUE	0.09828	0.4398	0.7752	TRUE	-0.04947	0.7675	0.9896	TRUE	0.05873	0.6779	0.8989	TRUE	0.1522	0.3254	0.5731	TRUE	-0.1373	0.1986	0.5107	TRUE	-0.001857	0.988	0.9955	TRUE	-0.004527	0.961	1	TRUE	-0.08352	0.3768
2410002F23Rik	_NE	NA	TRUE	-0.01861	0.909	0.9991	TRUE	-0.3365	0.001707	0.024	TRUE	0.1172	0.2527	0.6465	TRUE	0.01935	0.884	0.9789	TRUE	-0.1181	0.3995	0.75	TRUE	-0.3478	0.04554	0.5258	TRUE	-0.04301	0.787	0.9387	TRUE	-0.1344	0.4272	0.666	TRUE	-0.3404	0.003223	0.04977	TRUE	0.05172	0.6972	0.848	TRUE	-0.06246	0.5226	1	TRUE	-0.2231	0.03105
2410002I01Rik	_NE	NA	TRUE	0.1303	0.5243	0.9959	TRUE	-0.3359	0.03458	0.1598	TRUE	0.3522	0.01313	0.1635	TRUE	0.1806	0.2712	0.7471	TRUE	-0.2993	0.07581	0.4292	TRUE	-0.1768	0.4508	0.9653	TRUE	0.2778	0.1652	0.5532	TRUE	-0.1747	0.3646	0.6096	TRUE	-0.07048	0.649	0.8507	TRUE	-0.3409	0.0563	0.1866	TRUE	0.001438	0.9908	1	TRUE	-0.1482	0.3324
2410002O22Rik	_NE	NA	TRUE	-0.1007	0.5029	0.9959	TRUE	0.2775	0.0112	0.08222	TRUE	-0.07349	0.4316	0.7777	TRUE	0.1732	0.2074	0.7102	TRUE	0.1944	0.2039	0.6011	TRUE	0.09253	0.5866	0.979	TRUE	-0.09664	0.533	0.8323	TRUE	-0.1209	0.4869	0.7129	TRUE	0.1132	0.3536	0.6636	TRUE	-0.2546	0.04433	0.1592	TRUE	0.005979	0.9546	1	TRUE	0.1706	0.08863
2410003K15Rik	_NE	NA	TRUE	0.1668	0.6059	0.9959	TRUE	0.2058	0.3473	0.5876	TRUE	-0.001284	0.9957	0.9992	TRUE	0.01973	0.9422	0.9901	TRUE	0.213	0.4097	0.7577	TRUE	-0.08136	0.8079	0.9896	TRUE	0.05095	0.8665	0.9644	TRUE	0.3186	0.3505	0.597	TRUE	-0.2578	0.2744	0.5952	TRUE	0.3697	0.2076	0.4408	TRUE	0.04059	0.8459	1	TRUE	0.03516	0.8919
2410003L11Rik	_NE	NA	FALSE	4.228	0.007857	NA	FALSE	0	1	NA	FALSE	0.9347	0.5365	NA	FALSE	0.6457	0.6751	NA	FALSE	-0.9696	0.5346	NA	FALSE	-0.06575	0.9654	NA	FALSE	-3.19	0.07005	NA	FALSE	4.488	0.003012	NA	FALSE	0	1	NA	FALSE	3.464	0.06291	NA	FALSE	0	1	NA	FALSE	-1.903	0.2413
2410004A20Rik	_NE	3	TRUE	0.1145	0.841	0.9983	TRUE	0.2098	0.6371	0.8053	TRUE	0.3165	0.417	0.7691	TRUE	0.3819	0.4065	0.8239	TRUE	-0.04903	0.9108	0.9728	TRUE	0.3993	0.456	0.9653	TRUE	0.3555	0.5201	0.8246	TRUE	-1.45	0.002676	0.01734	FALSE	0.4479	0.3998	NA	TRUE	-1.369	0.007524	0.04224	TRUE	0.1341	0.7809	1	TRUE	0.4093	0.3415
2410004B18Rik	_NE	NA	TRUE	-0.1294	0.5272	0.9959	TRUE	0.05929	0.6727	0.8267	TRUE	0.03541	0.8211	0.9489	TRUE	0.2341	0.1888	0.7051	TRUE	0.2713	0.1452	0.5356	TRUE	0.03037	0.8925	0.9957	TRUE	-0.1267	0.5676	0.8487	TRUE	-0.2305	0.2887	0.5359	TRUE	0.01464	0.9313	0.9758	TRUE	-0.177	0.3633	0.6043	TRUE	0.0008944	0.9949	1	TRUE	0.1548	0.3233
2410004I01Rik	_NE	NA	TRUE	-0.3651	0.5758	0.9959	FALSE	-0.478	0.4315	NA	FALSE	-0.239	0.716	NA	TRUE	-0.1318	0.8255	0.9629	TRUE	0.7619	0.149	0.5403	FALSE	0.2194	0.7515	NA	TRUE	-0.1643	0.7851	0.938	FALSE	0.01855	0.9768	NA	FALSE	-1.102	0.3009	NA	FALSE	0.4625	0.4629	NA	FALSE	-0.5622	0.3491	NA	FALSE	-0.08342	0.875
2410004N09Rik	_NE	NA	TRUE	0.624	0.09825	0.9959	TRUE	0.0265	0.9285	0.9707	TRUE	0.07187	0.8034	0.9419	TRUE	0.2845	0.3988	0.8217	TRUE	0.07164	0.8478	0.9537	TRUE	-0.2652	0.4997	0.9728	TRUE	-0.1446	0.7023	0.9103	TRUE	0.3109	0.4172	0.6569	TRUE	-0.2239	0.4189	0.71	TRUE	0.2081	0.5409	0.7509	TRUE	0.1175	0.6445	1	TRUE	-0.02231	0.942
2410004P03Rik	_NE	NA	TRUE	0.3436	0.4311	0.9959	TRUE	-0.597	0.05138	0.1993	TRUE	-0.2844	0.3518	0.7255	TRUE	-0.7489	0.1282	0.6474	TRUE	-0.5629	0.1324	0.5199	TRUE	-0.7636	0.08309	0.6631	TRUE	-0.6939	0.1626	0.5496	TRUE	0.2977	0.5647	0.7708	TRUE	1.334	0.000203	0.006067	TRUE	-0.3428	0.4871	0.711	TRUE	-0.6033	0.177	1	TRUE	1.123	0.01393
2410006H16Rik	_NE	NA	TRUE	0.1902	0.4458	0.9959	TRUE	-0.05718	0.7409	0.869	TRUE	0.1848	0.3518	0.7255	TRUE	0.1026	0.6357	0.9071	TRUE	-0.01101	0.9618	0.9877	TRUE	-0.104	0.7028	0.9831	TRUE	0.09888	0.6853	0.9034	TRUE	0.4279	0.106	0.2824	TRUE	-0.3122	0.09641	0.3592	TRUE	0.2097	0.397	0.6333	TRUE	-0.02018	0.8821	1	TRUE	-0.01377	0.9503
2410007B07Rik	_NE	NA	FALSE	0	1	NA	FALSE	0	1	NA	FALSE	0	1	NA	FALSE	-3.15	0.06299	NA	FALSE	0	1	NA	FALSE	0	1	NA	FALSE	0	1	NA	FALSE	0	1	NA	FALSE	0	1	NA	FALSE	0	1	NA	FALSE	1.907	0.2417	NA	FALSE	0	1
2410012E07Rik	_NE	NA	FALSE	0	1	NA	FALSE	0	1	NA	FALSE	0	1	NA	FALSE	0	1	NA	FALSE	0	1	NA	FALSE	0	1	NA	FALSE	0	1	NA	FALSE	0	1	NA	FALSE	0	1	NA	FALSE	0	1	NA	FALSE	0	1	NA	FALSE	0	1
2410012M07Rik	_NE	NA	FALSE	0	1	NA	FALSE	0	1	NA	FALSE	0	1	NA	FALSE	0	1	NA	FALSE	1.875	0.2735	NA	FALSE	-1.892	0.2538	NA	FALSE	0	1	NA	FALSE	-1.746	0.2997	NA	FALSE	0	1	NA	FALSE	0	1	NA	FALSE	0	1	NA	FALSE	0	1
2410015M20Rik	_NE	NA	TRUE	0.206	0.2347	0.9959	TRUE	0.006017	0.9615	0.9845	TRUE	0.191	0.1142	0.481	TRUE	0.2483	0.1018	0.6193	TRUE	0.2098	0.2055	0.6026	TRUE	-0.109	0.5825	0.9788	TRUE	-0.01308	0.9419	0.984	TRUE	0.137	0.4694	0.6996	TRUE	-0.03406	0.8273	0.934	TRUE	-0.09923	0.5488	0.757	TRUE	-0.04654	0.6523	1	TRUE	-0.03411	0.8119
2410016O06Rik	_NE	NA	TRUE	-0.0719	0.761	0.9959	TRUE	-0.02137	0.8889	0.9494	TRUE	-0.0471	0.7852	0.935	TRUE	0.1187	0.546	0.8735	TRUE	-0.09096	0.6354	0.8711	TRUE	-0.1338	0.5903	0.979	TRUE	0.2201	0.3759	0.7428	TRUE	0.08456	0.7298	0.8702	TRUE	-0.07413	0.6465	0.8489	TRUE	0.127	0.5541	0.7604	TRUE	-0.002324	0.9876	1	TRUE	-0.07741	0.6469
2410017I17Rik	_NE	NA	FALSE	0	1	NA	FALSE	0	1	NA	FALSE	0	1	NA	FALSE	-1.957	0.2409	NA	FALSE	1.875	0.2735	NA	FALSE	1.845	0.2671	NA	FALSE	0	1	NA	FALSE	2.011	0.2176	NA	FALSE	0	1	NA	FALSE	0	1	NA	FALSE	0	1	NA	FALSE	0	1
2410017P09Rik	_NE	NA	TRUE	0.08567	0.7097	0.9959	TRUE	0.00253	0.9884	0.9952	TRUE	0.07067	0.6934	0.9	TRUE	0.06798	0.7544	0.9434	TRUE	0.1013	0.6095	0.8588	TRUE	0.07605	0.7682	0.9896	TRUE	0.1273	0.5815	0.8531	TRUE	0.1383	0.5726	0.7766	TRUE	-0.212	0.2151	0.5314	TRUE	0.2006	0.3136	0.5575	TRUE	0.01637	0.9192	1	TRUE	-0.05334	0.7585
2410018L13Rik	_NE	NA	TRUE	0.2055	0.5662	0.9959	TRUE	0.4842	0.1074	0.3043	TRUE	-0.1174	0.7315	0.9155	TRUE	0.1285	0.7209	0.9325	TRUE	0.0504	0.8968	0.9695	TRUE	-0.1098	0.8551	0.9928	TRUE	-0.4552	0.391	0.7539	TRUE	-0.5079	0.2533	0.4939	TRUE	-0.8454	0.01665	0.1374	TRUE	-0.9697	0.01569	0.07471	TRUE	0.1845	0.6477	1	TRUE	-0.08879	0.7998
2410018M08Rik	_NE	NA	TRUE	-0.0878	0.7727	0.9959	TRUE	-0.3039	0.1346	0.3467	TRUE	-0.1365	0.5476	0.8415	TRUE	-0.04118	0.8756	0.9766	TRUE	-0.08688	0.7256	0.9068	TRUE	-0.096	0.7486	0.9885	TRUE	-0.2004	0.5189	0.824	TRUE	0.1519	0.6295	0.8146	TRUE	-0.3832	0.0666	0.2983	TRUE	-0.4181	0.03127	0.1239	TRUE	0.07388	0.7905	1	TRUE	-0.03775	0.8729
2410021H03Rik	_NE	NA	FALSE	1.804	0.2842	NA	FALSE	-3.018	0.08268	NA	FALSE	-3.044	0.08131	NA	FALSE	-2.746	0.1094	NA	FALSE	1.801	0.283	NA	FALSE	0	1	NA	FALSE	-2.348	0.1857	NA	FALSE	-1.746	0.2997	NA	FALSE	2.54	0.1288	NA	FALSE	-0.427	0.5481	NA	FALSE	-1.869	0.2584	NA	FALSE	-0.03859	0.9768
2410022L05Rik	_NE	NA	TRUE	0.07078	0.7728	0.9959	TRUE	-0.1231	0.5045	0.7137	TRUE	0.1528	0.4012	0.7586	TRUE	-0.05605	0.7635	0.946	TRUE	0.1236	0.4942	0.8047	TRUE	0.005499	0.9818	0.9978	TRUE	0.03886	0.8443	0.9601	TRUE	-0.04124	0.8805	0.9484	TRUE	-0.07287	0.686	0.8692	TRUE	-0.23	0.2615	0.501	TRUE	0.1988	0.2161	1	TRUE	-0.04868	0.753
2410042D21Rik	_NE	NA	TRUE	0.005272	0.9787	0.9991	TRUE	0.2804	0.05861	0.2158	TRUE	-0.1845	0.2489	0.6449	TRUE	-0.1925	0.3072	0.7705	TRUE	0.02453	0.9007	0.9703	TRUE	0.1434	0.5535	0.9788	TRUE	0.003612	0.9886	0.9972	TRUE	0.3491	0.1504	0.3558	TRUE	0.2708	0.1314	0.4188	TRUE	0.3834	0.04483	0.1603	TRUE	0.04677	0.7972	1	TRUE	-0.143	0.3765
2410057H14Rik	_NE	NA	FALSE	0.8148	0.3687	NA	FALSE	-0.1263	0.8638	NA	FALSE	0.5617	0.4357	NA	FALSE	0.3944	0.5505	NA	TRUE	-0.5378	0.4858	0.7987	FALSE	-1.109	0.1792	NA	FALSE	0.1454	0.8972	NA	FALSE	-0.9962	0.2821	NA	FALSE	-0.2223	0.8321	NA	FALSE	-0.06344	0.9484	NA	FALSE	0.4362	0.7124	NA	FALSE	0.1586	0.8554
2410066E13Rik	N	3	TRUE	-0.2087	0.1976	0.9959	TRUE	-0.07048	0.5503	0.7453	TRUE	0.03616	0.705	0.9059	TRUE	0.09053	0.5014	0.8634	TRUE	-0.01743	0.8977	0.9696	TRUE	-0.1259	0.4648	0.9658	TRUE	-0.3525	0.01778	0.1952	TRUE	-0.5387	0.007033	0.0373	TRUE	-0.1204	0.3525	0.6625	TRUE	-0.4883	0.0001808	0.001893	TRUE	-0.08697	0.4752	1	TRUE	0.01998	0.8575
2410075B13Rik	_NE	NA	TRUE	0.07907	0.8032	0.9964	TRUE	-0.1964	0.3599	0.5998	TRUE	0.3056	0.1925	0.5882	TRUE	0.09325	0.7269	0.9346	TRUE	-0.1199	0.6362	0.8711	TRUE	-0.1656	0.6225	0.9825	TRUE	-0.0037	0.9902	0.9973	TRUE	-0.1775	0.5515	0.7626	TRUE	-0.3899	0.07226	0.31	TRUE	-0.3296	0.2054	0.4377	TRUE	-0.03276	0.8776	1	TRUE	0.215	0.3957
2410076I21Rik	N	NA	FALSE	-0.2567	0.8404	NA	FALSE	-0.04678	0.963	NA	FALSE	-1.299	0.2171	NA	FALSE	-0.07025	0.9424	NA	FALSE	2.369	0.03991	NA	FALSE	1.038	0.3207	NA	FALSE	0.7871	0.5486	NA	FALSE	-0.07119	0.9405	NA	FALSE	0.3625	0.4671	NA	TRUE	-0.1655	0.6313	0.8113	FALSE	0.07018	0.953	NA	FALSE	-0.1617	0.8976
2410088K16Rik	_NE	NA	FALSE	-0.003705	0.9881	NA	FALSE	0	1	NA	FALSE	-2.564	0.1432	NA	FALSE	-1.882	0.25	NA	FALSE	1.223	0.4379	NA	FALSE	-2.703	0.1173	NA	FALSE	0	1	NA	FALSE	0.2463	0.8792	NA	FALSE	0	1	NA	FALSE	0	1	NA	FALSE	0	1	NA	FALSE	1.868	0.2597
2410089E03Rik	_NE	NA	TRUE	-0.05829	0.6887	0.9959	TRUE	0.08824	0.4217	0.6517	TRUE	0.08674	0.3415	0.718	TRUE	-0.06066	0.6569	0.9143	TRUE	-0.1601	0.246	0.6407	TRUE	0.06009	0.7372	0.9879	TRUE	0.1119	0.5142	0.8217	TRUE	-0.3418	0.05797	0.186	TRUE	0.01974	0.8563	0.9462	TRUE	-0.1385	0.2505	0.4891	TRUE	-0.0201	0.8494	1	TRUE	0.07102	0.4823
2410091C18Rik	_NE	NA	TRUE	-0.05804	0.7138	0.9959	TRUE	0.1793	0.1103	0.3097	TRUE	-0.009739	0.9267	0.982	TRUE	0.06038	0.6417	0.9083	TRUE	0.1924	0.1894	0.5898	TRUE	0.1095	0.5366	0.9787	TRUE	-0.07043	0.6566	0.8884	TRUE	0.03991	0.8223	0.9204	TRUE	-0.006474	0.9594	0.985	TRUE	0.08386	0.5504	0.758	TRUE	0.101	0.3915	1	TRUE	-0.04104	0.7044
2410114N07Rik	_NE	NA	FALSE	0	1	NA	FALSE	0	1	NA	FALSE	0	1	NA	FALSE	0	1	NA	FALSE	-1.926	0.2472	NA	FALSE	0	1	NA	FALSE	0	1	NA	FALSE	0	1	NA	FALSE	0	1	NA	FALSE	0	1	NA	FALSE	0	1	NA	FALSE	0	1
2410124H12Rik	_NE	NA	FALSE	-4.029	0.01805	NA	FALSE	-0.3561	0.7099	NA	FALSE	0.2444	0.8003	NA	FALSE	-0.4871	0.6127	NA	FALSE	-0.3592	0.7435	NA	FALSE	0	1	NA	FALSE	1.901	0.1578	NA	FALSE	1.049	0.492	NA	FALSE	-0.1877	0.9033	NA	FALSE	3.104	0.1048	NA	FALSE	-3.102	0.06336	NA	FALSE	1.356	0.2214
2410127L17Rik	_NE	NA	TRUE	-0.4027	0.1322	0.9959	TRUE	0.4439	0.02432	0.1302	TRUE	-0.06736	0.7648	0.9266	TRUE	-0.0972	0.7116	0.9285	TRUE	0.1638	0.5933	0.8513	TRUE	0.2054	0.5919	0.979	TRUE	-0.3364	0.3147	0.7017	TRUE	0.3191	0.4219	0.6609	TRUE	0.06677	0.7539	0.902	TRUE	0.374	0.1323	0.33	TRUE	0.01127	0.9771	1	TRUE	-0.02572	0.9267
2410131K14Rik	_NE	NA	TRUE	-0.2086	0.2539	0.9959	TRUE	-0.007719	0.9556	0.9822	TRUE	0.01447	0.9125	0.9782	TRUE	0.1727	0.3007	0.7663	TRUE	-0.06442	0.6966	0.8948	TRUE	-0.07694	0.7086	0.9844	TRUE	-0.08125	0.6576	0.8889	TRUE	-0.1892	0.3048	0.5531	TRUE	-0.01342	0.9367	0.9777	TRUE	0.07729	0.6364	0.8141	TRUE	-0.0748	0.5923	1	TRUE	0.196	0.1793
2410137F16Rik	N	NA	FALSE	1.861	0.2768	NA	FALSE	0.1628	0.9171	NA	FALSE	-0.7372	0.5769	NA	FALSE	1.162	0.4379	NA	FALSE	-0.9838	0.4771	NA	FALSE	0	1	NA	FALSE	2.615	0.1882	NA	FALSE	0.2577	0.8749	NA	TRUE	-0.01921	0.9579	0.9847	TRUE	-0.6286	0.04527	0.1614	FALSE	0	1	NA	FALSE	1.234	0.3881
2410137M14Rik	_NE	NA	FALSE	1.075	0.1918	NA	FALSE	-0.8914	0.2262	NA	FALSE	0.2165	0.7698	NA	FALSE	-0.3487	0.652	NA	FALSE	-0.3175	0.6201	NA	FALSE	-1.216	0.1802	NA	FALSE	-0.6262	0.4595	NA	FALSE	-0.3668	0.6773	NA	FALSE	-0.2123	0.8678	NA	FALSE	0.4714	0.6616	NA	FALSE	0.9107	0.2813	NA	FALSE	-0.9869	0.111
2410141K09Rik	_NE	NA	FALSE	0	1	NA	FALSE	0	1	NA	FALSE	0	1	NA	FALSE	0	1	NA	FALSE	0	1	NA	FALSE	0	1	NA	FALSE	0	1	NA	FALSE	0	1	NA	FALSE	0	1	NA	FALSE	0	1	NA	FALSE	0	1	NA	FALSE	0	1
2500003M10Rik	_NE	NA	TRUE	0.0411	0.7858	0.9959	TRUE	0.1356	0.1925	0.4234	TRUE	-0.02025	0.8133	0.9465	TRUE	0.02868	0.7925	0.9545	TRUE	0.1928	0.1134	0.49	TRUE	0.07202	0.6487	0.9825	TRUE	0.01893	0.8936	0.9715	TRUE	0.06465	0.6555	0.8301	TRUE	0.002442	0.9831	0.993	TRUE	-0.09939	0.4423	0.6746	TRUE	0.04662	0.6177	1	TRUE	-0.05165	0.5395
2500004C02Rik	_NE	NA	TRUE	-0.08209	0.7391	0.9959	TRUE	0.2746	0.1566	0.3773	TRUE	-0.3508	0.1096	0.473	TRUE	0.002893	0.9907	0.9988	TRUE	0.1681	0.4641	0.788	TRUE	0.12	0.6909	0.9825	TRUE	0.00985	0.9713	0.9921	TRUE	0.4712	0.07564	0.2235	TRUE	-0.1141	0.5812	0.8134	TRUE	0.06158	0.7912	0.8982	TRUE	-0.2482	0.2982	1	TRUE	0.1548	0.4686
2510002D24Rik	_NE	NA	TRUE	0.1576	0.4837	0.9959	TRUE	-0.113	0.5171	0.723	TRUE	0.03319	0.8718	0.9668	TRUE	-0.06293	0.7592	0.9447	TRUE	-0.1207	0.5408	0.8297	TRUE	-0.1849	0.4831	0.9719	TRUE	-0.09197	0.6779	0.8989	TRUE	-0.03093	0.9044	0.9596	TRUE	-0.05576	0.7559	0.9028	TRUE	0.01975	0.9263	0.9675	TRUE	0.1663	0.2944	1	TRUE	-0.2754	0.103
2510003D18Rik	_NE	NA	FALSE	0.6855	0.6039	NA	FALSE	0.7443	0.4653	NA	FALSE	0.4427	0.6276	NA	FALSE	-1.29	0.3416	NA	FALSE	-0.5434	0.6348	NA	FALSE	-2.014	0.1292	NA	FALSE	0	1	NA	FALSE	0.3328	0.7969	NA	FALSE	-2.756	0.08519	NA	FALSE	0.6739	0.6323	NA	FALSE	1.907	0.2417	NA	FALSE	-2.316	0.05916
2510003E04Rik	_NE	NA	TRUE	-0.1473	0.3456	0.9959	TRUE	0.03719	0.74	0.8686	TRUE	0.07234	0.4236	0.7729	TRUE	0.2097	0.09337	0.6142	TRUE	0.2308	0.05937	0.395	TRUE	-0.0691	0.6596	0.9825	TRUE	-0.1542	0.2829	0.6741	TRUE	-0.02384	0.8735	0.9452	TRUE	-0.07157	0.5726	0.8076	TRUE	-0.07543	0.5571	0.7626	TRUE	-0.06768	0.5225	1	TRUE	-0.04382	0.6241
2510006D16Rik	_NE	NA	TRUE	0.1223	0.4804	0.9959	TRUE	-0.1513	0.2124	0.4485	TRUE	0.1997	0.07535	0.3998	TRUE	0.09061	0.5157	0.8667	TRUE	-0.06389	0.6642	0.8822	TRUE	0.0423	0.8238	0.9904	TRUE	0.117	0.4859	0.8088	TRUE	-0.01276	0.9412	0.9752	TRUE	-0.1025	0.5016	0.7685	TRUE	-0.1743	0.2501	0.4887	TRUE	-0.1716	0.185	1	TRUE	-0.01725	0.8795
2510009E07Rik	_NE	NA	TRUE	-0.1666	0.2871	0.9959	TRUE	0.04963	0.65	0.8134	TRUE	-0.1632	0.08112	0.4146	TRUE	-0.06695	0.5821	0.889	TRUE	-0.04446	0.7373	0.9128	TRUE	-0.04751	0.8056	0.9896	TRUE	-0.2138	0.1384	0.5173	TRUE	0.1081	0.5251	0.7416	TRUE	0.1055	0.3386	0.6504	TRUE	0.2456	0.06718	0.212	TRUE	0.03686	0.7301	1	TRUE	-0.1953	0.046
2510012J08Rik	_NE	4	TRUE	0.274	0.2328	0.9959	TRUE	-0.6244	9.197e-05	0.002863	TRUE	0.3566	0.02279	0.2226	TRUE	0.01174	0.9453	0.9907	TRUE	-0.6583	0.0002467	0.01816	TRUE	-0.364	0.18	0.8213	TRUE	0.5485	0.02172	0.2167	TRUE	-0.317	0.1163	0.2998	TRUE	-0.1521	0.2812	0.6002	TRUE	-0.3041	0.07741	0.2339	TRUE	-0.06521	0.5897	1	TRUE	-0.2246	0.1697
2510039O18Rik	_NE	NA	TRUE	0.1359	0.4835	0.9959	TRUE	-0.4943	0.0006441	0.01208	TRUE	0.1189	0.3893	0.7515	TRUE	0.02831	0.857	0.9719	TRUE	-0.5053	0.001334	0.05219	TRUE	-0.2336	0.3072	0.9073	TRUE	0.3192	0.155	0.5398	TRUE	-0.06417	0.7185	0.8645	TRUE	0.03571	0.8123	0.9279	TRUE	-0.02281	0.8805	0.9441	TRUE	0.02888	0.7995	1	TRUE	-0.1553	0.2987
2510049J12Rik	_NE	NA	FALSE	-0.1379	0.9123	NA	FALSE	0.2934	0.7824	NA	FALSE	-2.009	0.1209	NA	FALSE	1.23	0.4146	NA	FALSE	4.001	0.02053	NA	FALSE	0.7603	0.6296	NA	FALSE	-2.348	0.1857	NA	FALSE	0.8404	0.5578	NA	TRUE	-0.2191	0.452	0.7355	TRUE	-0.1179	0.7319	0.8661	FALSE	-1.194	0.3981	NA	FALSE	-0.1034	0.9519
2600006L11Rik	_NE	NA	FALSE	0.6048	0.7054	NA	FALSE	0	1	NA	FALSE	0	1	NA	FALSE	0	1	NA	FALSE	0	1	NA	FALSE	0	1	NA	FALSE	0	1	NA	FALSE	2.024	0.2161	NA	FALSE	0	1	NA	FALSE	0	1	NA	FALSE	0	1	NA	FALSE	0	1
2610001J05Rik	_NE	NA	TRUE	-0.07681	0.665	0.9959	TRUE	0.4574	0.0001562	0.004223	TRUE	-0.01288	0.9203	0.9805	TRUE	0.1979	0.25	0.7327	TRUE	0.4111	0.01274	0.1992	TRUE	0.3141	0.0958	0.695	TRUE	-0.003876	0.9823	0.9965	TRUE	0.2932	0.1004	0.2722	TRUE	0.1234	0.4286	0.7162	TRUE	0.05111	0.7374	0.869	TRUE	0.009316	0.9453	1	TRUE	0.1088	0.4161
2610002D18Rik	_NE	NA	TRUE	1.108	0.09951	0.9959	FALSE	-0.8024	0.2569	NA	FALSE	-0.008757	0.991	NA	FALSE	-0.7794	0.347	NA	FALSE	-1.243	0.1358	NA	FALSE	0.1303	0.8596	NA	FALSE	-0.04734	0.961	NA	FALSE	0.5507	0.5075	NA	FALSE	-1.335	0.08659	NA	FALSE	1.969	0.08442	NA	FALSE	-2.841	0.01395	NA	FALSE	0.3444	0.5982
2610002I17Rik	_NE	NA	TRUE	0.06775	0.7889	0.9959	TRUE	0.02216	0.8989	0.9551	TRUE	0.165	0.4102	0.7645	TRUE	0.07491	0.7354	0.9379	TRUE	-0.1743	0.4272	0.7689	TRUE	-0.1001	0.7165	0.986	TRUE	0.1369	0.5895	0.8567	TRUE	0.09902	0.7062	0.8579	TRUE	-0.1809	0.3122	0.629	TRUE	-0.1005	0.6644	0.8296	TRUE	-0.09547	0.5611	1	TRUE	-0.0396	0.8317
2610002J02Rik	_NE	NA	TRUE	0.1495	0.4863	0.9959	TRUE	-0.1353	0.365	0.6031	TRUE	0.08256	0.6206	0.8713	TRUE	-0.0407	0.8274	0.9635	TRUE	-0.1488	0.448	0.7787	TRUE	0.0107	0.9661	0.9975	TRUE	0.2144	0.3058	0.6949	TRUE	0.1471	0.4778	0.7057	TRUE	-0.2852	0.1021	0.3703	TRUE	-0.1077	0.5566	0.7624	TRUE	-0.05459	0.6762	1	TRUE	-0.001529	0.9926
2610002M06Rik	_NE	3	TRUE	-0.2567	0.05968	0.9959	TRUE	0.06334	0.5989	0.7801	TRUE	0.06358	0.5498	0.8429	TRUE	-0.08055	0.5081	0.8652	TRUE	0.1859	0.2251	0.6246	TRUE	-0.1949	0.2876	0.9	TRUE	-0.3694	0.01289	0.1664	TRUE	-0.5203	0.002482	0.01633	TRUE	-0.00459	0.9666	0.9872	TRUE	-0.2143	0.08895	0.2571	TRUE	0.04246	0.7224	1	TRUE	0.05203	0.5984
2610005L07Rik	_NE	NA	TRUE	-0.3051	0.1056	0.9959	TRUE	-0.07083	0.6059	0.7855	TRUE	0.004377	0.9749	0.9948	TRUE	-0.1785	0.3263	0.7794	TRUE	-0.3152	0.08568	0.4478	TRUE	0.04455	0.877	0.994	TRUE	0.1033	0.6829	0.902	TRUE	-0.344	0.1998	0.427	TRUE	0.003718	0.9832	0.993	TRUE	-0.1336	0.4164	0.6519	TRUE	-0.2421	0.362	1	TRUE	-0.07217	0.6633
2610008E11Rik	_NE	NA	TRUE	-0.2453	0.2189	0.9959	TRUE	0.3414	0.01365	0.0924	TRUE	-0.1883	0.09802	0.4516	TRUE	-0.3408	0.1751	0.692	TRUE	-0.06539	0.7186	0.9036	TRUE	-0.02941	0.9318	0.9975	TRUE	-0.3539	0.1731	0.5666	TRUE	0.05485	0.8934	0.9556	TRUE	0.2154	0.1497	0.446	TRUE	0.156	0.3151	0.5596	TRUE	0.1885	0.1099	1	TRUE	-0.05981	0.6095
2610015P09Rik	_NE	NA	TRUE	0.002854	0.9919	0.9998	TRUE	0.1535	0.4496	0.6735	TRUE	-0.149	0.4949	0.8135	TRUE	-0.3518	0.2096	0.712	TRUE	0.04262	0.8678	0.9601	TRUE	0.1847	0.5873	0.979	TRUE	0.0395	0.898	0.9723	TRUE	0.4858	0.1838	0.4057	TRUE	0.4253	0.03003	0.1964	TRUE	-0.00227	0.9931	0.9975	TRUE	-0.03148	0.8968	1	TRUE	0.2831	0.2722
2610016A17Rik	_NE	NA	FALSE	0	1	NA	FALSE	-0.9425	0.4589	NA	FALSE	-1.821	0.2832	NA	FALSE	-0.04708	0.9738	NA	FALSE	3.435	0.0529	NA	FALSE	1.844	0.2673	NA	FALSE	2.648	0.1842	NA	FALSE	-2.519	0.1532	NA	FALSE	0	1	NA	FALSE	-2.435	0.159	NA	FALSE	0	1	NA	FALSE	-3.201	0.0522
2610017I09Rik	_NE	3	TRUE	0.0928	0.625	0.9959	TRUE	0.477	0.004127	0.0437	TRUE	-0.1954	0.1952	0.5916	TRUE	0.3031	0.05381	0.5326	TRUE	0.3939	0.01891	0.2386	TRUE	0.3212	0.142	0.7808	TRUE	-0.1487	0.4566	0.7938	TRUE	-0.6049	0.004393	0.02571	TRUE	-0.3205	0.1546	0.4536	TRUE	-1.065	6.302e-09	1.707e-07	TRUE	0.1454	0.2087	1	TRUE	0.03774	0.8131
2610018G03Rik	N	NA	TRUE	-0.2037	0.5708	0.9959	TRUE	0.0838	0.6555	0.8166	TRUE	-0.1631	0.42	0.7708	TRUE	-0.387	0.1266	0.6453	TRUE	-0.07074	0.7655	0.9231	TRUE	-0.4023	0.2491	0.8824	TRUE	-0.7866	0.009533	0.1384	TRUE	-0.3404	0.393	0.6371	TRUE	-0.02055	0.9246	0.9733	TRUE	-0.09909	0.6596	0.8268	TRUE	-0.3241	0.2059	1	TRUE	-0.3649	0.09074
2610019E17Rik	_NE	NA	TRUE	0.3681	0.3165	0.9959	TRUE	0.2535	0.3846	0.6217	TRUE	-0.4725	0.1695	0.5611	TRUE	0.04116	0.9063	0.9838	TRUE	0.08091	0.8309	0.9462	TRUE	0.01993	0.9639	0.9975	TRUE	-0.3836	0.4239	0.7762	TRUE	0.5456	0.2688	0.5114	TRUE	0.5222	0.1214	0.4023	TRUE	-0.3148	0.3547	0.5969	TRUE	0.227	0.4552	1	TRUE	0.04959	0.8828
2610019F03Rik	EC	NA	TRUE	-0.08646	0.6862	0.9959	TRUE	0.1887	0.1738	0.3984	TRUE	-0.1783	0.2291	0.623	TRUE	0.1502	0.4156	0.8287	TRUE	-0.2377	0.1515	0.5435	TRUE	-0.0429	0.8425	0.9927	TRUE	-0.285	0.1542	0.5394	TRUE	0.03501	0.8666	0.942	TRUE	0.08761	0.5699	0.806	TRUE	-0.01064	0.9542	0.9817	TRUE	0.06512	0.6887	1	TRUE	-0.1369	0.3562
2610020C07Rik	_NE	NA	TRUE	0.196	0.6939	0.9959	TRUE	-0.1184	0.7516	0.8756	TRUE	-0.05559	0.8961	0.974	TRUE	0.07884	0.8798	0.9774	TRUE	-0.1932	0.7114	0.8998	TRUE	-0.3311	0.5947	0.9794	TRUE	-0.284	0.6657	0.8934	TRUE	0.2876	0.616	0.8063	TRUE	0.002816	0.9878	0.995	TRUE	0.258	0.1909	0.4184	FALSE	-0.4104	0.4195	NA	TRUE	-0.3188	0.4897
2610020H08Rik	_NE	NA	TRUE	0.08183	0.8632	0.9983	TRUE	0.3759	0.3422	0.5827	TRUE	-0.3139	0.4877	0.8097	TRUE	-0.2977	0.5487	0.8742	TRUE	-0.2855	0.585	0.8486	TRUE	0.1677	0.7423	0.9885	TRUE	0.1564	0.7586	0.9293	TRUE	1.378	0.0137	0.06321	FALSE	-0.05656	0.9126	NA	TRUE	0.4849	0.2463	0.4839	TRUE	-0.3192	0.5317	1	TRUE	0.4476	0.3886
2610021K21Rik	_NE	NA	TRUE	0.7095	0.26	0.9959	FALSE	-0.6875	0.2722	NA	FALSE	-0.1214	0.8666	NA	TRUE	-0.5639	0.2932	0.7599	TRUE	-0.54	0.341	0.7124	FALSE	0.2563	0.7075	NA	TRUE	-1.061	0.1137	0.4742	TRUE	0.973	0.1026	0.2763	FALSE	2.704	0.0079	NA	FALSE	-0.4667	0.4829	NA	FALSE	-0.3109	0.7783	NA	FALSE	0.1966	0.8023
2610027L16Rik	_NE	NA	TRUE	-0.1778	0.3758	0.9959	TRUE	0.107	0.5034	0.7129	TRUE	0.04555	0.7848	0.9347	TRUE	-0.01457	0.9379	0.9892	TRUE	-0.0447	0.8101	0.9387	TRUE	-0.1007	0.6572	0.9825	TRUE	0.3183	0.1346	0.5103	TRUE	0.3561	0.09903	0.2702	TRUE	0.07837	0.6196	0.8358	TRUE	0.1909	0.2719	0.5132	TRUE	0.03959	0.8064	1	TRUE	0.01358	0.9353
2610028E06Rik	_NE	NA	FALSE	-0.6776	0.3628	NA	FALSE	-0.6751	0.4131	NA	FALSE	0.26	0.7405	NA	FALSE	-0.4996	0.5573	NA	TRUE	0.6394	0.3283	0.7042	FALSE	1.225	0.1487	NA	FALSE	0.06302	0.9303	NA	FALSE	1.264	0.05685	NA	FALSE	-0.1963	0.8763	NA	FALSE	1.417	0.1314	NA	FALSE	0.3238	0.6898	NA	FALSE	-0.4372	0.5363
2610028H24Rik	_NE	NA	FALSE	0.7649	0.3996	NA	FALSE	0.1832	0.8878	NA	FALSE	1.983	0.2258	NA	FALSE	-1.725	0.1175	NA	FALSE	0.4177	0.6909	NA	FALSE	-0.4067	0.7492	NA	FALSE	-1.084	0.4621	NA	FALSE	-1.449	0.2777	NA	FALSE	0.5005	0.3643	NA	FALSE	-0.1523	0.7689	NA	FALSE	3.585	0.02674	NA	FALSE	-0.4943	0.6741
2610029G23Rik	_NE	NA	TRUE	-0.1442	0.512	0.9959	TRUE	0.1154	0.4543	0.6768	TRUE	-0.1226	0.4854	0.8091	TRUE	-0.0869	0.6657	0.9167	TRUE	0.1562	0.4285	0.7696	TRUE	0.05375	0.8251	0.9911	TRUE	-0.1304	0.5468	0.8377	TRUE	0.1573	0.5244	0.7413	TRUE	0.07534	0.6715	0.862	TRUE	-0.0646	0.7413	0.8706	TRUE	-0.004637	0.9785	1	TRUE	0.1162	0.5024
2610029I01Rik	_NE	NA	TRUE	-0.005507	0.9764	0.9991	TRUE	0.118	0.3828	0.6198	TRUE	0.08515	0.5658	0.8497	TRUE	0.1623	0.3659	0.8058	TRUE	0.4854	0.005157	0.1174	TRUE	-0.1138	0.6013	0.982	TRUE	-0.2147	0.262	0.6588	TRUE	-0.1693	0.4545	0.6881	TRUE	-0.1994	0.2408	0.5599	TRUE	-0.02041	0.9143	0.9616	TRUE	-0.07209	0.6409	1	TRUE	0.04334	0.7713
2610034B18Rik	_NE	NA	TRUE	-0.1088	0.5928	0.9959	TRUE	0.08091	0.5879	0.7723	TRUE	0.00459	0.9771	0.9958	TRUE	-0.1962	0.2321	0.7247	TRUE	0.04383	0.7891	0.931	TRUE	0.06077	0.7765	0.9896	TRUE	-0.02121	0.9093	0.9762	TRUE	0.2693	0.2093	0.4386	TRUE	0.00713	0.9634	0.9862	TRUE	0.2943	0.1136	0.2992	TRUE	-0.2494	0.1415	1	TRUE	-0.1962	0.175
2610034M16Rik	AS	NA	TRUE	0.5175	0.2638	0.9959	TRUE	0.2094	0.5868	0.7716	TRUE	0.88	0.03536	0.2805	TRUE	-0.2742	0.5233	0.8695	TRUE	0.2182	0.5905	0.8499	TRUE	0.2297	0.6718	0.9825	TRUE	0.01612	0.9737	0.9934	TRUE	-1.024	0.04472	0.1538	FALSE	-1.335	0.08659	NA	TRUE	-0.9671	0.04788	0.1673	TRUE	0.353	0.4262	1	TRUE	0.4367	0.3733
2610035D17Rik	OL	NA	TRUE	0.1013	0.6031	0.9959	TRUE	0.2789	0.05012	0.1962	TRUE	-0.1925	0.2473	0.6425	TRUE	0.03804	0.8296	0.9645	TRUE	0.1652	0.3473	0.7171	TRUE	0.126	0.5696	0.9788	TRUE	-0.1355	0.5321	0.8318	TRUE	0.1531	0.4652	0.6966	TRUE	-0.2859	0.1015	0.3689	TRUE	-0.2145	0.2265	0.4636	TRUE	-0.06007	0.7091	1	TRUE	0.3858	0.02246
2610035F20Rik	_NE	NA	FALSE	0.843	0.212	NA	TRUE	0.3484	0.5493	0.7448	FALSE	-1.216	0.09131	NA	FALSE	-0.2308	0.7439	NA	TRUE	-0.8601	0.2163	0.6152	FALSE	0.4653	0.5781	NA	FALSE	-1.892	0.01189	NA	FALSE	0.701	0.3876	NA	FALSE	0.1458	0.7163	NA	FALSE	0.08486	0.8718	NA	FALSE	0.289	0.6524	NA	FALSE	0.04875	0.9396
2610037D02Rik	_NE	NA	FALSE	-0.6889	0.4388	NA	FALSE	-0.2411	0.7225	NA	FALSE	0.9123	0.1454	NA	FALSE	-0.6446	0.3945	NA	TRUE	0.1722	0.8127	0.9398	FALSE	-0.352	0.6727	NA	FALSE	-0.4182	0.6505	NA	FALSE	-0.3606	0.7013	NA	FALSE	1.239	0.1487	NA	FALSE	-0.4642	0.5026	NA	FALSE	-0.8596	0.3481	NA	FALSE	-0.4111	0.5634
2610039C10Rik	_NE	NA	TRUE	-0.04907	0.8613	0.9983	TRUE	0.04096	0.855	0.9326	TRUE	-0.09776	0.6427	0.8811	TRUE	0.2655	0.2575	0.7365	TRUE	0.06486	0.7757	0.9266	TRUE	-0.09947	0.742	0.9884	TRUE	-0.1469	0.5904	0.8571	TRUE	0.08891	0.7615	0.8888	TRUE	-0.4103	0.1401	0.4342	TRUE	-0.05006	0.8385	0.9238	TRUE	-0.1194	0.6057	1	TRUE	-0.003664	0.9864
2610044O15Rik	_NE	NA	TRUE	-0.1447	0.5786	0.9959	TRUE	0.4054	0.02339	0.1274	TRUE	-0.1856	0.3515	0.7255	TRUE	-0.1805	0.4912	0.8583	TRUE	-0.06631	0.7579	0.9207	TRUE	-0.08618	0.7742	0.9896	TRUE	-0.4209	0.1504	0.5333	TRUE	-0.01019	0.9769	0.9902	TRUE	0.2806	0.1365	0.4289	TRUE	0.2043	0.3701	0.6104	TRUE	-0.09962	0.635	1	TRUE	0.1766	0.3503
2610100L16Rik	_NE	NA	TRUE	0.6342	0.09345	0.9959	TRUE	-0.04187	0.8648	0.9367	TRUE	0.03916	0.8776	0.9683	TRUE	-0.1874	0.6012	0.8953	TRUE	-0.2323	0.4147	0.7605	TRUE	-0.1113	0.7594	0.9889	TRUE	-0.3474	0.3103	0.6997	TRUE	-0.4795	0.1955	0.4211	TRUE	-0.6206	0.04621	0.2448	TRUE	-0.1505	0.6392	0.8154	TRUE	-0.0469	0.8621	1	TRUE	-0.2037	0.4654
2610101N10Rik	_NE	NA	TRUE	-0.1897	0.1771	0.9959	TRUE	0.216	0.04841	0.1919	TRUE	-0.1886	0.02626	0.2407	TRUE	-0.27	0.09961	0.6188	TRUE	-0.006286	0.9689	0.9902	TRUE	0.002214	0.993	0.9982	TRUE	-0.3256	0.07166	0.3856	TRUE	-0.05881	0.8293	0.9239	TRUE	0.1487	0.2739	0.5949	TRUE	0.05679	0.6805	0.8381	TRUE	0.124	0.217	1	TRUE	-0.02854	0.7599
2610109H07Rik	N	NA	TRUE	-0.102	0.7967	0.996	TRUE	0.5636	0.09441	0.2822	TRUE	-0.5223	0.1659	0.5576	TRUE	-0.5389	0.195	0.7081	TRUE	0.4852	0.2512	0.6449	TRUE	-0.2225	0.6602	0.9825	TRUE	0.2832	0.5921	0.8581	TRUE	0.3436	0.5283	0.7443	TRUE	0.3689	0.3229	0.6374	FALSE	-0.4487	0.4017	NA	TRUE	0.2784	0.4918	1	TRUE	0.06159	0.852
2610203C20Rik	_NE	NA	TRUE	-0.0218	0.8856	0.9983	TRUE	0.1265	0.4437	0.6691	TRUE	-0.2243	0.06846	0.3845	TRUE	-0.4818	0.009928	0.2951	TRUE	-0.02087	0.8895	0.9684	TRUE	0.2701	0.2345	0.8745	TRUE	-0.4538	0.02538	0.2325	TRUE	0.1355	0.6228	0.811	TRUE	0.1072	0.4017	0.6999	TRUE	0.1456	0.321	0.5649	TRUE	0.06416	0.6263	1	TRUE	0.0703	0.5722
2610203C22Rik	_NE	NA	TRUE	-0.07241	0.9103	0.9991	TRUE	-0.09438	0.8456	0.9275	FALSE	-0.5457	0.3419	NA	FALSE	0.1799	0.7823	NA	TRUE	0.2079	0.7336	0.9106	TRUE	0.8879	0.1754	0.8162	TRUE	0.8059	0.2282	0.6249	TRUE	1.274	0.02054	0.08679	TRUE	-0.1964	0.4795	0.7539	TRUE	0.1157	0.6923	0.8453	FALSE	-1.726	0.01348	NA	FALSE	-0.4101	0.4646
2610204G22Rik	_NE	NA	TRUE	-0.2294	0.6311	0.9959	TRUE	-0.3472	0.3658	0.6035	TRUE	-0.6103	0.1356	0.5132	TRUE	0.33	0.4612	0.8467	TRUE	-0.1449	0.7651	0.9229	TRUE	-0.2563	0.662	0.9825	TRUE	0.5568	0.3087	0.6978	TRUE	0.3108	0.5483	0.7602	FALSE	-0.2449	0.6234	NA	FALSE	-0.05258	0.9136	NA	TRUE	-0.5773	0.1649	1	TRUE	0.06979	0.8815
2610206C17Rik	_NE	NA	FALSE	0.8372	0.3896	NA	FALSE	0.06907	0.9503	NA	FALSE	1.193	0.3473	NA	FALSE	1.368	0.3049	NA	FALSE	-1.581	0.1973	NA	FALSE	1.555	0.2122	NA	FALSE	3.125	0.1139	NA	FALSE	1.077	0.4823	NA	FALSE	0.5595	0.1873	NA	FALSE	-0.942	0.1772	NA	FALSE	1.343	0.3399	NA	FALSE	-0.3981	0.687
2610301B20Rik	_NE	NA	TRUE	-0.1222	0.455	0.9959	TRUE	0.2992	0.006876	0.0602	TRUE	-0.11	0.3027	0.6903	TRUE	0.06837	0.6162	0.9004	TRUE	0.269	0.07212	0.422	TRUE	0.08501	0.6464	0.9825	TRUE	-0.116	0.475	0.8027	TRUE	0.06977	0.6926	0.8509	TRUE	0.1504	0.2485	0.5658	TRUE	-0.03587	0.8004	0.9023	TRUE	0.05959	0.586	1	TRUE	0.1045	0.3422
2610301G19Rik	_NE	NA	TRUE	-0.00444	0.9751	0.9991	TRUE	-0.2229	0.04702	0.1893	TRUE	0.105	0.2166	0.6122	TRUE	0.0824	0.48	0.8547	TRUE	-0.04725	0.688	0.8919	TRUE	-0.1429	0.3832	0.9415	TRUE	0.1596	0.261	0.6577	TRUE	-0.1058	0.4801	0.7075	TRUE	-0.1533	0.1484	0.4443	TRUE	-0.04655	0.704	0.8515	TRUE	-0.01197	0.8946	1	TRUE	-0.03959	0.6573
2610305D13Rik	EC	NA	TRUE	-0.473	0.3732	0.9959	TRUE	0.1168	0.8021	0.9052	TRUE	-0.526	0.3156	0.7001	TRUE	-1.16	0.0647	0.56	TRUE	-0.9315	0.05228	0.3743	TRUE	-0.5436	0.4226	0.9561	TRUE	-0.4133	0.472	0.8012	TRUE	0.9392	0.2618	0.5033	FALSE	0.6097	0.22	NA	FALSE	0.1857	0.7475	NA	FALSE	-0.9704	0.1113	NA	TRUE	0.127	0.7897
2610306M01Rik	_NE	NA	TRUE	0.007623	0.9809	0.9991	TRUE	0.01109	0.9653	0.9859	TRUE	0.1208	0.6149	0.8689	TRUE	0.2614	0.3925	0.82	TRUE	0.01176	0.967	0.9898	TRUE	0.2124	0.5413	0.9788	TRUE	0.1928	0.5441	0.837	TRUE	0.2307	0.4544	0.6881	TRUE	0.02162	0.9279	0.9744	TRUE	0.03622	0.8966	0.9519	TRUE	-0.09305	0.696	1	TRUE	-0.06738	0.7952
2610307P16Rik	_NE	NA	FALSE	0.4659	0.5893	NA	FALSE	0.6062	0.4369	NA	FALSE	-0.8695	0.2685	NA	FALSE	-1.253	0.1604	NA	FALSE	-0.5209	0.5254	NA	FALSE	0.2729	0.7962	NA	FALSE	-0.9883	0.3265	NA	FALSE	2.05	0.02846	NA	FALSE	0.6621	0.5652	NA	FALSE	0.9262	0.3589	NA	FALSE	-0.9493	0.5087	NA	FALSE	1.063	0.2243
2610316D01Rik	_NE	NA	TRUE	0.2231	0.5734	0.9959	TRUE	0.02491	0.9352	0.9734	TRUE	0.2842	0.3525	0.7256	TRUE	-0.447	0.2022	0.7081	TRUE	-0.06116	0.8531	0.9556	TRUE	-0.5016	0.2101	0.8543	TRUE	0.1016	0.7937	0.9419	TRUE	-0.6414	0.1573	0.3667	FALSE	-0.2482	0.5027	NA	TRUE	0.06264	0.8616	0.935	TRUE	0.4715	0.2258	1	TRUE	-0.1696	0.6098
2610318N02Rik	_NE	NA	TRUE	0.3221	0.5819	0.9959	TRUE	0.01026	0.9818	0.9921	TRUE	0.7201	0.1695	0.5611	TRUE	0.1189	0.8161	0.9613	TRUE	-0.6584	0.1863	0.5859	FALSE	0.2696	0.6479	NA	FALSE	0.3759	0.5818	NA	FALSE	0.1256	0.8411	NA	FALSE	0.0115	0.9888	NA	FALSE	-1.253	0.04209	NA	TRUE	0.1237	0.8109	1	TRUE	-0.8573	0.1269
2610507B11Rik	_NE	NA	TRUE	-0.1248	0.5156	0.9959	TRUE	-0.0002368	0.9983	0.9991	TRUE	0.07639	0.4526	0.7904	TRUE	0.005396	0.9643	0.9934	TRUE	0.1413	0.299	0.6846	TRUE	0.1124	0.519	0.9764	TRUE	0.02919	0.8417	0.9595	TRUE	-0.09472	0.5639	0.7704	TRUE	0.06578	0.6086	0.8291	TRUE	-0.007779	0.9527	0.9808	TRUE	-0.003464	0.9739	1	TRUE	-0.003484	0.9744
2610507I01Rik	_NE	NA	TRUE	-0.08184	0.6247	0.9959	TRUE	0.1339	0.2949	0.5373	TRUE	-0.06476	0.6355	0.8778	TRUE	-0.05436	0.7254	0.9338	TRUE	0.2008	0.2195	0.6191	TRUE	0.2125	0.29	0.9	TRUE	-0.1032	0.5778	0.8517	TRUE	0.108	0.5585	0.7676	TRUE	-0.006716	0.9645	0.9866	TRUE	-0.09401	0.5637	0.7676	TRUE	-0.1507	0.2632	1	TRUE	-0.01184	0.9291
2610524H06Rik	_NE	NA	TRUE	-0.0556	0.8236	0.9983	TRUE	0.04851	0.7902	0.8978	TRUE	0.01946	0.9277	0.9824	TRUE	-0.04308	0.8471	0.9696	TRUE	0.1362	0.534	0.8261	TRUE	-0.1853	0.4756	0.9691	TRUE	-0.3277	0.1714	0.5634	TRUE	0.6189	0.01562	0.07038	TRUE	-0.3619	0.0646	0.2942	TRUE	0.2019	0.3245	0.5678	TRUE	0.1402	0.3846	1	TRUE	-0.393	0.0444
2610528A11Rik	MG	NA	TRUE	0.8865	0.1974	0.9959	FALSE	1.263	0.07471	NA	FALSE	-0.06241	0.9261	NA	FALSE	-0.7282	0.3185	NA	TRUE	-0.2224	0.7385	0.9135	FALSE	1.8	0.04271	NA	FALSE	0.1758	0.8507	NA	TRUE	1.614	0.02741	0.1078	FALSE	-0.7954	0.5163	NA	FALSE	1.041	0.1022	NA	FALSE	-1.26	0.1122	NA	FALSE	-0.006078	0.9925
2610528E23Rik	_NE	NA	TRUE	0.1381	0.6173	0.9959	TRUE	0.1227	0.5397	0.7389	TRUE	0.2127	0.3004	0.6882	TRUE	-0.009395	0.9692	0.9944	TRUE	0.05638	0.8156	0.9407	TRUE	-0.01637	0.9567	0.9975	TRUE	0.04201	0.8904	0.9708	TRUE	0.03011	0.919	0.9663	TRUE	-0.06687	0.7516	0.9012	TRUE	-0.2645	0.3278	0.5714	TRUE	-0.2087	0.3535	1	TRUE	-0.0352	0.8727
2610528J11Rik	_NE	NA	FALSE	-1.368	0.3795	NA	FALSE	0	1	NA	FALSE	-2.51	0.1488	NA	FALSE	-0.5305	0.7034	NA	FALSE	1.801	0.283	NA	FALSE	1.844	0.2673	NA	FALSE	0.7699	0.6187	NA	FALSE	-3.002	0.08873	NA	FALSE	0	1	NA	FALSE	0	1	NA	FALSE	1.907	0.2417	NA	FALSE	1.868	0.2597
2700007P21Rik	_NE	NA	TRUE	-0.204	0.1784	0.9959	TRUE	0.1923	0.07886	0.2567	TRUE	-0.05529	0.5868	0.8579	TRUE	0.07157	0.5757	0.8858	TRUE	0.204	0.1627	0.558	TRUE	0.01618	0.9276	0.9975	TRUE	-0.1472	0.3884	0.752	TRUE	0.09448	0.5821	0.7836	TRUE	0.1325	0.3401	0.6511	TRUE	0.06929	0.6195	0.8032	TRUE	-0.03734	0.7778	1	TRUE	0.1389	0.2084
2700023E23Rik	_NE	NA	TRUE	0.2603	0.4417	0.9959	TRUE	-0.09882	0.682	0.8317	TRUE	-0.2785	0.275	0.6645	TRUE	0.1075	0.7288	0.9357	TRUE	-0.0409	0.8944	0.9693	TRUE	0.2762	0.4566	0.9653	TRUE	-0.08688	0.8107	0.9479	TRUE	0.2077	0.5629	0.7699	TRUE	0.01101	0.9657	0.9867	TRUE	-0.4221	0.1471	0.3541	TRUE	-0.1763	0.477	1	TRUE	-0.04582	0.8721
2700029M09Rik	_NE	NA	TRUE	-0.02762	0.867	0.9983	TRUE	0.3426	0.005752	0.05439	TRUE	-0.043	0.7206	0.9107	TRUE	0.04938	0.742	0.9393	TRUE	0.2989	0.05232	0.3743	TRUE	0.1162	0.5759	0.9788	TRUE	-0.1799	0.377	0.7432	TRUE	0.1071	0.5591	0.7676	TRUE	-0.12	0.4792	0.7537	TRUE	0.1694	0.2915	0.5342	TRUE	0.1408	0.2476	1	TRUE	0.06033	0.6478
2700038G22Rik	_NE	NA	TRUE	0.02762	0.9448	0.9991	TRUE	0.03342	0.9169	0.9642	TRUE	0.267	0.4763	0.8045	TRUE	-0.5553	0.1746	0.6913	TRUE	-0.178	0.6163	0.8618	TRUE	-0.1066	0.8225	0.9904	TRUE	-0.6127	0.1732	0.5667	TRUE	0.2669	0.5552	0.7651	FALSE	0.06986	0.8827	NA	TRUE	-0.1174	0.7508	0.8754	TRUE	-0.2322	0.5379	1	TRUE	-0.09393	0.8046
2700046A07Rik	_NE	NA	TRUE	0.6762	0.1757	0.9959	TRUE	-0.3716	0.3968	0.6317	TRUE	0.08378	0.8534	0.9612	TRUE	0.5015	0.3645	0.8047	TRUE	0.4101	0.4379	0.7743	FALSE	0.09475	0.8909	NA	TRUE	-0.562	0.324	0.7094	TRUE	-0.07955	0.8955	0.9564	FALSE	0.5377	0.377	NA	FALSE	0.6393	0.2757	NA	FALSE	-0.1702	0.7766	NA	TRUE	0.6914	0.1674
2700046G09Rik	_NE	NA	TRUE	-0.146	0.6783	0.9959	TRUE	-0.5695	0.03633	0.1629	TRUE	-0.1135	0.6797	0.8956	TRUE	-0.3616	0.2618	0.7404	TRUE	-0.3256	0.3493	0.7183	TRUE	-0.4008	0.3614	0.9344	TRUE	-0.2446	0.5171	0.8236	TRUE	0.3676	0.3035	0.5517	TRUE	-0.6694	0.0279	0.1886	TRUE	0.6793	0.03477	0.1335	TRUE	0.05635	0.8315	1	TRUE	-0.3551	0.2015
2700049A03Rik	_NE	NA	TRUE	-0.1781	0.4353	0.9959	TRUE	0.1321	0.417	0.6485	TRUE	-0.1071	0.5419	0.8392	TRUE	0.009749	0.9651	0.9934	TRUE	-0.1833	0.3324	0.7071	TRUE	0.04182	0.8804	0.9944	TRUE	-0.06684	0.7517	0.9278	TRUE	-0.2729	0.3401	0.5876	TRUE	0.4094	0.01421	0.1255	TRUE	-0.146	0.4741	0.7005	TRUE	-0.06274	0.7252	1	TRUE	0.1694	0.371
2700050L05Rik	_NE	NA	TRUE	-0.2395	0.1673	0.9959	TRUE	0.1645	0.1831	0.4107	TRUE	-0.1316	0.2904	0.6791	TRUE	0.1003	0.4818	0.8553	TRUE	-0.02968	0.8479	0.9537	TRUE	-0.03369	0.8606	0.9928	TRUE	-0.1168	0.4768	0.8039	TRUE	-0.3791	0.03399	0.1258	TRUE	0.03957	0.7583	0.9041	TRUE	-0.2149	0.1312	0.3281	TRUE	0.1149	0.4369	1	TRUE	0.1893	0.0915
2700054A10Rik	_NE	NA	TRUE	0.04721	0.8831	0.9983	TRUE	-0.09981	0.6427	0.8091	TRUE	0.03378	0.8788	0.9688	TRUE	0.00959	0.9708	0.9949	TRUE	0.1473	0.5352	0.8266	TRUE	-0.1807	0.5302	0.9787	TRUE	0.06217	0.8236	0.9514	TRUE	0.06941	0.8274	0.9234	TRUE	0.2135	0.3667	0.6735	TRUE	0.09926	0.6988	0.8488	TRUE	0.06834	0.7877	1	TRUE	-0.04217	0.8616
2700060E02Rik	_NE	NA	TRUE	-0.1408	0.3229	0.9959	TRUE	0.3383	0.00127	0.01921	TRUE	-0.07289	0.4424	0.7843	TRUE	0.1183	0.3782	0.8112	TRUE	0.3422	0.02756	0.2855	TRUE	0.1058	0.5529	0.9788	TRUE	-0.1413	0.3954	0.7566	TRUE	0.2181	0.2229	0.4569	TRUE	-0.05252	0.7052	0.8804	TRUE	0.05192	0.7142	0.8573	TRUE	0.01619	0.8737	1	TRUE	-0.0569	0.5967
2700062C07Rik	_NE	NA	TRUE	-0.0613	0.7742	0.9959	TRUE	0.1313	0.4041	0.638	TRUE	-0.05693	0.7492	0.9216	TRUE	0.07005	0.7181	0.9317	TRUE	0.1014	0.6056	0.8571	TRUE	0.1696	0.4907	0.9725	TRUE	0.08725	0.6963	0.9083	TRUE	0.07035	0.7734	0.8948	TRUE	-0.09796	0.5685	0.805	TRUE	-0.1746	0.3918	0.6294	TRUE	0.09836	0.556	1	TRUE	0.04071	0.8135
2700069I18Rik	_NE	NA	TRUE	-0.01435	0.9782	0.9991	TRUE	0.8071	0.06715	0.2339	TRUE	0.3898	0.4421	0.7843	TRUE	0.89	0.07537	0.5846	TRUE	0.2811	0.5846	0.8486	FALSE	-0.1638	0.7936	NA	TRUE	-1.099	0.0894	0.4277	TRUE	-0.2321	0.7114	0.8604	FALSE	0.6472	0.2528	NA	FALSE	-0.4102	0.51	NA	FALSE	-0.2272	0.7481	NA	TRUE	-0.4074	0.4054
2700070H01Rik	_NE	NA	TRUE	0.2057	0.7682	0.9959	FALSE	-0.3573	0.5805	NA	TRUE	-1.289	0.06212	0.3687	FALSE	-0.09012	0.9067	NA	FALSE	0.375	0.6107	NA	FALSE	-0.595	0.4861	NA	FALSE	-1.995	0.06895	NA	FALSE	-1.119	0.1728	NA	FALSE	-2.207	0.01346	NA	FALSE	0.3191	0.6656	NA	FALSE	0.577	0.4653	NA	FALSE	-0.8749	0.1286
2700078E11Rik	_NE	NA	TRUE	-0.1559	0.2376	0.9959	TRUE	0.1754	0.1007	0.2926	TRUE	-0.05342	0.5381	0.8365	TRUE	0.05308	0.6542	0.9125	TRUE	0.2402	0.1022	0.4731	TRUE	0.00303	0.9855	0.9978	TRUE	-0.1331	0.341	0.7219	TRUE	0.04801	0.7481	0.8812	TRUE	0.1536	0.1631	0.4662	TRUE	0.1109	0.3555	0.5974	TRUE	0.1149	0.2273	1	TRUE	0.02039	0.8337
2700081L22Rik	_NE	NA	TRUE	-0.2135	0.7042	0.9959	TRUE	0.07866	0.8996	0.9552	FALSE	0.3581	0.539	NA	TRUE	0.4235	0.4896	0.8578	TRUE	0.281	0.665	0.8824	FALSE	-1.042	0.1473	NA	FALSE	-0.7473	0.3139	NA	FALSE	1.314	0.07033	NA	FALSE	-2.044	0.02586	NA	FALSE	-0.6133	0.3731	NA	FALSE	-0.0506	0.9448	NA	FALSE	0.0607	0.9338
2700081O15Rik	_NE	NA	TRUE	-0.07018	0.6582	0.9959	TRUE	-0.02675	0.8242	0.9168	TRUE	0.1583	0.1021	0.4583	TRUE	0.1762	0.1792	0.6952	TRUE	-0.1536	0.2671	0.6592	TRUE	-0.04377	0.8077	0.9896	TRUE	0.1287	0.4389	0.7843	TRUE	-0.1983	0.2401	0.4785	TRUE	-0.09746	0.4083	0.7032	TRUE	-0.2924	0.04776	0.167	TRUE	-0.06454	0.4738	1	TRUE	0.09549	0.3373
2700086A05Rik	_NE	NA	FALSE	0	1	NA	FALSE	0	1	NA	FALSE	0	1	NA	FALSE	0	1	NA	FALSE	0	1	NA	FALSE	0	1	NA	FALSE	0	1	NA	FALSE	0	1	NA	FALSE	0	1	NA	FALSE	0	1	NA	FALSE	0	1	NA	FALSE	0	1
2700089E24Rik	_NE	NA	TRUE	-0.1004	0.4727	0.9959	TRUE	0.2523	0.01517	0.09952	TRUE	-0.1742	0.06119	0.3663	TRUE	-0.09731	0.4836	0.8553	TRUE	0.03409	0.8102	0.9387	TRUE	0.06582	0.7134	0.986	TRUE	-0.3088	0.05997	0.3554	TRUE	-0.3596	0.1128	0.2938	TRUE	-0.003821	0.9788	0.9912	TRUE	-0.297	0.01494	0.07218	TRUE	0.1238	0.1746	1	TRUE	0.0388	0.7013
2700089I24Rik	_NE	NA	FALSE	0	1	NA	FALSE	0	1	NA	FALSE	0	1	NA	FALSE	1.848	0.2695	NA	FALSE	3.794	0.02694	NA	FALSE	-0.8424	0.5921	NA	FALSE	0.8052	0.6043	NA	FALSE	0	1	NA	FALSE	0	1	NA	FALSE	0	1	NA	FALSE	-1.811	0.2656	NA	FALSE	1.801	0.2681
2700090O03Rik	N	NA	TRUE	-0.1048	0.7578	0.9959	TRUE	0.5695	0.01552	0.1005	TRUE	0.3052	0.3246	0.7063	TRUE	0.2209	0.4376	0.8389	TRUE	0.3092	0.2557	0.6491	TRUE	-0.04724	0.8902	0.9957	TRUE	-0.2784	0.4006	0.7589	TRUE	-0.008844	0.9806	0.9907	TRUE	0.05945	0.8284	0.9343	TRUE	-0.1483	0.6263	0.8076	TRUE	0.2011	0.4441	1	TRUE	-0.1885	0.5191
2700094K13Rik	_NE	NA	TRUE	0.4173	0.2115	0.9959	TRUE	-0.5856	0.01114	0.08222	TRUE	0.6536	0.004095	0.08516	TRUE	0.03864	0.8793	0.9774	TRUE	-0.3943	0.1436	0.5339	TRUE	-0.2678	0.4686	0.9667	TRUE	0.4208	0.1858	0.5803	TRUE	-0.2877	0.3662	0.6109	TRUE	-0.06657	0.7586	0.9042	TRUE	0.08351	0.7927	0.8989	TRUE	0.0473	0.7933	1	TRUE	-0.2973	0.3147
2700097O09Rik	_NE	NA	TRUE	-0.1431	0.6567	0.9959	TRUE	0.2076	0.3515	0.5919	TRUE	-0.1326	0.5667	0.85	TRUE	-0.1693	0.5316	0.8702	TRUE	-0.06214	0.8079	0.9379	TRUE	0.4433	0.1631	0.8017	TRUE	0.06553	0.8301	0.9541	TRUE	0.04952	0.8769	0.9468	TRUE	-0.163	0.5169	0.7783	TRUE	-0.004361	0.9873	0.9955	TRUE	-0.1316	0.5907	1	TRUE	0.1089	0.6708
2700099C18Rik	_NE	1	TRUE	-0.0576	0.9306	0.9991	FALSE	0.5207	0.3733	NA	TRUE	-0.2646	0.6193	0.8707	FALSE	0.457	0.4671	NA	TRUE	0.3046	0.5925	0.8508	FALSE	-1.066	0.1551	NA	FALSE	1.248	0.1534	NA	TRUE	1.971	0.001975	0.01357	TRUE	0.0495	0.8409	0.9389	TRUE	0.1161	0.7027	0.8509	FALSE	-1.693	0.02647	NA	FALSE	0.214	0.6965
2810001G20Rik	_NE	NA	TRUE	0.1831	0.5163	0.9959	TRUE	0.01524	0.9368	0.9744	TRUE	0.01803	0.9331	0.9829	TRUE	0.204	0.3955	0.821	TRUE	0.004675	0.9842	0.9946	TRUE	-0.2073	0.49	0.9722	TRUE	-0.377	0.1642	0.5522	TRUE	0.2645	0.3715	0.6155	TRUE	-0.1105	0.603	0.8259	TRUE	-0.1259	0.5885	0.7846	TRUE	-0.1616	0.3907	1	TRUE	0.1058	0.6418
2810002D19Rik	_NE	NA	TRUE	-0.2006	0.536	0.9959	TRUE	0.5585	0.01611	0.1026	TRUE	-0.2963	0.2128	0.6098	TRUE	-0.05251	0.8557	0.9716	TRUE	0.05791	0.8473	0.9534	TRUE	0.01432	0.967	0.9975	TRUE	-0.2882	0.367	0.7394	TRUE	-0.02873	0.9376	0.9737	TRUE	0.257	0.3115	0.6281	TRUE	-0.5483	0.06666	0.2111	TRUE	0.2447	0.4154	1	TRUE	0.2598	0.2977
2810002N01Rik	_NE	NA	TRUE	0.165	0.3964	0.9959	TRUE	-0.01464	0.9141	0.963	TRUE	0.1449	0.3623	0.7325	TRUE	0.0397	0.8147	0.961	TRUE	0.1875	0.2726	0.6645	TRUE	-0.05407	0.804	0.9896	TRUE	-0.1734	0.3882	0.752	TRUE	0.1612	0.46	0.6921	TRUE	-0.07316	0.6428	0.8472	TRUE	0.135	0.4531	0.6844	TRUE	-0.1362	0.3573	1	TRUE	-0.07587	0.647
2810004N23Rik	_NE	NA	TRUE	-0.01946	0.927	0.9991	TRUE	-0.03783	0.8153	0.9123	TRUE	-0.0273	0.8748	0.9679	TRUE	-0.01194	0.953	0.9925	TRUE	0.0542	0.79	0.9315	TRUE	0.2396	0.3136	0.9105	TRUE	0.008795	0.9671	0.9907	TRUE	-0.0441	0.8508	0.9338	TRUE	0.09023	0.6209	0.8364	TRUE	-0.02556	0.8961	0.9517	TRUE	0.01314	0.9459	1	TRUE	0.149	0.422
2810006K23Rik	_NE	NA	TRUE	-0.05116	0.8226	0.9983	TRUE	0.3385	0.0384	0.1683	TRUE	0.004772	0.9801	0.9966	TRUE	0.3592	0.08318	0.5955	TRUE	0.3225	0.1136	0.4903	TRUE	0.4892	0.04369	0.5153	TRUE	0.09587	0.6777	0.8989	TRUE	-0.1359	0.5679	0.7735	TRUE	0.1619	0.362	0.6701	TRUE	-0.4078	0.04826	0.1681	TRUE	0.02105	0.9001	1	TRUE	0.2684	0.1166
2810007J24Rik	_NE	NA	FALSE	-3.326	0.05832	NA	FALSE	0	1	NA	FALSE	0	1	NA	FALSE	0	1	NA	FALSE	0	1	NA	FALSE	0	1	NA	FALSE	1.839	0.3392	NA	FALSE	0	1	NA	FALSE	0	1	NA	FALSE	1.815	0.345	NA	FALSE	0	1	NA	FALSE	0	1
2810008D09Rik	_NE	NA	TRUE	0.4804	0.1005	0.9959	TRUE	-0.4126	0.03455	0.1598	TRUE	0.3714	0.07347	0.3953	TRUE	-0.1094	0.64	0.9082	TRUE	-0.4246	0.1805	0.5786	TRUE	-0.2267	0.5114	0.9751	TRUE	-0.04611	0.8703	0.9654	TRUE	0.09217	0.7551	0.885	TRUE	-0.1979	0.3544	0.6645	TRUE	-0.1868	0.4597	0.6892	TRUE	-0.03669	0.8072	1	TRUE	-0.07786	0.7542
2810008M24Rik	_NE	NA	TRUE	-0.1759	0.2653	0.9959	TRUE	0.2701	0.03054	0.1492	TRUE	-0.1203	0.2425	0.639	TRUE	0.04429	0.7399	0.9385	TRUE	0.3151	0.02359	0.2632	TRUE	0.1897	0.3189	0.9136	TRUE	-0.2949	0.1406	0.5209	TRUE	-0.1051	0.597	0.7946	TRUE	0.04349	0.715	0.8858	TRUE	-0.05224	0.709	0.8546	TRUE	0.008704	0.9407	1	TRUE	0.2422	0.02808
2810011L19Rik	_NE	3	TRUE	0.0854	0.7025	0.9959	TRUE	0.08602	0.5645	0.7562	TRUE	-0.008595	0.9558	0.9888	TRUE	0.1091	0.5697	0.883	TRUE	0.05292	0.749	0.9174	TRUE	0.04175	0.8717	0.9936	TRUE	-0.2114	0.244	0.6421	TRUE	-0.6761	0.001424	0.01038	TRUE	-0.02541	0.8659	0.9493	TRUE	-0.8201	4.133e-06	6.762e-05	TRUE	-0.1072	0.5612	1	TRUE	-0.234	0.1697
2810013P06Rik	_NE	NA	TRUE	-0.03874	0.8329	0.9983	TRUE	0.2072	0.1273	0.3361	TRUE	0.01564	0.9177	0.9798	TRUE	-0.1503	0.3958	0.821	TRUE	-0.1256	0.4476	0.7785	TRUE	0.07085	0.7399	0.9884	TRUE	-0.02298	0.9126	0.9768	TRUE	0.2001	0.3143	0.5625	TRUE	-0.1891	0.231	0.549	TRUE	-0.3079	0.08245	0.2444	TRUE	-0.07076	0.6468	1	TRUE	0.0894	0.5333
2810021B07Rik	_NE	NA	TRUE	-0.1783	0.4624	0.9959	TRUE	0.09499	0.5889	0.7732	TRUE	-0.237	0.2495	0.645	TRUE	-0.09415	0.685	0.9234	TRUE	0.1009	0.6356	0.8711	TRUE	0.1016	0.7292	0.986	TRUE	-0.2009	0.4611	0.7966	TRUE	0.3584	0.2048	0.433	TRUE	-0.1323	0.4494	0.7336	TRUE	0.4725	0.03436	0.1325	TRUE	-0.1281	0.5126	1	TRUE	-0.04927	0.7985
2810021J22Rik	_NE	NA	TRUE	-0.01776	0.9314	0.9991	TRUE	0.3153	0.04429	0.1836	TRUE	-0.05385	0.7559	0.9238	TRUE	0.06533	0.7289	0.9357	TRUE	0.2143	0.2837	0.6747	TRUE	-0.005678	0.9807	0.9978	TRUE	-0.1962	0.3777	0.7439	TRUE	-0.1667	0.4848	0.7114	TRUE	-0.01324	0.9411	0.9788	TRUE	-0.1477	0.469	0.6972	TRUE	-0.1333	0.44	1	TRUE	0.0003023	0.9986
2810025M15Rik	_NE	NA	TRUE	0.02815	0.9015	0.9991	TRUE	0.171	0.3918	0.6278	TRUE	-0.205	0.2472	0.6425	TRUE	-0.002115	0.9918	0.9988	TRUE	0.00198	0.992	0.9972	TRUE	0.2619	0.2817	0.8995	TRUE	0.4332	0.07138	0.3849	TRUE	0.4005	0.09752	0.2677	TRUE	0.2206	0.2257	0.5438	TRUE	-0.05825	0.7633	0.8827	TRUE	0.01864	0.9055	1	TRUE	0.04728	0.7904
2810029C07Rik	_NE	NA	TRUE	-0.002374	0.9919	0.9998	TRUE	-0.1024	0.5487	0.7446	TRUE	0.002383	0.9912	0.9989	TRUE	-0.08108	0.6907	0.9235	TRUE	0.1101	0.6067	0.8575	TRUE	-0.07514	0.7861	0.9896	TRUE	0.05464	0.8245	0.9517	TRUE	0.4933	0.02987	0.1145	TRUE	-0.3645	0.04944	0.2541	TRUE	0.4221	0.0351	0.1345	TRUE	0.2208	0.1752	1	TRUE	-0.2157	0.19
2810030E01Rik	AS	NA	TRUE	-0.2662	0.1706	0.9959	TRUE	0.06984	0.6624	0.8211	TRUE	0.01695	0.9089	0.9775	TRUE	0.1779	0.3105	0.772	TRUE	0.153	0.3949	0.7476	TRUE	0.1523	0.4884	0.9719	TRUE	-0.2395	0.2778	0.669	TRUE	-0.3234	0.1474	0.351	TRUE	-0.04729	0.749	0.9004	TRUE	-0.141	0.431	0.6655	TRUE	-0.05376	0.7993	1	TRUE	0.01874	0.913
2810032G03Rik	_NE	NA	TRUE	-0.05547	0.8404	0.9983	TRUE	0.1612	0.4864	0.7005	TRUE	0.03393	0.8672	0.965	TRUE	0.2579	0.3234	0.7794	TRUE	0.2725	0.2791	0.6704	TRUE	0.3386	0.2687	0.8914	TRUE	-0.2134	0.5226	0.8262	TRUE	-0.4008	0.2185	0.4515	TRUE	-0.2209	0.3063	0.6243	TRUE	-0.4543	0.08955	0.2584	TRUE	-0.003731	0.9867	1	TRUE	-0.1654	0.4607
2810046L04Rik	_NE	NA	TRUE	-0.09677	0.5368	0.9959	TRUE	-0.07682	0.5022	0.7118	TRUE	0.007832	0.9438	0.986	TRUE	0.07336	0.5962	0.8936	TRUE	-0.1508	0.2746	0.6665	TRUE	-0.104	0.5875	0.979	TRUE	0.1067	0.5211	0.8253	TRUE	-0.05584	0.7527	0.884	TRUE	-0.09093	0.4574	0.7396	TRUE	-0.09633	0.4791	0.7047	TRUE	-0.08754	0.4426	1	TRUE	-0.08513	0.4236
2810047C21Rik1	_NE	NA	FALSE	-0.5187	0.5069	NA	TRUE	-1.525	0.02037	0.1177	TRUE	-0.8764	0.2738	0.664	TRUE	-0.2448	0.7291	0.9357	TRUE	-0.3243	0.5957	0.8525	FALSE	-0.4573	0.6128	NA	TRUE	-0.8609	0.2932	0.6853	TRUE	-0.06748	0.9169	0.9655	FALSE	0.4638	0.5091	NA	TRUE	-0.1855	0.7115	0.8558	FALSE	0.06346	0.9571	NA	FALSE	0.4884	0.4658
2810049E08Rik	_NE	NA	TRUE	-0.1618	0.626	0.9959	TRUE	0.07271	0.7552	0.8778	TRUE	0.2042	0.3835	0.7482	TRUE	-0.2501	0.4369	0.8384	TRUE	0.2115	0.4119	0.7586	TRUE	-0.5685	0.1334	0.7698	TRUE	-0.07879	0.8527	0.9622	TRUE	0.3944	0.2767	0.5214	TRUE	-0.1708	0.4874	0.7597	TRUE	0.6697	0.01282	0.06426	TRUE	0.2023	0.422	1	TRUE	-0.52	0.03879
2810055F11Rik	_NE	NA	TRUE	0.03535	0.936	0.9991	TRUE	0.06458	0.8347	0.9224	TRUE	-0.07093	0.8521	0.961	TRUE	-0.1975	0.5831	0.8891	TRUE	-0.1615	0.6585	0.8795	TRUE	-0.1412	0.7558	0.9889	TRUE	0.02392	0.9557	0.9887	TRUE	0.3876	0.3356	0.5833	TRUE	0.1401	0.6769	0.8648	TRUE	0.07035	0.8426	0.9253	TRUE	-0.05351	0.8734	1	TRUE	-0.4745	0.2077
2810055G20Rik	AS	NA	TRUE	0.006091	0.988	0.9991	TRUE	0.02759	0.9323	0.972	TRUE	-0.003135	0.9923	0.999	TRUE	-0.297	0.4813	0.855	TRUE	-0.04158	0.9084	0.9723	TRUE	0.194	0.6969	0.9825	TRUE	-0.2516	0.5477	0.8383	TRUE	0.7075	0.1489	0.3538	FALSE	-0.2994	0.4342	NA	TRUE	0.4308	0.2265	0.4636	TRUE	-0.2583	0.5126	1	TRUE	0.1392	0.6817
2810403A07Rik	_NE	NA	TRUE	0.05019	0.7376	0.9959	TRUE	0.239	0.02469	0.1308	TRUE	-0.1444	0.181	0.5736	TRUE	-0.0769	0.5465	0.8735	TRUE	0.09982	0.4562	0.7836	TRUE	0.1685	0.339	0.9223	TRUE	-0.09891	0.5081	0.8193	TRUE	0.08407	0.6181	0.8076	TRUE	0.0964	0.4017	0.6999	TRUE	-0.118	0.3313	0.5744	TRUE	0.01303	0.8934	1	TRUE	0.04518	0.6306
2810403D21Rik	_NE	1	TRUE	-0.2969	0.5695	0.9959	TRUE	0.4565	0.2311	0.4699	TRUE	0.3288	0.4356	0.7798	TRUE	-0.1088	0.8203	0.9616	TRUE	0.1608	0.7109	0.8997	TRUE	-1.6	0.005502	0.1538	TRUE	-0.7499	0.261	0.6577	TRUE	1.38	0.006396	0.03475	FALSE	-0.4597	0.4037	NA	TRUE	1.037	0.01807	0.08294	FALSE	0.1379	0.8024	NA	TRUE	-0.3555	0.4604
2810404M03Rik	_NE	NA	FALSE	0.01885	0.9851	NA	FALSE	-0.9516	0.3436	NA	FALSE	-0.604	0.5915	NA	FALSE	0.4433	0.6632	NA	FALSE	-0.1427	0.9081	NA	FALSE	-0.01526	0.9891	NA	FALSE	0.2563	0.8345	NA	FALSE	-0.4835	0.6548	NA	FALSE	1.803	0.2736	NA	FALSE	0.4714	0.6616	NA	FALSE	-1.869	0.2584	NA	FALSE	-1.702	0.1177
2810405F15Rik	_NE	NA	FALSE	4.052	0.01965	NA	FALSE	-1.47	0.2779	NA	FALSE	2.218	0.08514	NA	FALSE	-1.352	0.3646	NA	FALSE	1.863	0.127	NA	FALSE	-1.905	0.2522	NA	FALSE	-1.068	0.4431	NA	FALSE	-2.534	0.1516	NA	FALSE	0.4036	0.5999	NA	FALSE	-0.2676	0.6626	NA	FALSE	0.9908	0.3141	NA	FALSE	-0.09207	0.9396
2810405K02Rik	_NE	NA	TRUE	0.3259	0.06367	0.9959	TRUE	-0.1898	0.137	0.3506	TRUE	0.4448	0.001032	0.03601	TRUE	0.2049	0.1418	0.6595	TRUE	-0.0151	0.9326	0.9787	TRUE	-0.1778	0.3777	0.9409	TRUE	0.2607	0.1288	0.5009	TRUE	-0.1889	0.477	0.7054	TRUE	-0.2252	0.2223	0.5411	TRUE	-0.112	0.619	0.803	TRUE	0.01942	0.852	1	TRUE	0.007349	0.955
2810407C02Rik	_NE	NA	TRUE	-0.1181	0.4708	0.9959	TRUE	0.259	0.01772	0.1081	TRUE	-0.1366	0.1203	0.4903	TRUE	0.006855	0.9525	0.9925	TRUE	0.2307	0.07336	0.4233	TRUE	0.1054	0.5479	0.9788	TRUE	-0.2144	0.182	0.5774	TRUE	0.04083	0.8143	0.9163	TRUE	0.1734	0.1877	0.4985	TRUE	0.02182	0.8702	0.94	TRUE	0.09899	0.3429	1	TRUE	0.07226	0.4488
2810408A11Rik	_NE	NA	TRUE	0.9147	0.2081	0.9959	TRUE	-0.537	0.3553	0.5953	FALSE	0.7015	0.3387	NA	TRUE	-0.2095	0.717	0.931	TRUE	-0.5942	0.4186	0.7629	FALSE	0.3045	0.6676	NA	TRUE	-1.024	0.2485	0.6469	FALSE	1.698	0.01452	NA	FALSE	0.7113	0.3317	NA	TRUE	2.37	0.001339	0.01042	FALSE	0.1598	0.7714	NA	FALSE	-0.9823	0.1354
2810408I11Rik	_NE	NA	FALSE	0.4119	0.5993	NA	FALSE	-0.2895	0.6654	NA	FALSE	-0.1206	0.8914	NA	FALSE	-0.1879	0.7934	NA	FALSE	0.2372	0.7766	NA	FALSE	-1.65	0.1104	NA	FALSE	-1.357	0.1448	NA	FALSE	0.9172	0.2299	NA	FALSE	-1.648	0.0917	NA	FALSE	0.493	0.5358	NA	FALSE	0.8128	0.4149	NA	FALSE	-0.7029	0.3669
2810408M09Rik	_NE	NA	TRUE	0.1488	0.4949	0.9959	TRUE	-0.1494	0.3292	0.5727	TRUE	-0.005883	0.9725	0.9941	TRUE	0.2087	0.2643	0.7413	TRUE	0.06341	0.7325	0.9106	TRUE	0.008373	0.9708	0.9975	TRUE	-0.04653	0.8147	0.9484	TRUE	0.2456	0.2726	0.5163	TRUE	-0.01306	0.9443	0.98	TRUE	0.2165	0.2343	0.4725	TRUE	0.1085	0.5162	1	TRUE	0.02434	0.8826
2810410L24Rik	_NE	NA	TRUE	0.2523	0.4663	0.9959	TRUE	-0.5132	0.03475	0.1602	TRUE	0.4648	0.08223	0.4177	TRUE	-0.2568	0.3883	0.8177	TRUE	-0.2765	0.3837	0.7407	TRUE	0.2088	0.5788	0.9788	TRUE	0.6254	0.06943	0.3806	TRUE	0.2862	0.3764	0.6206	TRUE	0.2378	0.3641	0.6715	TRUE	0.143	0.6185	0.8029	TRUE	-0.1179	0.6616	1	TRUE	-0.1038	0.7002
2810417H13Rik	_NE	1	TRUE	0.2542	0.672	0.9959	TRUE	0.7236	0.102	0.2946	FALSE	-0.9791	0.2059	NA	TRUE	-0.3349	0.5902	0.8911	TRUE	1.041	0.07817	0.4334	TRUE	2.299	0.005341	0.1513	FALSE	0.3273	0.6475	NA	TRUE	2.193	0.001473	0.01068	FALSE	0.4639	0.509	NA	TRUE	1.493	0.004989	0.03059	FALSE	-0.7577	0.3145	NA	FALSE	0.3209	0.5862
2810422J05Rik	_NE	NA	TRUE	0.01319	0.9463	0.9991	TRUE	-0.08495	0.5457	0.7431	TRUE	0.08336	0.5541	0.8445	TRUE	0.004989	0.9745	0.9953	TRUE	0.0685	0.6536	0.8781	TRUE	-0.1154	0.5605	0.9788	TRUE	0.2063	0.2431	0.6415	TRUE	0.4224	0.0214	0.0894	TRUE	-0.1476	0.3162	0.632	TRUE	0.3606	0.01964	0.08822	TRUE	0.09149	0.4571	1	TRUE	-0.1705	0.2086
2810422O20Rik	_NE	NA	TRUE	-0.268	0.4082	0.9959	TRUE	0.456	0.07274	0.2446	TRUE	-0.1178	0.6258	0.8738	TRUE	0.2554	0.3614	0.8038	TRUE	0.48	0.07302	0.4229	TRUE	-0.06814	0.8467	0.9927	TRUE	-0.3616	0.2606	0.6574	TRUE	-0.06842	0.837	0.9273	TRUE	0.04034	0.873	0.953	TRUE	0.04059	0.8937	0.9503	TRUE	-0.2371	0.4076	1	TRUE	0.2852	0.2639
2810428I15Rik	_NE	NA	TRUE	0.4748	0.08218	0.9959	TRUE	-0.5036	0.009706	0.07509	TRUE	0.5052	0.008173	0.1293	TRUE	0.2283	0.2775	0.7498	TRUE	-0.7149	0.01718	0.2273	TRUE	-0.5501	0.1178	0.7453	TRUE	0.6774	0.0161	0.1864	TRUE	-0.2328	0.3744	0.6186	TRUE	-0.3138	0.1038	0.3728	TRUE	-0.4914	0.05392	0.1815	TRUE	-0.01184	0.9267	1	TRUE	-0.1407	0.519
2810429I04Rik	_NE	NA	TRUE	0.06278	0.8943	0.9991	TRUE	-0.6169	0.1308	0.3414	TRUE	0.02613	0.9483	0.9872	TRUE	-0.1768	0.7079	0.9285	TRUE	-0.5641	0.2037	0.6011	TRUE	-0.1931	0.699	0.9825	TRUE	-0.3477	0.5468	0.8377	TRUE	-0.09837	0.8475	0.9323	FALSE	0.2136	0.6757	NA	FALSE	0.2524	0.6661	NA	FALSE	-0.3234	0.5676	NA	TRUE	-0.2884	0.4753
2810432D09Rik	_NE	NA	TRUE	0.2624	0.3472	0.9959	TRUE	-0.2411	0.2052	0.4391	TRUE	0.3288	0.08271	0.4187	TRUE	0.117	0.5704	0.883	TRUE	-0.3861	0.06147	0.3977	TRUE	-0.4125	0.1492	0.7868	TRUE	0.3565	0.1496	0.5328	TRUE	-0.1351	0.5975	0.795	TRUE	0.1742	0.3639	0.6715	TRUE	-0.1232	0.5815	0.7802	TRUE	-0.02936	0.844	1	TRUE	-0.2589	0.2397
2810432L12Rik	_NE	NA	TRUE	-0.06642	0.6571	0.9959	TRUE	-0.1079	0.3079	0.5511	TRUE	0.06051	0.5451	0.8408	TRUE	0.1602	0.215	0.7133	TRUE	0.07705	0.5464	0.8323	TRUE	-0.137	0.4635	0.9655	TRUE	0.03915	0.8005	0.9449	TRUE	-0.2279	0.1893	0.4126	TRUE	-0.2388	0.05172	0.2612	TRUE	-0.07506	0.5656	0.7695	TRUE	0.008879	0.9276	1	TRUE	-0.003615	0.9714
2810433D01Rik	_NE	NA	FALSE	-0.1145	0.879	NA	FALSE	0.4755	0.5876	NA	TRUE	-1.998	0.00764	0.1236	TRUE	-1.181	0.07327	0.5805	TRUE	-0.2949	0.6704	0.8838	FALSE	0.8909	0.3372	NA	FALSE	-0.2965	0.7268	NA	FALSE	1.834	0.01749	NA	FALSE	2.157	0.1115	NA	FALSE	2.446	0.002525	NA	FALSE	-0.05796	0.9352	NA	FALSE	0.7048	0.3976
2810442I21Rik	_NE	NA	FALSE	-0.2581	0.7203	NA	FALSE	-0.01878	0.9819	NA	FALSE	-3.203	0.01422	NA	FALSE	-0.7149	0.4708	NA	FALSE	0.6491	0.5773	NA	FALSE	1.569	0.08148	NA	FALSE	0.4437	0.6996	NA	FALSE	0.4612	0.5731	NA	FALSE	3.436	0.03234	NA	FALSE	1.568	0.2108	NA	FALSE	1.344	0.3397	NA	FALSE	0.669	0.4689
2810442N19Rik	_NE	NA	FALSE	-1.976	0.2424	NA	FALSE	-3.025	0.08216	NA	FALSE	0	1	NA	FALSE	-2.717	0.112	NA	FALSE	1.801	0.283	NA	FALSE	-1.905	0.2522	NA	FALSE	-2.38	0.1824	NA	FALSE	0	1	NA	FALSE	0	1	NA	FALSE	0	1	NA	FALSE	0	1	NA	FALSE	-1.903	0.2413
2810453I06Rik	_NE	NA	TRUE	-0.1492	0.3952	0.9959	TRUE	0.1581	0.1909	0.4214	TRUE	0.01687	0.8713	0.9668	TRUE	0.3743	0.01492	0.356	TRUE	0.1681	0.2731	0.665	TRUE	-0.0682	0.7008	0.9826	TRUE	-0.1463	0.3263	0.7108	TRUE	-0.2267	0.2258	0.4604	TRUE	0.1304	0.2378	0.5558	TRUE	-0.342	0.01801	0.08279	TRUE	0.008362	0.9449	1	TRUE	0.05318	0.6286
2810454H06Rik	_NE	NA	TRUE	0.675	0.3036	0.9959	TRUE	0.1793	0.6922	0.8382	TRUE	0.2834	0.5396	0.837	TRUE	-0.9724	0.07265	0.5782	TRUE	0.0729	0.8994	0.9699	FALSE	-0.1201	0.8667	NA	TRUE	-0.0006039	0.999	0.9999	TRUE	-0.1794	0.7757	0.8958	FALSE	-0.4027	0.3929	NA	FALSE	0.3039	0.5647	NA	FALSE	-0.4621	0.4337	NA	TRUE	-0.5973	0.2023
2810459M11Rik	AS	1	TRUE	-0.2412	0.1981	0.9959	TRUE	-0.1252	0.4784	0.6945	TRUE	-0.2335	0.1863	0.5817	TRUE	-0.4376	0.02181	0.416	TRUE	0.1562	0.4249	0.7673	TRUE	0.7083	0.0007653	0.03468	TRUE	0.8749	1.158e-05	0.0008429	TRUE	1.473	2.475e-14	1.444e-12	TRUE	-0.3431	0.04348	0.2371	TRUE	1.268	6.45e-12	2.693e-10	TRUE	0.1351	0.3462	1	TRUE	0.01243	0.9465
2810468N07Rik	_NE	NA	TRUE	0.1526	0.4518	0.9959	TRUE	-0.02931	0.8494	0.9295	TRUE	-0.2335	0.1265	0.4998	TRUE	-0.1895	0.2758	0.7491	TRUE	-0.3136	0.1037	0.4759	TRUE	-0.04954	0.8236	0.9904	TRUE	-0.1474	0.4627	0.7973	TRUE	-0.3799	0.071	0.2148	TRUE	-0.08763	0.6191	0.8354	TRUE	-0.5399	0.0008166	0.00692	TRUE	0.04474	0.7333	1	TRUE	0.1536	0.2022
2810471M01Rik	_NE	NA	FALSE	0	1	NA	FALSE	0	1	NA	FALSE	0	1	NA	FALSE	-1.882	0.25	NA	FALSE	0	1	NA	FALSE	0	1	NA	FALSE	-2.348	0.1857	NA	FALSE	0	1	NA	FALSE	0	1	NA	FALSE	0	1	NA	FALSE	0	1	NA	FALSE	0	1
2810474O19Rik	_NE	NA	TRUE	0.0547	0.8458	0.9983	TRUE	0.3455	0.1081	0.3058	TRUE	-0.4269	0.02895	0.2527	TRUE	-0.5832	0.09539	0.6161	TRUE	-0.2313	0.3938	0.7465	TRUE	0.01841	0.968	0.9975	TRUE	-0.4686	0.06099	0.3591	TRUE	0.4353	0.3996	0.643	TRUE	0.4004	0.01483	0.1279	TRUE	0.5865	0.004526	0.02832	TRUE	0.009841	0.9551	1	TRUE	0.1452	0.4148
2900002K06Rik	_NE	NA	FALSE	0.5762	0.4447	NA	FALSE	0.01068	0.9838	NA	FALSE	0.2321	0.705	NA	FALSE	-0.472	0.4049	NA	TRUE	-0.07791	0.9041	0.9716	FALSE	-1.03	0.2476	NA	FALSE	-0.4544	0.5222	NA	FALSE	-0.2819	0.7034	NA	TRUE	0.2731	0.2444	0.5632	TRUE	1.038	2.36e-09	6.951e-08	FALSE	0.5218	0.4605	NA	TRUE	-0.7494	0.1988
2900005J15Rik	AS	NA	TRUE	0.0467	0.8939	0.9991	TRUE	-0.5509	0.007647	0.0645	TRUE	0.1896	0.4026	0.7595	TRUE	-0.1428	0.5956	0.8935	TRUE	-0.01968	0.9491	0.9837	TRUE	-0.2203	0.558	0.9788	TRUE	-0.1112	0.7159	0.9146	TRUE	0.2697	0.4596	0.6917	TRUE	-0.2199	0.2928	0.6116	TRUE	0.3287	0.2097	0.4429	TRUE	-0.02232	0.9319	1	TRUE	-0.2647	0.1933
2900006K08Rik	_NE	NA	TRUE	-0.05106	0.879	0.9983	TRUE	0.2242	0.3609	0.6002	TRUE	-0.2758	0.215	0.6113	TRUE	-0.2336	0.4278	0.8319	TRUE	-0.003723	0.9878	0.9958	TRUE	0.2849	0.4236	0.9564	TRUE	-0.2243	0.4216	0.7735	TRUE	-0.1837	0.6372	0.8187	TRUE	0.3352	0.06348	0.2925	TRUE	0.08077	0.6854	0.8414	TRUE	-0.05874	0.8284	1	TRUE	0.1674	0.4705
2900008C10Rik	_NE	NA	TRUE	0.1976	0.5689	0.9959	TRUE	-0.5817	0.0225	0.1251	TRUE	0.2895	0.2843	0.6736	TRUE	0.2871	0.352	0.7994	TRUE	-0.3221	0.2846	0.6753	TRUE	-0.3179	0.4301	0.9588	TRUE	0.2269	0.5576	0.8428	TRUE	-0.5727	0.1065	0.2831	TRUE	-0.1813	0.4876	0.7597	TRUE	-0.03615	0.908	0.9585	TRUE	-0.01574	0.9471	1	TRUE	-0.4114	0.1384
2900009J06Rik	_NE	NA	TRUE	-0.05476	0.9089	0.9991	TRUE	0.2176	0.5878	0.7723	TRUE	-0.1111	0.7887	0.937	TRUE	0.1635	0.7265	0.9344	TRUE	0.3558	0.451	0.7806	TRUE	-0.2062	0.7339	0.9868	TRUE	0.3014	0.5909	0.8573	TRUE	0.02247	0.9678	0.9866	FALSE	-0.8106	0.1509	NA	FALSE	-0.2094	0.6967	NA	TRUE	0.1292	0.7778	1	TRUE	-0.3178	0.55
2900010M23Rik	_NE	NA	TRUE	0.3907	0.02535	0.9438	TRUE	-0.2838	0.05142	0.1994	TRUE	0.4128	0.000272	0.01612	TRUE	0.1508	0.2855	0.7543	TRUE	-0.1451	0.4521	0.7813	TRUE	-0.1244	0.6035	0.9825	TRUE	0.2603	0.2229	0.6211	TRUE	-0.04831	0.7974	0.9073	TRUE	-0.3282	0.04082	0.2304	TRUE	-0.256	0.1505	0.3594	TRUE	-0.0001324	0.9989	1	TRUE	0.01054	0.934
2900011O08Rik	_NE	NA	TRUE	-0.01411	0.9312	0.9991	TRUE	0.01401	0.8965	0.9539	TRUE	-2.654e-05	0.9998	0.9999	TRUE	0.1812	0.1262	0.6447	TRUE	0.2439	0.06502	0.4049	TRUE	-0.05063	0.7562	0.9889	TRUE	0.1383	0.3239	0.7094	TRUE	-0.07329	0.635	0.8174	TRUE	-0.2283	0.06997	0.3059	TRUE	-0.003928	0.9779	0.9915	TRUE	0.02846	0.773	1	TRUE	0.006378	0.9481
2900026A02Rik	_NE	NA	TRUE	-0.2837	0.1507	0.9959	TRUE	-0.01102	0.9243	0.9684	TRUE	0.09512	0.3376	0.7155	TRUE	0.4002	0.004558	0.2124	TRUE	0.09358	0.4534	0.7819	TRUE	-0.2018	0.2337	0.8733	TRUE	-0.2848	0.1225	0.4918	TRUE	-0.4388	0.005853	0.0324	TRUE	0.1675	0.2234	0.5417	TRUE	-0.4917	0.0001259	0.001396	TRUE	-0.01577	0.8869	1	TRUE	0.01967	0.8359
2900041M22Rik	_NE	NA	TRUE	-0.1362	0.8163	0.998	TRUE	-0.8984	0.01244	0.08742	TRUE	0.5094	0.2055	0.6016	TRUE	-0.1807	0.6987	0.9257	TRUE	0.6756	0.1211	0.5038	TRUE	0.416	0.4118	0.9534	TRUE	-0.04578	0.9245	0.9799	TRUE	0.1984	0.6619	0.8345	FALSE	-0.2452	0.6128	NA	TRUE	-0.01807	0.9666	0.9872	TRUE	0.1444	0.7424	1	TRUE	0.3758	0.3302
2900052N01Rik	AS	NA	TRUE	0.1196	0.4881	0.9959	TRUE	0.2289	0.2788	0.5228	TRUE	0.2849	0.03024	0.257	TRUE	-0.08141	0.6129	0.8996	TRUE	0.2841	0.04814	0.3633	TRUE	0.4914	0.05994	0.5824	TRUE	0.1326	0.5644	0.8468	TRUE	0.3425	0.1916	0.4154	TRUE	-0.2718	0.0638	0.293	TRUE	0.2528	0.09949	0.2755	TRUE	0.09086	0.4568	1	TRUE	-0.06205	0.6454
2900053A13Rik	_NE	NA	TRUE	0.2081	0.3075	0.9959	TRUE	0.1162	0.454	0.6766	TRUE	0.2375	0.1345	0.5114	TRUE	0.2093	0.2805	0.7526	TRUE	0.2536	0.1628	0.5582	TRUE	0.08573	0.713	0.986	TRUE	-0.03435	0.8702	0.9654	TRUE	0.2502	0.2841	0.5298	TRUE	-0.1419	0.3968	0.6964	TRUE	-0.01968	0.9142	0.9616	TRUE	0.05837	0.6696	1	TRUE	0.03279	0.8404
2900055J20Rik	_NE	NA	TRUE	-0.3616	0.3451	0.9959	TRUE	0.2239	0.4874	0.7008	TRUE	-0.1988	0.5465	0.8408	TRUE	0.06084	0.8892	0.9806	TRUE	0.03084	0.9286	0.9777	TRUE	0.1119	0.788	0.9896	TRUE	-0.5329	0.2065	0.6036	TRUE	0.02167	0.9568	0.9832	FALSE	-0.4511	0.2413	NA	TRUE	0.1113	0.7484	0.8737	TRUE	-0.5452	0.2174	1	TRUE	-0.2323	0.4785
2900056M20Rik	_NE	NA	TRUE	-0.1736	0.2401	0.9959	TRUE	0.1215	0.3418	0.5825	TRUE	-0.1818	0.06022	0.3643	TRUE	-0.02086	0.8762	0.9769	TRUE	0.1574	0.3198	0.6981	TRUE	-0.00864	0.9618	0.9975	TRUE	-0.1778	0.2632	0.66	TRUE	-0.2149	0.2295	0.4652	TRUE	0.1687	0.2697	0.59	TRUE	-0.0944	0.4871	0.711	TRUE	0.05023	0.7075	1	TRUE	0.06096	0.5601
2900057B20Rik	_NE	NA	FALSE	0	1	NA	FALSE	3.36	0.04408	NA	FALSE	0	1	NA	FALSE	1.848	0.2695	NA	FALSE	0	1	NA	FALSE	0	1	NA	FALSE	3.502	0.07265	NA	FALSE	1.06	0.4884	NA	FALSE	0	1	NA	FALSE	0	1	NA	FALSE	0	1	NA	FALSE	-2.733	0.1023
2900060B14Rik	_NE	NA	FALSE	0	1	NA	FALSE	1.991	0.2249	NA	FALSE	-1.783	0.288	NA	FALSE	1.162	0.4379	NA	FALSE	1.801	0.283	NA	FALSE	0	1	NA	FALSE	0	1	NA	FALSE	0	1	NA	FALSE	0	1	NA	FALSE	0	1	NA	FALSE	-3.184	0.05803	NA	FALSE	-1.927	0.2385
2900064A13Rik	_NE	NA	TRUE	-0.03613	0.8072	0.9967	TRUE	-0.02857	0.7846	0.895	TRUE	0.02597	0.7741	0.9299	TRUE	-0.03431	0.7864	0.953	TRUE	0.1893	0.1476	0.5397	TRUE	-0.04274	0.7938	0.9896	TRUE	-0.09082	0.5288	0.8292	TRUE	0.2189	0.1737	0.3904	TRUE	0.03728	0.7434	0.8973	TRUE	0.1965	0.1429	0.3484	TRUE	-0.03408	0.7547	1	TRUE	0.05725	0.5764
2900076A07Rik	_NE	NA	TRUE	0.06499	0.8156	0.998	TRUE	0.07679	0.6819	0.8317	TRUE	-0.003697	0.9854	0.9973	TRUE	-0.05781	0.8191	0.9615	TRUE	-0.08776	0.7071	0.8982	TRUE	0.07173	0.8323	0.9924	TRUE	-0.368	0.1858	0.5803	TRUE	0.04413	0.8926	0.9553	TRUE	-0.03238	0.8829	0.9567	TRUE	-0.217	0.3766	0.6157	TRUE	0.01437	0.9507	1	TRUE	-0.05704	0.7815
2900079G21Rik	_NE	NA	TRUE	0.2645	0.4448	0.9959	TRUE	-0.4896	0.04212	0.1779	TRUE	0.2519	0.3048	0.6927	TRUE	0.1116	0.7075	0.9285	TRUE	-0.1791	0.5908	0.8499	TRUE	-0.3674	0.3872	0.9415	TRUE	0.02414	0.9479	0.9861	TRUE	-0.1863	0.5899	0.7894	TRUE	-0.2979	0.0787	0.3234	TRUE	-0.6733	0.007514	0.04219	TRUE	0.07904	0.6576	1	TRUE	-0.2326	0.4259
2900092C05Rik	_NE	NA	FALSE	0	1	NA	FALSE	-1.83	0.2816	NA	FALSE	0	1	NA	FALSE	0	1	NA	FALSE	-3.606	0.03746	NA	FALSE	2.622	0.1302	NA	FALSE	0	1	NA	FALSE	0	1	NA	FALSE	0	1	NA	FALSE	2.609	0.1823	NA	FALSE	-1.865	0.2589	NA	FALSE	-1.927	0.2385
2900092D14Rik	_NE	NA	TRUE	-0.005106	0.9788	0.9991	TRUE	0.1998	0.1477	0.3652	TRUE	-0.1344	0.3558	0.7287	TRUE	0.1746	0.2144	0.7133	TRUE	0.3183	0.04593	0.3556	TRUE	0.2627	0.2503	0.8826	TRUE	-0.03447	0.8554	0.9622	TRUE	-0.3361	0.05852	0.1871	TRUE	-0.06653	0.7318	0.8927	TRUE	-0.1119	0.4548	0.6859	TRUE	-0.06	0.6963	1	TRUE	-0.1647	0.2731
2900092E17Rik	_NE	NA	TRUE	0.2814	0.07788	0.9959	TRUE	-0.07678	0.55	0.7451	TRUE	0.1886	0.05251	0.3433	TRUE	0.1651	0.205	0.7093	TRUE	-0.3661	0.0104	0.1798	TRUE	-0.09911	0.6108	0.9825	TRUE	0.3279	0.03799	0.2833	TRUE	-0.02558	0.8797	0.9481	TRUE	-0.05758	0.6458	0.8488	TRUE	-0.2247	0.09661	0.2705	TRUE	0.06461	0.5311	1	TRUE	-0.08762	0.4323
2900093L17Rik	_NE	NA	FALSE	0.3687	0.764	NA	FALSE	1.952	0.0743	NA	FALSE	-0.1313	0.8716	NA	FALSE	-1.077	0.171	NA	FALSE	0.785	0.3899	NA	FALSE	-0.4274	0.7844	NA	FALSE	-4.639	0.007847	NA	FALSE	1.528	0.1894	NA	FALSE	5.331	1.002e-05	NA	FALSE	-0.6917	0.534	NA	FALSE	-2.464	0.04962	NA	FALSE	3.061	0.00545
2900097C17Rik	_NE	NA	TRUE	-0.2459	0.3507	0.9959	TRUE	0.2063	0.08598	0.269	TRUE	0.01412	0.9222	0.9813	TRUE	0.195	0.1805	0.6962	TRUE	0.3695	0.03233	0.3099	TRUE	-0.03312	0.8696	0.9936	TRUE	-0.283	0.07665	0.3984	TRUE	-0.1017	0.6017	0.7979	TRUE	0.00135	0.9902	0.9955	TRUE	-0.06128	0.6338	0.813	TRUE	0.07552	0.5428	1	TRUE	-0.03116	0.8199
3000002C10Rik	_NE	NA	TRUE	0.08768	0.7867	0.9959	TRUE	-0.3769	0.09285	0.2797	TRUE	0.4943	0.03422	0.2755	TRUE	-0.1799	0.5154	0.8667	TRUE	-0.364	0.1977	0.5968	TRUE	-0.2249	0.5554	0.9788	TRUE	-0.1862	0.5677	0.8487	TRUE	0.3852	0.2147	0.4458	TRUE	-0.4728	0.05282	0.2639	TRUE	0.4184	0.1269	0.3215	TRUE	0.06593	0.789	1	TRUE	-0.3052	0.1916
3010001F23Rik	_NE	NA	TRUE	-0.118	0.7916	0.9959	TRUE	-0.1309	0.6843	0.8335	TRUE	-0.2484	0.4983	0.8164	TRUE	0.3087	0.446	0.8413	TRUE	0.05501	0.8913	0.9686	TRUE	-0.08073	0.8863	0.9952	TRUE	-0.1027	0.8252	0.9522	TRUE	-0.5015	0.2788	0.5237	TRUE	-0.02058	0.9547	0.9841	TRUE	0.3825	0.2956	0.5392	TRUE	0.2578	0.5328	1	TRUE	0.1782	0.6671
3010026O09Rik	_NE	NA	TRUE	0.05404	0.8502	0.9983	TRUE	-0.2486	0.1734	0.3977	TRUE	0.1186	0.562	0.8472	TRUE	-0.007074	0.9736	0.9953	TRUE	0.03302	0.8785	0.9645	TRUE	-0.1902	0.4876	0.9719	TRUE	-0.04035	0.8748	0.9661	TRUE	0.3373	0.1914	0.4152	TRUE	-0.3849	0.04455	0.2401	TRUE	0.2204	0.3054	0.5495	TRUE	0.1132	0.5356	1	TRUE	-0.1617	0.3785
3100003L05Rik	_NE	NA	FALSE	-0.293	0.8016	NA	FALSE	-0.5824	0.6168	NA	FALSE	-1.146	0.3286	NA	FALSE	-0.6157	0.5972	NA	FALSE	1.874	0.07425	NA	FALSE	2.651	0.1273	NA	FALSE	-1.299	0.201	NA	FALSE	-0.1279	0.8965	NA	FALSE	3.047	0.06402	NA	FALSE	2.602	0.1833	NA	FALSE	-0.7571	0.6128	NA	FALSE	1.711	0.1064
3110001D03Rik	_NE	NA	TRUE	0.1027	0.6266	0.9959	TRUE	-0.3379	0.02905	0.1445	TRUE	0.253	0.1192	0.4893	TRUE	0.09951	0.6004	0.8952	TRUE	-0.01952	0.9226	0.9756	TRUE	-0.3895	0.111	0.7297	TRUE	0.3188	0.1731	0.5666	TRUE	-0.2443	0.2788	0.5237	TRUE	-0.1214	0.4955	0.7649	TRUE	-0.192	0.3132	0.5574	TRUE	-0.03124	0.8182	1	TRUE	-0.1083	0.5079
3110001I22Rik	_NE	NA	TRUE	-0.5041	0.1406	0.9959	TRUE	-0.07362	0.7495	0.8744	TRUE	-0.3469	0.1599	0.5511	TRUE	0.1691	0.5932	0.8924	TRUE	-0.001213	0.9968	0.9991	TRUE	0.07791	0.8398	0.9927	TRUE	0.1187	0.7795	0.9366	TRUE	-0.1564	0.7042	0.8568	TRUE	0.1646	0.5301	0.7863	TRUE	-0.2623	0.3723	0.6123	TRUE	-0.04401	0.8813	1	TRUE	0.4218	0.1727
3110002H16Rik	_NE	NA	TRUE	-0.2271	0.1638	0.9959	TRUE	-0.08808	0.4404	0.667	TRUE	0.01386	0.9018	0.9748	TRUE	0.05776	0.6846	0.9234	TRUE	0.1796	0.1951	0.596	TRUE	0.03451	0.853	0.9927	TRUE	0.03137	0.8445	0.9602	TRUE	-0.1775	0.3074	0.5554	TRUE	0.03064	0.8089	0.9261	TRUE	-0.05059	0.719	0.8599	TRUE	-0.05588	0.6415	1	TRUE	0.05979	0.584
3110003A17Rik	_NE	NA	TRUE	0.0152	0.9461	0.9991	TRUE	0.4761	0.01062	0.07958	TRUE	-0.07682	0.6366	0.8783	TRUE	0.5959	0.00408	0.2028	TRUE	0.3432	0.09041	0.4543	TRUE	0.09752	0.7075	0.9844	TRUE	-0.3068	0.2645	0.6605	TRUE	0.3138	0.1695	0.3845	TRUE	-0.1919	0.463	0.7431	TRUE	-0.01504	0.9348	0.9719	TRUE	-0.00669	0.9666	1	TRUE	0.06556	0.7157
3110007F17Rik	_NE	NA	TRUE	-0.1083	0.8449	0.9983	TRUE	-0.05258	0.906	0.9583	TRUE	-0.08966	0.8378	0.956	TRUE	-0.8874	0.1011	0.6188	TRUE	0.04692	0.9298	0.9779	FALSE	-0.2232	0.7608	NA	FALSE	-0.7524	0.2585	NA	FALSE	0.9545	0.1162	NA	FALSE	0.7115	0.3316	NA	TRUE	0.8726	0.06808	0.214	FALSE	-0.273	0.7305	NA	FALSE	0.5549	0.4235
3110009E18Rik	_NE	NA	TRUE	0.3396	0.4308	0.9959	TRUE	-0.1072	0.7835	0.894	TRUE	-0.08557	0.8375	0.956	TRUE	0.4036	0.3439	0.7933	TRUE	-0.07613	0.8698	0.9609	TRUE	0.156	0.775	0.9896	TRUE	0.2354	0.6716	0.8961	TRUE	0.127	0.7947	0.906	FALSE	-0.2441	0.646	NA	TRUE	0.03287	0.9349	0.9719	TRUE	0.08648	0.8214	1	TRUE	-0.06001	0.9047
3110009F21Rik	_NE	NA	FALSE	-0.8163	0.6079	NA	FALSE	-3.157	0.07234	NA	FALSE	2.24	0.1594	NA	FALSE	3.107	0.07333	NA	FALSE	2.325	0.1154	NA	FALSE	-0.0629	0.9668	NA	FALSE	1.429	0.3443	NA	FALSE	0.2633	0.8614	NA	FALSE	0	1	NA	FALSE	0	1	NA	FALSE	0.03999	0.9774	NA	FALSE	0.8682	0.3715
3110015C05Rik	_NE	NA	FALSE	-2.811	0.11	NA	FALSE	-0.3395	0.8059	NA	FALSE	-1.096	0.4616	NA	FALSE	-0.03529	0.9782	NA	FALSE	2.688	0.1336	NA	FALSE	1.884	0.2027	NA	FALSE	-0.1163	0.9358	NA	FALSE	-0.8466	0.5391	NA	FALSE	0	1	NA	FALSE	0	1	NA	FALSE	-1.136	0.3673	NA	FALSE	3.575	0.03143
3110021A11Rik	_NE	NA	FALSE	-0.1471	0.844	NA	FALSE	0.1739	0.7686	NA	FALSE	0.1772	0.7956	NA	FALSE	0.1616	0.8256	NA	TRUE	-0.06909	0.9145	0.974	FALSE	-0.3242	0.6889	NA	FALSE	-0.2844	0.7472	NA	TRUE	-0.6272	0.364	0.609	FALSE	0.4436	0.6406	NA	FALSE	-1.308	0.1306	NA	FALSE	-0.55	0.5025	NA	FALSE	0.1436	0.7955
3110021N24Rik	_NE	NA	TRUE	-0.05354	0.9284	0.9991	TRUE	-0.1628	0.7521	0.876	TRUE	-0.05426	0.9025	0.975	TRUE	-0.4244	0.391	0.8188	TRUE	-0.05981	0.9072	0.9723	TRUE	0.6229	0.2972	0.9033	TRUE	-0.4774	0.4401	0.7852	TRUE	0.8437	0.1283	0.3203	TRUE	0.1366	0.5516	0.7981	TRUE	-0.2416	0.3447	0.5877	FALSE	0.1657	0.7503	NA	TRUE	0.4105	0.3944
3110035E14Rik	OL	NA	TRUE	0.0382	0.8824	0.9983	TRUE	0.04475	0.6954	0.8404	TRUE	0.02646	0.7833	0.9342	TRUE	0.3398	0.006747	0.2534	TRUE	0.236	0.1738	0.5722	TRUE	-0.1378	0.4448	0.9638	TRUE	-0.03163	0.8538	0.9622	TRUE	-0.4571	0.009533	0.04768	TRUE	-0.3547	0.01576	0.1329	TRUE	0.01249	0.9504	0.9794	TRUE	0.06181	0.5974	1	TRUE	0.02104	0.8846
3110039I08Rik	_NE	NA	TRUE	-0.609	0.2736	0.9959	TRUE	-0.1141	0.8164	0.9128	TRUE	-0.4783	0.3962	0.7561	TRUE	0.2168	0.6523	0.9117	TRUE	-0.2399	0.5888	0.8493	TRUE	0.2358	0.6691	0.9825	TRUE	-0.1252	0.8311	0.9544	TRUE	-0.7348	0.2549	0.4957	FALSE	0.618	0.3334	NA	FALSE	-0.2836	0.7437	NA	FALSE	-0.6429	0.3127	NA	TRUE	-0.3205	0.5301
3110039M20Rik	_NE	NA	TRUE	0.4191	0.1901	0.9959	TRUE	0.347	0.1302	0.3402	TRUE	0.3413	0.1825	0.5756	TRUE	0.1395	0.6373	0.9079	TRUE	0.2865	0.3016	0.686	TRUE	0.2687	0.49	0.9722	TRUE	0.01083	0.9749	0.9935	TRUE	-0.2587	0.4459	0.6818	TRUE	-0.5915	0.02749	0.1867	TRUE	-0.5868	0.04851	0.1686	TRUE	0.1357	0.6056	1	TRUE	-0.1606	0.5778
3110040N11Rik	_NE	NA	TRUE	0.04113	0.8869	0.9988	TRUE	-0.04714	0.8072	0.9079	TRUE	0.1596	0.4537	0.7912	TRUE	0.1523	0.5751	0.8856	TRUE	-0.07135	0.7584	0.9209	TRUE	-0.184	0.5393	0.9788	TRUE	0.1685	0.5637	0.8467	TRUE	0.19	0.521	0.7386	TRUE	-0.1666	0.4656	0.7448	TRUE	0.2814	0.2307	0.4683	TRUE	0.1495	0.5179	1	TRUE	-0.1375	0.5294
3110043O21Rik	_NE	NA	TRUE	-0.1934	0.2541	0.9959	TRUE	0.195	0.1037	0.2976	TRUE	-0.1038	0.3932	0.7538	TRUE	-0.01945	0.8944	0.9815	TRUE	0.1411	0.3456	0.7152	TRUE	0.08809	0.6326	0.9825	TRUE	-0.1397	0.4078	0.7636	TRUE	0.07203	0.6873	0.8485	TRUE	0.03164	0.8326	0.9354	TRUE	0.1203	0.4392	0.6724	TRUE	0.09556	0.46	1	TRUE	-0.04504	0.7194
3110045C21Rik	_NE	NA	TRUE	0.2191	0.6805	0.9959	TRUE	-0.2175	0.619	0.7939	TRUE	-0.5803	0.2679	0.6583	TRUE	0.4246	0.4294	0.8326	TRUE	0.2212	0.6426	0.8733	FALSE	-0.1517	0.7922	NA	FALSE	-0.03464	0.9539	NA	TRUE	-0.06045	0.923	0.9673	FALSE	0.282	0.6059	NA	FALSE	0.3471	0.4864	NA	FALSE	-0.5896	0.2764	NA	TRUE	0.5026	0.2709
3110047P20Rik	N	3	TRUE	-0.6917	0.02524	0.9438	TRUE	0.03726	0.855	0.9326	TRUE	0.2406	0.06904	0.3863	TRUE	0.1327	0.4431	0.8408	TRUE	-0.0573	0.7615	0.9214	TRUE	-0.2626	0.1922	0.8362	TRUE	-0.006215	0.968	0.9907	TRUE	-1.399	1.019e-12	4.568e-11	TRUE	0.1096	0.638	0.8457	TRUE	-1.218	1.082e-14	6.347e-13	TRUE	0.03144	0.8365	1	TRUE	0.1237	0.3418
3110052M02Rik	_NE	NA	TRUE	0.159	0.4883	0.9959	TRUE	0.4244	0.01279	0.08881	TRUE	-0.2719	0.1057	0.4661	TRUE	-0.3398	0.16	0.677	TRUE	-0.07915	0.7235	0.9058	TRUE	0.3339	0.2454	0.8813	TRUE	0.005308	0.9805	0.9954	TRUE	-0.5821	0.09292	0.2583	TRUE	0.2273	0.2049	0.5176	TRUE	-0.3021	0.1329	0.3314	TRUE	0.1567	0.3753	1	TRUE	0.2934	0.1007
3110056K07Rik	_NE	NA	TRUE	0.03903	0.8845	0.9983	TRUE	0.341	0.08631	0.2693	TRUE	-0.1016	0.6119	0.8681	TRUE	-0.2411	0.3471	0.7955	TRUE	-0.07784	0.7241	0.906	TRUE	0.3152	0.2866	0.9	TRUE	-0.148	0.5951	0.8601	TRUE	-0.00518	0.9864	0.9946	TRUE	0.1821	0.3576	0.6674	TRUE	-0.01352	0.9572	0.9829	TRUE	0.07554	0.7279	1	TRUE	0.03715	0.8588
3110056O03Rik	_NE	4	TRUE	0.3398	0.0582	0.9959	TRUE	-0.5126	0.0006006	0.01152	TRUE	0.3075	0.01607	0.1828	TRUE	0.09609	0.4931	0.8588	TRUE	-0.5678	0.000983	0.04257	TRUE	-0.3544	0.1431	0.7822	TRUE	0.3824	0.04941	0.3233	TRUE	-0.3074	0.07931	0.2308	TRUE	-0.1461	0.3076	0.625	TRUE	-0.3798	0.01565	0.07455	TRUE	-0.02738	0.7765	1	TRUE	-0.06919	0.624
3110057O12Rik	_NE	NA	TRUE	-0.1914	0.3856	0.9959	TRUE	0.2673	0.1408	0.355	TRUE	-0.3352	0.04757	0.3257	TRUE	-0.3584	0.1208	0.6369	TRUE	-0.1224	0.5482	0.8328	TRUE	-0.0331	0.9102	0.9959	TRUE	-0.04471	0.8465	0.9608	TRUE	-0.3507	0.2706	0.5135	TRUE	0.08742	0.5982	0.8229	TRUE	-0.02639	0.8917	0.9493	TRUE	0.08927	0.6296	1	TRUE	-0.2093	0.2245
3110062M04Rik	_NE	NA	TRUE	-0.05791	0.8492	0.9983	TRUE	0.1718	0.4839	0.6992	TRUE	0.0545	0.812	0.9459	TRUE	0.4069	0.1237	0.641	TRUE	0.08062	0.7554	0.9202	TRUE	0.3807	0.25	0.8824	TRUE	0.4945	0.1143	0.4755	TRUE	-0.07415	0.8253	0.9219	TRUE	0.04547	0.8428	0.9394	TRUE	-0.03867	0.8697	0.9397	TRUE	-0.01901	0.9377	1	TRUE	0.4182	0.07958
3110070M22Rik	_NE	NA	TRUE	0.1263	0.7854	0.9959	TRUE	-0.3353	0.3019	0.5448	TRUE	-0.2631	0.5336	0.8337	TRUE	-0.08989	0.817	0.9615	TRUE	-0.7158	0.0777	0.4326	TRUE	-0.553	0.3112	0.9099	TRUE	0.1115	0.8319	0.9547	TRUE	-0.0513	0.907	0.9612	FALSE	-0.2471	0.5314	NA	TRUE	1.186	0.007239	0.04104	TRUE	0.2759	0.4964	1	TRUE	-0.3288	0.4228
3110079O15Rik	AS	NA	FALSE	0.7363	0.5355	NA	FALSE	-1.786	0.1874	NA	FALSE	-0.4922	0.6458	NA	FALSE	1.321	0.2619	NA	FALSE	0.8413	0.4657	NA	FALSE	-1.473	0.2124	NA	FALSE	4.443	0.01151	NA	FALSE	0.3144	0.8273	NA	FALSE	1.803	0.2736	NA	FALSE	3.111	0.1041	NA	FALSE	-0.2873	0.7997	NA	FALSE	-1.032	0.3207
3110082D06Rik	AS	NA	TRUE	-0.008232	0.9797	0.9991	TRUE	0.3473	0.1068	0.3034	TRUE	-0.3461	0.1666	0.5582	TRUE	-0.3178	0.2382	0.7278	TRUE	-0.1701	0.5349	0.8266	TRUE	-0.07817	0.8103	0.9896	TRUE	0.03319	0.9143	0.977	TRUE	0.2564	0.5401	0.7538	TRUE	0.1241	0.6074	0.8283	TRUE	0.5073	0.0706	0.2189	TRUE	-0.1148	0.6846	1	TRUE	-0.0722	0.8037
3110082I17Rik	_NE	NA	TRUE	0.1747	0.5602	0.9959	TRUE	-0.2487	0.2634	0.5056	TRUE	0.1074	0.6287	0.8745	TRUE	0.006438	0.9785	0.996	TRUE	-0.0973	0.6938	0.8936	TRUE	-0.3786	0.2253	0.8699	TRUE	0.06285	0.8193	0.9498	TRUE	0.46	0.1001	0.272	TRUE	0.0163	0.9348	0.9766	TRUE	0.288	0.203	0.4344	TRUE	-0.2153	0.2822	1	TRUE	-0.2467	0.2683
3110082J24Rik	_NE	NA	TRUE	0.5183	0.2618	0.9959	TRUE	0.4826	0.173	0.3971	TRUE	0.3827	0.3957	0.7557	TRUE	0.09855	0.8148	0.961	TRUE	0.5363	0.2939	0.6831	TRUE	0.2688	0.5812	0.9788	TRUE	-0.3795	0.4432	0.7866	TRUE	-0.5427	0.2899	0.537	TRUE	-0.5784	0.1193	0.3993	TRUE	-0.1286	0.7473	0.8734	TRUE	-0.4204	0.2593	1	TRUE	0.6906	0.1249
3110099E03Rik	_NE	NA	FALSE	4.442	0.006355	NA	FALSE	2.364	0.07431	NA	FALSE	-0.3729	0.7919	NA	FALSE	-2.866	0.01706	NA	FALSE	-0.9271	0.5661	NA	FALSE	-0.08606	0.9522	NA	FALSE	3.148	0.1117	NA	FALSE	-0.05529	0.962	NA	FALSE	0	1	NA	FALSE	0	1	NA	FALSE	3.208	0.0515	NA	FALSE	0.03911	0.9823
3200001D21Rik	_NE	NA	FALSE	0	1	NA	FALSE	-1.772	0.2891	NA	FALSE	0	1	NA	FALSE	0	1	NA	FALSE	0	1	NA	FALSE	0	1	NA	FALSE	0	1	NA	FALSE	0	1	NA	FALSE	-0.1473	0.7783	NA	TRUE	-0.346	0.4574	0.6873	FALSE	0	1	NA	FALSE	0	1
3200002M19Rik	_NE	NA	TRUE	-0.05783	0.8137	0.9978	TRUE	-0.1174	0.5009	0.7109	TRUE	0.0412	0.8419	0.957	TRUE	0.001535	0.9942	0.999	TRUE	-0.01883	0.9248	0.9765	TRUE	0.1123	0.6565	0.9825	TRUE	0.2316	0.3156	0.702	TRUE	0.3148	0.2153	0.4467	TRUE	-0.1689	0.3643	0.6716	TRUE	0.3608	0.08684	0.2528	TRUE	0.07138	0.7005	1	TRUE	-0.2373	0.1982
3230401D17Rik	_NE	NA	TRUE	-0.1576	0.5483	0.9959	TRUE	0.07275	0.7032	0.8458	TRUE	-0.2102	0.3076	0.6935	TRUE	0.001127	0.9961	0.9993	TRUE	0.205	0.4128	0.7588	TRUE	0.2024	0.5453	0.9788	TRUE	0.1465	0.604	0.865	TRUE	0.1663	0.5719	0.7763	TRUE	0.1013	0.6286	0.8398	TRUE	0.2189	0.2748	0.5166	TRUE	-0.2414	0.4091	1	TRUE	0.01589	0.9507
3300002I08Rik	_NE	NA	TRUE	-0.7735	0.1723	0.9959	TRUE	-0.1068	0.8232	0.9162	TRUE	0.2039	0.6975	0.9019	TRUE	0.1876	0.7087	0.9285	TRUE	0.1417	0.7568	0.9205	TRUE	-0.5346	0.3655	0.9362	TRUE	-0.1058	0.8451	0.9603	TRUE	1.034	0.05516	0.1791	FALSE	-0.7693	0.157	NA	TRUE	0.8078	0.0965	0.2704	FALSE	0.6492	0.3197	NA	TRUE	-0.02238	0.9636
3300005D01Rik	_NE	NA	FALSE	2.577	0.1462	NA	FALSE	-1.762	0.2903	NA	FALSE	-3.359	0.05153	NA	FALSE	-3.515	0.03637	NA	FALSE	2.57	0.1454	NA	FALSE	-2.674	0.12	NA	FALSE	-2.348	0.1857	NA	FALSE	1.604	0.2747	NA	FALSE	0	1	NA	FALSE	0	1	NA	FALSE	-1.869	0.2584	NA	FALSE	-2.691	0.1059
3425401B19Rik	_NE	NA	FALSE	-0.5329	0.5289	NA	FALSE	0.0218	0.9694	NA	FALSE	-0.05259	0.9374	NA	FALSE	-1.542	0.04437	NA	FALSE	-0.2875	0.6952	NA	TRUE	-0.4686	0.5355	0.9787	TRUE	-0.7527	0.2567	0.655	FALSE	-0.2266	0.777	NA	FALSE	-1.648	0.09183	NA	FALSE	1.109	0.2593	NA	FALSE	0.6627	0.4999	NA	FALSE	0.3624	0.595
3632451O06Rik	OL	3	TRUE	-0.412	0.06635	0.9959	TRUE	-0.0008724	0.9943	0.998	TRUE	-0.07475	0.5592	0.8464	TRUE	0.1086	0.475	0.8532	TRUE	0.09145	0.5979	0.8537	TRUE	-0.04822	0.8071	0.9896	TRUE	-0.3801	0.04239	0.3001	TRUE	-0.8541	2.552e-05	0.0003312	TRUE	-0.03757	0.7953	0.9214	TRUE	-0.6818	0.0001458	0.001577	TRUE	0.09265	0.5676	1	TRUE	0.1569	0.1972
3632454L22Rik	_NE	NA	TRUE	-0.4431	0.4535	0.9959	TRUE	-0.4765	0.349	0.5893	TRUE	-0.004469	0.9909	0.9989	TRUE	-1.076	0.02917	0.4617	TRUE	-0.4138	0.392	0.7456	TRUE	-0.5112	0.3324	0.9191	TRUE	-0.2194	0.6561	0.888	TRUE	-1.484	0.04959	0.1661	FALSE	-0.7693	0.157	NA	TRUE	-0.5599	0.2417	0.4797	TRUE	-0.1617	0.6873	1	TRUE	0.1728	0.6842
3830403N18Rik	_NE	NA	FALSE	1.47	0.2209	NA	FALSE	0.7248	0.4322	NA	FALSE	-1.553	0.1315	NA	FALSE	-0.5332	0.5252	NA	FALSE	-0.8066	0.3077	NA	FALSE	4.727	0.00454	NA	FALSE	1.932	0.1481	NA	FALSE	3.094	0.01029	NA	FALSE	1.774	0.2773	NA	FALSE	2.531	0.01582	NA	FALSE	-1.017	0.2513	NA	FALSE	0.155	0.8678
3830406C13Rik	_NE	NA	TRUE	-0.04738	0.7876	0.9959	TRUE	0.2031	0.1244	0.3316	TRUE	-0.07559	0.5894	0.8591	TRUE	-0.09435	0.5561	0.8769	TRUE	0.2565	0.08779	0.4515	TRUE	0.09599	0.6962	0.9825	TRUE	-0.1649	0.3912	0.7541	TRUE	0.1427	0.4918	0.7167	TRUE	-0.01929	0.8953	0.9612	TRUE	0.0784	0.6257	0.8072	TRUE	0.146	0.3043	1	TRUE	0.0263	0.8467
3830408C21Rik	_NE	NA	TRUE	0.1695	0.6202	0.9959	TRUE	0.06395	0.7938	0.9002	TRUE	-0.07702	0.76	0.9252	TRUE	-0.6452	0.02781	0.4521	TRUE	-0.3601	0.1853	0.5844	TRUE	-0.1269	0.731	0.986	TRUE	0.3289	0.3683	0.7402	TRUE	0.2789	0.4063	0.6487	TRUE	-0.1675	0.5075	0.773	TRUE	0.4454	0.138	0.3402	TRUE	-0.1859	0.5271	1	TRUE	-0.2489	0.3378
3830417A13Rik	_NE	NA	FALSE	-2.618	0.1273	NA	FALSE	0	1	NA	FALSE	0	1	NA	FALSE	0	1	NA	FALSE	0	1	NA	FALSE	0	1	NA	FALSE	0	1	NA	FALSE	0	1	NA	FALSE	0	1	NA	FALSE	0	1	NA	FALSE	0	1	NA	FALSE	0	1
3830431G21Rik	AS	NA	TRUE	0.03581	0.9303	0.9991	TRUE	-0.23	0.2965	0.539	TRUE	0.354	0.1725	0.5651	TRUE	-0.1473	0.6106	0.899	TRUE	0.06651	0.789	0.931	TRUE	0.01484	0.9636	0.9975	TRUE	-0.6774	0.02966	0.2515	TRUE	-0.0299	0.927	0.969	TRUE	-0.382	0.1196	0.3994	TRUE	0.2101	0.4715	0.6984	TRUE	0.08789	0.7486	1	TRUE	-0.3544	0.1429
3930402G23Rik	AS	1	FALSE	-0.08979	0.9009	NA	FALSE	-0.416	0.5304	NA	FALSE	0.2079	0.7927	NA	FALSE	0.2367	0.7238	NA	TRUE	1.211	0.1578	0.5523	FALSE	1.403	0.2984	NA	FALSE	1.664	0.05007	NA	TRUE	2.906	2.564e-06	4.226e-05	FALSE	1.201	0.2275	NA	FALSE	0.6153	0.2579	NA	FALSE	-1.028	0.2363	NA	FALSE	0.1123	0.8457
4430402I18Rik	_NE	NA	TRUE	-0.04182	0.8957	0.9991	TRUE	0.02374	0.9175	0.9644	TRUE	-0.1117	0.6508	0.8835	TRUE	-0.04545	0.8756	0.9766	TRUE	0.1798	0.4639	0.7879	TRUE	-0.1989	0.5411	0.9788	TRUE	-0.5189	0.08534	0.4192	TRUE	0.4826	0.1222	0.3102	TRUE	0.4592	0.05878	0.2804	TRUE	0.128	0.6508	0.8226	TRUE	0.005092	0.9851	1	TRUE	-0.2295	0.3591
4632411B12Rik	_NE	NA	TRUE	-0.01818	0.8944	0.9991	TRUE	-0.03988	0.7073	0.8483	TRUE	0.0856	0.314	0.6986	TRUE	0.08708	0.4457	0.8413	TRUE	-0.03371	0.7909	0.9317	TRUE	0.002267	0.9884	0.9978	TRUE	-0.06733	0.6235	0.873	TRUE	-0.2061	0.1608	0.3719	TRUE	0.07885	0.5311	0.787	TRUE	-0.2477	0.04972	0.1714	TRUE	0.02688	0.7651	1	TRUE	0.1775	0.04428
4632415K11Rik	_NE	NA	TRUE	0.07504	0.7338	0.9959	TRUE	-0.07294	0.683	0.8325	TRUE	0.1204	0.4987	0.8166	TRUE	0.1174	0.5585	0.8781	TRUE	-0.0431	0.8184	0.9426	TRUE	0.006014	0.9804	0.9978	TRUE	0.2031	0.3392	0.7203	TRUE	-0.03847	0.8696	0.9437	TRUE	0.1182	0.5037	0.7702	TRUE	-0.2337	0.2178	0.4534	TRUE	0.04034	0.8175	1	TRUE	0.1378	0.4056
4632415L05Rik	_NE	NA	TRUE	-0.06697	0.6999	0.9959	TRUE	0.209	0.08227	0.2626	TRUE	0.09073	0.4753	0.8037	TRUE	0.03564	0.8128	0.9604	TRUE	0.182	0.2256	0.6248	TRUE	0.03054	0.8691	0.9936	TRUE	-0.02579	0.8849	0.9692	TRUE	0.008068	0.9652	0.9859	TRUE	0.2842	0.0417	0.2327	TRUE	0.146	0.3536	0.5955	TRUE	-0.0655	0.6271	1	TRUE	-0.05823	0.6364
4632427E13Rik	_NE	NA	FALSE	-0.3563	0.6287	NA	TRUE	-0.5671	0.3019	0.5448	FALSE	0.2457	0.6896	NA	FALSE	-0.8218	0.1682	NA	TRUE	-0.668	0.2307	0.6298	FALSE	-0.1573	0.8339	NA	TRUE	-1.197	0.09132	0.432	FALSE	0.3397	0.5691	NA	FALSE	-0.6312	0.3902	NA	FALSE	-0.2808	0.6847	NA	FALSE	-0.4015	0.5837	NA	FALSE	-0.08129	0.8869
4632428C04Rik	_NE	NA	TRUE	0.4114	0.4401	0.9959	TRUE	0.4797	0.2248	0.4632	TRUE	-0.3268	0.4858	0.8091	TRUE	-0.8094	0.08439	0.5982	TRUE	0.1696	0.7282	0.9085	TRUE	0.02166	0.9672	0.9975	TRUE	0.2213	0.7064	0.9117	TRUE	0.3916	0.4902	0.7156	FALSE	0.06939	0.8984	NA	TRUE	0.2875	0.5574	0.7627	FALSE	0.07997	0.8633	NA	TRUE	0.05488	0.9122
4632428N05Rik	MG	1	TRUE	0.283	0.08071	0.9959	TRUE	0.04206	0.7566	0.8786	TRUE	0.1361	0.2212	0.6176	TRUE	0.06877	0.6313	0.906	TRUE	0.1703	0.3553	0.722	TRUE	0.6261	0.0004216	0.02169	TRUE	0.786	6.154e-06	0.0005115	TRUE	1.409	3.394e-15	2.236e-13	TRUE	-0.1921	0.1239	0.4063	TRUE	1.038	3.609e-12	1.558e-10	TRUE	-0.1421	0.3283	1	TRUE	0.01856	0.8709
4632434I11Rik	_NE	NA	TRUE	-0.138	0.8123	0.9976	TRUE	-0.2425	0.5833	0.769	TRUE	0.08221	0.8895	0.9714	TRUE	0.06163	0.9012	0.9831	TRUE	-0.05254	0.9168	0.9744	FALSE	-0.6951	0.2847	NA	TRUE	-0.4196	0.5253	0.8284	TRUE	0.7076	0.3152	0.5634	FALSE	-0.4967	0.4044	NA	TRUE	1.759	0.002033	0.01481	FALSE	0.5554	0.3186	NA	TRUE	0.1591	0.7271
4732415M23Rik	_NE	NA	TRUE	0.2159	0.6666	0.9959	TRUE	0.3239	0.428	0.6569	TRUE	0.9386	0.02454	0.2315	TRUE	0.2782	0.5397	0.8716	TRUE	-0.5299	0.2357	0.6339	TRUE	-0.8586	0.1141	0.7383	TRUE	0.1676	0.7629	0.931	TRUE	0.2079	0.6664	0.8368	FALSE	0.8467	0.07659	NA	TRUE	0.0749	0.8638	0.9365	FALSE	0.2098	0.6688	NA	TRUE	0.2953	0.5882
4732416N19Rik	_NE	NA	FALSE	0.3561	0.6049	NA	TRUE	-1.506	0.007969	0.06619	FALSE	0.5447	0.3851	NA	FALSE	-0.4728	0.4788	NA	TRUE	0.1108	0.8474	0.9534	FALSE	-1.015	0.2184	NA	FALSE	-0.5754	0.4154	NA	FALSE	1.099	0.1031	NA	TRUE	0.2808	0.216	0.5326	TRUE	-0.1025	0.737	0.8688	FALSE	-0.3427	0.64	NA	FALSE	0.2488	0.6975
4732418C07Rik	_NE	NA	TRUE	0.0552	0.7484	0.9959	TRUE	0.2961	0.007566	0.06425	TRUE	-0.09512	0.3846	0.7487	TRUE	-0.03978	0.7461	0.9407	TRUE	0.169	0.1842	0.5838	TRUE	0.3848	0.03768	0.4799	TRUE	0.03934	0.7929	0.9413	TRUE	0.3889	0.02155	0.08987	TRUE	0.3445	0.00163	0.03049	TRUE	0.2604	0.07538	0.2294	TRUE	-0.08152	0.4398	1	TRUE	0.1608	0.102
4732456N10Rik	_NE	NA	FALSE	-0.794	0.4024	NA	FALSE	1.172	0.09309	NA	FALSE	0.07473	0.9234	NA	FALSE	0.2781	0.7033	NA	FALSE	0.6195	0.4675	NA	FALSE	0.3197	0.7561	NA	FALSE	-0.434	0.6655	NA	FALSE	0.5803	0.3951	NA	FALSE	0.3033	0.7953	NA	FALSE	0.597	0.4908	NA	FALSE	1.025	0.2889	NA	FALSE	-1.036	0.1981
4732471D19Rik	_NE	NA	TRUE	-0.1459	0.4268	0.9959	TRUE	0.09102	0.5052	0.714	TRUE	-0.1305	0.3569	0.7292	TRUE	-0.1963	0.2028	0.7082	TRUE	0.03639	0.8342	0.9474	TRUE	-0.1333	0.4874	0.9719	TRUE	-0.1907	0.2826	0.6735	TRUE	-0.1889	0.3376	0.585	TRUE	-0.04041	0.7902	0.9192	TRUE	-0.008194	0.9606	0.984	TRUE	0.031	0.8154	1	TRUE	-0.1203	0.4392
4732471J01Rik	_NE	NA	TRUE	-0.2645	0.4693	0.9959	TRUE	-0.07495	0.7895	0.8976	TRUE	0.1691	0.5095	0.8222	TRUE	-0.005304	0.9857	0.9981	TRUE	-0.1223	0.6439	0.8737	TRUE	-0.1764	0.631	0.9825	TRUE	-0.1107	0.7502	0.9273	TRUE	-0.3721	0.2805	0.5256	TRUE	-0.2893	0.2447	0.5632	TRUE	0.1351	0.6288	0.809	TRUE	0.02266	0.9409	1	TRUE	-0.2962	0.2921
4732490B19Rik	_NE	NA	FALSE	1.099	0.4821	NA	FALSE	0.264	0.806	NA	FALSE	-0.2125	0.867	NA	FALSE	-1.444	0.1849	NA	FALSE	3.062	0.01568	NA	FALSE	-3.195	0.06345	NA	FALSE	1.156	0.4165	NA	FALSE	-0.5728	0.6395	NA	FALSE	1.792	0.275	NA	FALSE	0.1784	0.9061	NA	FALSE	-1.585	0.2393	NA	FALSE	2.123	0.08331
4732491K20Rik	_NE	NA	TRUE	0.07011	0.8594	0.9983	TRUE	0.04531	0.8723	0.9405	TRUE	-0.009897	0.9783	0.9963	TRUE	-0.3398	0.2697	0.7444	TRUE	-0.4023	0.1557	0.549	TRUE	-0.1546	0.6616	0.9825	TRUE	0.2748	0.4605	0.7961	TRUE	0.6308	0.05362	0.1756	TRUE	-0.3095	0.2948	0.6138	TRUE	0.359	0.2587	0.4975	TRUE	0.02252	0.9423	1	TRUE	-0.3122	0.2443
4831426I19Rik	OL	NA	TRUE	0.4752	0.2067	0.9959	TRUE	-0.1559	0.5764	0.7652	TRUE	-0.5997	0.04567	0.3197	TRUE	-0.7523	0.03055	0.4674	TRUE	-0.4553	0.1586	0.5541	TRUE	-0.07444	0.838	0.9927	TRUE	0.09724	0.7805	0.9368	TRUE	0.0479	0.8963	0.9567	TRUE	0.9069	0.001468	0.02848	TRUE	0.1374	0.7324	0.8663	TRUE	-0.2356	0.5734	1	TRUE	0.4924	0.1396
4831440E17Rik	_NE	NA	TRUE	0.07208	0.8019	0.9964	TRUE	0.01561	0.9302	0.9713	TRUE	-0.1921	0.3696	0.7378	TRUE	-0.2706	0.313	0.7743	TRUE	0.02627	0.9074	0.9723	TRUE	0.5036	0.1316	0.7685	TRUE	-0.3282	0.227	0.6245	TRUE	0.2561	0.4233	0.6623	TRUE	-0.01481	0.9468	0.981	TRUE	-0.3638	0.1278	0.3227	TRUE	-0.00803	0.9698	1	TRUE	0.09956	0.6015
4832428D23Rik	_NE	NA	FALSE	-0.8384	0.6148	NA	FALSE	-3.429	0.04701	NA	FALSE	1.171	0.3578	NA	FALSE	1.163	0.4078	NA	FALSE	-3.643	0.03587	NA	FALSE	1.844	0.2673	NA	FALSE	1.839	0.3392	NA	FALSE	0	1	NA	FALSE	0	1	NA	FALSE	-2.429	0.1597	NA	FALSE	1.907	0.2417	NA	FALSE	-2.693	0.1058
4833403I15Rik	_NE	NA	FALSE	-2.06	0.1268	NA	FALSE	4.313	0.008725	NA	FALSE	1.389	0.208	NA	FALSE	0.5002	0.5978	NA	FALSE	-0.1565	0.9177	NA	FALSE	-0.3599	0.7414	NA	FALSE	-1.37	0.3826	NA	FALSE	-2.519	0.1532	NA	FALSE	0	1	NA	FALSE	-2.004	0.1308	NA	FALSE	-3.187	0.05786	NA	FALSE	-0.5978	0.6234
4833412C05Rik	_NE	NA	FALSE	1.215	0.1561	NA	FALSE	-0.5605	0.4169	NA	FALSE	-0.4904	0.5125	NA	FALSE	0.04052	0.9531	NA	TRUE	-0.9539	0.2426	0.6379	FALSE	0.302	0.6912	NA	FALSE	0.9841	0.2772	NA	FALSE	0.901	0.2446	NA	FALSE	-1.475	0.2607	NA	FALSE	0.391	0.6702	NA	FALSE	1.261	0.138	NA	FALSE	0.772	0.2573
4833417C18Rik	_NE	NA	FALSE	1.229	0.1457	NA	TRUE	0.5102	0.3119	0.5553	FALSE	-0.592	0.4248	NA	TRUE	-0.6762	0.2588	0.7378	TRUE	-0.4112	0.4592	0.7855	FALSE	0.08483	0.8978	NA	FALSE	-0.4821	0.4754	NA	FALSE	-0.1608	0.8066	NA	FALSE	0.2149	0.7959	NA	FALSE	1.136	0.1671	NA	FALSE	0.5887	0.4401	NA	FALSE	0.3391	0.6511
4833418N02Rik	_NE	1	TRUE	0.7683	0.1749	0.9959	TRUE	-0.7435	0.1018	0.2944	TRUE	-0.0364	0.9508	0.9876	TRUE	-0.3882	0.4069	0.8241	TRUE	-0.6365	0.1751	0.5734	TRUE	0.1465	0.7839	0.9896	TRUE	0.1328	0.8168	0.949	TRUE	1.302	0.009608	0.04795	FALSE	0.4151	0.458	NA	FALSE	0.2751	0.5519	NA	FALSE	-0.3598	0.4968	NA	TRUE	0.08738	0.8528
4833419F23Rik	_NE	NA	FALSE	1.82	0.09707	NA	FALSE	-0.5489	0.4066	NA	FALSE	0.3024	0.6825	NA	FALSE	-0.09706	0.905	NA	FALSE	0.354	0.6346	NA	FALSE	0.6204	0.6306	NA	FALSE	0.2239	0.7786	NA	FALSE	1.55	0.07547	NA	FALSE	-1.101	0.3011	NA	FALSE	1.248	0.1227	NA	FALSE	-1.676	0.1584	NA	FALSE	0.1238	0.8878
4833420G17Rik	_NE	NA	TRUE	-0.1196	0.4375	0.9959	TRUE	0.1299	0.2374	0.4771	TRUE	-0.1289	0.1943	0.5907	TRUE	-0.05656	0.6886	0.9235	TRUE	-0.06086	0.6529	0.8777	TRUE	-0.0949	0.6162	0.9825	TRUE	-0.1033	0.5572	0.8427	TRUE	0.2461	0.2431	0.4815	TRUE	0.1308	0.2825	0.6009	TRUE	0.2297	0.07787	0.2348	TRUE	-0.02599	0.8055	1	TRUE	-0.1375	0.1928
4833422C13Rik	_NE	NA	TRUE	-0.4174	0.185	0.9959	TRUE	0.06767	0.7365	0.866	TRUE	-0.2807	0.2163	0.6119	TRUE	-0.1712	0.512	0.8664	TRUE	-0.2307	0.3661	0.7297	TRUE	0.01107	0.9778	0.9978	TRUE	-0.3132	0.3012	0.691	TRUE	0.3963	0.2411	0.4797	TRUE	0.1035	0.4821	0.7566	TRUE	-0.2144	0.1999	0.4301	TRUE	-0.104	0.6797	1	TRUE	-0.2629	0.233
4833423E24Rik	_NE	NA	FALSE	1.128	0.1838	NA	FALSE	1.762	0.08238	NA	FALSE	-1.942	0.04195	NA	FALSE	-2.047	0.05307	NA	FALSE	-1.166	0.2408	NA	FALSE	-0.2277	0.8205	NA	FALSE	-1.236	0.1291	NA	FALSE	1.646	0.1356	NA	FALSE	3.975	0.006848	NA	FALSE	-1.104	0.2964	NA	FALSE	0.06741	0.9463	NA	FALSE	-0.6675	0.5391
4833424O15Rik	OL	NA	TRUE	-0.2374	0.1157	0.9959	TRUE	0.1376	0.2607	0.502	TRUE	-0.2865	0.002532	0.06373	TRUE	0.02041	0.8691	0.9749	TRUE	0.03104	0.8372	0.9486	TRUE	-0.172	0.3647	0.9357	TRUE	-0.362	0.012	0.1597	TRUE	-0.4494	0.02046	0.08657	TRUE	0.1351	0.3549	0.665	TRUE	-0.2383	0.06628	0.2101	TRUE	0.01313	0.9113	1	TRUE	-0.07864	0.4494
4833427F10Rik	_NE	NA	FALSE	0	1	NA	FALSE	0	1	NA	FALSE	0	1	NA	FALSE	0	1	NA	FALSE	1.875	0.2735	NA	FALSE	0	1	NA	FALSE	0	1	NA	FALSE	0	1	NA	FALSE	0	1	NA	FALSE	0	1	NA	FALSE	0	1	NA	FALSE	0	1
4833427G06Rik	_NE	NA	TRUE	0.3258	0.6357	0.9959	FALSE	-0.04602	0.94	NA	TRUE	-0.2767	0.5936	0.8605	TRUE	-1.283	0.08432	0.5982	TRUE	-0.4692	0.3997	0.7503	FALSE	-0.06602	0.9339	NA	TRUE	-1.848	0.005738	0.1025	FALSE	-0.04362	0.9585	NA	TRUE	2.604	1.167e-05	0.0005204	TRUE	-0.768	0.1793	0.4043	FALSE	-1.182	0.2035	NA	TRUE	2.732	3.294e-05
4833428L15Rik	_NE	NA	FALSE	-0.2125	0.8934	NA	FALSE	-1.404	0.2673	NA	FALSE	-3.451	0.04636	NA	FALSE	-2.56	0.05085	NA	FALSE	-2.555	0.09186	NA	FALSE	-0.8566	0.5868	NA	FALSE	-0.6021	0.6298	NA	FALSE	1.025	0.4319	NA	FALSE	1.774	0.2773	NA	FALSE	0.1645	0.9123	NA	FALSE	0	1	NA	FALSE	0.6318	0.6656
4833439L19Rik	_NE	NA	TRUE	-0.01385	0.9247	0.9991	TRUE	0.22	0.03506	0.1607	TRUE	0.04738	0.5701	0.8514	TRUE	0.2483	0.03636	0.4932	TRUE	0.2651	0.04087	0.34	TRUE	0.2732	0.08845	0.6743	TRUE	0.1143	0.4155	0.7683	TRUE	0.1646	0.2659	0.5079	TRUE	-0.0152	0.9003	0.9635	TRUE	0.009753	0.9397	0.9739	TRUE	-0.1326	0.1356	1	TRUE	0.05966	0.4933
4833442J19Rik	_NE	NA	TRUE	-0.09508	0.7789	0.9959	TRUE	0.2142	0.4601	0.681	TRUE	0.008115	0.9759	0.9952	TRUE	-0.6754	0.02737	0.4503	TRUE	0.3081	0.2952	0.6833	TRUE	0.1825	0.636	0.9825	TRUE	-0.2402	0.5187	0.824	TRUE	0.8049	0.01604	0.07179	TRUE	0.4074	0.1034	0.3722	TRUE	0.6255	0.03751	0.1414	TRUE	-0.2798	0.3842	1	TRUE	0.1223	0.6663
4921501E09Rik	_NE	NA	FALSE	0.7022	0.5769	NA	FALSE	-1.499	0.2682	NA	FALSE	-1.204	0.3176	NA	FALSE	0.09993	0.942	NA	FALSE	-2.355	0.1771	NA	FALSE	0.7376	0.6383	NA	FALSE	-4.497	0.0114	NA	FALSE	-4.11	0.02152	NA	FALSE	0	1	NA	FALSE	0	1	NA	FALSE	1.903	0.2421	NA	FALSE	-0.636	0.626
4921504E06Rik	_NE	NA	FALSE	1.861	0.2768	NA	FALSE	0	1	NA	FALSE	0.2716	0.8764	NA	FALSE	0	1	NA	FALSE	1.805	0.2826	NA	FALSE	1.844	0.2673	NA	FALSE	2.615	0.1882	NA	FALSE	0.2989	0.8347	NA	FALSE	-2.756	0.08519	NA	FALSE	0	1	NA	FALSE	1.908	0.2416	NA	FALSE	-0.05982	0.9687
4921506M07Rik	_NE	NA	FALSE	-0.1792	0.909	NA	FALSE	0.9527	0.5291	NA	FALSE	-0.6237	0.6897	NA	FALSE	-0.1341	0.9192	NA	FALSE	-1.445	0.3549	NA	FALSE	1.88	0.2628	NA	FALSE	2.669	0.1818	NA	FALSE	2.011	0.2176	NA	FALSE	0	1	NA	FALSE	0	1	NA	FALSE	1.908	0.2416	NA	FALSE	2.671	0.1171
4921507L20Rik	_NE	NA	FALSE	2.577	0.1462	NA	FALSE	0	1	NA	FALSE	-2.587	0.1407	NA	FALSE	3.123	0.07221	NA	FALSE	0	1	NA	FALSE	-1.905	0.2522	NA	FALSE	0	1	NA	FALSE	0.3199	0.8247	NA	FALSE	0.4771	0.2963	NA	TRUE	0.2873	0.4635	0.6921	FALSE	0	1	NA	FALSE	-1.905	0.2411
4921507P07Rik	_NE	NA	TRUE	0.1377	0.8162	0.998	TRUE	0.1831	0.6844	0.8336	TRUE	-0.09405	0.8502	0.96	TRUE	-0.6948	0.1473	0.6652	TRUE	-0.2949	0.5318	0.825	TRUE	0.4722	0.4204	0.9555	FALSE	0.003224	0.9964	NA	TRUE	0.3357	0.5953	0.7933	FALSE	0.4024	0.4341	NA	FALSE	0.007093	0.9885	NA	FALSE	-0.1523	0.7617	NA	TRUE	-0.6294	0.2542
4921508A21Rik	_NE	NA	FALSE	0	1	NA	FALSE	1.936	0.2313	NA	FALSE	2.03	0.2205	NA	FALSE	0	1	NA	FALSE	0	1	NA	FALSE	-1.892	0.2538	NA	FALSE	0	1	NA	FALSE	-1.765	0.2972	NA	FALSE	0	1	NA	FALSE	0	1	NA	FALSE	0	1	NA	FALSE	0	1
4921508D12Rik	_NE	NA	FALSE	1.804	0.2842	NA	FALSE	-2.577	0.1413	NA	FALSE	0	1	NA	FALSE	-1.882	0.25	NA	FALSE	-0.9669	0.494	NA	FALSE	1.88	0.2628	NA	FALSE	-0.5098	0.7657	NA	FALSE	-0.5157	0.7398	NA	FALSE	0	1	NA	FALSE	0	1	NA	FALSE	1.908	0.2416	NA	FALSE	1.868	0.2597
4921509C19Rik	_NE	NA	FALSE	0	1	NA	FALSE	0	1	NA	FALSE	0	1	NA	FALSE	0	1	NA	FALSE	0	1	NA	FALSE	0	1	NA	FALSE	0	1	NA	FALSE	0	1	NA	FALSE	0	1	NA	FALSE	0	1	NA	FALSE	0	1	NA	FALSE	0	1
4921509O07Rik	_NE	NA	FALSE	-0.1218	0.9443	NA	FALSE	1.039	0.4982	NA	FALSE	-0.6461	0.6806	NA	FALSE	1.595	0.2427	NA	FALSE	-3.059	0.04579	NA	FALSE	-0.5598	0.6759	NA	FALSE	1.156	0.4385	NA	FALSE	1.044	0.4939	NA	FALSE	0	1	NA	FALSE	0	1	NA	FALSE	-1.865	0.2589	NA	FALSE	-2.307	0.0588
4921510H08Rik	_NE	NA	FALSE	0	1	NA	FALSE	0	1	NA	FALSE	0	1	NA	FALSE	0	1	NA	FALSE	1.801	0.283	NA	FALSE	0	1	NA	FALSE	0	1	NA	FALSE	0	1	NA	FALSE	0	1	NA	FALSE	0	1	NA	FALSE	0	1	NA	FALSE	0	1
4921511C10Rik	_NE	NA	FALSE	0	1	NA	FALSE	-1.83	0.2816	NA	FALSE	0.1997	0.9032	NA	FALSE	0	1	NA	FALSE	0.6853	0.6727	NA	FALSE	-1.905	0.2522	NA	FALSE	-3.19	0.07005	NA	FALSE	2.024	0.2161	NA	FALSE	0	1	NA	FALSE	3.091	0.1061	NA	FALSE	0	1	NA	FALSE	-0.8276	0.5747
4921511C20Rik	_NE	NA	FALSE	0	1	NA	FALSE	0	1	NA	FALSE	0	1	NA	FALSE	0	1	NA	FALSE	0	1	NA	FALSE	0	1	NA	FALSE	0	1	NA	FALSE	0	1	NA	FALSE	0	1	NA	FALSE	0	1	NA	FALSE	0	1	NA	FALSE	0	1
4921511H03Rik	_NE	NA	FALSE	0	1	NA	FALSE	0	1	NA	FALSE	0	1	NA	FALSE	0	1	NA	FALSE	0	1	NA	FALSE	0	1	NA	FALSE	0	1	NA	FALSE	0	1	NA	FALSE	0	1	NA	FALSE	0	1	NA	FALSE	0	1	NA	FALSE	0	1
4921511I17Rik	_NE	NA	FALSE	-1.983	0.2415	NA	FALSE	-2.521	0.1471	NA	FALSE	0	1	NA	FALSE	-2.713	0.1123	NA	FALSE	-0.9052	0.5408	NA	FALSE	0	1	NA	FALSE	1.846	0.3382	NA	FALSE	0	1	NA	TRUE	0.01404	0.948	0.9814	TRUE	-0.3227	0.148	0.3553	FALSE	0	1	NA	FALSE	-1.927	0.2385
4921511M17Rik	_NE	NA	FALSE	0	1	NA	FALSE	0	1	NA	FALSE	0	1	NA	FALSE	0	1	NA	FALSE	0	1	NA	FALSE	0	1	NA	FALSE	0	1	NA	FALSE	0	1	NA	FALSE	0	1	NA	FALSE	0	1	NA	FALSE	0	1	NA	FALSE	0	1
4921513D23Rik	_NE	NA	TRUE	-0.0341	0.8245	0.9983	TRUE	0.2183	0.06668	0.2331	TRUE	-0.1016	0.2293	0.6235	TRUE	0.03369	0.7802	0.951	TRUE	0.1353	0.2989	0.6846	TRUE	0.1881	0.2943	0.9015	TRUE	0.05454	0.7003	0.9096	TRUE	-0.3579	0.02746	0.1079	TRUE	0.08279	0.4732	0.7501	TRUE	-0.3203	0.01422	0.06946	TRUE	0.05894	0.5488	1	TRUE	0.1901	0.04928
4921513I03Rik	_NE	NA	FALSE	0	1	NA	FALSE	0	1	NA	FALSE	0	1	NA	FALSE	-1.882	0.25	NA	FALSE	0	1	NA	FALSE	0	1	NA	FALSE	0	1	NA	FALSE	0	1	NA	FALSE	0	1	NA	FALSE	0	1	NA	FALSE	0	1	NA	FALSE	0	1
4921515E04Rik	_NE	NA	FALSE	0	1	NA	FALSE	0	1	NA	FALSE	0	1	NA	FALSE	0	1	NA	FALSE	0	1	NA	FALSE	0	1	NA	FALSE	-0.5019	0.7685	NA	FALSE	2.004	0.2183	NA	FALSE	0	1	NA	FALSE	0	1	NA	FALSE	0	1	NA	FALSE	-1.927	0.2385
4921515J06Rik	_NE	NA	TRUE	-0.02624	0.954	0.9991	TRUE	-0.3437	0.3911	0.6271	TRUE	-0.0277	0.9437	0.986	TRUE	-0.07338	0.8349	0.966	TRUE	-0.298	0.4261	0.7679	TRUE	-0.347	0.4567	0.9653	TRUE	-0.4983	0.2587	0.6556	TRUE	0.2607	0.6084	0.8022	TRUE	-0.005425	0.9884	0.9952	TRUE	0.06498	0.8608	0.9347	TRUE	-0.7138	0.09142	1	TRUE	0.2254	0.5313
4921517D21Rik	_NE	NA	FALSE	-0.9041	0.576	NA	FALSE	1.991	0.2249	NA	FALSE	-3.949	0.02511	NA	FALSE	-0.8374	0.5876	NA	FALSE	-1.926	0.2472	NA	FALSE	0	1	NA	FALSE	0	1	NA	FALSE	0	1	NA	FALSE	0	1	NA	FALSE	0	1	NA	FALSE	0	1	NA	FALSE	0	1
4921517D22Rik	_NE	NA	FALSE	-1.983	0.2415	NA	FALSE	0	1	NA	FALSE	-1.755	0.2917	NA	FALSE	-1.957	0.2409	NA	FALSE	0	1	NA	FALSE	0	1	NA	FALSE	-2.348	0.1857	NA	FALSE	2.024	0.2161	NA	FALSE	0	1	NA	FALSE	0	1	NA	FALSE	-1.811	0.2656	NA	FALSE	-3.587	0.02718
4921517L17Rik	_NE	NA	TRUE	0.1439	0.6576	0.9959	TRUE	-0.1494	0.5292	0.733	TRUE	-0.02198	0.9287	0.9829	TRUE	-0.1369	0.624	0.9028	TRUE	-0.1485	0.5745	0.8452	TRUE	-0.1339	0.6857	0.9825	TRUE	-0.02785	0.9304	0.9821	TRUE	0.1769	0.5673	0.7731	TRUE	-0.2608	0.2664	0.5865	TRUE	0.00777	0.9789	0.9917	TRUE	-0.1617	0.5387	1	TRUE	0.1109	0.6855
4921523A10Rik	_NE	NA	FALSE	-1.976	0.2424	NA	FALSE	1.936	0.2313	NA	FALSE	0	1	NA	FALSE	-0.09786	0.9467	NA	FALSE	3.214	0.07402	NA	FALSE	2.625	0.1299	NA	FALSE	0	1	NA	FALSE	2.004	0.2183	NA	FALSE	0.06575	0.9413	NA	TRUE	-0.08444	0.7755	0.8891	FALSE	-0.6667	0.6491	NA	FALSE	0	1
4921524J17Rik	_NE	NA	TRUE	-0.156	0.4557	0.9959	TRUE	0.4468	0.008612	0.06979	TRUE	-0.16	0.3523	0.7256	TRUE	0.2339	0.295	0.7615	TRUE	0.2036	0.3719	0.7336	TRUE	-0.0518	0.8373	0.9927	TRUE	-0.2869	0.2189	0.619	TRUE	-0.1334	0.6084	0.8022	TRUE	0.5661	0.005261	0.06908	TRUE	-0.125	0.5361	0.7472	TRUE	-0.03815	0.8627	1	TRUE	0.1461	0.4898
4921524L21Rik	_NE	NA	FALSE	0	1	NA	FALSE	2.016	0.222	NA	FALSE	0	1	NA	FALSE	0	1	NA	FALSE	0	1	NA	FALSE	0	1	NA	FALSE	0	1	NA	FALSE	0	1	NA	FALSE	0	1	NA	FALSE	0	1	NA	FALSE	0	1	NA	FALSE	0	1
4921525B02Rik	_NE	NA	FALSE	-0.115	0.9468	NA	FALSE	3.322	0.04604	NA	FALSE	-0.5815	0.7068	NA	FALSE	3.14	0.07101	NA	FALSE	2.628	0.1396	NA	FALSE	0.7209	0.6448	NA	FALSE	1.846	0.3382	NA	FALSE	0.259	0.8745	NA	TRUE	0.3578	0.2235	0.5418	TRUE	-0.755	0.003518	0.02315	FALSE	0	1	NA	FALSE	0	1
4921525O09Rik	_NE	NA	FALSE	0.2987	0.8081	NA	FALSE	-1.772	0.2891	NA	FALSE	0.1559	0.9197	NA	FALSE	-4.295	0.008072	NA	FALSE	0.3423	0.8207	NA	FALSE	-0.01306	0.991	NA	FALSE	-2.348	0.1857	NA	FALSE	2.824	0.09095	NA	FALSE	0	1	NA	FALSE	1.815	0.345	NA	FALSE	-1.865	0.2589	NA	FALSE	3.04	0.06884
4921528I01Rik	_NE	NA	FALSE	0.335	0.788	NA	FALSE	0.2569	0.8382	NA	FALSE	2.36	0.09032	NA	FALSE	0.8448	0.4869	NA	FALSE	-0.1214	0.9298	NA	FALSE	-1.362	0.3685	NA	FALSE	-1.781	0.1473	NA	FALSE	-0.2455	0.8753	NA	FALSE	-1.963	0.2179	NA	FALSE	0.159	0.9148	NA	FALSE	-3.852	0.02372	NA	FALSE	-3.883	0.01077
4921528O07Rik	_NE	NA	FALSE	0	1	NA	FALSE	-1.83	0.2816	NA	FALSE	-1.821	0.2832	NA	FALSE	0	1	NA	FALSE	0	1	NA	FALSE	0	1	NA	FALSE	0	1	NA	FALSE	2.024	0.2161	NA	FALSE	0	1	NA	FALSE	0	1	NA	FALSE	0	1	NA	FALSE	0	1
4921530D09Rik	_NE	NA	FALSE	0	1	NA	FALSE	-1.772	0.2891	NA	FALSE	-0.5303	0.7275	NA	FALSE	-1.397	0.3506	NA	FALSE	0.8636	0.5093	NA	FALSE	-0.0479	0.9779	NA	FALSE	1.846	0.3382	NA	FALSE	-0.05537	0.962	NA	FALSE	-0.009459	0.9817	NA	TRUE	0.4218	0.2706	0.5118	FALSE	-1.865	0.2589	NA	FALSE	0	1
4921530L18Rik	_NE	NA	FALSE	0.8099	0.4207	NA	FALSE	0.7816	0.3744	NA	FALSE	1.308	0.1218	NA	FALSE	0.6775	0.4274	NA	FALSE	0.3431	0.6983	NA	FALSE	-0.9662	0.3601	NA	FALSE	0.1228	0.9063	NA	FALSE	-0.6035	0.5451	NA	FALSE	-0.5282	0.5528	NA	FALSE	0.7467	0.33	NA	FALSE	1.368	0.1543	NA	FALSE	0.3436	0.7547
4921530L21Rik	_NE	NA	FALSE	-1.661	0.213	NA	FALSE	-1.762	0.2903	NA	FALSE	0.192	0.8832	NA	FALSE	0.7597	0.5547	NA	FALSE	0.511	0.7093	NA	FALSE	0.4498	0.7744	NA	FALSE	-2.348	0.1857	NA	FALSE	-1.007	0.5005	NA	FALSE	0	1	NA	FALSE	2.594	0.1842	NA	FALSE	1.754	0.1728	NA	FALSE	-2.714	0.104
4921531C22Rik	_NE	NA	TRUE	0.3053	0.4458	0.9959	TRUE	0.3592	0.1955	0.4272	TRUE	0.06644	0.8466	0.9588	TRUE	-0.2539	0.4617	0.8468	TRUE	0.1581	0.6481	0.8752	TRUE	0.5421	0.1909	0.835	TRUE	-0.01162	0.9774	0.994	TRUE	0.2181	0.5872	0.7876	TRUE	-0.2915	0.4131	0.7066	TRUE	0.3488	0.327	0.5704	TRUE	0.0292	0.9376	1	TRUE	-0.08043	0.7976
4921531P14Rik	_NE	NA	FALSE	0	1	NA	FALSE	0	1	NA	FALSE	0	1	NA	FALSE	0	1	NA	FALSE	0	1	NA	FALSE	0	1	NA	FALSE	0	1	NA	FALSE	0	1	NA	FALSE	0	1	NA	FALSE	0	1	NA	FALSE	-2.669	0.1161	NA	FALSE	0	1
4921533I20Rik	_NE	NA	FALSE	0	1	NA	FALSE	0	1	NA	FALSE	0	1	NA	FALSE	0	1	NA	FALSE	0	1	NA	FALSE	0	1	NA	FALSE	0	1	NA	FALSE	0	1	NA	FALSE	0	1	NA	FALSE	0	1	NA	FALSE	0	1	NA	FALSE	0	1
4921536K21Rik	_NE	NA	TRUE	-0.4383	0.4034	0.9959	TRUE	-0.2999	0.4678	0.6874	TRUE	-0.01325	0.9776	0.9962	TRUE	-0.7321	0.1162	0.633	TRUE	0.1157	0.82	0.9432	TRUE	0.4818	0.3589	0.9339	TRUE	0.172	0.766	0.9326	TRUE	0.4339	0.3246	0.5727	FALSE	0.5743	0.2164	NA	TRUE	0.6031	0.1905	0.4177	FALSE	-0.2983	0.612	NA	TRUE	0.9703	0.03725
4921539E11Rik	_NE	NA	FALSE	0	1	NA	FALSE	0	1	NA	FALSE	0	1	NA	FALSE	-1.882	0.25	NA	FALSE	0	1	NA	FALSE	0	1	NA	FALSE	0	1	NA	FALSE	0	1	NA	FALSE	0	1	NA	FALSE	-2.429	0.1597	NA	FALSE	0	1	NA	FALSE	-1.905	0.2411
4922501C03Rik	_NE	NA	TRUE	-0.2067	0.368	0.9959	TRUE	0.02233	0.901	0.9559	TRUE	-0.2764	0.1273	0.5009	TRUE	-0.3739	0.1043	0.6208	TRUE	-0.1381	0.5261	0.8219	TRUE	0.0532	0.8712	0.9936	TRUE	-0.02247	0.9215	0.9784	TRUE	-0.05325	0.8947	0.9563	TRUE	0.67	0.0007253	0.01668	TRUE	0.07817	0.698	0.8485	TRUE	0.02403	0.9031	1	TRUE	0.06769	0.7248
4922501L14Rik	_NE	NA	TRUE	-0.1151	0.7348	0.9959	TRUE	-0.4181	0.1244	0.3316	TRUE	-0.2804	0.3068	0.6935	TRUE	-0.4626	0.1418	0.6595	TRUE	-0.1351	0.6161	0.8617	TRUE	-0.1938	0.5567	0.9788	TRUE	-0.4654	0.1582	0.5427	TRUE	-0.7283	0.02563	0.1027	TRUE	0.05218	0.8643	0.9491	TRUE	-0.1601	0.6008	0.7914	TRUE	0.1925	0.6547	1	TRUE	-0.1701	0.4988
4922502D21Rik	_NE	NA	FALSE	0	1	NA	FALSE	0	1	NA	FALSE	0	1	NA	FALSE	0	1	NA	FALSE	0	1	NA	FALSE	0	1	NA	FALSE	0	1	NA	FALSE	0	1	NA	FALSE	0	1	NA	FALSE	0	1	NA	FALSE	0	1	NA	FALSE	0	1
4922502H24Rik	_NE	NA	FALSE	0	1	NA	FALSE	0	1	NA	FALSE	0	1	NA	FALSE	0	1	NA	FALSE	0	1	NA	FALSE	0	1	NA	FALSE	0	1	NA	FALSE	0	1	NA	FALSE	0	1	NA	FALSE	0	1	NA	FALSE	0	1	NA	FALSE	0	1
4922502N22Rik	_NE	NA	FALSE	-0.9979	0.5423	NA	FALSE	1.991	0.2249	NA	FALSE	1.983	0.2258	NA	FALSE	0	1	NA	FALSE	-2.747	0.1144	NA	FALSE	-1.905	0.2522	NA	FALSE	1.87	0.335	NA	FALSE	0	1	NA	FALSE	0	1	NA	FALSE	0	1	NA	FALSE	1.903	0.2421	NA	FALSE	1.801	0.2681
4922505E12Rik	_NE	NA	FALSE	0	1	NA	FALSE	-1.83	0.2816	NA	FALSE	0	1	NA	FALSE	1.848	0.2695	NA	FALSE	0.2546	0.853	NA	FALSE	-0.02569	0.9862	NA	FALSE	2.615	0.1882	NA	FALSE	3.351	0.04328	NA	FALSE	-0.2187	0.8644	NA	FALSE	0.4715	0.6615	NA	FALSE	0.08338	0.9521	NA	FALSE	-0.6657	0.6444
4922505G16Rik	_NE	NA	TRUE	0.05329	0.9077	0.9991	TRUE	0.3831	0.379	0.6158	TRUE	0.1708	0.6543	0.8842	TRUE	-0.02173	0.9597	0.9927	TRUE	0.5999	0.1236	0.5067	TRUE	0.1196	0.7879	0.9896	TRUE	-0.6468	0.1501	0.5333	TRUE	-0.1063	0.8289	0.9239	TRUE	-0.1224	0.6368	0.8449	TRUE	-0.5992	0.0419	0.153	TRUE	-0.4617	0.3128	1	TRUE	0.4304	0.2737
4930401C15Rik	_NE	NA	FALSE	1.861	0.2768	NA	FALSE	0	1	NA	FALSE	0	1	NA	FALSE	0	1	NA	FALSE	0	1	NA	FALSE	0	1	NA	FALSE	0	1	NA	FALSE	0	1	NA	FALSE	0	1	NA	FALSE	0	1	NA	FALSE	0	1	NA	FALSE	1.801	0.2681
4930401O10Rik	_NE	NA	FALSE	0	1	NA	FALSE	0	1	NA	FALSE	0	1	NA	FALSE	0	1	NA	FALSE	0	1	NA	FALSE	0	1	NA	FALSE	0	1	NA	FALSE	0	1	NA	FALSE	0	1	NA	FALSE	0	1	NA	FALSE	0	1	NA	FALSE	0	1
4930401O12Rik	_NE	NA	FALSE	0	1	NA	FALSE	0	1	NA	FALSE	1.983	0.2258	NA	FALSE	0	1	NA	FALSE	0	1	NA	FALSE	0	1	NA	FALSE	0	1	NA	FALSE	0	1	NA	FALSE	0	1	NA	FALSE	0	1	NA	FALSE	0	1	NA	FALSE	0	1
4930402F06Rik	_NE	NA	FALSE	-1.976	0.2424	NA	FALSE	0	1	NA	FALSE	1.937	0.2311	NA	FALSE	-0.05804	0.9696	NA	FALSE	-0.1211	0.9444	NA	FALSE	0	1	NA	FALSE	-2.348	0.1857	NA	FALSE	2.899	0.02189	NA	FALSE	0	1	NA	FALSE	1.806	0.3462	NA	FALSE	1.903	0.2421	NA	FALSE	0.8171	0.5153
4930402F11Rik	_NE	NA	FALSE	0	1	NA	FALSE	2.016	0.222	NA	FALSE	0	1	NA	FALSE	0	1	NA	FALSE	0	1	NA	FALSE	0	1	NA	FALSE	-2.348	0.1857	NA	FALSE	0	1	NA	FALSE	0	1	NA	FALSE	0	1	NA	FALSE	-1.811	0.2656	NA	FALSE	0	1
4930402H24Rik	_NE	NA	TRUE	-0.08352	0.5721	0.9959	TRUE	0.09988	0.4082	0.6406	TRUE	-0.01045	0.9031	0.9753	TRUE	-0.2819	0.0462	0.5153	TRUE	-0.06899	0.5857	0.8486	TRUE	0.1752	0.3069	0.9068	TRUE	0.0003012	0.9984	0.9999	TRUE	-0.1947	0.2807	0.5258	TRUE	0.1625	0.2695	0.5897	TRUE	-0.1866	0.2813	0.5243	TRUE	-0.04481	0.6468	1	TRUE	0.08855	0.307
4930403N07Rik	_NE	NA	FALSE	0	1	NA	FALSE	0	1	NA	FALSE	1.983	0.2258	NA	FALSE	0.7349	0.64	NA	FALSE	0.4008	0.7182	NA	FALSE	1.238	0.4137	NA	FALSE	0.249	0.8757	NA	FALSE	-3.021	0.08724	NA	TRUE	0.3664	0.3072	0.625	TRUE	-0.2527	0.4254	0.6608	FALSE	0.8839	0.5525	NA	FALSE	3.988	0.01294
4930404A05Rik	_NE	NA	FALSE	0	1	NA	FALSE	0	1	NA	FALSE	0	1	NA	FALSE	0	1	NA	FALSE	0	1	NA	FALSE	0	1	NA	FALSE	0	1	NA	FALSE	0	1	NA	FALSE	0	1	NA	FALSE	0	1	NA	FALSE	0	1	NA	FALSE	0	1
4930404A10Rik	_NE	NA	FALSE	0	1	NA	FALSE	-1.83	0.2816	NA	FALSE	1.516	0.3001	NA	FALSE	-2.684	0.1149	NA	FALSE	1.875	0.2735	NA	FALSE	1.88	0.2628	NA	FALSE	0	1	NA	FALSE	-1.402	0.3319	NA	FALSE	0	1	NA	FALSE	0	1	NA	FALSE	0	1	NA	FALSE	0	1
4930404H11Rik	_NE	NA	FALSE	1.301	0.2689	NA	FALSE	0.2425	0.8873	NA	FALSE	-0.5513	0.7191	NA	FALSE	-1.779	0.2127	NA	FALSE	-1.386	0.3785	NA	FALSE	3.148	0.07003	NA	FALSE	-3.217	0.0684	NA	FALSE	2.259	0.1151	NA	FALSE	0	1	NA	FALSE	0	1	NA	FALSE	-2.62	0.1207	NA	FALSE	2.268	0.07067
4930404H21Rik	_NE	NA	FALSE	-0.1714	0.9259	NA	FALSE	0.9543	0.5288	NA	FALSE	0.7694	0.5582	NA	FALSE	1.825	0.2725	NA	FALSE	-1.926	0.2472	NA	FALSE	0	1	NA	FALSE	0	1	NA	FALSE	-1.765	0.2972	NA	FALSE	0	1	NA	FALSE	0	1	NA	FALSE	-2.62	0.1207	NA	FALSE	0	1
4930404I05Rik	_NE	NA	FALSE	-1.725	0.2393	NA	FALSE	-1.83	0.2816	NA	FALSE	2.869	0.09039	NA	FALSE	-0.04708	0.9738	NA	FALSE	0	1	NA	FALSE	1.88	0.2628	NA	FALSE	0	1	NA	FALSE	2.818	0.09136	NA	TRUE	-0.007162	0.9795	0.9916	TRUE	-0.1132	0.7273	0.8645	FALSE	1.907	0.2417	NA	FALSE	0	1
4930404N11Rik	MG	NA	FALSE	-1.286	0.2923	NA	FALSE	-1.147	0.2875	NA	FALSE	0.8239	0.393	NA	FALSE	-0.1015	0.9133	NA	FALSE	-1.117	0.236	NA	FALSE	-0.06944	0.9636	NA	FALSE	-0.5911	0.6584	NA	FALSE	-0.2219	0.8375	NA	TRUE	-0.1757	0.35	0.6603	TRUE	-0.1272	0.5225	0.7368	FALSE	-0.6735	0.4374	NA	FALSE	1.338	0.1882
4930405A10Rik	_NE	NA	FALSE	0	1	NA	FALSE	0	1	NA	FALSE	0	1	NA	FALSE	0	1	NA	FALSE	0	1	NA	FALSE	0	1	NA	FALSE	0	1	NA	FALSE	0	1	NA	FALSE	0	1	NA	FALSE	0	1	NA	FALSE	0	1	NA	FALSE	0	1
4930405A21Rik	_NE	NA	TRUE	-0.7063	0.2751	0.9959	FALSE	0.6064	0.3884	NA	TRUE	0.001654	0.9975	0.9995	FALSE	0.07548	0.9041	NA	TRUE	-1.239	0.03589	0.3245	FALSE	1.068	0.1734	NA	FALSE	-0.9885	0.2116	NA	FALSE	1	0.1614	NA	FALSE	0.5199	0.5323	NA	FALSE	-0.4695	0.5184	NA	FALSE	-0.1877	0.88	NA	FALSE	0.6218	0.2938
4930405D11Rik	_NE	NA	FALSE	-3.103	0.07249	NA	FALSE	1.991	0.2249	NA	FALSE	-3.056	0.08031	NA	FALSE	-0.4554	0.715	NA	FALSE	-1.803	0.2516	NA	FALSE	-2.692	0.1183	NA	FALSE	-1.068	0.4432	NA	FALSE	-2.53	0.1521	NA	FALSE	0	1	NA	FALSE	0	1	NA	FALSE	0	1	NA	FALSE	-0.1034	0.9519
4930405J17Rik	_NE	NA	FALSE	0	1	NA	FALSE	1.991	0.2249	NA	FALSE	0	1	NA	FALSE	0	1	NA	FALSE	0	1	NA	FALSE	0	1	NA	FALSE	0	1	NA	FALSE	0	1	NA	FALSE	0	1	NA	FALSE	1.806	0.3462	NA	FALSE	0	1	NA	FALSE	0	1
4930405P13Rik	_NE	NA	FALSE	0	1	NA	FALSE	0	1	NA	FALSE	0	1	NA	FALSE	0	1	NA	FALSE	2.567	0.1457	NA	FALSE	0	1	NA	FALSE	0	1	NA	FALSE	0	1	NA	FALSE	-0.1888	0.6422	NA	TRUE	0.638	0.09146	0.2615	FALSE	0	1	NA	FALSE	0	1
4930406D18Rik	_NE	NA	FALSE	0	1	NA	FALSE	0	1	NA	FALSE	0	1	NA	FALSE	0	1	NA	FALSE	0	1	NA	FALSE	0	1	NA	FALSE	0	1	NA	FALSE	0	1	NA	FALSE	0	1	NA	FALSE	0	1	NA	FALSE	0	1	NA	FALSE	0	1
4930407I10Rik	_NE	NA	FALSE	-0.1701	0.9263	NA	FALSE	-0.5171	0.7322	NA	FALSE	0.1828	0.9094	NA	FALSE	-0.09356	0.9486	NA	FALSE	-2.306	0.1908	NA	FALSE	0	1	NA	FALSE	0	1	NA	FALSE	-2.508	0.1544	NA	FALSE	0	1	NA	FALSE	1.823	0.3438	NA	FALSE	2.701	0.1052	NA	FALSE	-1.903	0.2413
4930408F14Rik	_NE	NA	FALSE	0	1	NA	FALSE	0	1	NA	FALSE	0	1	NA	FALSE	-1.917	0.2457	NA	FALSE	0	1	NA	FALSE	0	1	NA	FALSE	0	1	NA	FALSE	0	1	NA	FALSE	0	1	NA	FALSE	0	1	NA	FALSE	0	1	NA	FALSE	0	1
4930412B13Rik	_NE	NA	FALSE	0	1	NA	FALSE	0	1	NA	FALSE	0	1	NA	FALSE	0	1	NA	FALSE	0	1	NA	FALSE	1.88	0.2628	NA	FALSE	0	1	NA	FALSE	0	1	NA	FALSE	0	1	NA	FALSE	0	1	NA	FALSE	0	1	NA	FALSE	0	1
4930412C18Rik	_NE	NA	TRUE	0.03199	0.931	0.9991	TRUE	0.02607	0.9302	0.9713	TRUE	-0.2737	0.4307	0.7774	TRUE	-0.07414	0.8258	0.9629	TRUE	0.1045	0.7451	0.9156	TRUE	0.471	0.2261	0.8699	TRUE	-0.3438	0.3847	0.7492	TRUE	0.4797	0.1965	0.4225	TRUE	0.1903	0.5271	0.7849	TRUE	0.01284	0.9697	0.9884	TRUE	-0.06208	0.8576	1	TRUE	0.02855	0.929
4930412F15Rik	_NE	NA	TRUE	0.1826	0.7139	0.9959	TRUE	0.3159	0.3282	0.5721	TRUE	-0.2249	0.5899	0.8591	TRUE	-0.02234	0.9533	0.9925	TRUE	0.04174	0.9226	0.9756	TRUE	-0.438	0.3537	0.9321	TRUE	-0.2639	0.5941	0.8595	TRUE	-0.318	0.5197	0.7379	FALSE	0.791	0.1012	NA	TRUE	-0.1492	0.7701	0.8864	TRUE	-0.2084	0.6818	1	TRUE	-0.3534	0.3982
4930412O13Rik	_NE	3	FALSE	3.808	0.02388	NA	FALSE	2.016	0.222	NA	FALSE	-4.066	0.02348	NA	FALSE	-1.957	0.2409	NA	FALSE	-1.861	0.2753	NA	FALSE	3.79	0.0296	NA	TRUE	-3.739	7.892e-05	0.004091	FALSE	2.84	0.08969	NA	FALSE	0	1	NA	FALSE	0	1	NA	FALSE	1.908	0.2416	NA	FALSE	-1.206	0.2859
4930413E15Rik	_NE	NA	FALSE	0	1	NA	FALSE	0	1	NA	FALSE	0	1	NA	FALSE	0	1	NA	FALSE	0	1	NA	FALSE	0	1	NA	FALSE	0	1	NA	FALSE	0	1	NA	FALSE	0	1	NA	FALSE	0	1	NA	FALSE	0	1	NA	FALSE	0	1
4930413F20Rik	_NE	NA	FALSE	-0.3125	0.7369	NA	FALSE	0.2519	0.7382	NA	FALSE	-0.4735	0.6328	NA	FALSE	-1.193	0.1756	NA	FALSE	-1.339	0.1597	NA	FALSE	-2.658	0.03804	NA	FALSE	0.5514	0.6222	NA	FALSE	-4.143	0.01562	NA	FALSE	0.464	0.509	NA	FALSE	-0.2805	0.6856	NA	FALSE	0.3866	0.7172	NA	FALSE	0.09019	0.9133
4930413G21Rik	_NE	NA	FALSE	1.51	0.3176	NA	FALSE	0.911	0.4059	NA	FALSE	0.2314	0.8513	NA	FALSE	-0.06722	0.9615	NA	FALSE	-3.606	0.03746	NA	FALSE	1.88	0.2628	NA	FALSE	3.524	0.07101	NA	FALSE	-0.1881	0.8949	NA	TRUE	0.1773	0.6164	0.8343	TRUE	-1.094	0.02715	0.1121	FALSE	-0.7139	0.6301	NA	FALSE	-1.927	0.2385
4930413M19Rik	_NE	NA	FALSE	0	1	NA	FALSE	0	1	NA	FALSE	0	1	NA	FALSE	0	1	NA	FALSE	0	1	NA	FALSE	0	1	NA	FALSE	0	1	NA	FALSE	0	1	NA	FALSE	0	1	NA	FALSE	0	1	NA	FALSE	0	1	NA	FALSE	0	1
4930414L22Rik	_NE	4	TRUE	0.276	0.3294	0.9959	TRUE	-0.5665	0.003592	0.03927	TRUE	0.3444	0.09326	0.4433	TRUE	-0.1154	0.6206	0.9016	TRUE	-0.1737	0.4598	0.7859	TRUE	-0.1193	0.7217	0.986	TRUE	0.1742	0.5416	0.8361	TRUE	-0.04376	0.8801	0.9483	TRUE	0.207	0.112	0.3875	TRUE	-0.2134	0.1677	0.3871	TRUE	-0.04432	0.7697	1	TRUE	-0.298	0.1844
4930414N06Rik	_NE	NA	FALSE	1.809	0.2834	NA	FALSE	-1.762	0.2903	NA	FALSE	0	1	NA	FALSE	0	1	NA	FALSE	0	1	NA	FALSE	0	1	NA	FALSE	0	1	NA	FALSE	0.2643	0.8725	NA	TRUE	0.0223	0.9263	0.9736	TRUE	-0.2159	0.4339	0.6679	FALSE	0	1	NA	FALSE	0	1
4930415F15Rik	_NE	NA	FALSE	-0.5225	0.5599	NA	FALSE	0.03164	0.9713	NA	FALSE	1.112	0.153	NA	FALSE	0.2818	0.7684	NA	FALSE	0.2196	0.7762	NA	FALSE	0.08415	0.9342	NA	FALSE	-1.548	0.1454	NA	FALSE	1.325	0.0702	NA	FALSE	0.1478	0.8816	NA	FALSE	0.8823	0.3017	NA	FALSE	0	1	NA	FALSE	1.208	0.1433
4930415L06Rik	_NE	NA	FALSE	0	1	NA	FALSE	0	1	NA	FALSE	0	1	NA	FALSE	0	1	NA	FALSE	0	1	NA	FALSE	0	1	NA	FALSE	0	1	NA	FALSE	0	1	NA	FALSE	0	1	NA	FALSE	0	1	NA	FALSE	0	1	NA	FALSE	0	1
4930415O20Rik	_NE	NA	FALSE	-2.417	0.101	NA	FALSE	3.209	0.05202	NA	FALSE	1.937	0.2311	NA	FALSE	-0.1	0.9333	NA	FALSE	-0.3618	0.751	NA	FALSE	-1.642	0.2722	NA	FALSE	-1.323	0.3971	NA	FALSE	0.3244	0.7466	NA	FALSE	0.5153	0.5664	NA	FALSE	-0.2807	0.6848	NA	FALSE	0.8355	0.5709	NA	FALSE	-0.1246	0.9438
4930417G10Rik	AS	NA	TRUE	-0.2372	0.4711	0.9959	TRUE	-0.1907	0.4412	0.6675	TRUE	0.113	0.638	0.8791	TRUE	-0.3472	0.2495	0.7319	TRUE	-0.395	0.1744	0.5726	TRUE	0.1472	0.6889	0.9825	TRUE	-0.0722	0.8384	0.9579	TRUE	-0.2735	0.4945	0.7185	TRUE	-0.009622	0.9684	0.9876	TRUE	0.1071	0.707	0.8537	TRUE	0.2063	0.4512	1	TRUE	-0.2518	0.2881
4930417O13Rik	_NE	NA	FALSE	1.744	0.2414	NA	FALSE	-2.661	0.116	NA	FALSE	-0.5303	0.7275	NA	FALSE	-0.188	0.8978	NA	FALSE	-3.881	0.04389	NA	FALSE	0.8082	0.5409	NA	FALSE	0.319	0.8462	NA	FALSE	0	1	NA	FALSE	0	1	NA	FALSE	1.806	0.3462	NA	FALSE	0.08065	0.9535	NA	FALSE	0.2841	0.8086
4930417O22Rik	_NE	NA	FALSE	1.861	0.2768	NA	FALSE	0	1	NA	FALSE	0	1	NA	FALSE	-0.1081	0.9509	NA	FALSE	-0.068	0.9642	NA	FALSE	0	1	NA	FALSE	0	1	NA	FALSE	0	1	NA	FALSE	0	1	NA	FALSE	0	1	NA	FALSE	-1.865	0.2589	NA	FALSE	0	1
4930419G24Rik	_NE	NA	FALSE	3.734	0.05128	NA	FALSE	-2.585	0.1404	NA	FALSE	0	1	NA	FALSE	-0.1128	0.9212	NA	FALSE	-0.1248	0.9431	NA	FALSE	0	1	NA	FALSE	-2.348	0.1857	NA	FALSE	0	1	NA	TRUE	-0.3613	0.1151	0.3922	TRUE	-0.1761	0.5433	0.7525	FALSE	-1.869	0.2584	NA	FALSE	1.868	0.2597
4930420K17Rik	_NE	1	TRUE	-0.05786	0.8532	0.9983	TRUE	0.1389	0.5309	0.734	TRUE	0.07798	0.7714	0.9289	TRUE	-0.2723	0.3143	0.775	TRUE	0.1205	0.6394	0.8721	TRUE	0.5485	0.07522	0.6353	TRUE	0.1029	0.7487	0.9265	TRUE	0.7732	0.007603	0.0398	TRUE	-0.389	0.09682	0.3593	TRUE	0.8658	0.0005401	0.004894	TRUE	-0.2294	0.3582	1	TRUE	-0.1143	0.6399
4930422G04Rik	_NE	NA	TRUE	-0.1678	0.5765	0.9959	TRUE	-0.1437	0.5356	0.7367	TRUE	-0.06263	0.7864	0.9354	TRUE	-0.3471	0.2286	0.7221	TRUE	-0.1655	0.5238	0.8206	TRUE	-0.4023	0.2824	0.8995	TRUE	-0.499	0.1412	0.5214	TRUE	0.4422	0.3304	0.5782	TRUE	-0.01089	0.9628	0.9862	TRUE	0.6842	0.007769	0.04332	TRUE	0.05322	0.839	1	TRUE	-0.1958	0.3796
4930423M02Rik	_NE	NA	FALSE	0	1	NA	FALSE	0	1	NA	FALSE	0	1	NA	FALSE	0	1	NA	FALSE	0	1	NA	FALSE	0	1	NA	FALSE	0	1	NA	FALSE	0	1	NA	FALSE	0	1	NA	FALSE	0	1	NA	FALSE	0	1	NA	FALSE	0	1
4930425K10Rik	_NE	NA	FALSE	0	1	NA	FALSE	1.991	0.2249	NA	FALSE	0	1	NA	FALSE	2.638	0.1298	NA	FALSE	-2.711	0.1177	NA	FALSE	0	1	NA	FALSE	0	1	NA	FALSE	0	1	NA	FALSE	0	1	NA	FALSE	0	1	NA	FALSE	0	1	NA	FALSE	0	1
4930425O10Rik	EC	NA	FALSE	-3.177	0.06756	NA	FALSE	1.768	0.1773	NA	FALSE	-0.9945	0.4992	NA	FALSE	0.4258	0.7478	NA	FALSE	3.431	0.05314	NA	FALSE	1.256	0.4075	NA	FALSE	-0.09109	0.9463	NA	FALSE	0	1	NA	FALSE	0	1	NA	FALSE	0	1	NA	FALSE	-0.6674	0.6488	NA	FALSE	-2.712	0.1041
4930426L09Rik	_NE	NA	TRUE	0.3087	0.5879	0.9959	TRUE	-0.2286	0.5691	0.7596	TRUE	0.4534	0.4269	0.7744	TRUE	-0.3402	0.4524	0.844	TRUE	-0.1737	0.702	0.8959	TRUE	-0.9549	0.09385	0.6898	TRUE	-1.279	0.01619	0.1873	TRUE	0.846	0.1042	0.279	FALSE	-0.6826	0.2858	NA	FALSE	0.8138	0.128	NA	FALSE	0.67	0.2222	NA	TRUE	-1.364	0.008384
4930427A07Rik	_NE	NA	TRUE	0.5027	0.2248	0.9959	TRUE	0.1084	0.7177	0.8538	TRUE	-0.1834	0.6126	0.8681	TRUE	0.2278	0.518	0.8672	TRUE	-0.2429	0.4824	0.7972	TRUE	0.3467	0.3949	0.9459	TRUE	0.8263	0.07417	0.3927	TRUE	0.8416	0.02734	0.1076	FALSE	-0.019	0.9624	NA	TRUE	0.8308	0.02403	0.1021	TRUE	0.6642	0.05971	1	TRUE	-0.2639	0.434
4930428D18Rik	_NE	NA	FALSE	0	1	NA	FALSE	0	1	NA	FALSE	0	1	NA	FALSE	0	1	NA	FALSE	0	1	NA	FALSE	0	1	NA	FALSE	0	1	NA	FALSE	0	1	NA	FALSE	0	1	NA	FALSE	0	1	NA	FALSE	0	1	NA	FALSE	0	1
4930428E07Rik	_NE	NA	FALSE	-2.805	0.1105	NA	FALSE	-1.762	0.2903	NA	FALSE	-0.1353	0.9119	NA	FALSE	0	1	NA	FALSE	-0.14	0.9274	NA	FALSE	0	1	NA	FALSE	0	1	NA	FALSE	0	1	NA	FALSE	0	1	NA	FALSE	0	1	NA	FALSE	0	1	NA	FALSE	0	1
4930428E23Rik	_NE	NA	FALSE	0.6879	0.6029	NA	FALSE	0.6783	0.5353	NA	FALSE	1.28	0.2675	NA	FALSE	-0.7588	0.5072	NA	FALSE	-0.9244	0.4732	NA	FALSE	-0.9038	0.4868	NA	FALSE	1.117	0.3919	NA	FALSE	0.6331	0.565	NA	FALSE	0	1	NA	FALSE	3.763	0.03348	NA	FALSE	3.587	0.02668	NA	FALSE	-0.6575	0.6181
4930428G15Rik	_NE	NA	FALSE	-0.7608	0.624	NA	FALSE	0	1	NA	FALSE	0.1559	0.9197	NA	FALSE	-0.5387	0.6959	NA	FALSE	-1.359	0.3816	NA	FALSE	-2.692	0.1183	NA	FALSE	0.273	0.8656	NA	FALSE	0.2699	0.8489	NA	FALSE	0	1	NA	FALSE	0	1	NA	FALSE	0.09082	0.9578	NA	FALSE	3.09	0.06542
4930428O21Rik	_NE	NA	FALSE	0	1	NA	FALSE	0	1	NA	FALSE	0	1	NA	FALSE	0	1	NA	FALSE	0	1	NA	FALSE	0	1	NA	FALSE	0	1	NA	FALSE	0	1	NA	FALSE	0	1	NA	FALSE	0	1	NA	FALSE	0	1	NA	FALSE	0	1
4930429B21Rik	_NE	NA	TRUE	0.149	0.5774	0.9959	TRUE	-0.009424	0.9642	0.9853	TRUE	0.04662	0.8288	0.9528	TRUE	0.2121	0.3995	0.8219	TRUE	-0.06959	0.7696	0.9244	TRUE	-0.4248	0.1965	0.8406	TRUE	0.2123	0.516	0.8228	TRUE	-0.5668	0.07236	0.2177	TRUE	-0.02686	0.8961	0.9614	TRUE	-0.5068	0.04956	0.1711	TRUE	0.03418	0.8981	1	TRUE	-0.594	0.01229
4930429D17Rik	_NE	NA	FALSE	-2.805	0.1105	NA	FALSE	0	1	NA	FALSE	0	1	NA	FALSE	-1.957	0.2409	NA	FALSE	0	1	NA	FALSE	0	1	NA	FALSE	0	1	NA	FALSE	2.011	0.2176	NA	FALSE	0	1	NA	FALSE	0	1	NA	FALSE	-1.811	0.2656	NA	FALSE	0	1
4930429F11Rik	_NE	NA	FALSE	0	1	NA	FALSE	-1.762	0.2903	NA	FALSE	0	1	NA	FALSE	0	1	NA	FALSE	0	1	NA	FALSE	0	1	NA	FALSE	0	1	NA	FALSE	0	1	NA	FALSE	0	1	NA	FALSE	0	1	NA	FALSE	0	1	NA	FALSE	0	1
4930429F24Rik	_NE	NA	FALSE	-0.1485	0.9077	NA	FALSE	-0.4862	0.6863	NA	FALSE	0.9507	0.3904	NA	FALSE	-1.88	0.0648	NA	FALSE	0.8415	0.4752	NA	FALSE	2.651	0.1273	NA	FALSE	0.7814	0.614	NA	FALSE	0.3194	0.7808	NA	TRUE	-0.2048	0.567	0.8046	TRUE	0.6365	0.1313	0.3282	FALSE	-1.234	0.384	NA	FALSE	-0.6761	0.6109
4930430A15Rik	_NE	NA	FALSE	0	1	NA	FALSE	0	1	NA	FALSE	0	1	NA	FALSE	0	1	NA	FALSE	0	1	NA	FALSE	0	1	NA	FALSE	0	1	NA	FALSE	0	1	NA	FALSE	0	1	NA	FALSE	0	1	NA	FALSE	0	1	NA	FALSE	0	1
4930430D24Rik	_NE	NA	FALSE	0	1	NA	FALSE	0	1	NA	FALSE	0	1	NA	FALSE	0	1	NA	FALSE	0	1	NA	FALSE	0	1	NA	FALSE	0	1	NA	FALSE	0	1	NA	FALSE	0	1	NA	FALSE	0	1	NA	FALSE	0	1	NA	FALSE	0	1
4930430F08Rik	_NE	NA	TRUE	-0.08271	0.6608	0.9959	TRUE	0.2263	0.1035	0.2971	TRUE	0.06444	0.6576	0.8857	TRUE	-0.01581	0.9302	0.9878	TRUE	0.0009513	0.9953	0.9984	TRUE	0.01027	0.9696	0.9975	TRUE	-0.1591	0.452	0.7907	TRUE	-0.00951	0.9677	0.9866	TRUE	0.1377	0.3665	0.6735	TRUE	0.2064	0.2534	0.4926	TRUE	0.07648	0.6636	1	TRUE	0.1132	0.4355
4930430F21Rik	_NE	NA	FALSE	-1.513	0.3358	NA	FALSE	-1.896	0.204	NA	FALSE	-0.5291	0.7282	NA	FALSE	1.836	0.2711	NA	FALSE	2.63	0.1393	NA	FALSE	1.624	0.2389	NA	FALSE	3.55	0.06915	NA	FALSE	2.024	0.2161	NA	FALSE	-1.958	0.2185	NA	FALSE	0	1	NA	FALSE	0	1	NA	FALSE	-0.8886	0.5514
4930430J02Rik	_NE	NA	FALSE	0	1	NA	FALSE	0	1	NA	FALSE	0	1	NA	FALSE	0	1	NA	FALSE	0	1	NA	FALSE	0	1	NA	FALSE	0	1	NA	FALSE	0	1	NA	FALSE	-2.752	0.08551	NA	FALSE	0.4721	0.6675	NA	FALSE	0	1	NA	FALSE	0	1
4930431A04Rik	_NE	NA	FALSE	0	1	NA	FALSE	-1.83	0.2816	NA	FALSE	0	1	NA	FALSE	-1.957	0.2409	NA	FALSE	-3.595	0.03795	NA	FALSE	-3.189	0.06382	NA	FALSE	-2.38	0.1824	NA	FALSE	0	1	NA	FALSE	0	1	NA	FALSE	0	1	NA	FALSE	1.908	0.2416	NA	FALSE	0	1
4930431P03Rik	_NE	NA	FALSE	3.442	0.05313	NA	FALSE	-0.2564	0.8432	NA	FALSE	0.2671	0.8167	NA	FALSE	1.012	0.3652	NA	FALSE	-2.71	0.01452	NA	FALSE	1.131	0.3674	NA	FALSE	-3.76	0.02912	NA	FALSE	0.6907	0.5791	NA	FALSE	0	1	NA	FALSE	0.6503	0.643	NA	FALSE	2.698	0.1055	NA	FALSE	0.1891	0.8563
4930432J09Rik	_NE	NA	FALSE	0.5982	0.708	NA	FALSE	2.016	0.222	NA	FALSE	-1.637	0.3209	NA	FALSE	-3.28	0.05516	NA	FALSE	-0.1115	0.9408	NA	FALSE	-1.892	0.2538	NA	FALSE	0	1	NA	FALSE	0	1	NA	FALSE	0	1	NA	FALSE	0	1	NA	FALSE	0	1	NA	FALSE	-1.352	0.3395
4930432K09Rik	_NE	NA	FALSE	0	1	NA	FALSE	0	1	NA	FALSE	-1.821	0.2832	NA	FALSE	0	1	NA	FALSE	0	1	NA	FALSE	0	1	NA	FALSE	0	1	NA	FALSE	0	1	NA	FALSE	0	1	NA	FALSE	0	1	NA	FALSE	0	1	NA	FALSE	0	1
4930432K21Rik	_NE	NA	TRUE	0.1687	0.6486	0.9959	TRUE	-0.486	0.09306	0.2802	TRUE	-0.1145	0.7071	0.9063	TRUE	-0.02907	0.923	0.9863	TRUE	-0.2131	0.4795	0.7965	TRUE	-0.2071	0.6336	0.9825	TRUE	-0.06606	0.8614	0.9638	TRUE	0.104	0.7916	0.9041	TRUE	-0.8145	0.008386	0.09217	TRUE	0.4518	0.2105	0.4439	TRUE	-0.4768	0.1076	1	TRUE	0.01365	0.9625
4930432M17Rik	_NE	NA	FALSE	0	1	NA	FALSE	-1.762	0.2903	NA	FALSE	2.716	0.1027	NA	FALSE	0	1	NA	FALSE	0	1	NA	FALSE	0	1	NA	FALSE	0	1	NA	FALSE	0	1	NA	FALSE	2.54	0.1288	NA	FALSE	0	1	NA	FALSE	0	1	NA	FALSE	0	1
4930433B08Rik	_NE	NA	FALSE	0	1	NA	FALSE	0	1	NA	FALSE	0	1	NA	FALSE	0	1	NA	FALSE	0	1	NA	FALSE	0	1	NA	FALSE	0	1	NA	FALSE	0	1	NA	FALSE	0	1	NA	FALSE	0	1	NA	FALSE	0	1	NA	FALSE	0	1
4930433I11Rik	_NE	NA	FALSE	1.809	0.2834	NA	FALSE	-2.634	0.1355	NA	FALSE	0	1	NA	FALSE	0	1	NA	FALSE	-2.747	0.1144	NA	FALSE	-1.905	0.2522	NA	FALSE	0	1	NA	FALSE	0	1	NA	FALSE	0	1	NA	FALSE	0	1	NA	FALSE	0	1	NA	FALSE	0	1
4930433N12Rik	_NE	NA	FALSE	0	1	NA	FALSE	0	1	NA	FALSE	0	1	NA	FALSE	0	1	NA	FALSE	0	1	NA	FALSE	0	1	NA	FALSE	0	1	NA	FALSE	0	1	NA	FALSE	0	1	NA	FALSE	0	1	NA	FALSE	0	1	NA	FALSE	0	1
4930434J06Rik	_NE	NA	FALSE	1.804	0.2842	NA	FALSE	-1.772	0.2891	NA	FALSE	2.03	0.2205	NA	FALSE	0	1	NA	FALSE	0	1	NA	FALSE	0	1	NA	FALSE	-4.176	0.01311	NA	FALSE	2.011	0.2176	NA	FALSE	0	1	NA	FALSE	0	1	NA	FALSE	0	1	NA	FALSE	0	1
4930435E12Rik	_NE	NA	FALSE	0	1	NA	FALSE	0	1	NA	FALSE	0	1	NA	FALSE	0	1	NA	FALSE	0	1	NA	FALSE	0	1	NA	FALSE	0	1	NA	FALSE	0	1	NA	FALSE	0	1	NA	FALSE	0	1	NA	FALSE	0	1	NA	FALSE	0	1
4930438E09Rik	_NE	NA	FALSE	0	1	NA	FALSE	0	1	NA	FALSE	0	1	NA	FALSE	0	1	NA	FALSE	0	1	NA	FALSE	0	1	NA	FALSE	0	1	NA	FALSE	0	1	NA	FALSE	0	1	NA	FALSE	0	1	NA	FALSE	0	1	NA	FALSE	0	1
4930440C22Rik	_NE	NA	FALSE	0	1	NA	FALSE	0	1	NA	FALSE	0	1	NA	FALSE	0	1	NA	FALSE	0	1	NA	FALSE	0	1	NA	FALSE	0	1	NA	FALSE	0	1	NA	FALSE	0	1	NA	FALSE	0	1	NA	FALSE	0	1	NA	FALSE	0	1
4930441J16Rik	_NE	NA	FALSE	0	1	NA	FALSE	0	1	NA	FALSE	0	1	NA	FALSE	0	1	NA	FALSE	-1.926	0.2472	NA	FALSE	0	1	NA	FALSE	0	1	NA	FALSE	0	1	NA	FALSE	0	1	NA	FALSE	0	1	NA	FALSE	0	1	NA	FALSE	0	1
4930441O14Rik	_NE	NA	TRUE	-0.1675	0.6149	0.9959	TRUE	0.238	0.3285	0.5722	TRUE	0.1095	0.6824	0.8968	TRUE	0.2392	0.4378	0.8389	TRUE	0.3257	0.2475	0.6414	TRUE	0.3783	0.293	0.9015	TRUE	-0.001816	0.9953	0.9991	TRUE	-0.5173	0.1155	0.2984	TRUE	0.1518	0.5409	0.7936	TRUE	-0.3173	0.2679	0.5085	TRUE	-0.4135	0.2021	1	TRUE	0.0443	0.8648
4930442J19Rik	_NE	NA	FALSE	0	1	NA	FALSE	0	1	NA	FALSE	0	1	NA	FALSE	0	1	NA	FALSE	0	1	NA	FALSE	0	1	NA	FALSE	0	1	NA	FALSE	0	1	NA	FALSE	0	1	NA	FALSE	0	1	NA	FALSE	0	1	NA	FALSE	0	1
4930442L01Rik	_NE	NA	FALSE	0	1	NA	FALSE	0	1	NA	FALSE	0	1	NA	FALSE	0	1	NA	FALSE	0	1	NA	FALSE	0	1	NA	FALSE	0	1	NA	FALSE	0	1	NA	FALSE	0	1	NA	FALSE	0	1	NA	FALSE	0	1	NA	FALSE	0	1
4930443G12Rik	_NE	NA	FALSE	0	1	NA	FALSE	0	1	NA	FALSE	0	1	NA	FALSE	0	1	NA	FALSE	2.573	0.1451	NA	FALSE	0	1	NA	FALSE	0	1	NA	FALSE	0	1	NA	FALSE	0	1	NA	FALSE	1.806	0.3462	NA	FALSE	0	1	NA	FALSE	0	1
4930443O20Rik	_NE	NA	FALSE	2.582	0.1458	NA	FALSE	-0.6372	0.6834	NA	FALSE	2.716	0.1027	NA	FALSE	3.14	0.07101	NA	FALSE	-2.16	0.2171	NA	FALSE	3.494	0.04239	NA	FALSE	-1.374	0.3816	NA	FALSE	-0.4982	0.7471	NA	FALSE	2.54	0.1288	NA	FALSE	0.1818	0.8477	NA	FALSE	-1.811	0.2656	NA	FALSE	-0.9291	0.5363
4930444A02Rik	_NE	NA	TRUE	-0.1217	0.4454	0.9959	TRUE	0.04507	0.692	0.8382	TRUE	0.01043	0.929	0.9829	TRUE	0.1975	0.1648	0.6813	TRUE	0.3018	0.03625	0.3258	TRUE	-0.0696	0.6902	0.9825	TRUE	-0.04579	0.7817	0.9372	TRUE	-0.09166	0.6323	0.8159	TRUE	-0.1545	0.1937	0.5063	TRUE	-0.1531	0.2806	0.5236	TRUE	0.03657	0.7356	1	TRUE	0.01166	0.9133
4930444F02Rik	_NE	NA	FALSE	0	1	NA	FALSE	0	1	NA	FALSE	-1.783	0.288	NA	FALSE	0	1	NA	FALSE	0	1	NA	FALSE	2.622	0.1302	NA	FALSE	0	1	NA	FALSE	0	1	NA	FALSE	0	1	NA	FALSE	1.815	0.345	NA	FALSE	0	1	NA	FALSE	0	1
4930444G20Rik	_NE	NA	FALSE	0	1	NA	FALSE	0	1	NA	FALSE	0	1	NA	FALSE	0	1	NA	FALSE	0	1	NA	FALSE	0	1	NA	FALSE	0	1	NA	FALSE	0	1	NA	FALSE	0	1	NA	FALSE	1.823	0.3438	NA	FALSE	0	1	NA	FALSE	0	1
4930444M15Rik	_NE	NA	FALSE	0.2083	0.8035	NA	FALSE	-1.125	0.2194	NA	FALSE	-1.85	0.03017	NA	FALSE	-0.5208	0.4962	NA	FALSE	1.553	0.09938	NA	FALSE	-0.7775	0.3837	NA	FALSE	-0.3196	0.763	NA	FALSE	2.334	0.01843	NA	FALSE	1.803	0.2736	NA	FALSE	1.783	0.04493	NA	FALSE	0.8575	0.3592	NA	FALSE	0.1919	0.7916
4930444P10Rik	_NE	NA	TRUE	-0.2575	0.652	0.9959	TRUE	0.4509	0.3043	0.5474	TRUE	0.5536	0.3336	0.7132	TRUE	-0.4422	0.388	0.8175	TRUE	-0.517	0.2544	0.6479	TRUE	-0.03483	0.9565	0.9975	TRUE	-0.8207	0.1993	0.5961	TRUE	-0.202	0.7645	0.8908	FALSE	0.2276	0.6931	NA	FALSE	0.1938	0.7349	NA	FALSE	0.4322	0.4958	NA	TRUE	-0.002463	0.9964
4930447A16Rik	_NE	NA	FALSE	0	1	NA	FALSE	-1.762	0.2903	NA	FALSE	0	1	NA	FALSE	0	1	NA	FALSE	2.567	0.1457	NA	FALSE	-1.887	0.2544	NA	FALSE	0	1	NA	FALSE	0	1	NA	FALSE	0	1	NA	FALSE	0	1	NA	FALSE	0	1	NA	FALSE	0	1
4930447C04Rik	_NE	NA	TRUE	-0.3335	0.4649	0.9959	TRUE	-0.4662	0.08665	0.27	TRUE	-0.2464	0.5185	0.8262	TRUE	-0.6659	0.1373	0.657	TRUE	-0.56	0.1141	0.4911	TRUE	-0.1177	0.8163	0.9899	TRUE	-0.8286	0.01456	0.1783	TRUE	-0.889	0.1877	0.4106	TRUE	0.1748	0.5354	0.7899	TRUE	-0.6208	0.03689	0.1396	TRUE	0.4302	0.1028	1	TRUE	-0.1099	0.6111
4930447J18Rik	_NE	NA	FALSE	0	1	NA	FALSE	0	1	NA	FALSE	0	1	NA	FALSE	0	1	NA	FALSE	0	1	NA	FALSE	0	1	NA	FALSE	0	1	NA	FALSE	2.011	0.2176	NA	FALSE	0	1	NA	FALSE	0	1	NA	FALSE	0	1	NA	FALSE	1.868	0.2597
4930447K03Rik	_NE	1	TRUE	0.5517	0.3714	0.9959	TRUE	-0.3237	0.4522	0.6751	TRUE	0.5531	0.2527	0.6465	TRUE	-0.3336	0.4794	0.8544	TRUE	0.5637	0.2956	0.6833	TRUE	0.26	0.6817	0.9825	FALSE	0.9448	0.168	NA	TRUE	3.068	7.126e-07	1.304e-05	FALSE	-0.528	0.5529	NA	TRUE	4.04	2.374e-06	4.095e-05	FALSE	-0.3147	0.7184	NA	FALSE	-0.3999	0.5594
4930447N08Rik	_NE	NA	FALSE	0.05274	0.9478	NA	FALSE	0.227	0.7476	NA	FALSE	-0.6766	0.295	NA	FALSE	0.4173	0.5637	NA	TRUE	-0.9845	0.1266	0.5116	FALSE	1.069	0.3003	NA	FALSE	0.0777	0.9333	NA	FALSE	-1.425	0.1073	NA	FALSE	0.3743	0.527	NA	FALSE	-0.06678	0.9119	NA	FALSE	-0.987	0.2336	NA	FALSE	0.6335	0.4253
4930448C13Rik	_NE	NA	FALSE	3.11	0.08251	NA	FALSE	1.542	0.2422	NA	FALSE	2.792	0.09648	NA	FALSE	3.511	0.04161	NA	FALSE	3.999	0.01768	NA	FALSE	0	1	NA	FALSE	0	1	NA	FALSE	-1.746	0.2997	NA	FALSE	0	1	NA	FALSE	0	1	NA	FALSE	-1.811	0.2656	NA	FALSE	-3.251	0.04939
4930448F12Rik	_NE	NA	FALSE	0	1	NA	FALSE	0	1	NA	FALSE	0	1	NA	FALSE	0	1	NA	FALSE	0	1	NA	FALSE	0	1	NA	FALSE	0	1	NA	FALSE	0	1	NA	FALSE	0	1	NA	FALSE	0	1	NA	FALSE	0	1	NA	FALSE	0	1
4930448H16Rik	_NE	NA	FALSE	1.861	0.2768	NA	FALSE	0	1	NA	FALSE	0	1	NA	FALSE	0	1	NA	FALSE	0	1	NA	FALSE	0	1	NA	FALSE	0	1	NA	FALSE	0	1	NA	FALSE	0	1	NA	FALSE	1.823	0.3438	NA	FALSE	0	1	NA	FALSE	0	1
4930448I06Rik	_NE	NA	FALSE	-0.1769	0.9239	NA	FALSE	2.016	0.222	NA	FALSE	2.03	0.2205	NA	FALSE	0	1	NA	FALSE	0	1	NA	FALSE	0	1	NA	FALSE	0	1	NA	FALSE	0	1	NA	FALSE	0	1	NA	FALSE	0	1	NA	FALSE	0	1	NA	FALSE	0	1
4930448I18Rik	_NE	NA	FALSE	0	1	NA	FALSE	0	1	NA	FALSE	0	1	NA	FALSE	0	1	NA	FALSE	1.875	0.2735	NA	FALSE	0	1	NA	FALSE	0	1	NA	FALSE	0	1	NA	FALSE	0	1	NA	FALSE	0	1	NA	FALSE	0	1	NA	FALSE	0	1
4930448K20Rik	_NE	NA	FALSE	0	1	NA	FALSE	0	1	NA	FALSE	0	1	NA	FALSE	0	1	NA	FALSE	0	1	NA	FALSE	0	1	NA	FALSE	0	1	NA	FALSE	0	1	NA	FALSE	0	1	NA	FALSE	0	1	NA	FALSE	0	1	NA	FALSE	0	1
4930449E01Rik	_NE	NA	FALSE	1.809	0.2834	NA	FALSE	0	1	NA	FALSE	0.2314	0.8514	NA	FALSE	2.628	0.1307	NA	FALSE	2.57	0.1454	NA	FALSE	0	1	NA	FALSE	0	1	NA	FALSE	2.807	0.09221	NA	FALSE	0	1	NA	FALSE	0	1	NA	FALSE	0	1	NA	FALSE	-2.691	0.1059
4930449E18Rik	_NE	NA	FALSE	0	1	NA	FALSE	0	1	NA	FALSE	0	1	NA	FALSE	0	1	NA	FALSE	0	1	NA	FALSE	0	1	NA	FALSE	0	1	NA	FALSE	-1.765	0.2972	NA	FALSE	0	1	NA	FALSE	0	1	NA	FALSE	0	1	NA	FALSE	0	1
4930449I24Rik	_NE	NA	FALSE	0	1	NA	FALSE	0	1	NA	FALSE	0	1	NA	FALSE	0	1	NA	FALSE	0	1	NA	FALSE	0	1	NA	FALSE	0	1	NA	FALSE	0	1	NA	FALSE	0	1	NA	FALSE	0	1	NA	FALSE	0	1	NA	FALSE	0	1
4930451C15Rik	_NE	3	TRUE	0.06229	0.8797	0.9983	TRUE	-0.8616	0.01325	0.09078	TRUE	0.0269	0.9465	0.9865	TRUE	-1.28	0.01725	0.3802	TRUE	-0.7969	0.07304	0.4229	TRUE	-0.2142	0.7435	0.9885	TRUE	-1.951	0.001405	0.03795	TRUE	-0.3811	0.5473	0.7597	TRUE	1.471	7.757e-06	0.0003657	TRUE	-0.6965	0.2487	0.4867	FALSE	0.5778	0.2808	NA	TRUE	0.8987	0.03932
4930451I11Rik	_NE	NA	FALSE	1.861	0.2768	NA	FALSE	-2.018	0.1145	NA	FALSE	0.1828	0.9094	NA	FALSE	-1.526	0.2733	NA	FALSE	-2.329	0.1804	NA	FALSE	-0.5295	0.6159	NA	FALSE	-1.454	0.2867	NA	FALSE	-0.4963	0.7478	NA	FALSE	0	1	NA	FALSE	0	1	NA	FALSE	0.1187	0.9295	NA	FALSE	-0.04367	0.9719
4930452A19Rik	_NE	NA	FALSE	0.7566	0.6467	NA	FALSE	-1.762	0.2903	NA	FALSE	-1.821	0.2832	NA	FALSE	-3.842	0.02281	NA	FALSE	-3.916	0.01821	NA	FALSE	-0.8358	0.5946	NA	FALSE	-0.509	0.766	NA	FALSE	-2.539	0.1511	NA	FALSE	0	1	NA	FALSE	-0.6066	0.7054	NA	FALSE	0	1	NA	FALSE	-0.9106	0.5432
4930452B06Rik	_NE	NA	TRUE	-0.02199	0.9322	0.9991	TRUE	0.07504	0.6648	0.8225	TRUE	-0.1245	0.5275	0.8311	TRUE	-0.01999	0.9274	0.9876	TRUE	0.001484	0.9948	0.9982	TRUE	-0.2924	0.2772	0.896	TRUE	-0.1228	0.584	0.8544	TRUE	-0.1955	0.4693	0.6994	TRUE	-0.1698	0.3778	0.6822	TRUE	-0.06022	0.8059	0.9051	TRUE	0.12	0.518	1	TRUE	-0.02761	0.8829
4930452G13Rik	_NE	NA	TRUE	0.09469	0.8741	0.9983	TRUE	-0.006304	0.9903	0.9958	TRUE	-0.6542	0.2228	0.6186	TRUE	0.1337	0.8189	0.9615	TRUE	0.08661	0.9019	0.9709	FALSE	0.6836	0.3895	NA	FALSE	1.139	0.1343	NA	FALSE	-0.1346	0.8752	NA	FALSE	0.4338	0.4833	NA	FALSE	0.7377	0.3005	NA	FALSE	-0.2485	0.6896	NA	TRUE	-0.06312	0.896
4930452N14Rik	_NE	NA	FALSE	1.809	0.2834	NA	FALSE	-3.066	0.079	NA	FALSE	0	1	NA	FALSE	-1.373	0.3579	NA	FALSE	-0.068	0.9642	NA	FALSE	-1.892	0.2538	NA	FALSE	-0.5401	0.755	NA	FALSE	0.3011	0.8107	NA	FALSE	0	1	NA	FALSE	0	1	NA	FALSE	2.698	0.1055	NA	FALSE	0.7657	0.6117
4930453H23Rik	_NE	NA	FALSE	0	1	NA	FALSE	0.1747	0.9126	NA	FALSE	-2.556	0.1439	NA	FALSE	0	1	NA	FALSE	3.429	0.05326	NA	FALSE	0	1	NA	FALSE	0	1	NA	FALSE	-1.759	0.298	NA	FALSE	0	1	NA	FALSE	0	1	NA	FALSE	0	1	NA	FALSE	-3.198	0.05238
4930453N24Rik	_NE	NA	TRUE	-0.2834	0.1781	0.9959	TRUE	0.2495	0.08665	0.27	TRUE	-0.2999	0.07555	0.4004	TRUE	0.02692	0.8828	0.9783	TRUE	0.06884	0.7205	0.9042	TRUE	0.1288	0.5764	0.9788	TRUE	-0.08459	0.6901	0.9056	TRUE	0.07982	0.7264	0.8687	TRUE	0.3331	0.05709	0.276	TRUE	-0.1655	0.3654	0.6062	TRUE	-0.1588	0.3318	1	TRUE	0.001033	0.9951
4930455B14Rik	_NE	NA	FALSE	0	1	NA	FALSE	0.1102	0.937	NA	FALSE	-2.533	0.1464	NA	FALSE	2.618	0.1317	NA	FALSE	1.128	0.4703	NA	FALSE	1.845	0.2671	NA	FALSE	0.289	0.8589	NA	FALSE	0	1	NA	FALSE	0	1	NA	FALSE	0	1	NA	FALSE	-2.617	0.121	NA	FALSE	-1.927	0.2385
4930455C13Rik	_NE	NA	FALSE	0	1	NA	FALSE	1.991	0.2249	NA	FALSE	-1.755	0.2917	NA	FALSE	-0.8917	0.5675	NA	FALSE	0	1	NA	FALSE	0	1	NA	FALSE	0.249	0.8757	NA	FALSE	0	1	NA	TRUE	-0.005189	0.9797	0.9916	TRUE	-0.1133	0.6547	0.8246	FALSE	0	1	NA	FALSE	0	1
4930455C21Rik	_NE	NA	TRUE	0.08962	0.6295	0.9959	TRUE	0.1867	0.2165	0.4534	TRUE	0.06925	0.6354	0.8778	TRUE	0.07463	0.6695	0.9179	TRUE	0.1908	0.2806	0.6717	TRUE	0.3341	0.1506	0.789	TRUE	0.1777	0.3738	0.7415	TRUE	0.0871	0.6885	0.849	TRUE	-0.03107	0.8448	0.9404	TRUE	-0.2114	0.2324	0.4703	TRUE	-0.05389	0.7038	1	TRUE	0.1289	0.3967
4930455D15Rik	_NE	NA	FALSE	-1.976	0.2424	NA	FALSE	0	1	NA	FALSE	0.2266	0.893	NA	FALSE	1.836	0.2711	NA	FALSE	0.6292	0.6944	NA	FALSE	0	1	NA	FALSE	0	1	NA	FALSE	0	1	NA	FALSE	-2.76	0.08488	NA	FALSE	-3.292	0.04833	NA	FALSE	0.8867	0.5514	NA	FALSE	0	1
4930455F16Rik	_NE	NA	FALSE	1.861	0.2768	NA	FALSE	2.804	0.09517	NA	FALSE	0	1	NA	FALSE	-0.909	0.5611	NA	FALSE	-0.7889	0.604	NA	FALSE	-1.887	0.2544	NA	FALSE	3.483	0.07407	NA	FALSE	-1.746	0.2997	NA	FALSE	0	1	NA	FALSE	0	1	NA	FALSE	0	1	NA	FALSE	-2.337	0.07901
4930455F23Rik	_NE	NA	TRUE	0.1091	0.5626	0.9959	TRUE	0.1802	0.1938	0.4251	TRUE	0.04238	0.7497	0.9218	TRUE	0.002299	0.9888	0.9981	TRUE	0.2638	0.1096	0.4867	TRUE	0.1488	0.4676	0.9665	TRUE	0.02169	0.9058	0.9744	TRUE	0.1975	0.3241	0.5724	TRUE	0.2391	0.1236	0.4061	TRUE	-0.07905	0.6341	0.813	TRUE	-0.04016	0.7687	1	TRUE	0.1111	0.4272
4930455H04Rik	_NE	NA	FALSE	-1.861	0.2564	NA	FALSE	0.2272	0.8464	NA	FALSE	0.1559	0.9197	NA	FALSE	-2.684	0.1149	NA	FALSE	-0.1211	0.9444	NA	FALSE	0	1	NA	FALSE	-1.92	0.1964	NA	FALSE	0	1	NA	TRUE	0.1718	0.5473	0.797	TRUE	-0.02738	0.9381	0.9736	FALSE	2.699	0.1054	NA	FALSE	-0.8294	0.5739
4930455J16Rik	_NE	NA	FALSE	0	1	NA	FALSE	0	1	NA	FALSE	-1.783	0.288	NA	FALSE	1.848	0.2695	NA	FALSE	0	1	NA	FALSE	0	1	NA	FALSE	0	1	NA	FALSE	0	1	NA	FALSE	0	1	NA	FALSE	0	1	NA	FALSE	0	1	NA	FALSE	0	1
4930456L15Rik	_NE	NA	FALSE	2.618	0.1421	NA	FALSE	-1.83	0.2816	NA	FALSE	0	1	NA	FALSE	0	1	NA	FALSE	0	1	NA	FALSE	0	1	NA	FALSE	0	1	NA	FALSE	0	1	NA	FALSE	0	1	NA	FALSE	1.823	0.3438	NA	FALSE	1.903	0.2421	NA	FALSE	0	1
4930458L03Rik	_NE	NA	FALSE	0	1	NA	FALSE	0	1	NA	FALSE	0	1	NA	FALSE	0	1	NA	FALSE	0	1	NA	FALSE	0	1	NA	FALSE	0	1	NA	FALSE	0	1	NA	FALSE	0	1	NA	FALSE	0	1	NA	FALSE	0	1	NA	FALSE	0	1
4930459L07Rik	_NE	NA	FALSE	0	1	NA	FALSE	0	1	NA	FALSE	0	1	NA	FALSE	0	1	NA	FALSE	0	1	NA	FALSE	0	1	NA	FALSE	0	1	NA	FALSE	0	1	NA	FALSE	0	1	NA	FALSE	0	1	NA	FALSE	0	1	NA	FALSE	0	1
4930461G14Rik	_NE	NA	FALSE	0.6425	0.6908	NA	FALSE	-2.537	0.1454	NA	FALSE	1.957	0.1742	NA	FALSE	-3.577	0.03369	NA	FALSE	0.107	0.942	NA	FALSE	2.407	0.06863	NA	FALSE	-1.031	0.4858	NA	FALSE	0.9505	0.4916	NA	FALSE	0.4436	0.6406	NA	FALSE	0.391	0.6702	NA	FALSE	0	1	NA	FALSE	-0.1938	0.894
4930465A12Rik	_NE	NA	FALSE	0	1	NA	FALSE	-1.772	0.2891	NA	FALSE	0	1	NA	FALSE	0	1	NA	FALSE	0	1	NA	FALSE	0	1	NA	FALSE	0	1	NA	FALSE	0	1	NA	FALSE	0	1	NA	FALSE	0	1	NA	FALSE	0	1	NA	FALSE	0	1
4930465K10Rik	_NE	NA	FALSE	-0.1693	0.9012	NA	FALSE	0.1887	0.8757	NA	FALSE	1.937	0.2311	NA	FALSE	0	1	NA	FALSE	-1.729	0.1852	NA	FALSE	3.126	0.07156	NA	FALSE	-0.509	0.766	NA	FALSE	0	1	NA	FALSE	2.568	0.1258	NA	FALSE	1.331	0.2861	NA	FALSE	0	1	NA	FALSE	1.868	0.2597
4930465M20Rik	_NE	NA	FALSE	1.982	0.2413	NA	FALSE	-0.6372	0.6834	NA	FALSE	3.307	0.04708	NA	FALSE	3.148	0.07042	NA	FALSE	1.039	0.4647	NA	FALSE	1.845	0.2671	NA	FALSE	-2.348	0.1857	NA	FALSE	2.011	0.2176	NA	FALSE	0	1	NA	FALSE	0	1	NA	FALSE	0	1	NA	FALSE	1.868	0.2597
4930467D21Rik	_NE	NA	FALSE	2.618	0.1421	NA	FALSE	0.04824	0.964	NA	FALSE	-0.7869	0.4331	NA	FALSE	-0.1042	0.9122	NA	FALSE	2.673	0.01718	NA	FALSE	-5.787	2.324e-05	NA	FALSE	-1.51	0.22	NA	FALSE	-0.2188	0.8397	NA	FALSE	-1.963	0.2179	NA	FALSE	1.035	0.425	NA	FALSE	-1.157	0.2951	NA	FALSE	-2.71	0.01871
4930467E23Rik	_NE	NA	FALSE	-0.2461	0.8292	NA	FALSE	0.5588	0.5577	NA	FALSE	-1.221	0.2287	NA	FALSE	0.4784	0.6792	NA	FALSE	0.4967	0.6548	NA	FALSE	1.626	0.2379	NA	FALSE	-0.5471	0.6837	NA	FALSE	0.8221	0.5548	NA	FALSE	3.087	0.06123	NA	TRUE	-0.3637	0.469	0.6972	FALSE	-2.62	0.1207	NA	FALSE	0.8633	0.4051
4930467K11Rik	_NE	NA	FALSE	-2.197	0.03389	NA	FALSE	-2.165	0.0812	NA	FALSE	1.226	0.2682	NA	FALSE	1.9	0.1517	NA	FALSE	0.7504	0.4567	NA	FALSE	0.4538	0.7203	NA	FALSE	1.433	0.2273	NA	FALSE	-0.2079	0.8818	NA	FALSE	1.774	0.2773	NA	FALSE	2.602	0.1833	NA	FALSE	-0.761	0.6112	NA	FALSE	0.7096	0.6341
4930468A15Rik	_NE	NA	FALSE	-1.003	0.5404	NA	FALSE	2.804	0.09517	NA	FALSE	0	1	NA	FALSE	0	1	NA	FALSE	-3.263	0.06151	NA	FALSE	0	1	NA	FALSE	2.669	0.1818	NA	FALSE	0	1	NA	FALSE	0	1	NA	FALSE	0	1	NA	FALSE	0	1	NA	FALSE	0	1
4930469G21Rik	_NE	NA	FALSE	2.577	0.1462	NA	FALSE	0.1656	0.9161	NA	FALSE	1.937	0.2311	NA	FALSE	0	1	NA	FALSE	0	1	NA	FALSE	-3.189	0.06382	NA	FALSE	1.846	0.3382	NA	FALSE	1.572	0.2833	NA	FALSE	0.5063	0.4364	NA	FALSE	-0.2596	0.6617	NA	FALSE	0	1	NA	FALSE	-2.693	0.1058
4930470H14Rik	_NE	NA	FALSE	-0.1714	0.9259	NA	FALSE	0.6783	0.6195	NA	FALSE	2.792	0.09648	NA	FALSE	-1.089	0.4652	NA	FALSE	-0.6491	0.677	NA	FALSE	0	1	NA	FALSE	-0.533	0.7575	NA	FALSE	-1.765	0.2972	NA	FALSE	0	1	NA	FALSE	0	1	NA	FALSE	1.903	0.2421	NA	FALSE	-1.903	0.2413
4930470P17Rik	_NE	NA	FALSE	0	1	NA	FALSE	0	1	NA	FALSE	0	1	NA	FALSE	-2.713	0.1123	NA	FALSE	0	1	NA	FALSE	0	1	NA	FALSE	0	1	NA	FALSE	0	1	NA	FALSE	1.792	0.275	NA	FALSE	1.035	0.425	NA	FALSE	0	1	NA	FALSE	0	1
4930471C04Rik	_NE	NA	TRUE	-0.4578	0.3483	0.9959	TRUE	0.2137	0.5596	0.7526	TRUE	0.3338	0.3987	0.7565	TRUE	0.6473	0.1268	0.6454	TRUE	-0.3216	0.5251	0.8215	TRUE	0.9531	0.05171	0.5556	TRUE	0.3918	0.4484	0.7891	TRUE	0.02012	0.9716	0.9876	FALSE	0.7219	0.2506	NA	TRUE	-1.247	0.01248	0.06284	FALSE	0.5093	0.456	NA	TRUE	0.9418	0.01863
4930471G03Rik	_NE	NA	FALSE	1.809	0.2834	NA	FALSE	0	1	NA	FALSE	0	1	NA	FALSE	0	1	NA	FALSE	1.875	0.2735	NA	FALSE	0	1	NA	FALSE	0	1	NA	FALSE	0	1	NA	FALSE	0	1	NA	FALSE	0	1	NA	FALSE	-1.811	0.2656	NA	FALSE	-2.695	0.1056
4930471I20Rik	_NE	NA	FALSE	2.573	0.1467	NA	FALSE	2.714	0.1025	NA	FALSE	0	1	NA	FALSE	-2.746	0.1094	NA	FALSE	3.427	0.05338	NA	FALSE	0	1	NA	FALSE	0	1	NA	FALSE	2.024	0.2161	NA	TRUE	-0.3838	0.08376	0.3351	TRUE	-0.6569	0.01729	0.08026	FALSE	1.903	0.2421	NA	FALSE	-0.1013	0.9527
4930471M09Rik	_NE	NA	FALSE	-0.1113	0.9303	NA	FALSE	-0.8887	0.383	NA	FALSE	-0.4988	0.7108	NA	FALSE	-2.518	0.04836	NA	FALSE	2.304	0.09015	NA	FALSE	0.4471	0.7586	NA	FALSE	-1.892	0.2024	NA	FALSE	-0.197	0.8875	NA	FALSE	0	1	NA	FALSE	0	1	NA	FALSE	-1.869	0.2584	NA	FALSE	-0.8478	0.567
4930471M23Rik	_NE	NA	TRUE	0.1327	0.4261	0.9959	TRUE	-0.07193	0.5723	0.7626	TRUE	-0.06093	0.5841	0.8567	TRUE	0.1573	0.2552	0.7359	TRUE	-0.008109	0.9543	0.9848	TRUE	0.05296	0.7659	0.9896	TRUE	0.2259	0.1805	0.5752	TRUE	0.2633	0.1408	0.3412	TRUE	-0.08306	0.5213	0.7812	TRUE	0.1263	0.3607	0.6017	TRUE	0.01039	0.9244	1	TRUE	-0.06667	0.5629
4930473A02Rik	_NE	NA	TRUE	-0.3699	0.5659	0.9959	FALSE	0.08216	0.8893	NA	FALSE	-0.442	0.4462	NA	TRUE	0.7077	0.2246	0.7206	FALSE	0.8515	0.2427	NA	FALSE	-0.2433	0.7359	NA	FALSE	0.8789	0.3394	NA	FALSE	-0.6764	0.3746	NA	TRUE	0.1271	0.2695	0.5897	TRUE	0.2314	0.06791	0.2138	FALSE	0.2716	0.7466	NA	FALSE	-0.03883	0.9624
4930473A06Rik	_NE	NA	TRUE	-0.503	0.1477	0.9959	TRUE	-0.3256	0.2175	0.4545	TRUE	-0.4909	0.0545	0.3497	TRUE	-0.5449	0.1123	0.627	TRUE	-0.679	0.02968	0.2957	TRUE	0.3723	0.4012	0.9488	TRUE	-0.3533	0.2862	0.678	TRUE	-0.1556	0.736	0.874	TRUE	0.1542	0.5286	0.7857	TRUE	0.02331	0.9468	0.9773	TRUE	-0.001038	0.9971	1	TRUE	0.4255	0.09508
4930473O22Rik	_NE	NA	FALSE	1.809	0.2834	NA	FALSE	-1.83	0.2816	NA	FALSE	2.79	0.09652	NA	FALSE	-1.957	0.2409	NA	FALSE	0	1	NA	FALSE	0	1	NA	FALSE	0	1	NA	FALSE	0	1	NA	FALSE	0	1	NA	FALSE	0	1	NA	FALSE	0	1	NA	FALSE	0	1
4930474G06Rik	_NE	NA	FALSE	0.2456	0.7619	NA	FALSE	0.422	0.6361	NA	FALSE	-0.04979	0.9554	NA	FALSE	-0.397	0.6408	NA	FALSE	-0.8501	0.3203	NA	FALSE	-0.5696	0.5353	NA	FALSE	-0.1509	0.8755	NA	FALSE	0.4803	0.6756	NA	FALSE	1.465	0.2298	NA	FALSE	0.1772	0.8554	NA	FALSE	0.9309	0.4397	NA	FALSE	-0.5202	0.5429
4930474H20Rik	_NE	NA	FALSE	0	1	NA	FALSE	0	1	NA	FALSE	0	1	NA	FALSE	0	1	NA	FALSE	0	1	NA	FALSE	0	1	NA	FALSE	0	1	NA	FALSE	0	1	NA	FALSE	0	1	NA	FALSE	0	1	NA	FALSE	0	1	NA	FALSE	0	1
4930474M22Rik	_NE	NA	FALSE	0	1	NA	FALSE	0	1	NA	FALSE	0	1	NA	FALSE	0	1	NA	FALSE	0	1	NA	FALSE	0	1	NA	FALSE	0	1	NA	FALSE	0	1	NA	FALSE	0.1587	0.7956	NA	TRUE	0.6233	0.1801	0.4052	FALSE	2.702	0.1051	NA	FALSE	0	1
4930474N05Rik	_NE	NA	FALSE	0	1	NA	FALSE	0	1	NA	FALSE	0	1	NA	FALSE	0	1	NA	FALSE	0	1	NA	FALSE	0	1	NA	FALSE	0	1	NA	FALSE	0	1	NA	FALSE	0	1	NA	FALSE	0	1	NA	FALSE	0	1	NA	FALSE	0	1
4930474N09Rik	_NE	NA	FALSE	-0.5026	0.5029	NA	FALSE	0.04789	0.9394	NA	FALSE	-1.477	0.0552	NA	FALSE	-0.01863	0.9802	NA	TRUE	0.8351	0.344	0.7146	FALSE	-1.284	0.2252	NA	FALSE	-0.1689	0.8291	NA	FALSE	1.45	0.1166	NA	FALSE	3.73	0.01357	NA	FALSE	0.7363	0.399	NA	FALSE	-1.04	0.2327	NA	FALSE	-1.788	0.02783
4930478L05Rik	_NE	NA	FALSE	0	1	NA	FALSE	0	1	NA	FALSE	0	1	NA	FALSE	0	1	NA	FALSE	-4.126	0.03321	NA	FALSE	0	1	NA	FALSE	0	1	NA	FALSE	-1.746	0.2997	NA	FALSE	0	1	NA	FALSE	0	1	NA	FALSE	0	1	NA	FALSE	0	1
4930478P22Rik	_NE	NA	FALSE	0	1	NA	FALSE	-1.762	0.2903	NA	FALSE	1.937	0.2311	NA	FALSE	0	1	NA	FALSE	0	1	NA	FALSE	-1.905	0.2522	NA	FALSE	0	1	NA	FALSE	0	1	NA	FALSE	0	1	NA	FALSE	0	1	NA	FALSE	0	1	NA	FALSE	0	1
4930479D17Rik	_NE	NA	TRUE	-0.4716	0.2379	0.9959	TRUE	-0.001911	0.9956	0.9986	TRUE	0.2001	0.5766	0.8539	TRUE	0.6582	0.09283	0.6138	TRUE	0.08958	0.802	0.9355	TRUE	0.1249	0.7937	0.9896	TRUE	-0.1966	0.6527	0.8863	TRUE	0.3663	0.3804	0.624	FALSE	0.1094	0.8274	NA	TRUE	-0.07483	0.8754	0.942	TRUE	0.2249	0.636	1	TRUE	0.6452	0.06552
4930479M11Rik	_NE	NA	FALSE	0	1	NA	FALSE	-1.83	0.2816	NA	FALSE	0	1	NA	FALSE	0	1	NA	FALSE	0	1	NA	FALSE	2.625	0.1299	NA	FALSE	2.669	0.1818	NA	FALSE	0	1	NA	FALSE	1.792	0.275	NA	FALSE	0	1	NA	FALSE	0	1	NA	FALSE	0	1
4930480E11Rik	_NE	NA	FALSE	0	1	NA	FALSE	0	1	NA	FALSE	0	1	NA	FALSE	0	1	NA	FALSE	0	1	NA	FALSE	0	1	NA	FALSE	0	1	NA	FALSE	0	1	NA	FALSE	0	1	NA	FALSE	0	1	NA	FALSE	0	1	NA	FALSE	0	1
4930480G23Rik	_NE	NA	FALSE	0	1	NA	FALSE	1.991	0.2249	NA	FALSE	0	1	NA	FALSE	0.744	0.6365	NA	FALSE	0	1	NA	FALSE	0	1	NA	FALSE	0	1	NA	FALSE	0.2643	0.8725	NA	FALSE	0	1	NA	FALSE	0	1	NA	FALSE	0	1	NA	FALSE	0	1
4930480K15Rik	_NE	NA	FALSE	0	1	NA	FALSE	0	1	NA	FALSE	0	1	NA	FALSE	0	1	NA	FALSE	0	1	NA	FALSE	0	1	NA	FALSE	0	1	NA	FALSE	0	1	NA	FALSE	2.554	0.1273	NA	FALSE	0.1758	0.8755	NA	FALSE	0	1	NA	FALSE	0	1
4930480M12Rik	_NE	NA	FALSE	0	1	NA	FALSE	0	1	NA	FALSE	0	1	NA	FALSE	0	1	NA	FALSE	-1.926	0.2472	NA	FALSE	0	1	NA	FALSE	0	1	NA	FALSE	0	1	NA	FALSE	0	1	NA	FALSE	0	1	NA	FALSE	0	1	NA	FALSE	0	1
4930481A15Rik	_NE	NA	TRUE	0.2738	0.4943	0.9959	TRUE	0.4476	0.1678	0.3921	TRUE	-0.1521	0.6514	0.8835	TRUE	0.3014	0.3969	0.8215	TRUE	0.103	0.7763	0.9267	TRUE	-0.1651	0.6821	0.9825	TRUE	-0.1166	0.7748	0.9353	TRUE	0.872	0.03717	0.1343	TRUE	-0.01674	0.9602	0.9856	TRUE	-0.7556	0.01838	0.08398	TRUE	-0.1362	0.7173	1	TRUE	-0.164	0.5883
4930483J18Rik	_NE	NA	FALSE	-0.05608	0.9625	NA	FALSE	-1.734	0.1784	NA	FALSE	0.12	0.9332	NA	FALSE	2.638	0.1298	NA	FALSE	2.24	0.1548	NA	FALSE	1.844	0.2673	NA	FALSE	0	1	NA	FALSE	0.2641	0.8725	NA	FALSE	0	1	NA	FALSE	0	1	NA	FALSE	-2.663	0.1167	NA	FALSE	-0.1001	0.9431
4930483K19Rik	_NE	NA	FALSE	0	1	NA	FALSE	0	1	NA	FALSE	0	1	NA	FALSE	1.848	0.2695	NA	FALSE	-1.92	0.248	NA	FALSE	0	1	NA	FALSE	0	1	NA	FALSE	0	1	NA	TRUE	-0.1259	0.6395	0.8459	TRUE	-0.01372	0.9642	0.9856	FALSE	0	1	NA	FALSE	0	1
4930483O08Rik	_NE	NA	FALSE	-0.7199	0.4297	NA	FALSE	-2.281	0.04299	NA	FALSE	2.526	0.01383	NA	FALSE	0.1113	0.8903	NA	FALSE	0.1514	0.8398	NA	FALSE	-0.04168	0.967	NA	FALSE	-0.1978	0.8727	NA	FALSE	1.594	0.07864	NA	FALSE	2.54	0.1288	NA	FALSE	3.097	0.1054	NA	FALSE	-1.618	0.2166	NA	FALSE	1.205	0.1723
4930486F22Rik	_NE	NA	FALSE	0	1	NA	FALSE	0	1	NA	FALSE	0	1	NA	FALSE	0	1	NA	FALSE	0	1	NA	FALSE	0	1	NA	FALSE	0	1	NA	FALSE	0	1	NA	FALSE	0	1	NA	FALSE	0	1	NA	FALSE	0	1	NA	FALSE	0	1
4930486I03Rik	_NE	NA	FALSE	0	1	NA	FALSE	0	1	NA	FALSE	0	1	NA	FALSE	-1.917	0.2457	NA	FALSE	0	1	NA	FALSE	0	1	NA	FALSE	0	1	NA	FALSE	0	1	NA	FALSE	0	1	NA	FALSE	0	1	NA	FALSE	0	1	NA	FALSE	0	1
4930486L24Rik	EC	1	FALSE	0.145	0.8408	NA	FALSE	-1	0.1669	NA	FALSE	-0.4698	0.5282	NA	FALSE	0.1966	0.79	NA	TRUE	0.1315	0.8689	0.9605	TRUE	1.469	0.06532	0.6018	FALSE	0.08087	0.9332	NA	TRUE	2.039	0.004093	0.02429	FALSE	0.4437	0.6405	NA	TRUE	1.736	0.005644	0.03363	FALSE	-0.4581	0.5833	NA	FALSE	-0.8777	0.3122
4930487D11Rik	_NE	NA	FALSE	1.861	0.2768	NA	FALSE	0	1	NA	FALSE	1.983	0.2258	NA	FALSE	0	1	NA	FALSE	0	1	NA	FALSE	0	1	NA	FALSE	0	1	NA	FALSE	-2.534	0.1516	NA	FALSE	0	1	NA	FALSE	0	1	NA	FALSE	0	1	NA	FALSE	0	1
4930487H11Rik	_NE	NA	FALSE	1.804	0.2842	NA	FALSE	-3.025	0.08216	NA	FALSE	0	1	NA	FALSE	0	1	NA	FALSE	-0.1211	0.9444	NA	FALSE	0	1	NA	FALSE	0	1	NA	FALSE	0	1	NA	FALSE	1.264	0.0878	NA	FALSE	-0.423	0.5115	NA	FALSE	0	1	NA	FALSE	0	1
4930488B22Rik	_NE	NA	FALSE	0	1	NA	FALSE	0	1	NA	FALSE	0	1	NA	FALSE	0	1	NA	FALSE	0	1	NA	FALSE	0	1	NA	FALSE	0	1	NA	FALSE	0	1	NA	FALSE	0	1	NA	FALSE	0	1	NA	FALSE	0	1	NA	FALSE	0	1
4930488L21Rik	_NE	NA	FALSE	0.8443	0.32	NA	FALSE	-0.7107	0.3911	NA	FALSE	-0.096	0.9251	NA	FALSE	0.0184	0.9802	NA	FALSE	0.1426	0.8777	NA	FALSE	1.319	0.1625	NA	FALSE	-0.01262	0.9906	NA	FALSE	-0.1838	0.8668	NA	FALSE	0.156	0.8326	NA	FALSE	-1.062	0.09133	NA	FALSE	0.09996	0.9212	NA	FALSE	0.4804	0.5233
4930500F04Rik	_NE	NA	FALSE	-1.976	0.2424	NA	FALSE	0	1	NA	FALSE	0	1	NA	FALSE	0	1	NA	FALSE	0	1	NA	FALSE	0	1	NA	FALSE	0	1	NA	FALSE	2.004	0.2183	NA	FALSE	0	1	NA	FALSE	0	1	NA	FALSE	0	1	NA	FALSE	0	1
4930500J02Rik	_NE	NA	FALSE	0.4534	0.6012	NA	FALSE	-0.01346	0.9869	NA	FALSE	-1.417	0.105	NA	TRUE	-1.332	0.03038	0.4662	TRUE	0.1975	0.7842	0.9292	FALSE	-0.4665	0.5466	NA	FALSE	2.027	0.04486	NA	FALSE	-0.0957	0.9067	NA	FALSE	-0.1623	0.9131	NA	FALSE	0.001641	0.9985	NA	FALSE	-0.5815	0.4703	NA	FALSE	-0.979	0.1452
4930500L23Rik	_NE	NA	FALSE	-0.5936	0.4854	NA	FALSE	-1.244	0.2024	NA	FALSE	-1.165	0.1365	NA	FALSE	0.1464	0.8911	NA	FALSE	-0.9755	0.3726	NA	FALSE	-0.3177	0.7819	NA	FALSE	-0.9232	0.3816	NA	FALSE	1.016	0.2936	NA	FALSE	-0.7234	0.5212	NA	FALSE	-0.06379	0.9481	NA	FALSE	0.07268	0.9267	NA	FALSE	-0.9884	0.1642
4930502A04Rik	_NE	NA	FALSE	0	1	NA	FALSE	0	1	NA	FALSE	0	1	NA	FALSE	0	1	NA	FALSE	0	1	NA	FALSE	0	1	NA	FALSE	0	1	NA	FALSE	0	1	NA	FALSE	0	1	NA	FALSE	0	1	NA	FALSE	0	1	NA	FALSE	0	1
4930502E09Rik	_NE	NA	FALSE	0	1	NA	FALSE	0	1	NA	FALSE	0	1	NA	FALSE	-1.882	0.25	NA	FALSE	1.801	0.283	NA	FALSE	0	1	NA	FALSE	1.846	0.3382	NA	FALSE	2.011	0.2176	NA	FALSE	0	1	NA	FALSE	0	1	NA	FALSE	1.908	0.2416	NA	FALSE	0	1
4930502E18Rik	_NE	NA	FALSE	0.01158	0.9877	NA	FALSE	-0.3191	0.6354	NA	FALSE	0.1623	0.8095	NA	FALSE	-0.4972	0.5369	NA	TRUE	0.4323	0.4909	0.8024	FALSE	-0.04324	0.9472	NA	FALSE	-0.1943	0.8177	NA	FALSE	1.743	0.01872	NA	FALSE	-0.2282	0.8594	NA	FALSE	0.47	0.5925	NA	FALSE	-0.1767	0.8198	NA	FALSE	-0.5956	0.3559
4930503B20Rik	_NE	NA	FALSE	-1.037	0.3234	NA	FALSE	2.696	0.03046	NA	FALSE	-1.752	0.1574	NA	FALSE	0.2046	0.8452	NA	FALSE	-0.1556	0.8746	NA	FALSE	-0.931	0.4717	NA	FALSE	0.4427	0.6136	NA	FALSE	0.6215	0.5488	NA	FALSE	3.075	0.06206	NA	FALSE	4.008	0.01985	NA	FALSE	0.09496	0.9563	NA	FALSE	-0.1559	0.88
4930503E14Rik	_NE	NA	FALSE	0	1	NA	FALSE	0	1	NA	FALSE	0	1	NA	FALSE	0	1	NA	FALSE	0	1	NA	FALSE	1.845	0.2671	NA	FALSE	0	1	NA	FALSE	0	1	NA	FALSE	0	1	NA	FALSE	0	1	NA	FALSE	0	1	NA	FALSE	0	1
4930503E24Rik	_NE	NA	FALSE	0	1	NA	FALSE	3.77	0.02185	NA	FALSE	0	1	NA	FALSE	0	1	NA	FALSE	0	1	NA	FALSE	0	1	NA	FALSE	0	1	NA	FALSE	0	1	NA	FALSE	0	1	NA	FALSE	0	1	NA	FALSE	0	1	NA	FALSE	0	1
4930503H13Rik	_NE	NA	FALSE	0	1	NA	FALSE	0.1102	0.937	NA	FALSE	0	1	NA	FALSE	0	1	NA	FALSE	0	1	NA	FALSE	0	1	NA	FALSE	0	1	NA	FALSE	0	1	NA	FALSE	0	1	NA	FALSE	0	1	NA	FALSE	0.03919	0.9777	NA	FALSE	0	1
4930503L19Rik	_NE	NA	TRUE	-0.1361	0.5485	0.9959	TRUE	0.06165	0.7136	0.8513	TRUE	0.04522	0.8024	0.9417	TRUE	-0.4496	0.09052	0.607	TRUE	-0.01872	0.9298	0.9779	TRUE	0.1583	0.6559	0.9825	TRUE	-0.06225	0.798	0.9437	TRUE	0.05698	0.8801	0.9483	TRUE	0.1526	0.3875	0.6889	TRUE	0.2458	0.2609	0.5	TRUE	0.02612	0.901	1	TRUE	0.05326	0.7595
4930503O07Rik	_NE	NA	FALSE	0	1	NA	FALSE	0	1	NA	FALSE	0	1	NA	FALSE	0	1	NA	FALSE	0	1	NA	FALSE	0	1	NA	FALSE	0	1	NA	FALSE	2.024	0.2161	NA	FALSE	0	1	NA	FALSE	0	1	NA	FALSE	0	1	NA	FALSE	0	1
4930504O13Rik	_NE	NA	FALSE	0	1	NA	FALSE	0	1	NA	FALSE	0	1	NA	FALSE	0	1	NA	FALSE	0	1	NA	FALSE	0	1	NA	FALSE	0	1	NA	FALSE	0	1	NA	FALSE	0	1	NA	FALSE	0	1	NA	FALSE	0	1	NA	FALSE	0	1
4930505A04Rik	_NE	NA	FALSE	-0.588	0.5128	NA	FALSE	-0.806	0.2625	NA	FALSE	-0.5741	0.4787	NA	FALSE	0.1958	0.8521	NA	TRUE	-0.5899	0.3283	0.7042	FALSE	-0.5567	0.6092	NA	FALSE	0.8215	0.3776	NA	FALSE	-0.02313	0.9841	NA	FALSE	0.3181	0.6582	NA	FALSE	0.824	0.1847	NA	FALSE	-0.4857	0.7212	NA	FALSE	1.037	0.182
4930505G20Rik	_NE	NA	FALSE	0	1	NA	FALSE	0	1	NA	FALSE	0	1	NA	FALSE	0	1	NA	FALSE	0	1	NA	FALSE	0	1	NA	FALSE	0	1	NA	FALSE	0	1	NA	FALSE	0	1	NA	FALSE	0	1	NA	FALSE	0	1	NA	FALSE	0	1
4930506M07Rik	_NE	NA	TRUE	0.02811	0.8684	0.9983	TRUE	0.157	0.1714	0.3958	TRUE	-0.06795	0.5239	0.8298	TRUE	-0.2414	0.1014	0.6189	TRUE	0.05784	0.6805	0.8882	TRUE	-0.0736	0.7219	0.986	TRUE	-0.4103	0.009597	0.1387	TRUE	-0.1315	0.4565	0.6893	TRUE	0.1129	0.3727	0.6794	TRUE	-0.3288	0.0268	0.1109	TRUE	-0.05902	0.5702	1	TRUE	-0.01411	0.9084
4930507D05Rik	_NE	NA	TRUE	-0.09134	0.8606	0.9983	TRUE	-0.07963	0.8237	0.9165	TRUE	0.4527	0.3334	0.7131	TRUE	0.07029	0.8781	0.9771	TRUE	-0.1192	0.833	0.9471	TRUE	-0.7515	0.1911	0.835	TRUE	0.06675	0.904	0.974	TRUE	0.4724	0.3342	0.5816	TRUE	-0.06792	0.8047	0.924	TRUE	-0.1826	0.6214	0.8044	TRUE	0.3799	0.4049	1	TRUE	0.6274	0.1705
4930509E16Rik	_NE	NA	FALSE	0.5939	0.7097	NA	FALSE	-2.577	0.1413	NA	FALSE	-1.743	0.1066	NA	FALSE	1.876	0.1664	NA	FALSE	0.5322	0.6707	NA	FALSE	-0.9863	0.5341	NA	FALSE	3.13	0.1134	NA	FALSE	0.2463	0.8792	NA	FALSE	3.055	0.06346	NA	FALSE	0.1756	0.8756	NA	FALSE	1.907	0.2417	NA	FALSE	2.306	0.05693
4930509J09Rik	_NE	NA	FALSE	0	1	NA	FALSE	0	1	NA	FALSE	0	1	NA	FALSE	0	1	NA	FALSE	1.801	0.283	NA	FALSE	0	1	NA	FALSE	0	1	NA	FALSE	0	1	NA	FALSE	2.004	0.07629	NA	FALSE	-0.7487	0.433	NA	FALSE	0	1	NA	FALSE	0	1
4930509K18Rik	_NE	NA	FALSE	0	1	NA	FALSE	-1.83	0.2816	NA	FALSE	0	1	NA	FALSE	0	1	NA	FALSE	0	1	NA	FALSE	0	1	NA	FALSE	0	1	NA	FALSE	0	1	NA	FALSE	0	1	NA	FALSE	0	1	NA	FALSE	0	1	NA	FALSE	-1.903	0.2413
4930511A02Rik	_NE	NA	FALSE	0.006676	0.9989	NA	FALSE	-0.1286	0.9155	NA	FALSE	1.346	0.2232	NA	FALSE	-0.4716	0.6896	NA	FALSE	0.834	0.4968	NA	FALSE	1.608	0.2755	NA	FALSE	0.319	0.8462	NA	FALSE	0.8138	0.5674	NA	FALSE	0.5816	0.6809	NA	FALSE	0	1	NA	FALSE	0.4469	0.6716	NA	FALSE	-0.05734	0.9521
4930511E03Rik	_NE	NA	FALSE	-2.618	0.1273	NA	FALSE	0	1	NA	FALSE	0	1	NA	FALSE	-2.78	0.1065	NA	FALSE	1.801	0.283	NA	FALSE	0	1	NA	FALSE	1.846	0.3382	NA	FALSE	2.818	0.09136	NA	FALSE	0	1	NA	FALSE	1.806	0.3462	NA	FALSE	0	1	NA	FALSE	2.67	0.1171
4930511I11Rik	_NE	NA	FALSE	-0.928	0.4799	NA	FALSE	1.425	0.3254	NA	FALSE	-1.021	0.4894	NA	FALSE	-2.115	0.07236	NA	FALSE	-0.1012	0.9382	NA	FALSE	1.236	0.4142	NA	FALSE	0.7884	0.6112	NA	FALSE	0.3212	0.7899	NA	FALSE	1.792	0.275	NA	FALSE	2.609	0.1823	NA	FALSE	1.903	0.2421	NA	FALSE	-1.264	0.3058
4930511M06Rik	_NE	NA	FALSE	0.789	0.3983	NA	FALSE	-0.08716	0.9348	NA	FALSE	-0.7726	0.4484	NA	FALSE	-1.264	0.2487	NA	FALSE	-2.917	0.008997	NA	FALSE	1.283	0.2786	NA	FALSE	2.642	0.185	NA	FALSE	2.113	0.1514	NA	FALSE	5.097	0.0003755	NA	FALSE	-1.679	0.06597	NA	FALSE	-1.473	0.3276	NA	FALSE	2.85	0.003799
4930511M11Rik	_NE	NA	FALSE	0.7081	0.6651	NA	FALSE	0.9527	0.5291	NA	FALSE	2.716	0.1027	NA	FALSE	1.848	0.2695	NA	FALSE	-0.1719	0.9188	NA	FALSE	2.653	0.1272	NA	FALSE	-3.243	0.06677	NA	FALSE	-2.534	0.1516	NA	FALSE	0	1	NA	FALSE	1.815	0.345	NA	FALSE	-0.7101	0.6316	NA	FALSE	1.801	0.2681
4930512B01Rik	_NE	NA	FALSE	1.056	0.4372	NA	FALSE	-0.9352	0.4558	NA	FALSE	1.856	0.06063	NA	FALSE	-0.6509	0.6458	NA	FALSE	0.4698	0.625	NA	FALSE	0.3147	0.8053	NA	FALSE	-3.19	0.07005	NA	FALSE	-0.4661	0.6886	NA	TRUE	0.144	0.5422	0.7944	TRUE	-0.1263	0.6592	0.8268	FALSE	1.908	0.2416	NA	FALSE	0.7559	0.5331
4930513D17Rik	_NE	NA	FALSE	1.804	0.2842	NA	FALSE	2.016	0.222	NA	FALSE	0	1	NA	FALSE	-1.776	0.2267	NA	FALSE	1.276	0.3336	NA	FALSE	1.845	0.2671	NA	FALSE	1.846	0.3382	NA	FALSE	0.2767	0.8678	NA	FALSE	0	1	NA	FALSE	2.594	0.1842	NA	FALSE	-2.572	0.1254	NA	FALSE	-2.005	0.1287
4930513N10Rik	_NE	NA	TRUE	-0.4018	0.4137	0.9959	TRUE	-0.2926	0.4272	0.6565	TRUE	0.3822	0.3577	0.7293	TRUE	0.07471	0.8647	0.9734	TRUE	0.09705	0.8288	0.9457	TRUE	-0.3915	0.4327	0.9593	TRUE	-0.08333	0.8756	0.9663	TRUE	-0.135	0.7871	0.9012	TRUE	0.461	0.176	0.4815	TRUE	0.3773	0.2937	0.5369	TRUE	1.197	0.01686	1	TRUE	-0.03961	0.9301
4930513O06Rik	_NE	NA	FALSE	0	1	NA	FALSE	0	1	NA	FALSE	0	1	NA	FALSE	0	1	NA	FALSE	0	1	NA	FALSE	0	1	NA	FALSE	0	1	NA	FALSE	0	1	NA	FALSE	0	1	NA	FALSE	0	1	NA	FALSE	0	1	NA	FALSE	0	1
4930515B02Rik	_NE	NA	FALSE	0	1	NA	FALSE	0	1	NA	FALSE	0	1	NA	FALSE	0	1	NA	FALSE	0	1	NA	FALSE	0	1	NA	FALSE	0	1	NA	FALSE	0	1	NA	FALSE	0	1	NA	FALSE	0	1	NA	FALSE	0	1	NA	FALSE	0	1
4930515G01Rik	_NE	NA	FALSE	0.4161	0.5604	NA	FALSE	0.1051	0.8569	NA	FALSE	0.03574	0.9486	NA	FALSE	-0.5033	0.5181	NA	FALSE	-0.03575	0.9614	NA	FALSE	1.055	0.2121	NA	FALSE	0.7994	0.3423	NA	FALSE	1.32	0.09303	NA	FALSE	-0.0265	0.9722	NA	FALSE	0.8587	0.2546	NA	FALSE	-1.062	0.2796	NA	FALSE	-0.03287	0.9619
4930515G16Rik	_NE	NA	FALSE	0	1	NA	FALSE	0	1	NA	FALSE	0	1	NA	FALSE	0	1	NA	FALSE	0	1	NA	FALSE	0	1	NA	FALSE	0	1	NA	FALSE	0	1	NA	FALSE	0	1	NA	FALSE	0	1	NA	FALSE	0	1	NA	FALSE	0	1
4930515L03Rik	_NE	NA	FALSE	-0.8319	0.3746	NA	FALSE	-0.1374	0.8739	NA	FALSE	0.6641	0.6266	NA	FALSE	0.2941	0.812	NA	FALSE	3.633	0.004672	NA	FALSE	4.051	0.01107	NA	FALSE	0.1857	0.8748	NA	FALSE	5.878	0.0003312	NA	FALSE	0	1	NA	FALSE	1.417	0.1314	NA	FALSE	1.183	0.167	NA	FALSE	-1.528	0.1674
4930515L19Rik	_NE	NA	FALSE	0	1	NA	FALSE	0	1	NA	FALSE	0	1	NA	FALSE	0	1	NA	FALSE	0	1	NA	FALSE	0	1	NA	FALSE	0	1	NA	FALSE	0	1	NA	FALSE	0	1	NA	FALSE	0	1	NA	FALSE	0	1	NA	FALSE	0	1
4930517E11Rik	_NE	NA	FALSE	-1.3	0.4006	NA	FALSE	0	1	NA	FALSE	0	1	NA	FALSE	-1.882	0.25	NA	FALSE	1.801	0.283	NA	FALSE	0	1	NA	FALSE	0	1	NA	FALSE	2.011	0.2176	NA	FALSE	0	1	NA	FALSE	0	1	NA	FALSE	0	1	NA	FALSE	0	1
4930518P08Rik	_NE	NA	FALSE	0	1	NA	FALSE	0	1	NA	FALSE	0	1	NA	FALSE	0	1	NA	FALSE	0	1	NA	FALSE	0	1	NA	FALSE	0	1	NA	FALSE	0	1	NA	FALSE	0	1	NA	FALSE	0	1	NA	FALSE	0	1	NA	FALSE	0	1
4930519D14Rik	_NE	NA	FALSE	0	1	NA	FALSE	-1.83	0.2816	NA	FALSE	0	1	NA	FALSE	0	1	NA	FALSE	0	1	NA	FALSE	0	1	NA	FALSE	0	1	NA	FALSE	0	1	NA	FALSE	0	1	NA	FALSE	0	1	NA	FALSE	0	1	NA	FALSE	0	1
4930519F09Rik	_NE	NA	FALSE	1.804	0.2842	NA	FALSE	-1.83	0.2816	NA	FALSE	0	1	NA	FALSE	-1.882	0.25	NA	FALSE	0.6478	0.6871	NA	FALSE	0	1	NA	FALSE	0	1	NA	FALSE	0	1	NA	FALSE	-1.958	0.2185	NA	FALSE	0.3912	0.6701	NA	FALSE	0	1	NA	FALSE	-2.691	0.1059
4930519F16Rik	_NE	NA	FALSE	0.716	0.4154	NA	FALSE	0.5335	0.6238	NA	FALSE	0.5514	0.6479	NA	FALSE	-3.247	0.017	NA	FALSE	0.8813	0.3565	NA	FALSE	-1.163	0.4639	NA	FALSE	-0.6374	0.6195	NA	FALSE	0.6994	0.5471	NA	FALSE	0.1485	0.8811	NA	FALSE	1.317	0.3178	NA	FALSE	-0.7171	0.6288	NA	FALSE	-0.1178	0.9031
4930519F24Rik	_NE	NA	FALSE	0	1	NA	FALSE	0	1	NA	FALSE	0	1	NA	FALSE	0	1	NA	FALSE	1.875	0.2735	NA	FALSE	-2.682	0.1193	NA	FALSE	0	1	NA	FALSE	-1.746	0.2997	NA	FALSE	0	1	NA	FALSE	0	1	NA	FALSE	2.699	0.1054	NA	FALSE	-2.712	0.1041
4930519G04Rik	_NE	NA	FALSE	1.861	0.2768	NA	FALSE	0.1628	0.9171	NA	FALSE	0	1	NA	FALSE	-3.577	0.03369	NA	FALSE	-0.4297	0.7768	NA	FALSE	0	1	NA	FALSE	2.642	0.185	NA	FALSE	0	1	NA	FALSE	0	1	NA	FALSE	0	1	NA	FALSE	-1.811	0.2656	NA	FALSE	-1.927	0.2385
4930519H02Rik	_NE	NA	FALSE	3.076	0.08508	NA	FALSE	-1.405	0.3255	NA	FALSE	-3.359	0.05153	NA	FALSE	0	1	NA	FALSE	0.6475	0.6872	NA	FALSE	0	1	NA	FALSE	0	1	NA	FALSE	-1.759	0.298	NA	FALSE	0	1	NA	FALSE	0	1	NA	FALSE	0	1	NA	FALSE	-3.905	0.01216
4930520O04Rik	_NE	NA	TRUE	0.01414	0.9789	0.9991	TRUE	-0.6041	0.2178	0.4548	TRUE	0.4745	0.2896	0.6788	TRUE	-0.4283	0.3762	0.8112	TRUE	0.1902	0.6846	0.8901	TRUE	-0.1869	0.7646	0.9896	TRUE	-0.5864	0.322	0.7089	TRUE	0.05931	0.9165	0.9654	FALSE	-0.1212	0.8355	NA	FALSE	0.1487	0.7602	NA	FALSE	-0.2472	0.6352	NA	TRUE	-0.09791	0.8259
4930520P13Rik	_NE	NA	FALSE	0	1	NA	FALSE	0	1	NA	FALSE	0	1	NA	FALSE	0	1	NA	FALSE	3.061	0.08511	NA	FALSE	0	1	NA	FALSE	0	1	NA	FALSE	0	1	NA	FALSE	0	1	NA	FALSE	0	1	NA	FALSE	0	1	NA	FALSE	0	1
4930521A18Rik	_NE	NA	FALSE	0	1	NA	FALSE	1.936	0.2313	NA	FALSE	0	1	NA	FALSE	0	1	NA	FALSE	0	1	NA	FALSE	0	1	NA	FALSE	0	1	NA	FALSE	0	1	NA	FALSE	0	1	NA	FALSE	0	1	NA	FALSE	0	1	NA	FALSE	0	1
4930521E06Rik	_NE	NA	FALSE	0	1	NA	FALSE	0	1	NA	FALSE	0	1	NA	FALSE	0	1	NA	FALSE	0	1	NA	FALSE	0	1	NA	FALSE	0	1	NA	FALSE	0	1	NA	FALSE	0	1	NA	FALSE	0	1	NA	FALSE	0	1	NA	FALSE	0	1
4930522H14Rik	_NE	NA	FALSE	-1.861	0.2564	NA	FALSE	-1.83	0.2816	NA	FALSE	0	1	NA	FALSE	0	1	NA	FALSE	0	1	NA	FALSE	2.625	0.1299	NA	FALSE	0	1	NA	FALSE	0	1	NA	FALSE	0	1	NA	FALSE	0	1	NA	FALSE	0	1	NA	FALSE	0	1
4930522O17Rik	_NE	NA	FALSE	0	1	NA	FALSE	0	1	NA	FALSE	-1.821	0.2832	NA	FALSE	0.6922	0.6568	NA	FALSE	-3.23	0.06351	NA	FALSE	-2.682	0.1193	NA	FALSE	0	1	NA	FALSE	2.011	0.2176	NA	FALSE	0	1	NA	FALSE	0	1	NA	FALSE	-1.811	0.2656	NA	FALSE	2.556	0.1281
4930523C07Rik	EC	NA	TRUE	0.1247	0.7306	0.9959	TRUE	0.0442	0.8748	0.9414	TRUE	-0.3476	0.207	0.6034	TRUE	-0.2179	0.5075	0.8652	TRUE	-0.06687	0.8352	0.9477	TRUE	0.4104	0.2888	0.9	TRUE	-0.415	0.2219	0.6205	TRUE	0.8275	0.02874	0.1114	TRUE	0.4954	0.0696	0.3051	TRUE	0.8933	0.009105	0.04908	TRUE	-0.2998	0.35	1	TRUE	0.2292	0.4198
4930523O13Rik	_NE	NA	FALSE	0	1	NA	FALSE	0	1	NA	FALSE	0	1	NA	FALSE	0	1	NA	FALSE	0	1	NA	FALSE	0	1	NA	FALSE	0	1	NA	FALSE	0	1	NA	FALSE	0	1	NA	FALSE	0	1	NA	FALSE	0	1	NA	FALSE	0	1
4930524B15Rik	_NE	NA	FALSE	0.06202	0.9421	NA	FALSE	0.1446	0.8494	NA	FALSE	0.6032	0.4161	NA	FALSE	0.3629	0.5898	NA	TRUE	-0.04434	0.9361	0.9795	FALSE	1.183	0.1389	NA	FALSE	0.1014	0.9017	NA	FALSE	-0.1781	0.8665	NA	FALSE	-0.1594	0.8909	NA	FALSE	-0.06599	0.9269	NA	FALSE	0.7518	0.3029	NA	FALSE	-0.3756	0.6107
4930524C18Rik	_NE	NA	FALSE	0	1	NA	FALSE	0	1	NA	FALSE	0	1	NA	FALSE	0	1	NA	FALSE	1.801	0.283	NA	FALSE	-1.887	0.2544	NA	FALSE	0	1	NA	FALSE	0	1	NA	FALSE	0	1	NA	FALSE	0	1	NA	FALSE	0	1	NA	FALSE	0	1
4930524E20Rik	_NE	NA	FALSE	0	1	NA	FALSE	0	1	NA	FALSE	0	1	NA	FALSE	0	1	NA	FALSE	0	1	NA	FALSE	0	1	NA	FALSE	0	1	NA	FALSE	0	1	NA	FALSE	0	1	NA	FALSE	0	1	NA	FALSE	0	1	NA	FALSE	0	1
4930524L23Rik	_NE	NA	TRUE	0.03501	0.9483	0.9991	TRUE	0.3403	0.4244	0.6539	TRUE	-0.7378	0.1608	0.5517	TRUE	0.3445	0.4729	0.8531	TRUE	-0.4615	0.3183	0.6967	FALSE	-0.1211	0.8277	NA	FALSE	0.7929	0.2052	NA	TRUE	-0.2184	0.6909	0.8502	TRUE	-0.1428	0.607	0.8281	TRUE	-0.5304	0.1712	0.3925	FALSE	-0.2531	0.6985	NA	TRUE	0.9364	0.05895
4930524N10Rik	_NE	NA	FALSE	0	1	NA	FALSE	0	1	NA	FALSE	0	1	NA	FALSE	0	1	NA	FALSE	0	1	NA	FALSE	0	1	NA	FALSE	0	1	NA	FALSE	0	1	NA	FALSE	0	1	NA	FALSE	0	1	NA	FALSE	0	1	NA	FALSE	0	1
4930524O05Rik	_NE	NA	FALSE	0	1	NA	FALSE	0	1	NA	FALSE	0	1	NA	FALSE	0	1	NA	FALSE	0	1	NA	FALSE	0	1	NA	FALSE	0	1	NA	FALSE	0	1	NA	FALSE	0	1	NA	FALSE	0	1	NA	FALSE	0	1	NA	FALSE	0	1
4930524O08Rik	_NE	NA	FALSE	0	1	NA	FALSE	0	1	NA	FALSE	-1.821	0.2832	NA	FALSE	0	1	NA	FALSE	-1.92	0.248	NA	FALSE	0	1	NA	FALSE	0	1	NA	FALSE	0	1	NA	FALSE	0	1	NA	FALSE	0	1	NA	FALSE	0	1	NA	FALSE	0	1
4930525D18Rik	_NE	NA	FALSE	0	1	NA	FALSE	-2.537	0.1454	NA	FALSE	-2.619	0.1375	NA	FALSE	-2.78	0.1065	NA	FALSE	-0.1499	0.9227	NA	FALSE	-0.06053	0.9731	NA	FALSE	0	1	NA	FALSE	1.572	0.2833	NA	FALSE	0	1	NA	FALSE	-0.6146	0.7025	NA	FALSE	0	1	NA	FALSE	0	1
4930525F21Rik	_NE	NA	FALSE	2.582	0.1458	NA	FALSE	1.063	0.3026	NA	FALSE	1.38	0.2709	NA	FALSE	-2.035	0.1441	NA	FALSE	0.8266	0.4625	NA	FALSE	-1.678	0.2534	NA	FALSE	0.04271	0.9712	NA	FALSE	0.2452	0.8796	NA	FALSE	1.792	0.275	NA	FALSE	-0.6855	0.5988	NA	FALSE	0.03187	0.9785	NA	FALSE	0.7412	0.4179
4930525G20Rik	_NE	NA	TRUE	-0.321	0.4163	0.9959	TRUE	0.2868	0.3152	0.5584	TRUE	-0.09886	0.7498	0.9218	TRUE	-0.02712	0.9399	0.9892	TRUE	-0.2259	0.558	0.8372	TRUE	0.4688	0.2903	0.9003	TRUE	-0.1929	0.6791	0.8997	TRUE	-0.2209	0.5831	0.7843	TRUE	-0.06841	0.8493	0.9427	TRUE	-0.4988	0.1688	0.3885	TRUE	-0.05412	0.8828	1	TRUE	0.1252	0.7027
4930525M21Rik	_NE	NA	FALSE	0	1	NA	FALSE	0	1	NA	FALSE	0	1	NA	FALSE	0	1	NA	FALSE	0	1	NA	FALSE	0	1	NA	FALSE	0	1	NA	FALSE	0	1	NA	FALSE	0	1	NA	FALSE	0	1	NA	FALSE	0	1	NA	FALSE	0	1
4930526D03Rik	_NE	NA	FALSE	0	1	NA	FALSE	0	1	NA	FALSE	0	1	NA	FALSE	0	1	NA	FALSE	0	1	NA	FALSE	0	1	NA	FALSE	0	1	NA	FALSE	0	1	NA	FALSE	0	1	NA	FALSE	-0.6146	0.7025	NA	FALSE	0	1	NA	FALSE	0	1
4930526I15Rik	_NE	NA	TRUE	0.8586	0.1163	0.9959	TRUE	-0.9243	0.02636	0.1363	TRUE	0.6437	0.164	0.5555	TRUE	-0.5305	0.201	0.7081	TRUE	-1.124	0.01524	0.2151	FALSE	-1.133	0.08621	NA	TRUE	0.5879	0.3502	0.7283	TRUE	0.1155	0.8103	0.914	TRUE	-0.1657	0.5499	0.7975	TRUE	-0.273	0.4671	0.6954	TRUE	-0.11	0.6838	1	TRUE	-0.8121	0.1703
4930526L06Rik	_NE	NA	FALSE	3.739	0.03034	NA	FALSE	1.484	0.3079	NA	FALSE	0.1997	0.9032	NA	FALSE	-1.749	0.1964	NA	FALSE	3.069	0.08454	NA	FALSE	1.632	0.238	NA	FALSE	-1.892	0.2024	NA	FALSE	-2.298	0.09641	NA	FALSE	0	1	NA	FALSE	-0.6225	0.6998	NA	FALSE	2.702	0.1051	NA	FALSE	0.5932	0.5763
4930527F14Rik	_NE	NA	FALSE	-1.375	0.2875	NA	FALSE	-0.5711	0.7101	NA	FALSE	3.983	0.009314	NA	FALSE	0.374	0.7947	NA	FALSE	2.567	0.1457	NA	FALSE	0.7754	0.6239	NA	FALSE	-1.377	0.3805	NA	FALSE	1.599	0.276	NA	FALSE	0	1	NA	FALSE	0	1	NA	FALSE	1.907	0.2417	NA	FALSE	1.868	0.2597
4930527G23Rik	_NE	NA	FALSE	0	1	NA	FALSE	0	1	NA	FALSE	0	1	NA	FALSE	0	1	NA	FALSE	0	1	NA	FALSE	0	1	NA	FALSE	0	1	NA	FALSE	0	1	NA	FALSE	0	1	NA	FALSE	0	1	NA	FALSE	0	1	NA	FALSE	0	1
4930528A17Rik	_NE	NA	TRUE	-0.6185	0.2834	0.9959	TRUE	-0.4165	0.3614	0.6004	TRUE	0.8595	0.1002	0.455	TRUE	0.06299	0.9075	0.9844	TRUE	-0.09878	0.8554	0.9562	FALSE	-0.4003	0.5448	NA	TRUE	-0.386	0.5904	0.8571	FALSE	-0.001839	0.9977	NA	TRUE	0.167	0.38	0.6837	TRUE	-0.06955	0.814	0.9097	FALSE	0.3498	0.5759	NA	FALSE	-1.008	0.08465
4930528D03Rik	_NE	NA	FALSE	-0.006914	0.99	NA	FALSE	1.03	0.5013	NA	FALSE	1.488	0.3081	NA	FALSE	1.836	0.2711	NA	FALSE	0	1	NA	FALSE	-1.887	0.2544	NA	FALSE	-1.345	0.3902	NA	FALSE	-1.765	0.2972	NA	FALSE	0	1	NA	FALSE	3.091	0.1061	NA	FALSE	0	1	NA	FALSE	-0.8478	0.567
4930528F23Rik	_NE	NA	FALSE	1.809	0.2834	NA	FALSE	-0.6918	0.6615	NA	FALSE	0	1	NA	FALSE	-1.882	0.25	NA	FALSE	0.834	0.5289	NA	FALSE	-1.905	0.2522	NA	FALSE	0	1	NA	FALSE	0	1	NA	FALSE	0	1	NA	FALSE	3.097	0.1054	NA	FALSE	2.695	0.1057	NA	FALSE	0	1
4930528P14Rik	_NE	NA	FALSE	0	1	NA	FALSE	0	1	NA	FALSE	0	1	NA	FALSE	0	1	NA	FALSE	0	1	NA	FALSE	0	1	NA	FALSE	0	1	NA	FALSE	0	1	NA	FALSE	0	1	NA	FALSE	0	1	NA	FALSE	0	1	NA	FALSE	0	1
4930529C04Rik	_NE	NA	FALSE	-0.6316	0.6433	NA	FALSE	-0.5478	0.7196	NA	FALSE	-1.783	0.288	NA	FALSE	-0.06652	0.9618	NA	FALSE	-2.729	0.116	NA	FALSE	0	1	NA	FALSE	0	1	NA	FALSE	0	1	NA	FALSE	0.5988	0.6736	NA	FALSE	-0.7485	0.4331	NA	FALSE	0	1	NA	FALSE	0	1
4930529F22Rik	_NE	NA	FALSE	0	1	NA	FALSE	0	1	NA	FALSE	0	1	NA	FALSE	0	1	NA	FALSE	0	1	NA	FALSE	0	1	NA	FALSE	0	1	NA	FALSE	0	1	NA	FALSE	0	1	NA	FALSE	0	1	NA	FALSE	0	1	NA	FALSE	0	1
4930529F24Rik	_NE	NA	FALSE	0	1	NA	FALSE	0	1	NA	FALSE	0	1	NA	FALSE	0	1	NA	FALSE	0	1	NA	FALSE	0	1	NA	FALSE	0	1	NA	FALSE	0	1	NA	FALSE	-1.5	0.2535	NA	FALSE	0.4929	0.5359	NA	FALSE	0	1	NA	FALSE	0	1
4930529K09Rik	_NE	NA	FALSE	1.809	0.2834	NA	FALSE	0	1	NA	FALSE	2.03	0.2205	NA	FALSE	0	1	NA	FALSE	-0.1421	0.9264	NA	FALSE	-3.182	0.06424	NA	FALSE	0	1	NA	FALSE	0.3197	0.8248	NA	FALSE	0	1	NA	FALSE	-2.435	0.159	NA	FALSE	0	1	NA	FALSE	0	1
4930529L06Rik	_NE	NA	FALSE	0	1	NA	FALSE	0	1	NA	FALSE	0	1	NA	FALSE	0	1	NA	FALSE	0	1	NA	FALSE	0	1	NA	FALSE	0	1	NA	FALSE	0	1	NA	FALSE	0	1	NA	FALSE	0	1	NA	FALSE	0	1	NA	FALSE	0	1
4930529M08Rik	_NE	NA	TRUE	0.8884	0.07873	0.9959	TRUE	-0.6439	0.2284	0.4675	TRUE	-0.7059	0.1567	0.5473	TRUE	-0.8787	0.1073	0.6208	TRUE	0.06316	0.8896	0.9684	TRUE	-0.7567	0.1614	0.7999	TRUE	0.06294	0.9098	0.9762	TRUE	-0.594	0.2493	0.4888	FALSE	0.5811	0.2859	NA	FALSE	-0.1221	0.837	NA	FALSE	-0.4918	0.4252	NA	TRUE	0.7133	0.1283
4930533B01Rik	_NE	NA	FALSE	-1.976	0.2424	NA	FALSE	0	1	NA	FALSE	0	1	NA	FALSE	-1.882	0.25	NA	FALSE	0	1	NA	FALSE	0	1	NA	FALSE	0	1	NA	FALSE	0	1	NA	FALSE	0	1	NA	FALSE	0	1	NA	FALSE	0	1	NA	FALSE	0	1
4930533P14Rik	_NE	NA	FALSE	0	1	NA	FALSE	0	1	NA	FALSE	0	1	NA	FALSE	0	1	NA	FALSE	0	1	NA	FALSE	0	1	NA	FALSE	0	1	NA	FALSE	0	1	NA	FALSE	0	1	NA	FALSE	0	1	NA	FALSE	0	1	NA	FALSE	0	1
4930534B04Rik	_NE	NA	TRUE	0.1147	0.7438	0.9959	TRUE	0.03296	0.8934	0.9524	TRUE	-0.265	0.2841	0.6736	TRUE	-0.3501	0.2194	0.7165	TRUE	-0.2304	0.3861	0.7414	TRUE	-0.02154	0.9525	0.9975	TRUE	-0.06478	0.8386	0.958	TRUE	0.5206	0.1059	0.2823	TRUE	0.654	0.007243	0.08423	TRUE	0.5047	0.09545	0.2689	TRUE	0.07918	0.784	1	TRUE	0.04242	0.8707
4930538K18Rik	_NE	NA	TRUE	-0.019	0.9564	0.9991	TRUE	0.007298	0.9763	0.9906	TRUE	0.04976	0.8479	0.9593	TRUE	-0.00932	0.9745	0.9953	TRUE	0.2195	0.44	0.7752	TRUE	-0.1282	0.741	0.9884	TRUE	0.2225	0.5303	0.8304	TRUE	0.1669	0.6482	0.8262	TRUE	-0.02799	0.9259	0.9736	TRUE	0.2149	0.5294	0.742	TRUE	0.2713	0.4093	1	TRUE	-0.1231	0.6555
4930539C22Rik	_NE	NA	FALSE	0	1	NA	FALSE	0	1	NA	FALSE	0	1	NA	FALSE	0	1	NA	FALSE	1.875	0.2735	NA	FALSE	0	1	NA	FALSE	0	1	NA	FALSE	0	1	NA	FALSE	0	1	NA	FALSE	0	1	NA	FALSE	0	1	NA	FALSE	0	1
4930539E08Rik	N	4	TRUE	0.1703	0.6073	0.9959	TRUE	-1.059	0.002179	0.02852	TRUE	0.0389	0.9106	0.9779	TRUE	-0.2224	0.4267	0.8319	TRUE	-0.1789	0.4878	0.8001	TRUE	-0.4665	0.1961	0.8399	TRUE	0.3008	0.371	0.7408	TRUE	-0.7495	0.02784	0.1088	TRUE	-0.981	0.0003933	0.0104	TRUE	0.5479	0.1105	0.2943	TRUE	0.09963	0.6753	1	TRUE	-0.2574	0.3751
4930539J05Rik	_NE	NA	TRUE	0.2837	0.6108	0.9959	TRUE	0.275	0.5117	0.719	TRUE	-0.1261	0.8081	0.9441	TRUE	-0.2149	0.6424	0.9088	TRUE	0.5908	0.1883	0.589	FALSE	-0.2204	0.727	NA	TRUE	0.08789	0.8832	0.9687	TRUE	0.05387	0.9418	0.9754	TRUE	0.06312	0.7948	0.9214	TRUE	-0.6213	0.107	0.2883	FALSE	0.4982	0.3388	NA	TRUE	-0.2971	0.5167
4930539M17Rik	_NE	NA	FALSE	0.6048	0.7054	NA	FALSE	-1.166	0.435	NA	FALSE	1.937	0.2311	NA	FALSE	-0.9415	0.4934	NA	FALSE	-0.1968	0.8858	NA	FALSE	0	1	NA	FALSE	0.2689	0.8673	NA	FALSE	-0.5008	0.7459	NA	FALSE	0	1	NA	FALSE	2.602	0.1833	NA	FALSE	-0.7132	0.6304	NA	FALSE	0	1
4930539N22Rik	_NE	NA	FALSE	0	1	NA	FALSE	0	1	NA	FALSE	0	1	NA	FALSE	0	1	NA	FALSE	0	1	NA	FALSE	0	1	NA	FALSE	0	1	NA	FALSE	0	1	NA	FALSE	1.774	0.2773	NA	FALSE	0	1	NA	FALSE	0	1	NA	FALSE	0	1
4930540M03Rik	_NE	NA	FALSE	0	1	NA	FALSE	0	1	NA	FALSE	0	1	NA	FALSE	0	1	NA	FALSE	0	1	NA	FALSE	0	1	NA	FALSE	0	1	NA	FALSE	0	1	NA	FALSE	0	1	NA	FALSE	0	1	NA	FALSE	0	1	NA	FALSE	0	1
4930542C21Rik	_NE	NA	FALSE	0	1	NA	FALSE	-1.772	0.2891	NA	FALSE	0	1	NA	FALSE	-1.917	0.2457	NA	FALSE	0	1	NA	FALSE	0	1	NA	FALSE	0	1	NA	FALSE	0	1	NA	FALSE	0	1	NA	FALSE	0	1	NA	FALSE	0	1	NA	FALSE	0	1
4930542D17Rik	_NE	NA	FALSE	0	1	NA	FALSE	0	1	NA	FALSE	0	1	NA	FALSE	1.825	0.2725	NA	FALSE	0	1	NA	FALSE	0	1	NA	FALSE	-1.396	0.3749	NA	FALSE	2.011	0.2176	NA	FALSE	0	1	NA	FALSE	0	1	NA	FALSE	0	1	NA	FALSE	0	1
4930542H20Rik	_NE	NA	FALSE	0	1	NA	FALSE	0	1	NA	FALSE	0	1	NA	FALSE	0	1	NA	FALSE	1.875	0.2735	NA	FALSE	0	1	NA	FALSE	0	1	NA	FALSE	0	1	NA	FALSE	0	1	NA	FALSE	0	1	NA	FALSE	0	1	NA	FALSE	0	1
4930543E12Rik	_NE	NA	FALSE	-0.71	0.6398	NA	FALSE	-0.5245	0.7291	NA	FALSE	-1.755	0.2917	NA	FALSE	3.496	0.04237	NA	FALSE	4.409	0.009196	NA	FALSE	2.625	0.1299	NA	FALSE	-3.19	0.07005	NA	FALSE	1.093	0.4769	NA	FALSE	0	1	NA	FALSE	0	1	NA	FALSE	1.903	0.2421	NA	FALSE	0	1
4930544D05Rik	_NE	NA	FALSE	-1.861	0.2564	NA	FALSE	0.9979	0.513	NA	FALSE	-0.9755	0.5064	NA	FALSE	1.848	0.2695	NA	FALSE	2.57	0.1454	NA	FALSE	-1.892	0.2538	NA	FALSE	0	1	NA	FALSE	-0.05918	0.9645	NA	FALSE	0	1	NA	FALSE	-3.286	0.04861	NA	FALSE	0	1	NA	FALSE	2.613	0.1226
4930544G11Rik	_NE	NA	FALSE	0	1	NA	FALSE	0	1	NA	FALSE	0	1	NA	FALSE	0	1	NA	FALSE	0	1	NA	FALSE	0	1	NA	FALSE	0	1	NA	FALSE	0	1	NA	FALSE	0	1	NA	FALSE	0	1	NA	FALSE	0	1	NA	FALSE	1.868	0.2597
4930544M13Rik	_NE	NA	FALSE	0	1	NA	FALSE	0	1	NA	FALSE	0	1	NA	FALSE	0	1	NA	FALSE	0	1	NA	FALSE	0	1	NA	FALSE	-2.38	0.1824	NA	FALSE	0	1	NA	FALSE	0	1	NA	FALSE	0	1	NA	FALSE	0	1	NA	FALSE	0	1
4930544O15Rik	_NE	NA	FALSE	1.956	0.056	NA	FALSE	-1.092	0.2377	NA	FALSE	1.07	0.2141	NA	FALSE	-0.2419	0.7911	NA	FALSE	-0.08162	0.9278	NA	FALSE	-2.639	0.009419	NA	FALSE	1.289	0.3262	NA	FALSE	0.2275	0.7964	NA	FALSE	-0.9551	0.4931	NA	FALSE	4.008	0.01985	NA	FALSE	-0.3278	0.6947	NA	FALSE	-0.5821	0.5191
4930545E07Rik	_NE	NA	FALSE	0	1	NA	FALSE	0	1	NA	FALSE	0	1	NA	FALSE	0	1	NA	FALSE	0	1	NA	FALSE	0	1	NA	FALSE	0	1	NA	FALSE	0	1	NA	FALSE	0	1	NA	FALSE	0	1	NA	FALSE	0	1	NA	FALSE	0	1
4930545H06Rik	_NE	NA	FALSE	-0.6063	0.6697	NA	FALSE	0.2182	0.8963	NA	FALSE	0	1	NA	FALSE	1.263	0.4035	NA	FALSE	-0.1624	0.9169	NA	FALSE	-2.688	0.1187	NA	FALSE	1.839	0.3392	NA	FALSE	2.004	0.2183	NA	FALSE	0	1	NA	FALSE	0	1	NA	FALSE	0	1	NA	FALSE	-1.796	0.1715
4930545L23Rik	_NE	NA	FALSE	0	1	NA	FALSE	0	1	NA	FALSE	-1.755	0.2917	NA	FALSE	2.618	0.1317	NA	FALSE	0.2616	0.862	NA	FALSE	1.88	0.2628	NA	FALSE	0	1	NA	FALSE	1.065	0.4865	NA	FALSE	0	1	NA	FALSE	3.458	0.06336	NA	FALSE	1.903	0.2421	NA	FALSE	0	1
4930546C10Rik	_NE	NA	FALSE	0.3793	0.803	NA	FALSE	0.1871	0.9081	NA	FALSE	1.937	0.2311	NA	FALSE	-2.684	0.1149	NA	FALSE	0	1	NA	FALSE	0	1	NA	FALSE	3.143	0.1122	NA	FALSE	0.2948	0.8368	NA	FALSE	0	1	NA	FALSE	0	1	NA	FALSE	0	1	NA	FALSE	1.801	0.2681
4930546K05Rik	_NE	NA	FALSE	-1.326	0.3928	NA	FALSE	0.1738	0.8994	NA	FALSE	1.007	0.5105	NA	FALSE	-2.684	0.1149	NA	FALSE	-1.282	0.3258	NA	FALSE	3.126	0.07156	NA	FALSE	1.87	0.335	NA	FALSE	2.829	0.09052	NA	FALSE	0	1	NA	FALSE	0	1	NA	FALSE	1.908	0.2416	NA	FALSE	-3.214	0.05144
4930547C10Rik	_NE	NA	FALSE	0	1	NA	FALSE	0	1	NA	FALSE	0	1	NA	FALSE	-1.957	0.2409	NA	FALSE	0	1	NA	FALSE	-3.189	0.06382	NA	FALSE	0	1	NA	FALSE	3.351	0.04328	NA	FALSE	0	1	NA	FALSE	0	1	NA	FALSE	0	1	NA	FALSE	0	1
4930547E08Rik	_NE	NA	FALSE	0	1	NA	FALSE	0	1	NA	FALSE	0	1	NA	FALSE	0	1	NA	FALSE	0	1	NA	FALSE	0	1	NA	FALSE	0	1	NA	FALSE	0	1	NA	FALSE	0.2899	0.7985	NA	FALSE	-0.7061	0.5894	NA	FALSE	0	1	NA	FALSE	0	1
4930547E14Rik	_NE	NA	FALSE	0	1	NA	FALSE	0	1	NA	FALSE	0	1	NA	FALSE	0	1	NA	FALSE	0	1	NA	FALSE	0	1	NA	FALSE	0	1	NA	FALSE	0	1	NA	FALSE	1.803	0.2736	NA	FALSE	0	1	NA	FALSE	0	1	NA	FALSE	0	1
4930547N16Rik	_NE	NA	TRUE	-1.387	0.009034	0.7699	TRUE	-0.5583	0.2458	0.4863	TRUE	-1.054	0.05926	0.3621	TRUE	-0.743	0.1849	0.6999	TRUE	-0.8053	0.07744	0.4322	TRUE	-0.7496	0.1793	0.821	TRUE	-1.178	0.0753	0.3957	TRUE	0.8727	0.1288	0.3213	FALSE	-0.3806	0.5612	NA	TRUE	-0.4329	0.3923	0.6299	FALSE	-0.0001211	1	NA	TRUE	-0.548	0.3085
4930548G14Rik	_NE	NA	FALSE	0	1	NA	FALSE	0	1	NA	FALSE	0	1	NA	FALSE	0	1	NA	FALSE	0	1	NA	FALSE	0	1	NA	FALSE	0	1	NA	FALSE	0	1	NA	FALSE	0	1	NA	FALSE	0	1	NA	FALSE	0	1	NA	FALSE	0	1
4930548H24Rik	_NE	NA	FALSE	-0.1769	0.9239	NA	FALSE	0	1	NA	FALSE	1.032	0.5013	NA	FALSE	1.566	0.2841	NA	FALSE	0.3141	0.8346	NA	FALSE	0.4803	0.722	NA	FALSE	1.87	0.335	NA	FALSE	2.818	0.09136	NA	FALSE	0	1	NA	FALSE	0	1	NA	FALSE	3.208	0.05146	NA	FALSE	-2.691	0.1059
4930548J01Rik	_NE	NA	FALSE	0	1	NA	FALSE	0	1	NA	FALSE	0	1	NA	FALSE	0	1	NA	FALSE	0	1	NA	FALSE	0	1	NA	FALSE	0	1	NA	FALSE	0	1	NA	FALSE	0	1	NA	FALSE	0	1	NA	FALSE	0	1	NA	FALSE	0	1
4930548K13Rik	_NE	NA	FALSE	1.809	0.2834	NA	FALSE	0	1	NA	FALSE	0	1	NA	FALSE	0	1	NA	FALSE	0	1	NA	FALSE	0	1	NA	FALSE	0	1	NA	FALSE	0	1	NA	FALSE	0	1	NA	FALSE	0	1	NA	FALSE	0	1	NA	FALSE	0	1
4930549C01Rik	_NE	NA	FALSE	1.804	0.2842	NA	FALSE	0	1	NA	FALSE	0	1	NA	FALSE	0	1	NA	FALSE	0	1	NA	FALSE	0	1	NA	FALSE	0	1	NA	FALSE	0	1	NA	FALSE	0	1	NA	FALSE	0	1	NA	FALSE	0	1	NA	FALSE	0	1
4930549G23Rik	_NE	NA	FALSE	1.806	0.1914	NA	FALSE	0.03423	0.9793	NA	FALSE	1.957	0.1743	NA	FALSE	-1.735	0.2164	NA	FALSE	-1.796	0.2424	NA	FALSE	2.625	0.1299	NA	FALSE	-1.111	0.4137	NA	FALSE	2.829	0.09052	NA	TRUE	0.1532	0.5013	0.7684	TRUE	0.1087	0.6948	0.8469	FALSE	1.903	0.2421	NA	FALSE	-1.927	0.2385
4930550C14Rik	_NE	NA	FALSE	0.07938	0.9	NA	FALSE	-0.4779	0.5426	NA	TRUE	-0.4658	0.4328	0.7786	TRUE	-0.9146	0.1145	0.6312	TRUE	0.5387	0.4327	0.7713	FALSE	0.4997	0.6218	NA	FALSE	-0.03369	0.964	NA	FALSE	1.183	0.1035	NA	FALSE	0.3106	0.718	NA	FALSE	1.253	0.03648	NA	FALSE	0.5777	0.4832	NA	FALSE	0.03108	0.9572
4930550L24Rik	_NE	NA	FALSE	-0.4883	0.7313	NA	FALSE	0	1	NA	FALSE	-2.619	0.1375	NA	FALSE	-1.882	0.25	NA	FALSE	0	1	NA	FALSE	1.844	0.2673	NA	FALSE	-2.348	0.1857	NA	FALSE	0	1	NA	FALSE	0	1	NA	FALSE	0	1	NA	FALSE	0	1	NA	FALSE	2.67	0.1171
4930552N02Rik	_NE	NA	FALSE	0	1	NA	FALSE	0	1	NA	FALSE	0	1	NA	FALSE	0	1	NA	FALSE	0	1	NA	FALSE	0	1	NA	FALSE	1.87	0.335	NA	FALSE	0	1	NA	FALSE	0	1	NA	FALSE	0	1	NA	FALSE	0	1	NA	FALSE	0	1
4930552P12Rik	_NE	NA	FALSE	-1.918	0.2102	NA	FALSE	-0.2178	0.8699	NA	FALSE	1.105	0.3723	NA	FALSE	0.9919	0.4119	NA	FALSE	3.886	0.03692	NA	FALSE	-1.341	0.3751	NA	FALSE	2.621	0.1874	NA	FALSE	3.069	0.02382	NA	FALSE	0.5777	0.6825	NA	FALSE	0.6254	0.423	NA	FALSE	-2.62	0.1207	NA	FALSE	-0.8478	0.567
4930553E22Rik	_NE	NA	FALSE	1.809	0.2834	NA	FALSE	-1.772	0.2891	NA	FALSE	-1.755	0.2917	NA	FALSE	1.825	0.2725	NA	FALSE	1.801	0.283	NA	FALSE	0	1	NA	FALSE	0	1	NA	FALSE	0	1	NA	FALSE	0	1	NA	FALSE	0	1	NA	FALSE	1.908	0.2416	NA	FALSE	-2.714	0.104
4930554C24Rik	_NE	NA	FALSE	0	1	NA	FALSE	0	1	NA	FALSE	0	1	NA	FALSE	0	1	NA	FALSE	0	1	NA	FALSE	0	1	NA	FALSE	0	1	NA	FALSE	0	1	NA	FALSE	0	1	NA	FALSE	0	1	NA	FALSE	0	1	NA	FALSE	0	1
4930555B11Rik	_NE	NA	FALSE	0	1	NA	FALSE	-1.83	0.2816	NA	FALSE	0	1	NA	FALSE	0	1	NA	FALSE	0	1	NA	FALSE	0	1	NA	FALSE	0	1	NA	FALSE	0	1	NA	FALSE	0	1	NA	FALSE	0	1	NA	FALSE	0	1	NA	FALSE	0	1
4930555G01Rik	_NE	NA	FALSE	-0.8562	0.5936	NA	FALSE	-3.398	0.04869	NA	FALSE	-1.774	0.1856	NA	FALSE	1.214	0.42	NA	FALSE	-0.04593	0.9724	NA	FALSE	0	1	NA	FALSE	-0.5019	0.7685	NA	FALSE	0	1	NA	FALSE	0	1	NA	FALSE	-0.6127	0.7032	NA	FALSE	-1.865	0.2589	NA	FALSE	-1.927	0.2385
4930555I21Rik	_NE	NA	TRUE	-0.4189	0.1697	0.9959	TRUE	-0.3443	0.2231	0.4612	TRUE	-0.2133	0.3895	0.7515	TRUE	0.1695	0.6036	0.896	TRUE	-0.2177	0.3928	0.7464	TRUE	0.02923	0.9325	0.9975	TRUE	-0.3091	0.3658	0.7385	TRUE	0.3262	0.3148	0.563	TRUE	-0.6101	0.01384	0.1238	TRUE	-0.007534	0.9776	0.9915	TRUE	-0.5479	0.0442	1	TRUE	-0.1166	0.6583
4930556C24Rik	_NE	NA	FALSE	0	1	NA	FALSE	-3.012	0.0832	NA	FALSE	0	1	NA	FALSE	0	1	NA	FALSE	0	1	NA	FALSE	0	1	NA	FALSE	0	1	NA	FALSE	0	1	NA	FALSE	0	1	NA	FALSE	0	1	NA	FALSE	0	1	NA	FALSE	0	1
4930556G01Rik	_NE	NA	FALSE	0	1	NA	FALSE	0	1	NA	FALSE	0	1	NA	FALSE	0	1	NA	FALSE	0	1	NA	FALSE	0	1	NA	FALSE	0	1	NA	FALSE	0	1	NA	FALSE	0	1	NA	FALSE	0	1	NA	FALSE	0	1	NA	FALSE	1.801	0.2681
4930556J02Rik	_NE	NA	FALSE	0	1	NA	FALSE	0	1	NA	FALSE	0	1	NA	FALSE	0	1	NA	FALSE	0	1	NA	FALSE	0	1	NA	FALSE	0	1	NA	FALSE	0	1	NA	FALSE	0	1	NA	FALSE	0	1	NA	FALSE	0	1	NA	FALSE	-1.903	0.2413
4930556M19Rik	_NE	1	TRUE	0.4284	0.485	0.9959	FALSE	-0.5981	0.4005	NA	FALSE	0.1631	0.8026	NA	TRUE	-0.8925	0.1736	0.6909	TRUE	0.5531	0.4038	0.753	FALSE	0.449	0.4669	NA	FALSE	0.8998	0.25	NA	TRUE	2.66	5.48e-05	0.0006464	FALSE	2.211	0.002129	NA	FALSE	0.807	0.2094	NA	FALSE	-0.5381	0.4404	NA	TRUE	-0.3086	0.6217
4930556N09Rik	_NE	NA	FALSE	0	1	NA	FALSE	0	1	NA	FALSE	-1.821	0.2832	NA	FALSE	0	1	NA	FALSE	0	1	NA	FALSE	0	1	NA	FALSE	0	1	NA	FALSE	0	1	NA	FALSE	0	1	NA	FALSE	0	1	NA	FALSE	0	1	NA	FALSE	0	1
4930557A04Rik	_NE	NA	FALSE	-1.976	0.2424	NA	FALSE	0	1	NA	FALSE	0	1	NA	FALSE	0	1	NA	FALSE	0	1	NA	FALSE	0	1	NA	FALSE	0	1	NA	FALSE	0	1	NA	FALSE	0	1	NA	FALSE	0	1	NA	FALSE	0	1	NA	FALSE	0	1
4930557J02Rik	_NE	NA	FALSE	1.804	0.2842	NA	FALSE	0	1	NA	FALSE	0	1	NA	FALSE	0.6832	0.6603	NA	FALSE	0	1	NA	FALSE	-2.682	0.1193	NA	FALSE	0	1	NA	FALSE	0	1	NA	FALSE	0	1	NA	FALSE	3.458	0.06336	NA	FALSE	0	1	NA	FALSE	0	1
4930558C23Rik	_NE	NA	FALSE	0	1	NA	FALSE	0	1	NA	FALSE	0	1	NA	FALSE	0	1	NA	FALSE	0	1	NA	FALSE	0	1	NA	FALSE	0	1	NA	FALSE	0	1	NA	FALSE	0	1	NA	FALSE	0	1	NA	FALSE	0	1	NA	FALSE	0	1
4930558G05Rik	_NE	NA	FALSE	0	1	NA	FALSE	0	1	NA	FALSE	0	1	NA	FALSE	0	1	NA	FALSE	0	1	NA	FALSE	0	1	NA	FALSE	0	1	NA	FALSE	0	1	NA	FALSE	0	1	NA	FALSE	0	1	NA	FALSE	0	1	NA	FALSE	0	1
4930558J18Rik	_NE	NA	FALSE	-2.714	0.1185	NA	FALSE	1.169	0.3739	NA	FALSE	-1.755	0.2917	NA	FALSE	0.6291	0.6028	NA	FALSE	0.7622	0.5832	NA	FALSE	1.899	0.2479	NA	FALSE	3.137	0.1127	NA	FALSE	1.962	0.142	NA	FALSE	0	1	NA	FALSE	3.104	0.1048	NA	FALSE	-0.7548	0.6137	NA	FALSE	0.7096	0.6342
4930558K02Rik	_NE	NA	FALSE	0.01785	0.9859	NA	FALSE	-3.679	0.02809	NA	FALSE	-0.6237	0.6897	NA	FALSE	0.4212	0.7528	NA	FALSE	-1.138	0.4402	NA	FALSE	-0.5604	0.6931	NA	FALSE	-0.5019	0.7685	NA	FALSE	0.3402	0.7765	NA	FALSE	-1.958	0.2185	NA	FALSE	3.763	0.03349	NA	FALSE	-3.181	0.05821	NA	FALSE	-1.548	0.1979
4930562C15Rik	_NE	NA	FALSE	0.7523	0.6483	NA	FALSE	0	1	NA	FALSE	2.753	0.09957	NA	FALSE	-0.1081	0.9509	NA	FALSE	1.166	0.4515	NA	FALSE	0	1	NA	FALSE	2.642	0.185	NA	FALSE	2.024	0.2161	NA	FALSE	0.2455	0.6419	NA	TRUE	-0.3885	0.3866	0.6246	FALSE	0	1	NA	FALSE	1.868	0.2597
4930562F07Rik	_NE	NA	FALSE	3.076	0.08508	NA	FALSE	0.2515	0.8839	NA	FALSE	1.549	0.2911	NA	FALSE	-1.47	0.3287	NA	FALSE	-0.1149	0.9468	NA	FALSE	-0.06053	0.9731	NA	FALSE	-0.509	0.766	NA	FALSE	0.2699	0.8489	NA	FALSE	0.1331	0.7971	NA	TRUE	1.015	0.02691	0.1113	FALSE	1.908	0.2416	NA	FALSE	-0.6743	0.6116
4930563D23Rik	_NE	NA	FALSE	0.6825	0.6753	NA	FALSE	-1.762	0.2903	NA	FALSE	-1.112	0.4558	NA	FALSE	0	1	NA	FALSE	-0.5033	0.714	NA	FALSE	0	1	NA	FALSE	0	1	NA	FALSE	3.744	0.0222	NA	FALSE	1.774	0.2773	NA	FALSE	1.806	0.3462	NA	FALSE	0	1	NA	FALSE	-0.1034	0.9519
4930563E18Rik	_NE	NA	FALSE	1.017	0.3935	NA	FALSE	-0.5745	0.6679	NA	FALSE	-0.6131	0.604	NA	FALSE	-0.6054	0.6346	NA	FALSE	-1.943	0.07494	NA	FALSE	-0.07781	0.957	NA	FALSE	0.2989	0.8547	NA	FALSE	0.2993	0.8346	NA	FALSE	-1.963	0.2179	NA	FALSE	3.763	0.03348	NA	FALSE	0.04123	0.9737	NA	FALSE	-0.1265	0.8951
4930563E22Rik	_NE	NA	TRUE	0.2682	0.4508	0.9959	TRUE	0.07347	0.7694	0.8861	TRUE	0.3526	0.2344	0.6292	TRUE	-0.1642	0.6079	0.8975	TRUE	0.2306	0.4288	0.7697	TRUE	0.2318	0.544	0.9788	TRUE	-0.2465	0.5194	0.8243	TRUE	0.05146	0.8873	0.9522	TRUE	-0.2731	0.3063	0.6243	TRUE	-0.1385	0.649	0.8219	TRUE	0.03209	0.9087	1	TRUE	0.04222	0.886
4930563F08Rik	_NE	NA	FALSE	0	1	NA	FALSE	0	1	NA	FALSE	0	1	NA	FALSE	0	1	NA	FALSE	0	1	NA	FALSE	0	1	NA	FALSE	0	1	NA	FALSE	0	1	NA	FALSE	0	1	NA	FALSE	0	1	NA	FALSE	0	1	NA	FALSE	0	1
4930563M20Rik	_NE	NA	FALSE	0	1	NA	FALSE	0	1	NA	FALSE	0	1	NA	FALSE	0	1	NA	FALSE	0	1	NA	FALSE	0	1	NA	FALSE	0	1	NA	FALSE	0	1	NA	FALSE	0	1	NA	FALSE	0	1	NA	FALSE	0	1	NA	FALSE	0	1
4930564B18Rik	_NE	NA	FALSE	-3.103	0.07249	NA	FALSE	0	1	NA	FALSE	0	1	NA	FALSE	0	1	NA	FALSE	-0.09496	0.9486	NA	FALSE	0	1	NA	FALSE	-0.5401	0.755	NA	FALSE	0	1	NA	FALSE	0	1	NA	FALSE	0	1	NA	FALSE	-1.811	0.2656	NA	FALSE	0	1
4930564D02Rik	_NE	NA	FALSE	0	1	NA	FALSE	0	1	NA	FALSE	0	1	NA	FALSE	0	1	NA	FALSE	0	1	NA	FALSE	0	1	NA	FALSE	0	1	NA	FALSE	0	1	NA	FALSE	0	1	NA	FALSE	0	1	NA	FALSE	0	1	NA	FALSE	0	1
4930564G21Rik	_NE	NA	FALSE	-1.861	0.2564	NA	FALSE	2.016	0.222	NA	FALSE	0	1	NA	FALSE	-2.656	0.1175	NA	FALSE	0	1	NA	FALSE	0	1	NA	FALSE	0	1	NA	FALSE	0	1	NA	FALSE	0	1	NA	FALSE	0	1	NA	FALSE	0	1	NA	FALSE	0	1
4930564K09Rik	_NE	NA	FALSE	1.804	0.2842	NA	FALSE	0	1	NA	FALSE	0	1	NA	FALSE	0	1	NA	FALSE	-0.9414	0.561	NA	FALSE	0	1	NA	FALSE	0	1	NA	FALSE	2.024	0.2161	NA	FALSE	0	1	NA	FALSE	0	1	NA	FALSE	0	1	NA	FALSE	0	1
4930565A17	_NE	NA	FALSE	3.076	0.08508	NA	FALSE	0	1	NA	FALSE	0	1	NA	FALSE	-0.1199	0.9464	NA	FALSE	0	1	NA	FALSE	0	1	NA	FALSE	1.846	0.3382	NA	FALSE	0	1	NA	FALSE	0	1	NA	FALSE	0	1	NA	FALSE	0	1	NA	FALSE	0	1
4930565D16Rik	_NE	NA	FALSE	0	1	NA	FALSE	0	1	NA	FALSE	0	1	NA	FALSE	0	1	NA	FALSE	0	1	NA	FALSE	0	1	NA	FALSE	0	1	NA	FALSE	0	1	NA	FALSE	0	1	NA	FALSE	0	1	NA	FALSE	0	1	NA	FALSE	0	1
4930565N06Rik	_NE	NA	FALSE	0	1	NA	FALSE	0	1	NA	FALSE	0	1	NA	FALSE	0	1	NA	FALSE	0	1	NA	FALSE	0	1	NA	FALSE	0	1	NA	FALSE	0	1	NA	FALSE	0	1	NA	FALSE	0	1	NA	FALSE	0	1	NA	FALSE	0	1
4930567H12Rik	_NE	NA	FALSE	4.721	0.002	NA	FALSE	-1.272	0.2884	NA	FALSE	-0.6063	0.6558	NA	FALSE	-1.286	0.2404	NA	FALSE	-0.9138	0.4612	NA	FALSE	-2.678	0.1196	NA	FALSE	-1.476	0.2791	NA	FALSE	-0.605	0.6973	NA	FALSE	0.2901	0.7984	NA	FALSE	-4.498	0.004756	NA	FALSE	-2.62	0.1207	NA	FALSE	0.4165	0.6613
4930567H17Rik	_NE	NA	FALSE	0	1	NA	FALSE	0	1	NA	FALSE	0	1	NA	FALSE	0	1	NA	FALSE	0	1	NA	FALSE	0	1	NA	FALSE	0	1	NA	FALSE	0	1	NA	FALSE	0	1	NA	FALSE	0	1	NA	FALSE	0	1	NA	FALSE	0	1
4930567J20Rik	_NE	NA	FALSE	0	1	NA	FALSE	0	1	NA	FALSE	0	1	NA	FALSE	0	1	NA	FALSE	0	1	NA	FALSE	0	1	NA	FALSE	0	1	NA	FALSE	0	1	NA	FALSE	0	1	NA	FALSE	0	1	NA	FALSE	0	1	NA	FALSE	0	1
4930567K20Rik	_NE	NA	FALSE	0	1	NA	FALSE	0	1	NA	FALSE	0	1	NA	FALSE	0	1	NA	FALSE	0	1	NA	FALSE	0	1	NA	FALSE	0	1	NA	FALSE	0	1	NA	FALSE	0	1	NA	FALSE	0	1	NA	FALSE	0	1	NA	FALSE	0	1
4930568D16Rik	_NE	NA	FALSE	0	1	NA	FALSE	0	1	NA	FALSE	1.937	0.2311	NA	FALSE	0	1	NA	FALSE	0	1	NA	FALSE	0	1	NA	FALSE	0	1	NA	FALSE	0	1	NA	FALSE	0	1	NA	FALSE	0	1	NA	FALSE	0	1	NA	FALSE	0	1
4930568E12Rik	_NE	NA	FALSE	0	1	NA	FALSE	0	1	NA	FALSE	0	1	NA	FALSE	0	1	NA	FALSE	0	1	NA	FALSE	0	1	NA	FALSE	0	1	NA	FALSE	0	1	NA	FALSE	0	1	NA	FALSE	0	1	NA	FALSE	0	1	NA	FALSE	0	1
4930568G15Rik	_NE	NA	FALSE	-1.715	0.1759	NA	FALSE	-0.4365	0.6804	NA	FALSE	0.5107	0.6047	NA	FALSE	-1.517	0.1911	NA	FALSE	2.594	0.025	NA	FALSE	0.8697	0.4114	NA	FALSE	-1.274	0.1172	NA	FALSE	-1.935	0.173	NA	FALSE	-0.7241	0.5209	NA	FALSE	-2.015	0.129	NA	FALSE	3.584	0.02678	NA	FALSE	-0.7857	0.415
4930568K20Rik	_NE	NA	FALSE	0	1	NA	FALSE	0	1	NA	FALSE	0	1	NA	FALSE	0	1	NA	FALSE	0	1	NA	FALSE	0	1	NA	FALSE	0	1	NA	FALSE	0	1	NA	FALSE	0	1	NA	FALSE	0	1	NA	FALSE	0	1	NA	FALSE	0	1
4930570G19Rik	_NE	NA	TRUE	-0.05822	0.8064	0.9965	TRUE	0.06631	0.7531	0.8764	TRUE	-0.007988	0.9715	0.9937	TRUE	-0.5816	0.05028	0.5258	TRUE	-0.2717	0.2848	0.6753	TRUE	-0.4157	0.2376	0.8766	TRUE	-0.4018	0.219	0.619	TRUE	0.2313	0.5643	0.7707	TRUE	-0.0174	0.9296	0.9748	TRUE	0.4295	0.03162	0.1247	TRUE	0.2771	0.1608	1	TRUE	-0.4706	0.008208
4930571K23Rik	_NE	NA	FALSE	0	1	NA	FALSE	0	1	NA	FALSE	0	1	NA	FALSE	0	1	NA	FALSE	0	1	NA	FALSE	0	1	NA	FALSE	0	1	NA	FALSE	0	1	NA	FALSE	0	1	NA	FALSE	0	1	NA	FALSE	0	1	NA	FALSE	0	1
4930572J05Rik	_NE	NA	TRUE	0.3389	0.1034	0.9959	TRUE	-0.4389	0.012	0.0856	TRUE	0.2929	0.02717	0.2446	TRUE	0.1979	0.1932	0.7081	TRUE	-0.4379	0.009073	0.1662	TRUE	-0.4669	0.08127	0.6576	TRUE	0.2927	0.2161	0.6163	TRUE	-0.382	0.05504	0.1791	TRUE	-0.2258	0.1111	0.386	TRUE	-0.5824	0.000967	0.007964	TRUE	-0.01372	0.9082	1	TRUE	-0.1599	0.2718
4930572K03Rik	_NE	NA	FALSE	0	1	NA	FALSE	0	1	NA	FALSE	0	1	NA	FALSE	0	1	NA	FALSE	0	1	NA	FALSE	0	1	NA	FALSE	1.846	0.3382	NA	FALSE	-1.765	0.2972	NA	FALSE	0	1	NA	FALSE	0	1	NA	FALSE	0	1	NA	FALSE	0	1
4930572O13Rik	_NE	NA	FALSE	1.809	0.2834	NA	FALSE	-2.521	0.1471	NA	FALSE	1.937	0.2311	NA	FALSE	-0.05804	0.9696	NA	FALSE	-3.881	0.04393	NA	FALSE	0	1	NA	FALSE	0	1	NA	FALSE	2.824	0.09095	NA	FALSE	0	1	NA	FALSE	-2.435	0.159	NA	FALSE	1.908	0.2416	NA	FALSE	2.67	0.1171
4930573O16Rik	_NE	NA	FALSE	-1.861	0.2564	NA	FALSE	0	1	NA	FALSE	0	1	NA	FALSE	0	1	NA	FALSE	0	1	NA	FALSE	0	1	NA	FALSE	0	1	NA	FALSE	0	1	NA	FALSE	0	1	NA	FALSE	0	1	NA	FALSE	0	1	NA	FALSE	0	1
4930578C19Rik	EC	NA	TRUE	0.8508	0.1601	0.9959	TRUE	-0.007293	0.9865	0.9945	TRUE	1.03	0.05932	0.3622	TRUE	-0.9955	0.04859	0.5233	TRUE	-0.6205	0.2786	0.6702	TRUE	0.625	0.2562	0.8856	TRUE	0.4593	0.3895	0.7525	TRUE	0.5531	0.3363	0.5839	FALSE	0.29	0.5654	NA	FALSE	-0.09378	0.8666	NA	FALSE	0.2082	0.7569	NA	TRUE	-0.2017	0.6246
4930578E11Rik	_NE	NA	FALSE	-1.976	0.2424	NA	FALSE	0	1	NA	FALSE	-2.51	0.1488	NA	FALSE	0	1	NA	FALSE	1.875	0.2735	NA	FALSE	0	1	NA	FALSE	0	1	NA	FALSE	0	1	NA	FALSE	0	1	NA	FALSE	0	1	NA	FALSE	0	1	NA	FALSE	0	1
4930578I06Rik	_NE	NA	FALSE	-1.983	0.2415	NA	FALSE	0	1	NA	FALSE	0	1	NA	FALSE	0	1	NA	FALSE	1.805	0.2826	NA	FALSE	0	1	NA	FALSE	0	1	NA	FALSE	0	1	NA	FALSE	0	1	NA	FALSE	0	1	NA	FALSE	-2.669	0.1161	NA	FALSE	0	1
4930578M01Rik	_NE	NA	TRUE	-0.04735	0.9083	0.9991	TRUE	0.2818	0.3715	0.609	TRUE	0.3339	0.3445	0.7201	TRUE	-0.5519	0.1208	0.6369	TRUE	-0.1522	0.6612	0.8808	TRUE	0.455	0.2826	0.8995	TRUE	-0.5465	0.1556	0.5404	TRUE	-0.3232	0.5269	0.7432	TRUE	0.08164	0.8256	0.9335	TRUE	-0.4208	0.3503	0.5927	TRUE	-0.1509	0.7185	1	TRUE	0.03764	0.8996
4930578N16Rik	_NE	NA	TRUE	0.2183	0.5446	0.9959	TRUE	0.0982	0.7163	0.8528	TRUE	0.06877	0.8104	0.9448	TRUE	-0.589	0.1506	0.6675	TRUE	-0.2724	0.4023	0.7517	TRUE	-0.05686	0.8954	0.9957	TRUE	-0.4464	0.3026	0.6919	TRUE	0.3963	0.4519	0.6861	TRUE	0.3026	0.2593	0.5792	TRUE	-0.2716	0.3794	0.6179	TRUE	0.1566	0.6249	1	TRUE	-0.0006299	0.9984
4930578N18Rik	_NE	NA	FALSE	0	1	NA	FALSE	0	1	NA	FALSE	0	1	NA	FALSE	0	1	NA	FALSE	0	1	NA	FALSE	0	1	NA	FALSE	0	1	NA	FALSE	0	1	NA	FALSE	0	1	NA	FALSE	0	1	NA	FALSE	0	1	NA	FALSE	0	1
4930579C15Rik	_NE	NA	TRUE	0.03502	0.9372	0.9991	TRUE	-0.1803	0.5845	0.7696	TRUE	-0.4158	0.3767	0.7429	TRUE	-0.5092	0.3193	0.7772	TRUE	-0.4411	0.2461	0.6407	TRUE	0.1606	0.7588	0.9889	TRUE	-0.1912	0.6871	0.904	TRUE	0.1678	0.7287	0.8697	FALSE	-0.1473	0.7783	NA	TRUE	1.426	0.001526	0.01162	TRUE	0.3167	0.4766	1	TRUE	0.1787	0.6092
4930579F01Rik	_NE	NA	FALSE	0	1	NA	FALSE	-1.772	0.2891	NA	FALSE	0	1	NA	FALSE	-1.882	0.25	NA	FALSE	0	1	NA	FALSE	2.681	0.1245	NA	FALSE	0	1	NA	FALSE	-1.759	0.298	NA	FALSE	0	1	NA	FALSE	0	1	NA	FALSE	0	1	NA	FALSE	0	1
4930579G18Rik	_NE	NA	FALSE	0.671	0.5319	NA	FALSE	0.297	0.6806	NA	FALSE	-1.068	0.386	NA	FALSE	1.014	0.2758	NA	FALSE	1.147	0.2792	NA	FALSE	-0.04327	0.9796	NA	FALSE	-0.3156	0.7997	NA	FALSE	0.3139	0.7838	NA	TRUE	0.1126	0.4976	0.7662	TRUE	-0.2372	0.1997	0.4299	FALSE	1.345	0.3391	NA	FALSE	-0.6243	0.5457
4930579G22Rik	_NE	NA	FALSE	-0.1555	0.8219	NA	FALSE	0.04638	0.9377	NA	FALSE	0.4038	0.5045	NA	FALSE	-0.1998	0.7439	NA	FALSE	0.4044	0.554	NA	FALSE	0.3639	0.6306	NA	FALSE	0.07747	0.9211	NA	FALSE	0.9912	0.165	NA	FALSE	0.322	0.6094	NA	FALSE	0.1847	0.7701	NA	FALSE	-0.1983	0.7162	NA	FALSE	-0.05221	0.9496
4930579G24Rik	_NE	NA	TRUE	-0.09116	0.8234	0.9983	TRUE	0.1505	0.6493	0.8131	TRUE	0.0552	0.8672	0.965	TRUE	0.2261	0.5513	0.8751	TRUE	0.5337	0.1369	0.524	TRUE	0.07014	0.8647	0.9928	TRUE	0.122	0.7953	0.9425	TRUE	0.3375	0.3886	0.6323	FALSE	-0.04358	0.9091	NA	TRUE	0.528	0.1544	0.3658	TRUE	0.2262	0.522	1	TRUE	0.1552	0.6656
4930579K19Rik	_NE	NA	TRUE	1.175	0.1267	0.9959	TRUE	-0.3268	0.5124	0.7195	TRUE	0.4692	0.4024	0.7595	TRUE	-0.8503	0.1288	0.6477	TRUE	-0.6682	0.2381	0.636	FALSE	-0.9262	0.2115	NA	FALSE	0.8116	0.3301	NA	FALSE	-0.1999	0.7729	NA	FALSE	0.1029	0.92	NA	FALSE	0.3821	0.5697	NA	FALSE	0.6032	0.314	NA	FALSE	0.1148	0.8542
4930581F22Rik	_NE	NA	TRUE	0.1209	0.7173	0.9959	TRUE	-0.1964	0.4624	0.6826	TRUE	-0.3831	0.1435	0.5267	TRUE	-0.7038	0.05052	0.5258	TRUE	-0.5723	0.05419	0.3807	TRUE	0.2485	0.5083	0.9744	TRUE	-0.3657	0.3743	0.7418	TRUE	0.1776	0.6784	0.8437	TRUE	0.2444	0.3289	0.6417	TRUE	-0.3572	0.2427	0.4805	TRUE	-0.1407	0.6152	1	TRUE	-0.138	0.563
4930583H14Rik	_NE	NA	FALSE	0.5982	0.708	NA	FALSE	-1.038	0.4311	NA	FALSE	-1.55	0.1883	NA	FALSE	-1.517	0.1036	NA	FALSE	-1.804	0.2343	NA	FALSE	1.292	0.3957	NA	FALSE	-1.099	0.2485	NA	FALSE	-0.7725	0.4756	NA	FALSE	-1.958	0.2185	NA	FALSE	2.579	0.1861	NA	FALSE	-1.865	0.2589	NA	FALSE	0.3297	0.7836
4930583K01Rik	_NE	NA	FALSE	-1.983	0.2415	NA	FALSE	1.936	0.2313	NA	FALSE	0	1	NA	FALSE	-3.577	0.03369	NA	FALSE	0.7601	0.6439	NA	FALSE	-1.35	0.3723	NA	FALSE	-2.38	0.1824	NA	FALSE	-2.534	0.1516	NA	FALSE	-2.76	0.08488	NA	FALSE	0	1	NA	FALSE	-1.865	0.2589	NA	FALSE	-2.067	0.1338
4930583P06Rik	_NE	NA	FALSE	0	1	NA	FALSE	0	1	NA	FALSE	0	1	NA	FALSE	0	1	NA	FALSE	0	1	NA	FALSE	0	1	NA	FALSE	0	1	NA	FALSE	0	1	NA	FALSE	0	1	NA	FALSE	0	1	NA	FALSE	0	1	NA	FALSE	0	1
4930584F24Rik	_NE	NA	FALSE	0	1	NA	FALSE	0	1	NA	FALSE	0	1	NA	FALSE	0	1	NA	FALSE	0	1	NA	FALSE	0	1	NA	FALSE	0	1	NA	FALSE	0	1	NA	FALSE	0	1	NA	FALSE	0	1	NA	FALSE	0	1	NA	FALSE	0	1
4930588N13Rik	_NE	NA	FALSE	-0.4019	0.5709	NA	FALSE	-0.6829	0.312	NA	FALSE	-0.181	0.7867	NA	FALSE	-0.9364	0.1791	NA	FALSE	-0.6847	0.3927	NA	FALSE	-0.4807	0.5084	NA	TRUE	-1.235	0.1028	0.4542	FALSE	0.9912	0.1565	NA	FALSE	1.08	0.2101	NA	FALSE	1.54	0.04649	NA	FALSE	-1.076	0.3545	NA	FALSE	-0.2576	0.7466
4930590J08Rik	_NE	NA	TRUE	0.3798	0.4564	0.9959	TRUE	-0.4557	0.2152	0.4518	TRUE	-0.6151	0.158	0.5488	TRUE	-0.6595	0.1454	0.6637	TRUE	0.1369	0.7444	0.9154	TRUE	0.3881	0.4944	0.9728	TRUE	0.1832	0.7232	0.918	TRUE	0.101	0.8419	0.9295	FALSE	0.5811	0.2859	NA	FALSE	-0.24	0.6203	NA	FALSE	-0.3018	0.5637	NA	TRUE	-0.3128	0.4544
4930590L20Rik	_NE	NA	FALSE	0	1	NA	FALSE	0	1	NA	FALSE	0	1	NA	FALSE	0	1	NA	FALSE	0	1	NA	FALSE	0	1	NA	FALSE	0	1	NA	FALSE	0	1	NA	TRUE	0.872	0.04158	0.2326	TRUE	-0.3817	0.3608	0.6018	FALSE	0	1	NA	FALSE	0	1
4930591A17Rik	_NE	NA	FALSE	0	1	NA	FALSE	0	1	NA	FALSE	0	1	NA	FALSE	0	1	NA	FALSE	0	1	NA	FALSE	0	1	NA	FALSE	0	1	NA	FALSE	0	1	NA	FALSE	0	1	NA	FALSE	0	1	NA	FALSE	0	1	NA	FALSE	0	1
4930592A05Rik	_NE	NA	FALSE	-1.493	0.2317	NA	FALSE	-1.821	0.1775	NA	FALSE	0	1	NA	FALSE	-2.656	0.1175	NA	FALSE	1.291	0.4151	NA	FALSE	2.625	0.1299	NA	FALSE	-0.533	0.7575	NA	FALSE	-1.746	0.2997	NA	TRUE	1.25	0.0002616	0.007501	TRUE	1.415	0.000102	0.001154	FALSE	-1.869	0.2584	NA	FALSE	-1.905	0.2411
4930592I03Rik	_NE	NA	FALSE	0	1	NA	FALSE	0	1	NA	FALSE	0	1	NA	FALSE	0	1	NA	FALSE	0	1	NA	FALSE	0	1	NA	FALSE	0	1	NA	FALSE	0	1	NA	FALSE	0	1	NA	FALSE	0	1	NA	FALSE	-1.869	0.2584	NA	FALSE	0	1
4930593A02Rik	_NE	NA	FALSE	-0.8074	0.4883	NA	FALSE	-2.384	0.04817	NA	FALSE	-1.476	0.2753	NA	FALSE	-1.25	0.3017	NA	FALSE	-1.849	0.03805	NA	FALSE	-0.05424	0.971	NA	FALSE	-0.5019	0.7685	NA	FALSE	-1.352	0.3393	NA	FALSE	2.54	0.1288	NA	FALSE	-0.6998	0.5923	NA	FALSE	1.907	0.2417	NA	FALSE	-4.135	0.006058
4930593C16Rik	_NE	NA	FALSE	2.715	0.08199	NA	FALSE	-0.2287	0.8678	NA	FALSE	0.03593	0.9685	NA	FALSE	-0.674	0.4554	NA	FALSE	0.1206	0.9165	NA	FALSE	0.7131	0.5519	NA	FALSE	-0.9533	0.4569	NA	FALSE	0.7936	0.5668	NA	FALSE	1.108	0.4083	NA	FALSE	-3.825	0.0163	NA	FALSE	-3.144	0.06058	NA	FALSE	-0.1623	0.9019
4930594C11Rik	_NE	NA	FALSE	-0.3171	0.8304	NA	FALSE	3.217	0.05032	NA	FALSE	0.2039	0.8848	NA	FALSE	1.179	0.4323	NA	FALSE	5.092	0.001033	NA	FALSE	2.385	0.09743	NA	FALSE	1.846	0.3382	NA	FALSE	1.957	0.1436	NA	FALSE	-2.797	0.08215	NA	FALSE	0	1	NA	FALSE	-2.242	0.1029	NA	FALSE	-0.05353	0.9593
4930595M18Rik	_NE	NA	FALSE	0	1	NA	FALSE	0	1	NA	FALSE	0	1	NA	FALSE	0	1	NA	FALSE	0	1	NA	FALSE	0	1	NA	FALSE	0	1	NA	FALSE	0	1	NA	FALSE	0	1	NA	FALSE	0	1	NA	FALSE	0	1	NA	FALSE	0	1
4930596D02Rik	_NE	NA	FALSE	0	1	NA	FALSE	0	1	NA	FALSE	0	1	NA	FALSE	0	1	NA	FALSE	0	1	NA	FALSE	0	1	NA	FALSE	0	1	NA	FALSE	0	1	NA	FALSE	0	1	NA	FALSE	0	1	NA	FALSE	0	1	NA	FALSE	0	1
4930596M17Rik	_NE	NA	FALSE	3.11	0.08251	NA	FALSE	-1.762	0.2903	NA	FALSE	2.03	0.2205	NA	FALSE	1.848	0.2695	NA	FALSE	-1.361	0.3809	NA	FALSE	-1.905	0.2522	NA	FALSE	1.839	0.3392	NA	FALSE	-0.4859	0.7521	NA	FALSE	0	1	NA	FALSE	0.6565	0.6401	NA	FALSE	0	1	NA	FALSE	0	1
4930597G03Rik	_NE	NA	FALSE	0	1	NA	FALSE	0	1	NA	FALSE	-1.783	0.288	NA	FALSE	0	1	NA	FALSE	2.573	0.1451	NA	FALSE	1.844	0.2673	NA	FALSE	0	1	NA	FALSE	0	1	NA	FALSE	0	1	NA	FALSE	0	1	NA	FALSE	0	1	NA	FALSE	0	1
4930598F16Rik	_NE	NA	FALSE	0	1	NA	FALSE	0	1	NA	FALSE	0	1	NA	FALSE	0	1	NA	FALSE	1.801	0.283	NA	FALSE	0	1	NA	FALSE	0	1	NA	FALSE	0	1	NA	FALSE	0	1	NA	FALSE	0	1	NA	FALSE	0	1	NA	FALSE	0	1
4930599N23Rik	_NE	NA	FALSE	1.156	0.2429	NA	FALSE	0.1366	0.8644	NA	FALSE	-0.7308	0.4809	NA	FALSE	-0.6957	0.3741	NA	FALSE	0.4874	0.6133	NA	FALSE	0.9732	0.4163	NA	FALSE	0.2993	0.7665	NA	FALSE	1.124	0.1353	NA	TRUE	0.9475	4.501e-05	0.001686	TRUE	-0.3908	0.17	0.3907	FALSE	-0.1505	0.8748	NA	FALSE	1.079	0.2591
4931402G19Rik	_NE	NA	FALSE	0.6425	0.6908	NA	FALSE	0.1747	0.9126	NA	FALSE	0.1559	0.9197	NA	FALSE	1.836	0.2711	NA	FALSE	3.117	0.08095	NA	FALSE	3.147	0.07012	NA	FALSE	2.648	0.1842	NA	FALSE	2.261	0.1016	NA	TRUE	0.4136	0.281	0.6002	TRUE	0.4022	0.2373	0.4752	FALSE	1.908	0.2416	NA	FALSE	-0.1325	0.9266
4931403E22Rik	_NE	NA	TRUE	1.364	0.08945	0.9959	FALSE	0.9963	0.1468	NA	FALSE	-0.1866	0.7978	NA	FALSE	-0.1208	0.8643	NA	FALSE	0.1221	0.8929	NA	FALSE	1.643	0.2356	NA	FALSE	-2.274	0.0965	NA	FALSE	0.04907	0.9661	NA	FALSE	0.326	0.5313	NA	TRUE	0.3371	0.5093	0.7281	FALSE	0	1	NA	FALSE	-0.8276	0.5746
4931403G20Rik	_NE	NA	FALSE	-0.8986	0.5779	NA	FALSE	0	1	NA	FALSE	-1.783	0.288	NA	FALSE	-1.957	0.2409	NA	FALSE	1.801	0.283	NA	FALSE	0	1	NA	FALSE	1.846	0.3382	NA	FALSE	-1.746	0.2997	NA	TRUE	0.2421	0.3698	0.6766	TRUE	0.06267	0.8424	0.9253	FALSE	0	1	NA	FALSE	0	1
4931406B18Rik	_NE	NA	FALSE	1.809	0.2834	NA	FALSE	-2.585	0.1404	NA	FALSE	1.937	0.2311	NA	FALSE	0	1	NA	FALSE	0	1	NA	FALSE	-1.892	0.2538	NA	FALSE	3.502	0.07265	NA	FALSE	0	1	NA	FALSE	0	1	NA	FALSE	0	1	NA	FALSE	0	1	NA	FALSE	1.868	0.2597
4931406C07Rik	_NE	1	TRUE	0.01096	0.9508	0.9991	TRUE	0.2109	0.08391	0.2656	TRUE	0.09718	0.5132	0.8235	TRUE	-0.09107	0.5677	0.882	TRUE	0.2915	0.05892	0.3941	TRUE	0.402	0.0716	0.6203	TRUE	0.3584	0.07588	0.3974	TRUE	0.9165	6.758e-07	1.242e-05	TRUE	0.05595	0.7028	0.8788	TRUE	0.9742	7.058e-10	2.27e-08	TRUE	-0.0792	0.5303	1	TRUE	-0.1514	0.2875
4931406H21Rik	_NE	NA	FALSE	-2.239	0.1892	NA	FALSE	-1.157	0.2947	NA	FALSE	1.488	0.3081	NA	FALSE	-0.09315	0.9335	NA	FALSE	-0.91	0.3256	NA	FALSE	1.376	0.3329	NA	FALSE	2.316	0.1151	NA	FALSE	-0.337	0.7788	NA	FALSE	0	1	NA	FALSE	-2.429	0.1597	NA	FALSE	-0.4032	0.7579	NA	FALSE	0.4693	0.7159
4931406P16Rik	_NE	NA	TRUE	0.07242	0.6352	0.9959	TRUE	0.03073	0.7954	0.901	TRUE	0.02315	0.8291	0.9529	TRUE	-0.1671	0.2078	0.7102	TRUE	-0.1963	0.1428	0.5331	TRUE	0.04917	0.7839	0.9896	TRUE	-0.03802	0.7993	0.9443	TRUE	0.1102	0.5135	0.7338	TRUE	0.08896	0.4593	0.7405	TRUE	0.1147	0.4374	0.6709	TRUE	0.01308	0.9203	1	TRUE	0.02799	0.7974
4931407G18Rik	_NE	NA	FALSE	0	1	NA	FALSE	0	1	NA	FALSE	-1.755	0.2917	NA	FALSE	-2.78	0.1065	NA	FALSE	0	1	NA	FALSE	0	1	NA	FALSE	0	1	NA	FALSE	0	1	NA	FALSE	0	1	NA	FALSE	0	1	NA	FALSE	0	1	NA	FALSE	0	1
4931408A02Rik	_NE	NA	TRUE	0.3935	0.4103	0.9959	TRUE	-0.006709	0.985	0.9938	TRUE	-0.2894	0.4075	0.7632	TRUE	-0.1085	0.7702	0.9485	TRUE	-0.3736	0.2942	0.6831	TRUE	-0.4949	0.3229	0.9145	TRUE	-0.7067	0.115	0.4771	TRUE	0.4983	0.213	0.4438	TRUE	0.3092	0.4184	0.71	TRUE	-0.1878	0.5739	0.7753	TRUE	-0.5415	0.127	1	TRUE	-0.3236	0.3812
4931408C20Rik	_NE	NA	FALSE	0	1	NA	FALSE	0	1	NA	FALSE	-1.783	0.288	NA	FALSE	0	1	NA	FALSE	0	1	NA	FALSE	0	1	NA	FALSE	0	1	NA	FALSE	0	1	NA	FALSE	0	1	NA	FALSE	0	1	NA	FALSE	0	1	NA	FALSE	0	1
4931408D14Rik	_NE	NA	TRUE	-0.3303	0.5285	0.9959	TRUE	-0.0396	0.9296	0.9712	TRUE	-0.3971	0.5132	0.8235	TRUE	-0.05964	0.9025	0.9833	TRUE	0.01201	0.9805	0.9931	FALSE	0.0468	0.938	NA	TRUE	0.2737	0.5992	0.8627	TRUE	0.4342	0.4442	0.6805	FALSE	-1.227	0.006151	NA	TRUE	-0.6117	0.255	0.4942	FALSE	-0.2259	0.6429	NA	TRUE	0.2257	0.6455
4931409K22Rik	_NE	NA	FALSE	-0.2119	0.8449	NA	FALSE	0.4366	0.6687	NA	FALSE	-0.2431	0.8607	NA	FALSE	-1.493	0.2342	NA	FALSE	-1.767	0.0871	NA	FALSE	-0.09371	0.9478	NA	FALSE	-0.4607	0.5973	NA	FALSE	-1.007	0.5006	NA	FALSE	0	1	NA	FALSE	0	1	NA	FALSE	0.0931	0.9358	NA	FALSE	-1.706	0.2159
4931414P19Rik	_NE	NA	TRUE	0.3841	0.2765	0.9959	TRUE	0.04877	0.8534	0.9318	TRUE	0.1804	0.4943	0.813	TRUE	0.07997	0.7825	0.9519	TRUE	0.1319	0.6421	0.8731	TRUE	0.06494	0.8556	0.9928	TRUE	0.2591	0.4668	0.7994	TRUE	0.3793	0.2678	0.5102	TRUE	-0.1734	0.4722	0.7494	TRUE	-0.2107	0.4575	0.6875	TRUE	-0.2562	0.3085	1	TRUE	-0.06987	0.8054
4931417E11Rik	_NE	NA	FALSE	0	1	NA	FALSE	0	1	NA	FALSE	0	1	NA	FALSE	0	1	NA	FALSE	0	1	NA	FALSE	0	1	NA	FALSE	0	1	NA	FALSE	0	1	NA	FALSE	0	1	NA	FALSE	0	1	NA	FALSE	0	1	NA	FALSE	0	1
4931417G12Rik	_NE	NA	FALSE	0.7767	0.3596	NA	FALSE	-0.3213	0.7242	NA	FALSE	-0.2239	0.7457	NA	FALSE	0.06623	0.9324	NA	TRUE	-0.6554	0.2047	0.6019	FALSE	1.158	0.2387	NA	FALSE	0.3029	0.7466	NA	FALSE	1.112	0.1681	NA	FALSE	1.011	0.1899	NA	FALSE	0.1894	0.7557	NA	FALSE	-0.8587	0.2796	NA	FALSE	0.3055	0.5945
4931419H13Rik	_NE	NA	FALSE	-1.199	0.3623	NA	FALSE	1.936	0.2313	NA	FALSE	-2.51	0.1488	NA	FALSE	1.247	0.4089	NA	FALSE	-0.5476	0.7177	NA	FALSE	-0.0479	0.9779	NA	FALSE	-3.19	0.07005	NA	FALSE	3.727	0.0227	NA	FALSE	0	1	NA	FALSE	2.594	0.1842	NA	FALSE	0.839	0.5695	NA	FALSE	-0.09838	0.944
4931420L22Rik	_NE	NA	FALSE	0	1	NA	FALSE	0	1	NA	FALSE	0	1	NA	FALSE	0	1	NA	FALSE	0	1	NA	FALSE	0	1	NA	FALSE	0	1	NA	FALSE	0	1	NA	FALSE	0	1	NA	FALSE	0	1	NA	FALSE	0	1	NA	FALSE	0	1
[truncated: 21,889 more rows]
[truncated: 33 more columns]
