# Supplementary material for: Genome-wide transcriptomics identifies an early preclinical signature of prion infection
Source: PLoS Pathog. 2020 Jun 29;16(6):e1008653. doi: 10.1371/journal.ppat.1008653 (PMC7360066; doi:10.1371/journal.ppat.1008653)
Supplement: S4 Table — Gene Ontology analysis of terms related to biological processes, molecular function and cellular localization. 87 genes (85 of which were in the database) were upregulated from 16wpi onwards and were assessed for GO term enrichment compared to 16,127 expressed genes (15,493 of which were in the database). (XLSX) [file ppat.1008653.s014.xlsx]

## Sheet: GOPROCESS
GO Term	Description	P-value	FDR q-value	Enrichment	N	B	n	b	Genes
GO:0002376	immune system process	1.27e-35	1.93e-31	8.25	15493	1105	85	50	[Apbb1ip - amyloid beta (a4) precursor protein-binding, family b, member 1 interacting protein, Cd48 - cd48 antigen, Ikzf1 - ikaros family zinc finger 1, Emr1 - egf-like module containing, mucin-like, hormone receptor-like sequence 1, Aif1 - allograft inflammatory factor 1, Tlr1 - toll-like receptor 1, Endou - endonuclease, polyu-specific, Lif - leukemia inhibitory factor, Pik3cg - phosphoinositi…
GO:0006955	immune response	2.56e-27	1.94e-23	11.21	15493	553	85	34	[Emr1 - egf-like module containing, mucin-like, hormone receptor-like sequence 1, Havcr2 - hepatitis a virus cellular receptor 2, Tlr1 - toll-like receptor 1, Fgr - gardner-rasheed feline sarcoma viral (fgr) oncogene homolog, Endou - endonuclease, polyu-specific, Cd180 - cd180 antigen, Lag3 - lymphocyte-activation gene 3, Lif - leukemia inhibitory factor, Ccl9 - chemokine (c-c motif) ligand 9, Pd…
GO:0006952	defense response	2.65e-27	1.34e-23	9.47	15493	712	85	37	[Serpinf2 - serine (or cysteine) peptidase inhibitor, clade f, member 2, Anxa3 - annexin a3, Slfn8 - schlafen 8, Havcr2 - hepatitis a virus cellular receptor 2, Tlr1 - toll-like receptor 1, Fgr - gardner-rasheed feline sarcoma viral (fgr) oncogene homolog, Cd180 - cd180 antigen, Pik3cg - phosphoinositide-3-kinase, catalytic, gamma polypeptide, Ccl9 - chemokine (c-c motif) ligand 9, Serpina3n - se…
GO:0006954	inflammatory response	1.05e-19	3.98e-16	14.22	15493	282	85	22	[Serpinf2 - serine (or cysteine) peptidase inhibitor, clade f, member 2, Olr1 - oxidized low density lipoprotein (lectin-like) receptor 1, C3ar1 - complement component 3a receptor 1, Ccr5 - chemokine (c-c motif) receptor 5, Fcgr3 - fc receptor, igg, low affinity iii, Havcr2 - hepatitis a virus cellular receptor 2, Tlr1 - toll-like receptor 1, Cd180 - cd180 antigen, Pik3cg - phosphoinositide-3-kin…
GO:0050896	response to stimulus	2.6e-17	7.88e-14	2.77	15493	3819	85	58	[Emr1 - egf-like module containing, mucin-like, hormone receptor-like sequence 1, Aif1 - allograft inflammatory factor 1, Tlr1 - toll-like receptor 1, Osmr - oncostatin m receptor, Endou - endonuclease, polyu-specific, Pik3cg - phosphoinositide-3-kinase, catalytic, gamma polypeptide, Lif - leukemia inhibitory factor, Serpina3n - serine (or cysteine) peptidase inhibitor, clade a, member 3n, Fcgr1 …
GO:0043207	response to external biotic stimulus	1.81e-16	4.57e-13	7.58	15493	625	85	26	[Anxa3 - annexin a3, Slfn8 - schlafen 8, Havcr2 - hepatitis a virus cellular receptor 2, Tlr1 - toll-like receptor 1, Fgr - gardner-rasheed feline sarcoma viral (fgr) oncogene homolog, Cd180 - cd180 antigen, Glycam1 - glycosylation dependent cell adhesion molecule 1, Serpina3n - serine (or cysteine) peptidase inhibitor, clade a, member 3n, Ifi204 - interferon activated gene 204, Fcgr1 - fc recept…
GO:0002682	regulation of immune system process	2.25e-16	4.87e-13	5.52	15493	1056	85	32	[Cd48 - cd48 antigen, Ikzf1 - ikaros family zinc finger 1, Aif1 - allograft inflammatory factor 1, Havcr2 - hepatitis a virus cellular receptor 2, Tlr1 - toll-like receptor 1, Fgr - gardner-rasheed feline sarcoma viral (fgr) oncogene homolog, Cst7 - cystatin f (leukocystatin), Lag3 - lymphocyte-activation gene 3, Lif - leukemia inhibitory factor, Pdcd1 - programmed cell death 1, Ifi204 - interfer…
GO:0009607	response to biotic stimulus	3.87e-16	7.32e-13	7.35	15493	645	85	26	[Anxa3 - annexin a3, Slfn8 - schlafen 8, Havcr2 - hepatitis a virus cellular receptor 2, Tlr1 - toll-like receptor 1, Fgr - gardner-rasheed feline sarcoma viral (fgr) oncogene homolog, Cd180 - cd180 antigen, Glycam1 - glycosylation dependent cell adhesion molecule 1, Serpina3n - serine (or cysteine) peptidase inhibitor, clade a, member 3n, Ifi204 - interferon activated gene 204, Fcgr1 - fc recept…
GO:0051707	response to other organism	4.15e-16	6.98e-13	8.94	15493	469	85	23	[Itgax - integrin alpha x, Anxa3 - annexin a3, Slfn8 - schlafen 8, Klhl6 - kelch-like 6, Fcgr2b - fc receptor, igg, low affinity iib, Havcr2 - hepatitis a virus cellular receptor 2, B2m - beta-2 microglobulin, Fgr - gardner-rasheed feline sarcoma viral (fgr) oncogene homolog, Ifit3 - interferon-induced protein with tetratricopeptide repeats 3, Mx2 - myxovirus (influenza virus) resistance 2, Glyca…
GO:0051704	multi-organism process	8.25e-16	1.25e-12	6.72	15493	732	85	27	[Anxa3 - annexin a3, Slfn8 - schlafen 8, Havcr2 - hepatitis a virus cellular receptor 2, Fgr - gardner-rasheed feline sarcoma viral (fgr) oncogene homolog, Glycam1 - glycosylation dependent cell adhesion molecule 1, Serpina3n - serine (or cysteine) peptidase inhibitor, clade a, member 3n, Ifi204 - interferon activated gene 204, Irgm1 - immunity-related gtpase family m member 1, Fcgr1 - fc recepto…
GO:0006950	response to stress	2.47e-15	3.4e-12	3.53	15493	2221	85	43	[Serpinf2 - serine (or cysteine) peptidase inhibitor, clade f, member 2, Anxa3 - annexin a3, Slfn8 - schlafen 8, Aif1 - allograft inflammatory factor 1, Havcr2 - hepatitis a virus cellular receptor 2, Tlr1 - toll-like receptor 1, Fgr - gardner-rasheed feline sarcoma viral (fgr) oncogene homolog, Cd180 - cd180 antigen, Pik3cg - phosphoinositide-3-kinase, catalytic, gamma polypeptide, Ccl9 - chemok…
GO:0002684	positive regulation of immune system process	1.76e-14	2.22e-11	6.62	15493	688	85	25	[Ikzf1 - ikaros family zinc finger 1, Aif1 - allograft inflammatory factor 1, Havcr2 - hepatitis a virus cellular receptor 2, Tlr1 - toll-like receptor 1, Fgr - gardner-rasheed feline sarcoma viral (fgr) oncogene homolog, Lag3 - lymphocyte-activation gene 3, Lif - leukemia inhibitory factor, Ifi204 - interferon activated gene 204, Irgm1 - immunity-related gtpase family m member 1, Fcgr1 - fc rece…
GO:0048584	positive regulation of response to stimulus	7.07e-14	8.24e-11	3.8	15493	1776	85	37	[Serpinf2 - serine (or cysteine) peptidase inhibitor, clade f, member 2, Aif1 - allograft inflammatory factor 1, Havcr2 - hepatitis a virus cellular receptor 2, Tlr1 - toll-like receptor 1, Fgr - gardner-rasheed feline sarcoma viral (fgr) oncogene homolog, Cd180 - cd180 antigen, Lag3 - lymphocyte-activation gene 3, Pik3cg - phosphoinositide-3-kinase, catalytic, gamma polypeptide, Lif - leukemia i…
GO:0002252	immune effector process	2.09e-13	2.26e-10	9.82	15493	334	85	18	[Itgax - integrin alpha x, Apbb1ip - amyloid beta (a4) precursor protein-binding, family b, member 1 interacting protein, Anxa3 - annexin a3, C4b - complement component 4b (chido blood group), Slfn8 - schlafen 8, Fcgr3 - fc receptor, igg, low affinity iii, Fcgr2b - fc receptor, igg, low affinity iib, Dock2 - dedicator of cyto-kinesis 2, Havcr2 - hepatitis a virus cellular receptor 2, Ifit3 - inte…
GO:0045087	innate immune response	3.78e-13	3.81e-10	10.47	15493	296	85	17	[Havcr2 - hepatitis a virus cellular receptor 2, Tlr1 - toll-like receptor 1, B2m - beta-2 microglobulin, Fgr - gardner-rasheed feline sarcoma viral (fgr) oncogene homolog, Ifit3 - interferon-induced protein with tetratricopeptide repeats 3, Cd180 - cd180 antigen, Mx2 - myxovirus (influenza virus) resistance 2, Tlr7 - toll-like receptor 7, Ly9 - lymphocyte antigen 9, Ly86 - lymphocyte antigen 86,…
GO:0050776	regulation of immune response	4.73e-13	4.48e-10	6.84	15493	586	85	22	[C3ar1 - complement component 3a receptor 1, C4b - complement component 4b (chido blood group), Klhl6 - kelch-like 6, Cd48 - cd48 antigen, Fcgr3 - fc receptor, igg, low affinity iii, Fcgr2b - fc receptor, igg, low affinity iib, Havcr2 - hepatitis a virus cellular receptor 2, Tlr1 - toll-like receptor 1, B2m - beta-2 microglobulin, Fgr - gardner-rasheed feline sarcoma viral (fgr) oncogene homolog,…
GO:0009617	response to bacterium	6.2e-13	5.53e-10	11.3	15493	258	85	16	[Anxa3 - annexin a3, Klhl6 - kelch-like 6, Fcgr2b - fc receptor, igg, low affinity iib, Havcr2 - hepatitis a virus cellular receptor 2, B2m - beta-2 microglobulin, Fgr - gardner-rasheed feline sarcoma viral (fgr) oncogene homolog, Ifit3 - interferon-induced protein with tetratricopeptide repeats 3, Glycam1 - glycosylation dependent cell adhesion molecule 1, Ifi204 - interferon activated gene 204,…
GO:0002250	adaptive immune response	1.45e-12	1.22e-09	15.9	15493	149	85	13	[C3ar1 - complement component 3a receptor 1, C4b - complement component 4b (chido blood group), Klhl6 - kelch-like 6, Emr1 - egf-like module containing, mucin-like, hormone receptor-like sequence 1, Fcgr3 - fc receptor, igg, low affinity iii, Fcgr2b - fc receptor, igg, low affinity iib, Havcr2 - hepatitis a virus cellular receptor 2, Lag3 - lymphocyte-activation gene 3, Ly9 - lymphocyte antigen 9…
GO:0009605	response to external stimulus	6.31e-12	5.03e-09	4.63	15493	1062	85	27	[Anxa3 - annexin a3, Slfn8 - schlafen 8, Havcr2 - hepatitis a virus cellular receptor 2, Tlr1 - toll-like receptor 1, Fgr - gardner-rasheed feline sarcoma viral (fgr) oncogene homolog, Cd180 - cd180 antigen, Glycam1 - glycosylation dependent cell adhesion molecule 1, Ifi204 - interferon activated gene 204, Serpina3n - serine (or cysteine) peptidase inhibitor, clade a, member 3n, Irgm1 - immunity-…
GO:0098542	defense response to other organism	4.69e-11	3.55e-08	9.43	15493	290	85	15	[Itgax - integrin alpha x, Anxa3 - annexin a3, Slfn8 - schlafen 8, Havcr2 - hepatitis a virus cellular receptor 2, B2m - beta-2 microglobulin, Fgr - gardner-rasheed feline sarcoma viral (fgr) oncogene homolog, Ifit3 - interferon-induced protein with tetratricopeptide repeats 3, Mx2 - myxovirus (influenza virus) resistance 2, Tlr7 - toll-like receptor 7, Fcgr1 - fc receptor, igg, high affinity i, …
GO:0050778	positive regulation of immune response	5.17e-11	3.73e-08	7.69	15493	403	85	17	[C3ar1 - complement component 3a receptor 1, C4b - complement component 4b (chido blood group), Klhl6 - kelch-like 6, Fcgr3 - fc receptor, igg, low affinity iii, Fcgr2b - fc receptor, igg, low affinity iib, Havcr2 - hepatitis a virus cellular receptor 2, Tlr1 - toll-like receptor 1, B2m - beta-2 microglobulin, Fgr - gardner-rasheed feline sarcoma viral (fgr) oncogene homolog, Lag3 - lymphocyte-ac…
GO:0001819	positive regulation of cytokine production	7.1e-11	4.89e-08	8.26	15493	353	85	16	[Serpinf2 - serine (or cysteine) peptidase inhibitor, clade f, member 2, C3ar1 - complement component 3a receptor 1, Ccr5 - chemokine (c-c motif) receptor 5, Fcgr3 - fc receptor, igg, low affinity iii, Aif1 - allograft inflammatory factor 1, Havcr2 - hepatitis a virus cellular receptor 2, Tlr1 - toll-like receptor 1, B2m - beta-2 microglobulin, Fgr - gardner-rasheed feline sarcoma viral (fgr) onc…
GO:0031349	positive regulation of defense response	1.01e-10	6.63e-08	10.01	15493	255	85	14	[Ccr5 - chemokine (c-c motif) receptor 5, Fcgr3 - fc receptor, igg, low affinity iii, Havcr2 - hepatitis a virus cellular receptor 2, Tlr1 - toll-like receptor 1, Lag3 - lymphocyte-activation gene 3, Tlr7 - toll-like receptor 7, Pik3cg - phosphoinositide-3-kinase, catalytic, gamma polypeptide, Ifi204 - interferon activated gene 204, Fcgr1 - fc receptor, igg, high affinity i, Irgm1 - immunity-rela…
GO:0032103	positive regulation of response to external stimulus	1.06e-10	6.69e-08	9.97	15493	256	85	14	[Serpinf2 - serine (or cysteine) peptidase inhibitor, clade f, member 2, C3ar1 - complement component 3a receptor 1, Ccr5 - chemokine (c-c motif) receptor 5, Fcgr3 - fc receptor, igg, low affinity iii, Aif1 - allograft inflammatory factor 1, Havcr2 - hepatitis a virus cellular receptor 2, Cd180 - cd180 antigen, Pik3cg - phosphoinositide-3-kinase, catalytic, gamma polypeptide, Ly86 - lymphocyte an…
GO:0001817	regulation of cytokine production	1.1e-10	6.68e-08	6.26	15493	553	85	19	[Serpinf2 - serine (or cysteine) peptidase inhibitor, clade f, member 2, Ccr5 - chemokine (c-c motif) receptor 5, C3ar1 - complement component 3a receptor 1, Fcgr3 - fc receptor, igg, low affinity iii, Fcgr2b - fc receptor, igg, low affinity iib, Aif1 - allograft inflammatory factor 1, Havcr2 - hepatitis a virus cellular receptor 2, Tlr1 - toll-like receptor 1, B2m - beta-2 microglobulin, Fgr - g…
GO:0032101	regulation of response to external stimulus	2.14e-10	1.24e-07	5.63	15493	647	85	20	[Serpinf2 - serine (or cysteine) peptidase inhibitor, clade f, member 2, Ccr5 - chemokine (c-c motif) receptor 5, C3ar1 - complement component 3a receptor 1, Fcgr3 - fc receptor, igg, low affinity iii, Fcgr2b - fc receptor, igg, low affinity iib, Aif1 - allograft inflammatory factor 1, Havcr2 - hepatitis a virus cellular receptor 2, Cst7 - cystatin f (leukocystatin), Plek - pleckstrin, Cd180 - cd…
GO:0031347	regulation of defense response	2.89e-10	1.62e-07	6.36	15493	516	85	18	[Ccr5 - chemokine (c-c motif) receptor 5, Fcgr3 - fc receptor, igg, low affinity iii, Fcgr2b - fc receptor, igg, low affinity iib, Havcr2 - hepatitis a virus cellular receptor 2, Tlr1 - toll-like receptor 1, Cst7 - cystatin f (leukocystatin), Fgr - gardner-rasheed feline sarcoma viral (fgr) oncogene homolog, Lag3 - lymphocyte-activation gene 3, Pik3cg - phosphoinositide-3-kinase, catalytic, gamma…
GO:0048583	regulation of response to stimulus	8.54e-10	4.62e-07	2.45	15493	3204	85	43	[Serpinf2 - serine (or cysteine) peptidase inhibitor, clade f, member 2, Cd48 - cd48 antigen, Aif1 - allograft inflammatory factor 1, Havcr2 - hepatitis a virus cellular receptor 2, Tlr1 - toll-like receptor 1, Cst7 - cystatin f (leukocystatin), Fgr - gardner-rasheed feline sarcoma viral (fgr) oncogene homolog, Cd180 - cd180 antigen, Lag3 - lymphocyte-activation gene 3, Pik3cg - phosphoinositide-…
GO:0001775	cell activation	9.1e-10	4.75e-07	6.94	15493	420	85	16	[Anxa3 - annexin a3, Apbb1ip - amyloid beta (a4) precursor protein-binding, family b, member 1 interacting protein, Ikzf1 - ikaros family zinc finger 1, Cd48 - cd48 antigen, Fcgr3 - fc receptor, igg, low affinity iii, Aif1 - allograft inflammatory factor 1, Dock2 - dedicator of cyto-kinesis 2, Havcr2 - hepatitis a virus cellular receptor 2, Tlr1 - toll-like receptor 1, B2m - beta-2 microglobulin,…
GO:0048518	positive regulation of biological process	1.16e-09	5.88e-07	1.99	15493	5044	85	55	[Apbb1ip - amyloid beta (a4) precursor protein-binding, family b, member 1 interacting protein, Ikzf1 - ikaros family zinc finger 1, Aif1 - allograft inflammatory factor 1, Tlr1 - toll-like receptor 1, Osmr - oncostatin m receptor, Pik3cg - phosphoinositide-3-kinase, catalytic, gamma polypeptide, Lif - leukemia inhibitory factor, Fcgr1 - fc receptor, igg, high affinity i, Cd84 - cd84 antigen, Itg…
GO:0045321	leukocyte activation	1.5e-09	7.33e-07	7.35	15493	372	85	15	[Apbb1ip - amyloid beta (a4) precursor protein-binding, family b, member 1 interacting protein, Anxa3 - annexin a3, Ikzf1 - ikaros family zinc finger 1, Cd48 - cd48 antigen, Fcgr3 - fc receptor, igg, low affinity iii, Aif1 - allograft inflammatory factor 1, Dock2 - dedicator of cyto-kinesis 2, Havcr2 - hepatitis a virus cellular receptor 2, Tlr1 - toll-like receptor 1, B2m - beta-2 microglobulin,…
GO:0002274	myeloid leukocyte activation	2.57e-09	1.22e-06	17.09	15493	96	85	9	[Anxa3 - annexin a3, Tlr7 - toll-like receptor 7, Cd48 - cd48 antigen, Fcgr3 - fc receptor, igg, low affinity iii, Aif1 - allograft inflammatory factor 1, Dock2 - dedicator of cyto-kinesis 2, Havcr2 - hepatitis a virus cellular receptor 2, Tlr1 - toll-like receptor 1, Tyrobp - tyro protein tyrosine kinase binding protein]
GO:0006935	chemotaxis	4.35e-09	2e-06	9.51	15493	230	85	12	[C3ar1 - complement component 3a receptor 1, Ccr5 - chemokine (c-c motif) receptor 5, Pik3cg - phosphoinositide-3-kinase, catalytic, gamma polypeptide, Ccl9 - chemokine (c-c motif) ligand 9, Fcgr3 - fc receptor, igg, low affinity iii, Cxcl10 - chemokine (c-x-c motif) ligand 10, Dock2 - dedicator of cyto-kinesis 2, Ccl3 - chemokine (c-c motif) ligand 3, Ccl4 - chemokine (c-c motif) ligand 4, Slamf…
GO:0042330	taxis	5.04e-09	2.25e-06	9.39	15493	233	85	12	[C3ar1 - complement component 3a receptor 1, Ccr5 - chemokine (c-c motif) receptor 5, Pik3cg - phosphoinositide-3-kinase, catalytic, gamma polypeptide, Ccl9 - chemokine (c-c motif) ligand 9, Fcgr3 - fc receptor, igg, low affinity iii, Cxcl10 - chemokine (c-x-c motif) ligand 10, Dock2 - dedicator of cyto-kinesis 2, Ccl3 - chemokine (c-c motif) ligand 3, Ccl4 - chemokine (c-c motif) ligand 4, Slamf…
GO:0032760	positive regulation of tumor necrosis factor production	2.89e-08	1.25e-05	16.38	15493	89	85	8	[Ccr5 - chemokine (c-c motif) receptor 5, Fcgr3 - fc receptor, igg, low affinity iii, Cd84 - cd84 antigen, Ccl3 - chemokine (c-c motif) ligand 3, Havcr2 - hepatitis a virus cellular receptor 2, Ccl4 - chemokine (c-c motif) ligand 4, Tlr1 - toll-like receptor 1, Tyrobp - tyro protein tyrosine kinase binding protein]
GO:1903557	positive regulation of tumor necrosis factor superfamily cytokine production	3.16e-08	1.33e-05	16.2	15493	90	85	8	[Ccr5 - chemokine (c-c motif) receptor 5, Fcgr3 - fc receptor, igg, low affinity iii, Cd84 - cd84 antigen, Ccl3 - chemokine (c-c motif) ligand 3, Havcr2 - hepatitis a virus cellular receptor 2, Ccl4 - chemokine (c-c motif) ligand 4, Tlr1 - toll-like receptor 1, Tyrobp - tyro protein tyrosine kinase binding protein]
GO:1902533	positive regulation of intracellular signal transduction	1.12e-07	4.57e-05	4.1	15493	844	85	19	[Serpinf2 - serine (or cysteine) peptidase inhibitor, clade f, member 2, Fcgr2b - fc receptor, igg, low affinity iib, Dock2 - dedicator of cyto-kinesis 2, Havcr2 - hepatitis a virus cellular receptor 2, Tlr1 - toll-like receptor 1, S100a13 - s100 calcium binding protein a13, Fgr - gardner-rasheed feline sarcoma viral (fgr) oncogene homolog, S100a4 - s100 calcium binding protein a4, Pik3cg - phosp…
GO:0002695	negative regulation of leukocyte activation	1.37e-07	5.46e-05	10.86	15493	151	85	9	[Lag3 - lymphocyte-activation gene 3, Fcgr2b - fc receptor, igg, low affinity iib, Cd84 - cd84 antigen, Lyn - yamaguchi sarcoma viral (v-yes-1) oncogene homolog, Havcr2 - hepatitis a virus cellular receptor 2, Fgr - gardner-rasheed feline sarcoma viral (fgr) oncogene homolog, Cst7 - cystatin f (leukocystatin), Sdc4 - syndecan 4, Tyrobp - tyro protein tyrosine kinase binding protein]
GO:0002253	activation of immune response	1.59e-07	6.18e-05	8.98	15493	203	85	10	[C3ar1 - complement component 3a receptor 1, Tlr7 - toll-like receptor 7, C4b - complement component 4b (chido blood group), Klhl6 - kelch-like 6, Ifi204 - interferon activated gene 204, Fcgr2b - fc receptor, igg, low affinity iib, Lyn - yamaguchi sarcoma viral (v-yes-1) oncogene homolog, Havcr2 - hepatitis a virus cellular receptor 2, Tlr13 - toll-like receptor 13, Tlr1 - toll-like receptor 1]
GO:0002683	negative regulation of immune system process	1.8e-07	6.83e-05	6.11	15493	388	85	13	[Fcgr2b - fc receptor, igg, low affinity iib, Havcr2 - hepatitis a virus cellular receptor 2, Cst7 - cystatin f (leukocystatin), Fgr - gardner-rasheed feline sarcoma viral (fgr) oncogene homolog, Lag3 - lymphocyte-activation gene 3, Pdcd1 - programmed cell death 1, Cd22 - cd22 antigen, Lyn - yamaguchi sarcoma viral (v-yes-1) oncogene homolog, Cd84 - cd84 antigen, Slamf8 - slam family member 8, Cd…
GO:0050865	regulation of cell activation	2.03e-07	7.51e-05	5.51	15493	463	85	14	[Ikzf1 - ikaros family zinc finger 1, Fcgr2b - fc receptor, igg, low affinity iib, Aif1 - allograft inflammatory factor 1, Havcr2 - hepatitis a virus cellular receptor 2, Cst7 - cystatin f (leukocystatin), Plek - pleckstrin, Fgr - gardner-rasheed feline sarcoma viral (fgr) oncogene homolog, Lag3 - lymphocyte-activation gene 3, Cd22 - cd22 antigen, Lyn - yamaguchi sarcoma viral (v-yes-1) oncogene …
GO:0030593	neutrophil chemotaxis	2.64e-07	9.52e-05	22.32	15493	49	85	6	[Ccl9 - chemokine (c-c motif) ligand 9, Fcgr3 - fc receptor, igg, low affinity iii, Cxcl10 - chemokine (c-x-c motif) ligand 10, Ccl3 - chemokine (c-c motif) ligand 3, Ccl4 - chemokine (c-c motif) ligand 4, Ccl6 - chemokine (c-c motif) ligand 6]
GO:0007165	signal transduction	2.72e-07	9.58e-05	2.3	15493	2856	85	36	[Apbb1ip - amyloid beta (a4) precursor protein-binding, family b, member 1 interacting protein, Cd48 - cd48 antigen, Emr1 - egf-like module containing, mucin-like, hormone receptor-like sequence 1, Aif1 - allograft inflammatory factor 1, Havcr2 - hepatitis a virus cellular receptor 2, Tlr1 - toll-like receptor 1, Fgr - gardner-rasheed feline sarcoma viral (fgr) oncogene homolog, Osmr - oncostatin…
GO:0009967	positive regulation of signal transduction	3.76e-07	0.000129	3.19	15493	1313	85	23	[Serpinf2 - serine (or cysteine) peptidase inhibitor, clade f, member 2, Fcgr2b - fc receptor, igg, low affinity iib, Dock2 - dedicator of cyto-kinesis 2, Havcr2 - hepatitis a virus cellular receptor 2, Tlr1 - toll-like receptor 1, S100a13 - s100 calcium binding protein a13, Fgr - gardner-rasheed feline sarcoma viral (fgr) oncogene homolog, S100a4 - s100 calcium binding protein a4, Cd180 - cd180 …
GO:0048247	lymphocyte chemotaxis	3.93e-07	0.000132	32.55	15493	28	85	5	[Ccl9 - chemokine (c-c motif) ligand 9, Cxcl10 - chemokine (c-x-c motif) ligand 10, Ccl3 - chemokine (c-c motif) ligand 3, Ccl4 - chemokine (c-c motif) ligand 4, Ccl6 - chemokine (c-c motif) ligand 6]
GO:0050866	negative regulation of cell activation	3.95e-07	0.00013	9.59	15493	171	85	9	[Lag3 - lymphocyte-activation gene 3, Fcgr2b - fc receptor, igg, low affinity iib, Cd84 - cd84 antigen, Lyn - yamaguchi sarcoma viral (v-yes-1) oncogene homolog, Havcr2 - hepatitis a virus cellular receptor 2, Fgr - gardner-rasheed feline sarcoma viral (fgr) oncogene homolog, Cst7 - cystatin f (leukocystatin), Sdc4 - syndecan 4, Tyrobp - tyro protein tyrosine kinase binding protein]
GO:0048522	positive regulation of cellular process	4.49e-07	0.000145	1.89	15493	4532	85	47	[Serpinf2 - serine (or cysteine) peptidase inhibitor, clade f, member 2, Anxa3 - annexin a3, Ikzf1 - ikaros family zinc finger 1, Aif1 - allograft inflammatory factor 1, Havcr2 - hepatitis a virus cellular receptor 2, Tlr1 - toll-like receptor 1, Fgr - gardner-rasheed feline sarcoma viral (fgr) oncogene homolog, Cst7 - cystatin f (leukocystatin), Osmr - oncostatin m receptor, Cd180 - cd180 antige…
GO:0002694	regulation of leukocyte activation	5.1e-07	0.000161	5.58	15493	425	85	13	[Ikzf1 - ikaros family zinc finger 1, Aif1 - allograft inflammatory factor 1, Fcgr2b - fc receptor, igg, low affinity iib, Havcr2 - hepatitis a virus cellular receptor 2, Cst7 - cystatin f (leukocystatin), Fgr - gardner-rasheed feline sarcoma viral (fgr) oncogene homolog, Lag3 - lymphocyte-activation gene 3, Cd22 - cd22 antigen, Lyn - yamaguchi sarcoma viral (v-yes-1) oncogene homolog, Cd84 - cd8…
GO:0071621	granulocyte chemotaxis	5.33e-07	0.000165	19.88	15493	55	85	6	[Ccl9 - chemokine (c-c motif) ligand 9, Fcgr3 - fc receptor, igg, low affinity iii, Cxcl10 - chemokine (c-x-c motif) ligand 10, Ccl3 - chemokine (c-c motif) ligand 3, Ccl4 - chemokine (c-c motif) ligand 4, Ccl6 - chemokine (c-c motif) ligand 6]
GO:1990266	neutrophil migration	5.33e-07	0.000162	19.88	15493	55	85	6	[Ccl9 - chemokine (c-c motif) ligand 9, Fcgr3 - fc receptor, igg, low affinity iii, Cxcl10 - chemokine (c-x-c motif) ligand 10, Ccl3 - chemokine (c-c motif) ligand 3, Ccl4 - chemokine (c-c motif) ligand 4, Ccl6 - chemokine (c-c motif) ligand 6]
GO:0002703	regulation of leukocyte mediated immunity	5.54e-07	0.000165	9.22	15493	178	85	9	[Lag3 - lymphocyte-activation gene 3, Fcgr3 - fc receptor, igg, low affinity iii, Fcgr1 - fc receptor, igg, high affinity i, Fcgr2b - fc receptor, igg, low affinity iib, Cd84 - cd84 antigen, Lyn - yamaguchi sarcoma viral (v-yes-1) oncogene homolog, Havcr2 - hepatitis a virus cellular receptor 2, B2m - beta-2 microglobulin, Fgr - gardner-rasheed feline sarcoma viral (fgr) oncogene homolog]
GO:0050855	regulation of B cell receptor signaling pathway	5.81e-07	0.000169	56.08	15493	13	85	4	[Cd22 - cd22 antigen, Lyn - yamaguchi sarcoma viral (v-yes-1) oncogene homolog, Fcgr2b - fc receptor, igg, low affinity iib, Cmtm3 - cklf-like marvel transmembrane domain containing 3]
GO:0045088	regulation of innate immune response	6.16e-07	0.000176	7.76	15493	235	85	10	[Lag3 - lymphocyte-activation gene 3, Tlr7 - toll-like receptor 7, Ifi204 - interferon activated gene 204, Irgm1 - immunity-related gtpase family m member 1, Lyn - yamaguchi sarcoma viral (v-yes-1) oncogene homolog, Havcr2 - hepatitis a virus cellular receptor 2, Tlr13 - toll-like receptor 13, Slamf8 - slam family member 8, Tlr1 - toll-like receptor 1, Fgr - gardner-rasheed feline sarcoma viral (…
GO:0010562	positive regulation of phosphorus metabolic process	7.58e-07	0.000213	3.62	15493	956	85	19	[Serpinf2 - serine (or cysteine) peptidase inhibitor, clade f, member 2, Fcgr2b - fc receptor, igg, low affinity iib, Aif1 - allograft inflammatory factor 1, Havcr2 - hepatitis a virus cellular receptor 2, Tlr1 - toll-like receptor 1, Fgr - gardner-rasheed feline sarcoma viral (fgr) oncogene homolog, Plek - pleckstrin, Pik3cg - phosphoinositide-3-kinase, catalytic, gamma polypeptide, Lif - leukem…
GO:0045937	positive regulation of phosphate metabolic process	7.58e-07	0.000209	3.62	15493	956	85	19	[Serpinf2 - serine (or cysteine) peptidase inhibitor, clade f, member 2, Fcgr2b - fc receptor, igg, low affinity iib, Aif1 - allograft inflammatory factor 1, Havcr2 - hepatitis a virus cellular receptor 2, Tlr1 - toll-like receptor 1, Fgr - gardner-rasheed feline sarcoma viral (fgr) oncogene homolog, Plek - pleckstrin, Pik3cg - phosphoinositide-3-kinase, catalytic, gamma polypeptide, Lif - leukem…
GO:0080134	regulation of response to stress	7.65e-07	0.000207	3.31	15493	1156	85	21	[Serpinf2 - serine (or cysteine) peptidase inhibitor, clade f, member 2, Ccr5 - chemokine (c-c motif) receptor 5, Fcgr3 - fc receptor, igg, low affinity iii, Fcgr2b - fc receptor, igg, low affinity iib, Havcr2 - hepatitis a virus cellular receptor 2, Tlr1 - toll-like receptor 1, B2m - beta-2 microglobulin, Fgr - gardner-rasheed feline sarcoma viral (fgr) oncogene homolog, Plek - pleckstrin, Cst7 …
GO:0009615	response to virus	1e-06	0.000266	8.59	15493	191	85	9	[Itgax - integrin alpha x, Tlr7 - toll-like receptor 7, Slfn8 - schlafen 8, Oasl2 - 2'-5' oligoadenylate synthetase-like 2, Cxcl10 - chemokine (c-x-c motif) ligand 10, Tlr13 - toll-like receptor 13, Ifit3 - interferon-induced protein with tetratricopeptide repeats 3, Mx2 - myxovirus (influenza virus) resistance 2, I830012O16Rik - riken cdna i830012o16 gene]
GO:0030595	leukocyte chemotaxis	1.08e-06	0.000281	13.02	15493	98	85	7	[Ccl9 - chemokine (c-c motif) ligand 9, Fcgr3 - fc receptor, igg, low affinity iii, Cxcl10 - chemokine (c-x-c motif) ligand 10, Ccl3 - chemokine (c-c motif) ligand 3, Ccl4 - chemokine (c-c motif) ligand 4, Slamf8 - slam family member 8, Ccl6 - chemokine (c-c motif) ligand 6]
GO:0010647	positive regulation of cell communication	1.12e-06	0.000287	2.9	15493	1508	85	24	[Serpinf2 - serine (or cysteine) peptidase inhibitor, clade f, member 2, Fcgr2b - fc receptor, igg, low affinity iib, Dock2 - dedicator of cyto-kinesis 2, Havcr2 - hepatitis a virus cellular receptor 2, Tlr1 - toll-like receptor 1, S100a13 - s100 calcium binding protein a13, Fgr - gardner-rasheed feline sarcoma viral (fgr) oncogene homolog, S100a4 - s100 calcium binding protein a4, Cd180 - cd180 …
GO:0023056	positive regulation of signaling	1.24e-06	0.000314	2.88	15493	1517	85	24	[Serpinf2 - serine (or cysteine) peptidase inhibitor, clade f, member 2, Fcgr2b - fc receptor, igg, low affinity iib, Dock2 - dedicator of cyto-kinesis 2, Havcr2 - hepatitis a virus cellular receptor 2, Tlr1 - toll-like receptor 1, S100a13 - s100 calcium binding protein a13, Fgr - gardner-rasheed feline sarcoma viral (fgr) oncogene homolog, S100a4 - s100 calcium binding protein a4, Cd180 - cd180 …
GO:0002697	regulation of immune effector process	1.26e-06	0.000314	6.3	15493	318	85	11	[Lag3 - lymphocyte-activation gene 3, Fcgr3 - fc receptor, igg, low affinity iii, Cd22 - cd22 antigen, Fcgr1 - fc receptor, igg, high affinity i, Fcgr2b - fc receptor, igg, low affinity iib, Cd84 - cd84 antigen, Lyn - yamaguchi sarcoma viral (v-yes-1) oncogene homolog, Havcr2 - hepatitis a virus cellular receptor 2, Slamf8 - slam family member 8, B2m - beta-2 microglobulin, Fgr - gardner-rasheed …
GO:0042327	positive regulation of phosphorylation	1.28e-06	0.000313	3.67	15493	893	85	18	[Serpinf2 - serine (or cysteine) peptidase inhibitor, clade f, member 2, Fcgr2b - fc receptor, igg, low affinity iib, Aif1 - allograft inflammatory factor 1, Havcr2 - hepatitis a virus cellular receptor 2, Tlr1 - toll-like receptor 1, Fgr - gardner-rasheed feline sarcoma viral (fgr) oncogene homolog, Pik3cg - phosphoinositide-3-kinase, catalytic, gamma polypeptide, Lif - leukemia inhibitory facto…
GO:0002460	adaptive immune response based on somatic recombination of immune receptors built from immunoglobulin superfamily domains	1.33e-06	0.000319	17.09	15493	64	85	6	[C3ar1 - complement component 3a receptor 1, C4b - complement component 4b (chido blood group), Klhl6 - kelch-like 6, Fcgr3 - fc receptor, igg, low affinity iii, Fcgr1 - fc receptor, igg, high affinity i, Fcgr2b - fc receptor, igg, low affinity iib]
GO:0097530	granulocyte migration	1.33e-06	0.000314	17.09	15493	64	85	6	[Ccl9 - chemokine (c-c motif) ligand 9, Fcgr3 - fc receptor, igg, low affinity iii, Cxcl10 - chemokine (c-x-c motif) ligand 10, Ccl3 - chemokine (c-c motif) ligand 3, Ccl4 - chemokine (c-c motif) ligand 4, Ccl6 - chemokine (c-c motif) ligand 6]
GO:0032680	regulation of tumor necrosis factor production	1.34e-06	0.000312	9.99	15493	146	85	8	[Ccr5 - chemokine (c-c motif) receptor 5, Fcgr3 - fc receptor, igg, low affinity iii, Cd84 - cd84 antigen, Ccl3 - chemokine (c-c motif) ligand 3, Havcr2 - hepatitis a virus cellular receptor 2, Ccl4 - chemokine (c-c motif) ligand 4, Tlr1 - toll-like receptor 1, Tyrobp - tyro protein tyrosine kinase binding protein]
GO:0060326	cell chemotaxis	1.34e-06	0.000307	9.99	15493	146	85	8	[Ccr5 - chemokine (c-c motif) receptor 5, Ccl9 - chemokine (c-c motif) ligand 9, Fcgr3 - fc receptor, igg, low affinity iii, Cxcl10 - chemokine (c-x-c motif) ligand 10, Ccl3 - chemokine (c-c motif) ligand 3, Ccl4 - chemokine (c-c motif) ligand 4, Slamf8 - slam family member 8, Ccl6 - chemokine (c-c motif) ligand 6]
GO:0051240	positive regulation of multicellular organismal process	1.41e-06	0.000319	2.78	15493	1642	85	25	[Serpinf2 - serine (or cysteine) peptidase inhibitor, clade f, member 2, Anxa3 - annexin a3, Ikzf1 - ikaros family zinc finger 1, Aif1 - allograft inflammatory factor 1, Havcr2 - hepatitis a virus cellular receptor 2, Tlr1 - toll-like receptor 1, Cst7 - cystatin f (leukocystatin), Fgr - gardner-rasheed feline sarcoma viral (fgr) oncogene homolog, Lif - leukemia inhibitory factor, Ifi204 - interfe…
GO:1903555	regulation of tumor necrosis factor superfamily cytokine production	1.48e-06	0.00033	9.85	15493	148	85	8	[Ccr5 - chemokine (c-c motif) receptor 5, Fcgr3 - fc receptor, igg, low affinity iii, Cd84 - cd84 antigen, Ccl3 - chemokine (c-c motif) ligand 3, Havcr2 - hepatitis a virus cellular receptor 2, Ccl4 - chemokine (c-c motif) ligand 4, Tlr1 - toll-like receptor 1, Tyrobp - tyro protein tyrosine kinase binding protein]
GO:0051607	defense response to virus	1.48e-06	0.000326	9.85	15493	148	85	8	[Itgax - integrin alpha x, Tlr7 - toll-like receptor 7, Slfn8 - schlafen 8, Oasl2 - 2'-5' oligoadenylate synthetase-like 2, Cxcl10 - chemokine (c-x-c motif) ligand 10, Ifit3 - interferon-induced protein with tetratricopeptide repeats 3, Mx2 - myxovirus (influenza virus) resistance 2, I830012O16Rik - riken cdna i830012o16 gene]
GO:0045089	positive regulation of innate immune response	1.56e-06	0.000338	9.79	15493	149	85	8	[Lag3 - lymphocyte-activation gene 3, Tlr7 - toll-like receptor 7, Ifi204 - interferon activated gene 204, Irgm1 - immunity-related gtpase family m member 1, Lyn - yamaguchi sarcoma viral (v-yes-1) oncogene homolog, Havcr2 - hepatitis a virus cellular receptor 2, Tlr1 - toll-like receptor 1, Tlr13 - toll-like receptor 13]
GO:0002757	immune response-activating signal transduction	1.64e-06	0.00035	9.72	15493	150	85	8	[C3ar1 - complement component 3a receptor 1, Tlr7 - toll-like receptor 7, Klhl6 - kelch-like 6, Fcgr2b - fc receptor, igg, low affinity iib, Lyn - yamaguchi sarcoma viral (v-yes-1) oncogene homolog, Havcr2 - hepatitis a virus cellular receptor 2, Tlr1 - toll-like receptor 1, Tlr13 - toll-like receptor 13]
GO:0070098	chemokine-mediated signaling pathway	1.68e-06	0.000353	24.63	15493	37	85	5	[Ccl9 - chemokine (c-c motif) ligand 9, Cxcl10 - chemokine (c-x-c motif) ligand 10, Ccl3 - chemokine (c-c motif) ligand 3, Ccl4 - chemokine (c-c motif) ligand 4, Ccl6 - chemokine (c-c motif) ligand 6]
GO:0051050	positive regulation of transport	2.09e-06	0.000433	3.55	15493	924	85	18	[Ccr5 - chemokine (c-c motif) receptor 5, Fcgr3 - fc receptor, igg, low affinity iii, Fcgr2b - fc receptor, igg, low affinity iib, Aif1 - allograft inflammatory factor 1, Dock2 - dedicator of cyto-kinesis 2, Havcr2 - hepatitis a virus cellular receptor 2, Tlr1 - toll-like receptor 1, Kcne1l - potassium voltage-gated channel, isk-related family, member 1-like, pseudogene, B2m - beta-2 microglobuli…
GO:0050789	regulation of biological process	2.2e-06	0.000451	1.45	15493	8420	85	67	[Apbb1ip - amyloid beta (a4) precursor protein-binding, family b, member 1 interacting protein, Ikzf1 - ikaros family zinc finger 1, Cd48 - cd48 antigen, Emr1 - egf-like module containing, mucin-like, hormone receptor-like sequence 1, Aif1 - allograft inflammatory factor 1, Tlr1 - toll-like receptor 1, Osmr - oncostatin m receptor, Pik3cg - phosphoinositide-3-kinase, catalytic, gamma polypeptide,…
GO:0002764	immune response-regulating signaling pathway	2.42e-06	0.00049	9.23	15493	158	85	8	[C3ar1 - complement component 3a receptor 1, Tlr7 - toll-like receptor 7, Klhl6 - kelch-like 6, Fcgr2b - fc receptor, igg, low affinity iib, Lyn - yamaguchi sarcoma viral (v-yes-1) oncogene homolog, Havcr2 - hepatitis a virus cellular receptor 2, Tlr1 - toll-like receptor 1, Tlr13 - toll-like receptor 13]
GO:0065007	biological regulation	2.73e-06	0.000544	1.42	15493	8882	85	69	[Apbb1ip - amyloid beta (a4) precursor protein-binding, family b, member 1 interacting protein, Ikzf1 - ikaros family zinc finger 1, Cd48 - cd48 antigen, Emr1 - egf-like module containing, mucin-like, hormone receptor-like sequence 1, Aif1 - allograft inflammatory factor 1, Tlr1 - toll-like receptor 1, Osmr - oncostatin m receptor, Pik3cg - phosphoinositide-3-kinase, catalytic, gamma polypeptide,…
GO:0007186	G protein-coupled receptor signaling pathway	2.73e-06	0.000537	4.8	15493	494	85	13	[P2ry13 - purinergic receptor p2y, g-protein coupled 13, C3ar1 - complement component 3a receptor 1, Ccr5 - chemokine (c-c motif) receptor 5, Emr1 - egf-like module containing, mucin-like, hormone receptor-like sequence 1, Plek - pleckstrin, Pik3cg - phosphoinositide-3-kinase, catalytic, gamma polypeptide, Plce1 - phospholipase c, epsilon 1, Ccl9 - chemokine (c-c motif) ligand 9, Cxcl10 - chemoki…
GO:0001934	positive regulation of protein phosphorylation	2.83e-06	0.000549	3.66	15493	847	85	17	[Serpinf2 - serine (or cysteine) peptidase inhibitor, clade f, member 2, Fcgr2b - fc receptor, igg, low affinity iib, Aif1 - allograft inflammatory factor 1, Havcr2 - hepatitis a virus cellular receptor 2, Tlr1 - toll-like receptor 1, Pik3cg - phosphoinositide-3-kinase, catalytic, gamma polypeptide, Lif - leukemia inhibitory factor, Plce1 - phospholipase c, epsilon 1, Ccl9 - chemokine (c-c motif)…
GO:0051249	regulation of lymphocyte activation	2.95e-06	0.000566	5.78	15493	347	85	11	[Lag3 - lymphocyte-activation gene 3, Ikzf1 - ikaros family zinc finger 1, Cd22 - cd22 antigen, Fcgr2b - fc receptor, igg, low affinity iib, Aif1 - allograft inflammatory factor 1, Lyn - yamaguchi sarcoma viral (v-yes-1) oncogene homolog, Havcr2 - hepatitis a virus cellular receptor 2, Slamf8 - slam family member 8, Fgr - gardner-rasheed feline sarcoma viral (fgr) oncogene homolog, Tyrobp - tyro …
GO:0051239	regulation of multicellular organismal process	3.22e-06	0.00061	2.2	15493	2737	85	33	[Serpinf2 - serine (or cysteine) peptidase inhibitor, clade f, member 2, Anxa3 - annexin a3, Ikzf1 - ikaros family zinc finger 1, Aif1 - allograft inflammatory factor 1, Havcr2 - hepatitis a virus cellular receptor 2, Tlr1 - toll-like receptor 1, Cst7 - cystatin f (leukocystatin), Fgr - gardner-rasheed feline sarcoma viral (fgr) oncogene homolog, Lag3 - lymphocyte-activation gene 3, Lif - leukemi…
GO:0071675	regulation of mononuclear cell migration	3.61e-06	0.000674	21.19	15493	43	85	5	[C3ar1 - complement component 3a receptor 1, Lyn - yamaguchi sarcoma viral (v-yes-1) oncogene homolog, Cxcl10 - chemokine (c-x-c motif) ligand 10, Aif1 - allograft inflammatory factor 1, Slamf8 - slam family member 8]
GO:0072676	lymphocyte migration	3.61e-06	0.000666	21.19	15493	43	85	5	[Ccl9 - chemokine (c-c motif) ligand 9, Cxcl10 - chemokine (c-x-c motif) ligand 10, Ccl3 - chemokine (c-c motif) ligand 3, Ccl4 - chemokine (c-c motif) ligand 4, Ccl6 - chemokine (c-c motif) ligand 6]
GO:0050727	regulation of inflammatory response	3.63e-06	0.000662	6.37	15493	286	85	10	[Ccr5 - chemokine (c-c motif) receptor 5, Pik3cg - phosphoinositide-3-kinase, catalytic, gamma polypeptide, Fcgr3 - fc receptor, igg, low affinity iii, Fcgr1 - fc receptor, igg, high affinity i, Fcgr2b - fc receptor, igg, low affinity iib, Lyn - yamaguchi sarcoma viral (v-yes-1) oncogene homolog, Ccl3 - chemokine (c-c motif) ligand 3, Slamf8 - slam family member 8, Cst7 - cystatin f (leukocystati…
GO:0042116	macrophage activation	4.05e-06	0.000731	20.71	15493	44	85	5	[Tlr7 - toll-like receptor 7, Aif1 - allograft inflammatory factor 1, Havcr2 - hepatitis a virus cellular receptor 2, Tlr1 - toll-like receptor 1, Tyrobp - tyro protein tyrosine kinase binding protein]
GO:0032879	regulation of localization	4.41e-06	0.000786	2.25	15493	2506	85	31	[Anxa3 - annexin a3, Aif1 - allograft inflammatory factor 1, Havcr2 - hepatitis a virus cellular receptor 2, Siglec5 - sialic acid binding ig-like lectin 5, Tlr1 - toll-like receptor 1, Fgr - gardner-rasheed feline sarcoma viral (fgr) oncogene homolog, Pik3cg - phosphoinositide-3-kinase, catalytic, gamma polypeptide, Lif - leukemia inhibitory factor, Fcgr1 - fc receptor, igg, high affinity i, Cd8…
GO:0016064	immunoglobulin mediated immune response	4.7e-06	0.000828	34.72	15493	21	85	4	[C4b - complement component 4b (chido blood group), Fcgr1 - fc receptor, igg, high affinity i, Fcgr3 - fc receptor, igg, low affinity iii, Fcgr2b - fc receptor, igg, low affinity iib]
GO:0090025	regulation of monocyte chemotaxis	4.7e-06	0.000819	34.72	15493	21	85	4	[Cxcl10 - chemokine (c-x-c motif) ligand 10, Lyn - yamaguchi sarcoma viral (v-yes-1) oncogene homolog, Aif1 - allograft inflammatory factor 1, Slamf8 - slam family member 8]
GO:0051250	negative regulation of lymphocyte activation	4.95e-06	0.000852	10.37	15493	123	85	7	[Lag3 - lymphocyte-activation gene 3, Fcgr2b - fc receptor, igg, low affinity iib, Lyn - yamaguchi sarcoma viral (v-yes-1) oncogene homolog, Havcr2 - hepatitis a virus cellular receptor 2, Fgr - gardner-rasheed feline sarcoma viral (fgr) oncogene homolog, Sdc4 - syndecan 4, Tyrobp - tyro protein tyrosine kinase binding protein]
GO:0050707	regulation of cytokine secretion	5.18e-06	0.000882	8.33	15493	175	85	8	[Ccr5 - chemokine (c-c motif) receptor 5, Cd84 - cd84 antigen, Aif1 - allograft inflammatory factor 1, Lyn - yamaguchi sarcoma viral (v-yes-1) oncogene homolog, Ccl3 - chemokine (c-c motif) ligand 3, Havcr2 - hepatitis a virus cellular receptor 2, Tlr1 - toll-like receptor 1, Fgr - gardner-rasheed feline sarcoma viral (fgr) oncogene homolog]
GO:0050715	positive regulation of cytokine secretion	5.51e-06	0.000927	10.21	15493	125	85	7	[Ccr5 - chemokine (c-c motif) receptor 5, Cd84 - cd84 antigen, Aif1 - allograft inflammatory factor 1, Ccl3 - chemokine (c-c motif) ligand 3, Havcr2 - hepatitis a virus cellular receptor 2, Tlr1 - toll-like receptor 1, Fgr - gardner-rasheed feline sarcoma viral (fgr) oncogene homolog]
GO:0002224	toll-like receptor signaling pathway	5.65e-06	0.00094	19.39	15493	47	85	5	[Tlr7 - toll-like receptor 7, Lyn - yamaguchi sarcoma viral (v-yes-1) oncogene homolog, Havcr2 - hepatitis a virus cellular receptor 2, Tlr13 - toll-like receptor 13, Tlr1 - toll-like receptor 1]
GO:0007166	cell surface receptor signaling pathway	5.71e-06	0.000941	2.92	15493	1311	85	21	[Itgax - integrin alpha x, C3ar1 - complement component 3a receptor 1, Klhl6 - kelch-like 6, Fcgr3 - fc receptor, igg, low affinity iii, Emr1 - egf-like module containing, mucin-like, hormone receptor-like sequence 1, Fcgr2b - fc receptor, igg, low affinity iib, Hpgd - hydroxyprostaglandin dehydrogenase 15 (nad), Fgr - gardner-rasheed feline sarcoma viral (fgr) oncogene homolog, Plek - pleckstrin…
GO:0043410	positive regulation of MAPK cascade	6e-06	0.000978	4.86	15493	450	85	12	[Serpinf2 - serine (or cysteine) peptidase inhibitor, clade f, member 2, Pik3cg - phosphoinositide-3-kinase, catalytic, gamma polypeptide, Lif - leukemia inhibitory factor, Ccl9 - chemokine (c-c motif) ligand 9, Plce1 - phospholipase c, epsilon 1, Fcgr2b - fc receptor, igg, low affinity iib, Cd84 - cd84 antigen, Ccl3 - chemokine (c-c motif) ligand 3, Havcr2 - hepatitis a virus cellular receptor 2…
GO:0002218	activation of innate immune response	6.14e-06	0.00099	13.18	15493	83	85	6	[Tlr7 - toll-like receptor 7, Ifi204 - interferon activated gene 204, Lyn - yamaguchi sarcoma viral (v-yes-1) oncogene homolog, Havcr2 - hepatitis a virus cellular receptor 2, Tlr13 - toll-like receptor 13, Tlr1 - toll-like receptor 1]
GO:0032732	positive regulation of interleukin-1 production	6.28e-06	0.001	18.99	15493	48	85	5	[Ccr5 - chemokine (c-c motif) receptor 5, Ifi204 - interferon activated gene 204, Ccl3 - chemokine (c-c motif) ligand 3, Havcr2 - hepatitis a virus cellular receptor 2, Tyrobp - tyro protein tyrosine kinase binding protein]
GO:0002548	monocyte chemotaxis	6.9e-06	0.00109	31.7	15493	23	85	4	[Ccl9 - chemokine (c-c motif) ligand 9, Ccl3 - chemokine (c-c motif) ligand 3, Ccl4 - chemokine (c-c motif) ligand 4, Ccl6 - chemokine (c-c motif) ligand 6]
GO:0097529	myeloid leukocyte migration	7.05e-06	0.0011	12.87	15493	85	85	6	[Ccl9 - chemokine (c-c motif) ligand 9, Fcgr3 - fc receptor, igg, low affinity iii, Cxcl10 - chemokine (c-x-c motif) ligand 10, Ccl3 - chemokine (c-c motif) ligand 3, Ccl4 - chemokine (c-c motif) ligand 4, Ccl6 - chemokine (c-c motif) ligand 6]
GO:0032675	regulation of interleukin-6 production	7.14e-06	0.0011	9.81	15493	130	85	7	[Ccr5 - chemokine (c-c motif) receptor 5, Tlr7 - toll-like receptor 7, Cd84 - cd84 antigen, Aif1 - allograft inflammatory factor 1, Havcr2 - hepatitis a virus cellular receptor 2, Tlr1 - toll-like receptor 1, Tyrobp - tyro protein tyrosine kinase binding protein]
GO:0001932	regulation of protein phosphorylation	7.69e-06	0.00118	2.97	15493	1226	85	20	[Serpinf2 - serine (or cysteine) peptidase inhibitor, clade f, member 2, Fcgr2b - fc receptor, igg, low affinity iib, Aif1 - allograft inflammatory factor 1, Havcr2 - hepatitis a virus cellular receptor 2, Tlr1 - toll-like receptor 1, Fgr - gardner-rasheed feline sarcoma viral (fgr) oncogene homolog, Pik3cg - phosphoinositide-3-kinase, catalytic, gamma polypeptide, Lif - leukemia inhibitory facto…
GO:0048002	antigen processing and presentation of peptide antigen	7.7e-06	0.00117	18.23	15493	50	85	5	[Fcgr3 - fc receptor, igg, low affinity iii, Fcgr1 - fc receptor, igg, high affinity i, Fcgr2b - fc receptor, igg, low affinity iib, B2m - beta-2 microglobulin, Ctss - cathepsin s]
GO:0002673	regulation of acute inflammatory response	7.7e-06	0.00116	18.23	15493	50	85	5	[Ccr5 - chemokine (c-c motif) receptor 5, Pik3cg - phosphoinositide-3-kinase, catalytic, gamma polypeptide, Fcgr3 - fc receptor, igg, low affinity iii, Fcgr1 - fc receptor, igg, high affinity i, Fcgr2b - fc receptor, igg, low affinity iib]
GO:0042325	regulation of phosphorylation	7.76e-06	0.00115	2.86	15493	1337	85	21	[Serpinf2 - serine (or cysteine) peptidase inhibitor, clade f, member 2, Fcgr2b - fc receptor, igg, low affinity iib, Aif1 - allograft inflammatory factor 1, Havcr2 - hepatitis a virus cellular receptor 2, Tlr1 - toll-like receptor 1, Fgr - gardner-rasheed feline sarcoma viral (fgr) oncogene homolog, Pik3cg - phosphoinositide-3-kinase, catalytic, gamma polypeptide, Lif - leukemia inhibitory facto…
GO:0043408	regulation of MAPK cascade	8.27e-06	0.00122	4.02	15493	634	85	14	[Serpinf2 - serine (or cysteine) peptidase inhibitor, clade f, member 2, Fcgr2b - fc receptor, igg, low affinity iib, Havcr2 - hepatitis a virus cellular receptor 2, Lif - leukemia inhibitory factor, Pik3cg - phosphoinositide-3-kinase, catalytic, gamma polypeptide, Plce1 - phospholipase c, epsilon 1, Ccl9 - chemokine (c-c motif) ligand 9, Lyn - yamaguchi sarcoma viral (v-yes-1) oncogene homolog, …
GO:0071219	cellular response to molecule of bacterial origin	8.29e-06	0.00121	9.59	15493	133	85	7	[Fcgr2b - fc receptor, igg, low affinity iib, Cxcl10 - chemokine (c-x-c motif) ligand 10, Havcr2 - hepatitis a virus cellular receptor 2, Tlr1 - toll-like receptor 1, B2m - beta-2 microglobulin, Cd68 - cd68 antigen, Cd180 - cd180 antigen]
GO:0042742	defense response to bacterium	8.29e-06	0.0012	9.59	15493	133	85	7	[Anxa3 - annexin a3, Fcgr1 - fc receptor, igg, high affinity i, Mpeg1 - macrophage expressed gene 1, Havcr2 - hepatitis a virus cellular receptor 2, Slamf8 - slam family member 8, B2m - beta-2 microglobulin, Fgr - gardner-rasheed feline sarcoma viral (fgr) oncogene homolog]
GO:1902531	regulation of intracellular signal transduction	8.38e-06	0.0012	2.75	15493	1457	85	22	[Serpinf2 - serine (or cysteine) peptidase inhibitor, clade f, member 2, Fcgr2b - fc receptor, igg, low affinity iib, Dock2 - dedicator of cyto-kinesis 2, Havcr2 - hepatitis a virus cellular receptor 2, Tlr1 - toll-like receptor 1, S100a13 - s100 calcium binding protein a13, Fgr - gardner-rasheed feline sarcoma viral (fgr) oncogene homolog, S100a4 - s100 calcium binding protein a4, Pik3cg - phosp…
GO:0002886	regulation of myeloid leukocyte mediated immunity	8.5e-06	0.0012	17.87	15493	51	85	5	[Fcgr3 - fc receptor, igg, low affinity iii, Fcgr1 - fc receptor, igg, high affinity i, Lyn - yamaguchi sarcoma viral (v-yes-1) oncogene homolog, Cd84 - cd84 antigen, Fgr - gardner-rasheed feline sarcoma viral (fgr) oncogene homolog]
GO:0002478	antigen processing and presentation of exogenous peptide antigen	9.78e-06	0.00137	29.16	15493	25	85	4	[Fcgr3 - fc receptor, igg, low affinity iii, Fcgr1 - fc receptor, igg, high affinity i, Fcgr2b - fc receptor, igg, low affinity iib, B2m - beta-2 microglobulin]
GO:0002688	regulation of leukocyte chemotaxis	1.05e-05	0.00146	12.02	15493	91	85	6	[C3ar1 - complement component 3a receptor 1, Lyn - yamaguchi sarcoma viral (v-yes-1) oncogene homolog, Cxcl10 - chemokine (c-x-c motif) ligand 10, Aif1 - allograft inflammatory factor 1, Ccl4 - chemokine (c-c motif) ligand 4, Slamf8 - slam family member 8]
GO:0019220	regulation of phosphate metabolic process	1.12e-05	0.00155	2.7	15493	1484	85	22	[Serpinf2 - serine (or cysteine) peptidase inhibitor, clade f, member 2, Fcgr2b - fc receptor, igg, low affinity iib, Aif1 - allograft inflammatory factor 1, Havcr2 - hepatitis a virus cellular receptor 2, Tlr1 - toll-like receptor 1, Fgr - gardner-rasheed feline sarcoma viral (fgr) oncogene homolog, Plek - pleckstrin, Pik3cg - phosphoinositide-3-kinase, catalytic, gamma polypeptide, Lif - leukem…
GO:0070372	regulation of ERK1 and ERK2 cascade	1.13e-05	0.00155	6.38	15493	257	85	9	[Serpinf2 - serine (or cysteine) peptidase inhibitor, clade f, member 2, Lif - leukemia inhibitory factor, Ccl9 - chemokine (c-c motif) ligand 9, Lyn - yamaguchi sarcoma viral (v-yes-1) oncogene homolog, Ccl3 - chemokine (c-c motif) ligand 3, Havcr2 - hepatitis a virus cellular receptor 2, Ccl4 - chemokine (c-c motif) ligand 4, Chi3l1 - chitinase 3-like 1, Ccl6 - chemokine (c-c motif) ligand 6]
GO:0051174	regulation of phosphorus metabolic process	1.14e-05	0.00154	2.7	15493	1485	85	22	[Serpinf2 - serine (or cysteine) peptidase inhibitor, clade f, member 2, Fcgr2b - fc receptor, igg, low affinity iib, Aif1 - allograft inflammatory factor 1, Havcr2 - hepatitis a virus cellular receptor 2, Tlr1 - toll-like receptor 1, Fgr - gardner-rasheed feline sarcoma viral (fgr) oncogene homolog, Plek - pleckstrin, Pik3cg - phosphoinositide-3-kinase, catalytic, gamma polypeptide, Lif - leukem…
GO:0002675	positive regulation of acute inflammatory response	1.15e-05	0.00154	28.04	15493	26	85	4	[Ccr5 - chemokine (c-c motif) receptor 5, Pik3cg - phosphoinositide-3-kinase, catalytic, gamma polypeptide, Fcgr3 - fc receptor, igg, low affinity iii, Fcgr1 - fc receptor, igg, high affinity i]
GO:0019724	B cell mediated immunity	1.15e-05	0.00153	28.04	15493	26	85	4	[C4b - complement component 4b (chido blood group), Fcgr3 - fc receptor, igg, low affinity iii, Fcgr1 - fc receptor, igg, high affinity i, Fcgr2b - fc receptor, igg, low affinity iib]
GO:0002883	regulation of hypersensitivity	1.31e-05	0.00172	60.76	15493	9	85	3	[Fcgr1 - fc receptor, igg, high affinity i, Fcgr3 - fc receptor, igg, low affinity iii, Fcgr2b - fc receptor, igg, low affinity iib]
GO:0071674	mononuclear cell migration	1.34e-05	0.00176	27	15493	27	85	4	[Ccl9 - chemokine (c-c motif) ligand 9, Ccl3 - chemokine (c-c motif) ligand 3, Ccl4 - chemokine (c-c motif) ligand 4, Ccl6 - chemokine (c-c motif) ligand 6]
GO:0031401	positive regulation of protein modification process	1.44e-05	0.00187	3.09	15493	1062	85	18	[Serpinf2 - serine (or cysteine) peptidase inhibitor, clade f, member 2, Fcgr2b - fc receptor, igg, low affinity iib, Aif1 - allograft inflammatory factor 1, Havcr2 - hepatitis a virus cellular receptor 2, Tlr1 - toll-like receptor 1, Pik3cg - phosphoinositide-3-kinase, catalytic, gamma polypeptide, Lif - leukemia inhibitory factor, Plce1 - phospholipase c, epsilon 1, Ccl9 - chemokine (c-c motif)…
GO:0050900	leukocyte migration	1.53e-05	0.00196	8.74	15493	146	85	7	[Ccl9 - chemokine (c-c motif) ligand 9, Fcgr3 - fc receptor, igg, low affinity iii, Cxcl10 - chemokine (c-x-c motif) ligand 10, Ccl3 - chemokine (c-c motif) ligand 3, Ccl4 - chemokine (c-c motif) ligand 4, Slamf8 - slam family member 8, Ccl6 - chemokine (c-c motif) ligand 6]
GO:0002221	pattern recognition receptor signaling pathway	1.75e-05	0.00223	15.45	15493	59	85	5	[Tlr7 - toll-like receptor 7, Lyn - yamaguchi sarcoma viral (v-yes-1) oncogene homolog, Havcr2 - hepatitis a virus cellular receptor 2, Tlr13 - toll-like receptor 13, Tlr1 - toll-like receptor 1]
GO:0002758	innate immune response-activating signal transduction	1.75e-05	0.00221	15.45	15493	59	85	5	[Tlr7 - toll-like receptor 7, Lyn - yamaguchi sarcoma viral (v-yes-1) oncogene homolog, Havcr2 - hepatitis a virus cellular receptor 2, Tlr13 - toll-like receptor 13, Tlr1 - toll-like receptor 1]
GO:0002269	leukocyte activation involved in inflammatory response	1.8e-05	0.00226	25.14	15493	29	85	4	[Tlr7 - toll-like receptor 7, Aif1 - allograft inflammatory factor 1, Tlr1 - toll-like receptor 1, Tyrobp - tyro protein tyrosine kinase binding protein]
GO:0001774	microglial cell activation	1.8e-05	0.00224	25.14	15493	29	85	4	[Tlr7 - toll-like receptor 7, Aif1 - allograft inflammatory factor 1, Tlr1 - toll-like receptor 1, Tyrobp - tyro protein tyrosine kinase binding protein]
GO:0002507	tolerance induction	1.86e-05	0.00229	54.68	15493	10	85	3	[C3ar1 - complement component 3a receptor 1, Lyn - yamaguchi sarcoma viral (v-yes-1) oncogene homolog, Havcr2 - hepatitis a virus cellular receptor 2]
GO:0071216	cellular response to biotic stimulus	2.07e-05	0.00253	8.34	15493	153	85	7	[Fcgr2b - fc receptor, igg, low affinity iib, Cxcl10 - chemokine (c-x-c motif) ligand 10, Havcr2 - hepatitis a virus cellular receptor 2, Tlr1 - toll-like receptor 1, B2m - beta-2 microglobulin, Cd68 - cd68 antigen, Cd180 - cd180 antigen]
GO:0019884	antigen processing and presentation of exogenous antigen	2.07e-05	0.00251	24.3	15493	30	85	4	[Fcgr3 - fc receptor, igg, low affinity iii, Fcgr1 - fc receptor, igg, high affinity i, Fcgr2b - fc receptor, igg, low affinity iib, B2m - beta-2 microglobulin]
GO:0002366	leukocyte activation involved in immune response	2.51e-05	0.00302	10.32	15493	106	85	6	[Anxa3 - annexin a3, Apbb1ip - amyloid beta (a4) precursor protein-binding, family b, member 1 interacting protein, Havcr2 - hepatitis a virus cellular receptor 2, Dock2 - dedicator of cyto-kinesis 2, Cd180 - cd180 antigen, Tyrobp - tyro protein tyrosine kinase binding protein]
GO:0051049	regulation of transport	2.58e-05	0.00307	2.49	15493	1685	85	23	[Ccr5 - chemokine (c-c motif) receptor 5, Fcgr3 - fc receptor, igg, low affinity iii, Fcgr2b - fc receptor, igg, low affinity iib, Aif1 - allograft inflammatory factor 1, Havcr2 - hepatitis a virus cellular receptor 2, Dock2 - dedicator of cyto-kinesis 2, Siglec5 - sialic acid binding ig-like lectin 5, Kcne1l - potassium voltage-gated channel, isk-related family, member 1-like, pseudogene, Tlr1 -…
GO:0065009	regulation of molecular function	2.87e-05	0.0034	2.23	15493	2203	85	27	[Serpinf2 - serine (or cysteine) peptidase inhibitor, clade f, member 2, Anxa3 - annexin a3, Havcr2 - hepatitis a virus cellular receptor 2, Tlr1 - toll-like receptor 1, Cst7 - cystatin f (leukocystatin), Fgr - gardner-rasheed feline sarcoma viral (fgr) oncogene homolog, Pik3cg - phosphoinositide-3-kinase, catalytic, gamma polypeptide, Lif - leukemia inhibitory factor, Ccl9 - chemokine (c-c motif…
GO:0002445	type II hypersensitivity	2.97e-05	0.00349	182.27	15493	2	85	2	[Fcgr1 - fc receptor, igg, high affinity i, Fcgr3 - fc receptor, igg, low affinity iii]
GO:0001794	type IIa hypersensitivity	2.97e-05	0.00347	182.27	15493	2	85	2	[Fcgr3 - fc receptor, igg, low affinity iii, Fcgr1 - fc receptor, igg, high affinity i]
GO:0001788	antibody-dependent cellular cytotoxicity	2.97e-05	0.00344	182.27	15493	2	85	2	[Fcgr1 - fc receptor, igg, high affinity i, Fcgr3 - fc receptor, igg, low affinity iii]
GO:0032945	negative regulation of mononuclear cell proliferation	3.03e-05	0.00348	13.81	15493	66	85	5	[Lyn - yamaguchi sarcoma viral (v-yes-1) oncogene homolog, Fcgr2b - fc receptor, igg, low affinity iib, Havcr2 - hepatitis a virus cellular receptor 2, Sdc4 - syndecan 4, Tyrobp - tyro protein tyrosine kinase binding protein]
GO:0050672	negative regulation of lymphocyte proliferation	3.03e-05	0.00345	13.81	15493	66	85	5	[Lyn - yamaguchi sarcoma viral (v-yes-1) oncogene homolog, Fcgr2b - fc receptor, igg, low affinity iib, Havcr2 - hepatitis a virus cellular receptor 2, Sdc4 - syndecan 4, Tyrobp - tyro protein tyrosine kinase binding protein]
GO:0051247	positive regulation of protein metabolic process	3.05e-05	0.00345	2.62	15493	1463	85	21	[Serpinf2 - serine (or cysteine) peptidase inhibitor, clade f, member 2, Fcgr3 - fc receptor, igg, low affinity iii, Fcgr2b - fc receptor, igg, low affinity iib, Aif1 - allograft inflammatory factor 1, Havcr2 - hepatitis a virus cellular receptor 2, Tlr1 - toll-like receptor 1, Pik3cg - phosphoinositide-3-kinase, catalytic, gamma polypeptide, Lif - leukemia inhibitory factor, Tlr7 - toll-like rec…
GO:0006911	phagocytosis, engulfment	3.06e-05	0.00343	22.09	15493	33	85	4	[Fcgr3 - fc receptor, igg, low affinity iii, Fcgr1 - fc receptor, igg, high affinity i, Fcgr2b - fc receptor, igg, low affinity iib, Aif1 - allograft inflammatory factor 1]
GO:0002263	cell activation involved in immune response	3.1e-05	0.00345	9.94	15493	110	85	6	[Anxa3 - annexin a3, Apbb1ip - amyloid beta (a4) precursor protein-binding, family b, member 1 interacting protein, Havcr2 - hepatitis a virus cellular receptor 2, Dock2 - dedicator of cyto-kinesis 2, Cd180 - cd180 antigen, Tyrobp - tyro protein tyrosine kinase binding protein]
GO:0050794	regulation of cellular process	3.18e-05	0.00352	1.43	15493	7920	85	62	[Apbb1ip - amyloid beta (a4) precursor protein-binding, family b, member 1 interacting protein, Cd48 - cd48 antigen, Ikzf1 - ikaros family zinc finger 1, Emr1 - egf-like module containing, mucin-like, hormone receptor-like sequence 1, Aif1 - allograft inflammatory factor 1, Tlr1 - toll-like receptor 1, Osmr - oncostatin m receptor, Pik3cg - phosphoinositide-3-kinase, catalytic, gamma polypeptide,…
GO:0010033	response to organic substance	3.2e-05	0.00351	2.45	15493	1708	85	23	[P2ry13 - purinergic receptor p2y, g-protein coupled 13, Anxa3 - annexin a3, Ccr5 - chemokine (c-c motif) receptor 5, Fcgr2b - fc receptor, igg, low affinity iib, Havcr2 - hepatitis a virus cellular receptor 2, Hpgd - hydroxyprostaglandin dehydrogenase 15 (nad), Tlr1 - toll-like receptor 1, B2m - beta-2 microglobulin, Ifit3 - interferon-induced protein with tetratricopeptide repeats 3, Osmr - onc…
GO:0050729	positive regulation of inflammatory response	3.26e-05	0.00355	9.85	15493	111	85	6	[Ccr5 - chemokine (c-c motif) receptor 5, Pik3cg - phosphoinositide-3-kinase, catalytic, gamma polypeptide, Fcgr3 - fc receptor, igg, low affinity iii, Fcgr1 - fc receptor, igg, high affinity i, Ccl3 - chemokine (c-c motif) ligand 3, Ctss - cathepsin s]
GO:0048245	eosinophil chemotaxis	3.38e-05	0.00366	45.57	15493	12	85	3	[Ccl9 - chemokine (c-c motif) ligand 9, Ccl3 - chemokine (c-c motif) ligand 3, Ccl6 - chemokine (c-c motif) ligand 6]
GO:0002526	acute inflammatory response	3.45e-05	0.00371	21.44	15493	34	85	4	[Serpinf2 - serine (or cysteine) peptidase inhibitor, clade f, member 2, Serpina3n - serine (or cysteine) peptidase inhibitor, clade a, member 3n, Fcgr3 - fc receptor, igg, low affinity iii, Fcgr1 - fc receptor, igg, high affinity i]
GO:0002275	myeloid cell activation involved in immune response	3.88e-05	0.00414	20.83	15493	35	85	4	[Anxa3 - annexin a3, Dock2 - dedicator of cyto-kinesis 2, Havcr2 - hepatitis a virus cellular receptor 2, Tyrobp - tyro protein tyrosine kinase binding protein]
GO:0070664	negative regulation of leukocyte proliferation	4.04e-05	0.00428	13.02	15493	70	85	5	[Lyn - yamaguchi sarcoma viral (v-yes-1) oncogene homolog, Fcgr2b - fc receptor, igg, low affinity iib, Havcr2 - hepatitis a virus cellular receptor 2, Sdc4 - syndecan 4, Tyrobp - tyro protein tyrosine kinase binding protein]
GO:0042221	response to chemical	4.32e-05	0.00454	2.23	15493	2122	85	26	[Anxa3 - annexin a3, Aif1 - allograft inflammatory factor 1, Havcr2 - hepatitis a virus cellular receptor 2, Tlr1 - toll-like receptor 1, Osmr - oncostatin m receptor, Cd180 - cd180 antigen, Pik3cg - phosphoinositide-3-kinase, catalytic, gamma polypeptide, Ccl9 - chemokine (c-c motif) ligand 9, Serpina3n - serine (or cysteine) peptidase inhibitor, clade a, member 3n, Ifi204 - interferon activated…
GO:0072677	eosinophil migration	4.38e-05	0.00458	42.06	15493	13	85	3	[Ccl9 - chemokine (c-c motif) ligand 9, Ccl3 - chemokine (c-c motif) ligand 3, Ccl6 - chemokine (c-c motif) ligand 6]
GO:0042127	regulation of cell proliferation	4.73e-05	0.00491	2.62	15493	1389	85	20	[Serpinf2 - serine (or cysteine) peptidase inhibitor, clade f, member 2, Itgax - integrin alpha x, C3ar1 - complement component 3a receptor 1, Ccr5 - chemokine (c-c motif) receptor 5, Fcgr2b - fc receptor, igg, low affinity iib, Aif1 - allograft inflammatory factor 1, Havcr2 - hepatitis a virus cellular receptor 2, Hpgd - hydroxyprostaglandin dehydrogenase 15 (nad), S100a13 - s100 calcium binding…
GO:0061900	glial cell activation	4.85e-05	0.005	19.7	15493	37	85	4	[Tlr7 - toll-like receptor 7, Aif1 - allograft inflammatory factor 1, Tlr1 - toll-like receptor 1, Tyrobp - tyro protein tyrosine kinase binding protein]
GO:0050670	regulation of lymphocyte proliferation	5.45e-05	0.00558	7.17	15493	178	85	7	[Cd22 - cd22 antigen, Fcgr2b - fc receptor, igg, low affinity iib, Aif1 - allograft inflammatory factor 1, Lyn - yamaguchi sarcoma viral (v-yes-1) oncogene homolog, Havcr2 - hepatitis a virus cellular receptor 2, Sdc4 - syndecan 4, Tyrobp - tyro protein tyrosine kinase binding protein]
GO:0002864	regulation of acute inflammatory response to antigenic stimulus	5.55e-05	0.00565	39.06	15493	14	85	3	[Fcgr1 - fc receptor, igg, high affinity i, Fcgr3 - fc receptor, igg, low affinity iii, Fcgr2b - fc receptor, igg, low affinity iib]
GO:0070374	positive regulation of ERK1 and ERK2 cascade	5.65e-05	0.0057	7.13	15493	179	85	7	[Serpinf2 - serine (or cysteine) peptidase inhibitor, clade f, member 2, Ccl9 - chemokine (c-c motif) ligand 9, Ccl3 - chemokine (c-c motif) ligand 3, Havcr2 - hepatitis a virus cellular receptor 2, Ccl4 - chemokine (c-c motif) ligand 4, Chi3l1 - chitinase 3-like 1, Ccl6 - chemokine (c-c motif) ligand 6]
GO:0032944	regulation of mononuclear cell proliferation	5.85e-05	0.00587	7.09	15493	180	85	7	[Cd22 - cd22 antigen, Fcgr2b - fc receptor, igg, low affinity iib, Aif1 - allograft inflammatory factor 1, Lyn - yamaguchi sarcoma viral (v-yes-1) oncogene homolog, Havcr2 - hepatitis a virus cellular receptor 2, Sdc4 - syndecan 4, Tyrobp - tyro protein tyrosine kinase binding protein]
GO:0032652	regulation of interleukin-1 production	6.4e-05	0.00637	11.84	15493	77	85	5	[Ccr5 - chemokine (c-c motif) receptor 5, Ifi204 - interferon activated gene 204, Ccl3 - chemokine (c-c motif) ligand 3, Havcr2 - hepatitis a virus cellular receptor 2, Tyrobp - tyro protein tyrosine kinase binding protein]
GO:0019882	antigen processing and presentation	6.8e-05	0.00674	11.68	15493	78	85	5	[Fcgr3 - fc receptor, igg, low affinity iii, Fcgr1 - fc receptor, igg, high affinity i, Fcgr2b - fc receptor, igg, low affinity iib, B2m - beta-2 microglobulin, Ctss - cathepsin s]
GO:0002755	MyD88-dependent toll-like receptor signaling pathway	6.91e-05	0.0068	36.45	15493	15	85	3	[Tlr7 - toll-like receptor 7, Tlr13 - toll-like receptor 13, Tlr1 - toll-like receptor 1]
GO:0030889	negative regulation of B cell proliferation	6.91e-05	0.00676	36.45	15493	15	85	3	[Lyn - yamaguchi sarcoma viral (v-yes-1) oncogene homolog, Fcgr2b - fc receptor, igg, low affinity iib, Tyrobp - tyro protein tyrosine kinase binding protein]
GO:0032693	negative regulation of interleukin-10 production	6.91e-05	0.00671	36.45	15493	15	85	3	[Cd84 - cd84 antigen, Fcgr2b - fc receptor, igg, low affinity iib, Tyrobp - tyro protein tyrosine kinase binding protein]
GO:0002706	regulation of lymphocyte mediated immunity	7.57e-05	0.00731	8.48	15493	129	85	6	[Lag3 - lymphocyte-activation gene 3, Fcgr3 - fc receptor, igg, low affinity iii, Fcgr1 - fc receptor, igg, high affinity i, Fcgr2b - fc receptor, igg, low affinity iib, Havcr2 - hepatitis a virus cellular receptor 2, B2m - beta-2 microglobulin]
GO:0070663	regulation of leukocyte proliferation	7.7e-05	0.00738	6.79	15493	188	85	7	[Cd22 - cd22 antigen, Fcgr2b - fc receptor, igg, low affinity iib, Aif1 - allograft inflammatory factor 1, Lyn - yamaguchi sarcoma viral (v-yes-1) oncogene homolog, Havcr2 - hepatitis a virus cellular receptor 2, Sdc4 - syndecan 4, Tyrobp - tyro protein tyrosine kinase binding protein]
GO:0031399	regulation of protein modification process	7.83e-05	0.00746	2.45	15493	1560	85	21	[Serpinf2 - serine (or cysteine) peptidase inhibitor, clade f, member 2, Fcgr2b - fc receptor, igg, low affinity iib, Aif1 - allograft inflammatory factor 1, Havcr2 - hepatitis a virus cellular receptor 2, Tlr1 - toll-like receptor 1, Fgr - gardner-rasheed feline sarcoma viral (fgr) oncogene homolog, Pik3cg - phosphoinositide-3-kinase, catalytic, gamma polypeptide, Lif - leukemia inhibitory facto…
GO:0002699	positive regulation of immune effector process	7.96e-05	0.00754	6.75	15493	189	85	7	[Lag3 - lymphocyte-activation gene 3, Fcgr3 - fc receptor, igg, low affinity iii, Fcgr1 - fc receptor, igg, high affinity i, Cd84 - cd84 antigen, Lyn - yamaguchi sarcoma viral (v-yes-1) oncogene homolog, B2m - beta-2 microglobulin, Fgr - gardner-rasheed feline sarcoma viral (fgr) oncogene homolog]
GO:0099024	plasma membrane invagination	8.06e-05	0.00758	17.36	15493	42	85	4	[Fcgr3 - fc receptor, igg, low affinity iii, Fcgr1 - fc receptor, igg, high affinity i, Fcgr2b - fc receptor, igg, low affinity iib, Aif1 - allograft inflammatory factor 1]
GO:0051246	regulation of protein metabolic process	8.14e-05	0.00762	2.11	15493	2336	85	27	[Serpinf2 - serine (or cysteine) peptidase inhibitor, clade f, member 2, Aif1 - allograft inflammatory factor 1, Havcr2 - hepatitis a virus cellular receptor 2, Tlr1 - toll-like receptor 1, Cst7 - cystatin f (leukocystatin), Fgr - gardner-rasheed feline sarcoma viral (fgr) oncogene homolog, Lag3 - lymphocyte-activation gene 3, Pik3cg - phosphoinositide-3-kinase, catalytic, gamma polypeptide, Lif …
GO:0031341	regulation of cell killing	8.15e-05	0.00758	11.25	15493	81	85	5	[Lag3 - lymphocyte-activation gene 3, Ccr5 - chemokine (c-c motif) receptor 5, Havcr2 - hepatitis a virus cellular receptor 2, B2m - beta-2 microglobulin, Tyrobp - tyro protein tyrosine kinase binding protein]
GO:0032731	positive regulation of interleukin-1 beta production	8.85e-05	0.00817	16.96	15493	43	85	4	[Ccr5 - chemokine (c-c motif) receptor 5, Ifi204 - interferon activated gene 204, Ccl3 - chemokine (c-c motif) ligand 3, Tyrobp - tyro protein tyrosine kinase binding protein]
GO:0002524	hypersensitivity	8.89e-05	0.00816	121.51	15493	3	85	2	[Fcgr3 - fc receptor, igg, low affinity iii, Fcgr1 - fc receptor, igg, high affinity i]
GO:0071346	cellular response to interferon-gamma	9.16e-05	0.00836	10.98	15493	83	85	5	[Ccl9 - chemokine (c-c motif) ligand 9, Irgm1 - immunity-related gtpase family m member 1, Ccl3 - chemokine (c-c motif) ligand 3, Ccl4 - chemokine (c-c motif) ligand 4, Ccl6 - chemokine (c-c motif) ligand 6]
GO:0032755	positive regulation of interleukin-6 production	9.16e-05	0.00831	10.98	15493	83	85	5	[Ccr5 - chemokine (c-c motif) receptor 5, Tlr7 - toll-like receptor 7, Aif1 - allograft inflammatory factor 1, Tlr1 - toll-like receptor 1, Tyrobp - tyro protein tyrosine kinase binding protein]
GO:0043900	regulation of multi-organism process	9.22e-05	0.00832	4.88	15493	336	85	9	[Ccr5 - chemokine (c-c motif) receptor 5, Ly86 - lymphocyte antigen 86, Oasl2 - 2'-5' oligoadenylate synthetase-like 2, Cd84 - cd84 antigen, Arhgdib - rho, gdp dissociation inhibitor (gdi) beta, Havcr2 - hepatitis a virus cellular receptor 2, Ccl4 - chemokine (c-c motif) ligand 4, Cd180 - cd180 antigen, Top2a - topoisomerase (dna) ii alpha]
GO:0071347	cellular response to interleukin-1	9.69e-05	0.00869	16.57	15493	44	85	4	[Ccl9 - chemokine (c-c motif) ligand 9, Ccl3 - chemokine (c-c motif) ligand 3, Ccl4 - chemokine (c-c motif) ligand 4, Ccl6 - chemokine (c-c motif) ligand 6]
GO:0042035	regulation of cytokine biosynthetic process	0.000103	0.00914	10.72	15493	85	85	5	[Lag3 - lymphocyte-activation gene 3, Tlr7 - toll-like receptor 7, Fcgr3 - fc receptor, igg, low affinity iii, Tlr1 - toll-like receptor 1, Tyrobp - tyro protein tyrosine kinase binding protein]
GO:0050764	regulation of phagocytosis	0.000108	0.00961	10.6	15493	86	85	5	[Fcgr3 - fc receptor, igg, low affinity iii, Fcgr1 - fc receptor, igg, high affinity i, Fcgr2b - fc receptor, igg, low affinity iib, Dock2 - dedicator of cyto-kinesis 2, Fgr - gardner-rasheed feline sarcoma viral (fgr) oncogene homolog]
GO:0050854	regulation of antigen receptor-mediated signaling pathway	0.000116	0.0102	15.85	15493	46	85	4	[Cd22 - cd22 antigen, Lyn - yamaguchi sarcoma viral (v-yes-1) oncogene homolog, Fcgr2b - fc receptor, igg, low affinity iib, Cmtm3 - cklf-like marvel transmembrane domain containing 3]
GO:0030100	regulation of endocytosis	0.000116	0.0101	5.4	15493	270	85	8	[Fcgr3 - fc receptor, igg, low affinity iii, Cd22 - cd22 antigen, Fcgr1 - fc receptor, igg, high affinity i, Fcgr2b - fc receptor, igg, low affinity iib, Dock2 - dedicator of cyto-kinesis 2, Siglec5 - sialic acid binding ig-like lectin 5, B2m - beta-2 microglobulin, Fgr - gardner-rasheed feline sarcoma viral (fgr) oncogene homolog]
GO:0031664	regulation of lipopolysaccharide-mediated signaling pathway	0.000123	0.0107	30.38	15493	18	85	3	[Ly86 - lymphocyte antigen 86, Cd84 - cd84 antigen, Cd180 - cd180 antigen]
GO:0002793	positive regulation of peptide secretion	0.000135	0.0117	5.28	15493	276	85	8	[Ccr5 - chemokine (c-c motif) receptor 5, Lif - leukemia inhibitory factor, Cd84 - cd84 antigen, Aif1 - allograft inflammatory factor 1, Ccl3 - chemokine (c-c motif) ligand 3, Havcr2 - hepatitis a virus cellular receptor 2, Tlr1 - toll-like receptor 1, Fgr - gardner-rasheed feline sarcoma viral (fgr) oncogene homolog]
GO:0010324	membrane invagination	0.000137	0.0118	15.19	15493	48	85	4	[Fcgr3 - fc receptor, igg, low affinity iii, Fcgr1 - fc receptor, igg, high affinity i, Fcgr2b - fc receptor, igg, low affinity iib, Aif1 - allograft inflammatory factor 1]
GO:0002791	regulation of peptide secretion	0.000141	0.0121	4.15	15493	439	85	10	[Ccr5 - chemokine (c-c motif) receptor 5, Lif - leukemia inhibitory factor, Cd22 - cd22 antigen, Cd84 - cd84 antigen, Aif1 - allograft inflammatory factor 1, Lyn - yamaguchi sarcoma viral (v-yes-1) oncogene homolog, Ccl3 - chemokine (c-c motif) ligand 3, Havcr2 - hepatitis a virus cellular receptor 2, Tlr1 - toll-like receptor 1, Fgr - gardner-rasheed feline sarcoma viral (fgr) oncogene homolog]
GO:0040011	locomotion	0.000142	0.0121	3.1	15493	822	85	14	[C3ar1 - complement component 3a receptor 1, Ccr5 - chemokine (c-c motif) receptor 5, Fcgr3 - fc receptor, igg, low affinity iii, Dock2 - dedicator of cyto-kinesis 2, Hexb - hexosaminidase b, Pik3cg - phosphoinositide-3-kinase, catalytic, gamma polypeptide, Ccl9 - chemokine (c-c motif) ligand 9, Cxcl10 - chemokine (c-x-c motif) ligand 10, Ccl3 - chemokine (c-c motif) ligand 3, Slamf8 - slam famil…
GO:0010646	regulation of cell communication	0.000142	0.012	1.93	15493	2832	85	30	[Serpinf2 - serine (or cysteine) peptidase inhibitor, clade f, member 2, Havcr2 - hepatitis a virus cellular receptor 2, Tlr1 - toll-like receptor 1, Fgr - gardner-rasheed feline sarcoma viral (fgr) oncogene homolog, Cd180 - cd180 antigen, Pik3cg - phosphoinositide-3-kinase, catalytic, gamma polypeptide, Lif - leukemia inhibitory factor, Ccl9 - chemokine (c-c motif) ligand 9, Irgm1 - immunity-rel…
GO:0042535	positive regulation of tumor necrosis factor biosynthetic process	0.000145	0.0122	28.78	15493	19	85	3	[Fcgr3 - fc receptor, igg, low affinity iii, Tlr1 - toll-like receptor 1, Tyrobp - tyro protein tyrosine kinase binding protein]
GO:0060627	regulation of vesicle-mediated transport	0.000151	0.0126	3.77	15493	532	85	11	[Fcgr3 - fc receptor, igg, low affinity iii, Cd22 - cd22 antigen, Fcgr1 - fc receptor, igg, high affinity i, Fcgr2b - fc receptor, igg, low affinity iib, Cd84 - cd84 antigen, Lyn - yamaguchi sarcoma viral (v-yes-1) oncogene homolog, Dock2 - dedicator of cyto-kinesis 2, Siglec5 - sialic acid binding ig-like lectin 5, B2m - beta-2 microglobulin, Fgr - gardner-rasheed feline sarcoma viral (fgr) onco…
GO:0023051	regulation of signaling	0.000156	0.013	1.92	15493	2847	85	30	[Serpinf2 - serine (or cysteine) peptidase inhibitor, clade f, member 2, Havcr2 - hepatitis a virus cellular receptor 2, Tlr1 - toll-like receptor 1, Fgr - gardner-rasheed feline sarcoma viral (fgr) oncogene homolog, Cd180 - cd180 antigen, Pik3cg - phosphoinositide-3-kinase, catalytic, gamma polypeptide, Lif - leukemia inhibitory factor, Ccl9 - chemokine (c-c motif) ligand 9, Irgm1 - immunity-rel…
GO:0009966	regulation of signal transduction	0.000157	0.013	2.03	15493	2427	85	27	[Serpinf2 - serine (or cysteine) peptidase inhibitor, clade f, member 2, Havcr2 - hepatitis a virus cellular receptor 2, Tlr1 - toll-like receptor 1, Fgr - gardner-rasheed feline sarcoma viral (fgr) oncogene homolog, Cd180 - cd180 antigen, Pik3cg - phosphoinositide-3-kinase, catalytic, gamma polypeptide, Lif - leukemia inhibitory factor, Ccl9 - chemokine (c-c motif) ligand 9, Irgm1 - immunity-rel…
GO:0009893	positive regulation of metabolic process	0.000174	0.0143	1.88	15493	3008	85	31	[Serpinf2 - serine (or cysteine) peptidase inhibitor, clade f, member 2, Anxa3 - annexin a3, Ikzf1 - ikaros family zinc finger 1, Aif1 - allograft inflammatory factor 1, Havcr2 - hepatitis a virus cellular receptor 2, Tlr1 - toll-like receptor 1, Fgr - gardner-rasheed feline sarcoma viral (fgr) oncogene homolog, Pik3cg - phosphoinositide-3-kinase, catalytic, gamma polypeptide, Lif - leukemia inhi…
GO:0034154	toll-like receptor 7 signaling pathway	0.000177	0.0145	91.14	15493	4	85	2	[Tlr7 - toll-like receptor 7, Havcr2 - hepatitis a virus cellular receptor 2]
GO:0001810	regulation of type I hypersensitivity	0.000177	0.0144	91.14	15493	4	85	2	[Fcgr3 - fc receptor, igg, low affinity iii, Fcgr2b - fc receptor, igg, low affinity iib]
GO:0001803	regulation of type III hypersensitivity	0.000177	0.0144	91.14	15493	4	85	2	[Fcgr3 - fc receptor, igg, low affinity iii, Fcgr1 - fc receptor, igg, high affinity i]
GO:0001805	positive regulation of type III hypersensitivity	0.000177	0.0143	91.14	15493	4	85	2	[Fcgr1 - fc receptor, igg, high affinity i, Fcgr3 - fc receptor, igg, low affinity iii]
GO:0071310	cellular response to organic substance	0.000178	0.0143	2.65	15493	1171	85	17	[P2ry13 - purinergic receptor p2y, g-protein coupled 13, Fcgr2b - fc receptor, igg, low affinity iib, Havcr2 - hepatitis a virus cellular receptor 2, B2m - beta-2 microglobulin, Ifit3 - interferon-induced protein with tetratricopeptide repeats 3, Cd180 - cd180 antigen, Pik3cg - phosphoinositide-3-kinase, catalytic, gamma polypeptide, Ccl9 - chemokine (c-c motif) ligand 9, Ifi204 - interferon acti…
GO:0002237	response to molecule of bacterial origin	0.000199	0.0158	5.83	15493	219	85	7	[Cxcl10 - chemokine (c-x-c motif) ligand 10, Fcgr2b - fc receptor, igg, low affinity iib, Havcr2 - hepatitis a virus cellular receptor 2, Tlr1 - toll-like receptor 1, B2m - beta-2 microglobulin, Cd68 - cd68 antigen, Cd180 - cd180 antigen]
GO:0002819	regulation of adaptive immune response	0.0002	0.0159	7.1	15493	154	85	6	[Cd48 - cd48 antigen, Fcgr3 - fc receptor, igg, low affinity iii, Fcgr1 - fc receptor, igg, high affinity i, Fcgr2b - fc receptor, igg, low affinity iib, Havcr2 - hepatitis a virus cellular receptor 2, B2m - beta-2 microglobulin]
GO:0002449	lymphocyte mediated immunity	0.000201	0.0159	13.76	15493	53	85	4	[C4b - complement component 4b (chido blood group), Fcgr3 - fc receptor, igg, low affinity iii, Fcgr1 - fc receptor, igg, high affinity i, Fcgr2b - fc receptor, igg, low affinity iib]
GO:0030888	regulation of B cell proliferation	0.000201	0.0158	13.76	15493	53	85	4	[Cd22 - cd22 antigen, Lyn - yamaguchi sarcoma viral (v-yes-1) oncogene homolog, Fcgr2b - fc receptor, igg, low affinity iib, Tyrobp - tyro protein tyrosine kinase binding protein]
GO:0032722	positive regulation of chemokine production	0.000217	0.0169	13.5	15493	54	85	4	[Tlr7 - toll-like receptor 7, Cd84 - cd84 antigen, Aif1 - allograft inflammatory factor 1, Havcr2 - hepatitis a virus cellular receptor 2]
GO:0044093	positive regulation of molecular function	0.000221	0.0172	2.5	15493	1310	85	18	[Anxa3 - annexin a3, Fcgr2b - fc receptor, igg, low affinity iib, Tlr1 - toll-like receptor 1, B2m - beta-2 microglobulin, Fgr - gardner-rasheed feline sarcoma viral (fgr) oncogene homolog, Plek - pleckstrin, Pik3cg - phosphoinositide-3-kinase, catalytic, gamma polypeptide, Plce1 - phospholipase c, epsilon 1, Ccl9 - chemokine (c-c motif) ligand 9, Fcgr1 - fc receptor, igg, high affinity i, Cd84 -…
GO:0070887	cellular response to chemical stimulus	0.000233	0.018	2.41	15493	1436	85	19	[P2ry13 - purinergic receptor p2y, g-protein coupled 13, Fcgr2b - fc receptor, igg, low affinity iib, Aif1 - allograft inflammatory factor 1, Havcr2 - hepatitis a virus cellular receptor 2, B2m - beta-2 microglobulin, Ifit3 - interferon-induced protein with tetratricopeptide repeats 3, Cd180 - cd180 antigen, Pik3cg - phosphoinositide-3-kinase, catalytic, gamma polypeptide, Ccl9 - chemokine (c-c m…
GO:0031325	positive regulation of cellular metabolic process	0.000238	0.0183	1.91	15493	2769	85	29	[Serpinf2 - serine (or cysteine) peptidase inhibitor, clade f, member 2, Anxa3 - annexin a3, Ikzf1 - ikaros family zinc finger 1, Aif1 - allograft inflammatory factor 1, Havcr2 - hepatitis a virus cellular receptor 2, Tlr1 - toll-like receptor 1, Fgr - gardner-rasheed feline sarcoma viral (fgr) oncogene homolog, Pik3cg - phosphoinositide-3-kinase, catalytic, gamma polypeptide, Lif - leukemia inhi…
GO:0002763	positive regulation of myeloid leukocyte differentiation	0.000249	0.0191	13.02	15493	56	85	4	[Lif - leukemia inhibitory factor, Ikzf1 - ikaros family zinc finger 1, Ccl3 - chemokine (c-c motif) ligand 3, Tyrobp - tyro protein tyrosine kinase binding protein]
GO:0007204	positive regulation of cytosolic calcium ion concentration	0.000261	0.0199	5.57	15493	229	85	7	[C3ar1 - complement component 3a receptor 1, Ccr5 - chemokine (c-c motif) receptor 5, Pik3cg - phosphoinositide-3-kinase, catalytic, gamma polypeptide, Plce1 - phospholipase c, epsilon 1, Cxcl10 - chemokine (c-x-c motif) ligand 10, Cd52 - cd52 antigen, Ccl3 - chemokine (c-c motif) ligand 3]
GO:0034341	response to interferon-gamma	0.000265	0.0201	8.76	15493	104	85	5	[Ccl9 - chemokine (c-c motif) ligand 9, Irgm1 - immunity-related gtpase family m member 1, Ccl3 - chemokine (c-c motif) ligand 3, Ccl4 - chemokine (c-c motif) ligand 4, Ccl6 - chemokine (c-c motif) ligand 6]
GO:0042108	positive regulation of cytokine biosynthetic process	0.000267	0.0201	12.79	15493	57	85	4	[Tlr7 - toll-like receptor 7, Fcgr3 - fc receptor, igg, low affinity iii, Tlr1 - toll-like receptor 1, Tyrobp - tyro protein tyrosine kinase binding protein]
GO:0002761	regulation of myeloid leukocyte differentiation	0.000277	0.0208	8.68	15493	105	85	5	[Lif - leukemia inhibitory factor, Ikzf1 - ikaros family zinc finger 1, Lyn - yamaguchi sarcoma viral (v-yes-1) oncogene homolog, Ccl3 - chemokine (c-c motif) ligand 3, Tyrobp - tyro protein tyrosine kinase binding protein]
GO:0031343	positive regulation of cell killing	0.000286	0.0213	12.57	15493	58	85	4	[Lag3 - lymphocyte-activation gene 3, Ccr5 - chemokine (c-c motif) receptor 5, B2m - beta-2 microglobulin, Tyrobp - tyro protein tyrosine kinase binding protein]
GO:0050864	regulation of B cell activation	0.00029	0.0215	8.6	15493	106	85	5	[Cd22 - cd22 antigen, Fcgr2b - fc receptor, igg, low affinity iib, Lyn - yamaguchi sarcoma viral (v-yes-1) oncogene homolog, Slamf8 - slam family member 8, Tyrobp - tyro protein tyrosine kinase binding protein]
GO:0002431	Fc receptor mediated stimulatory signaling pathway	0.000294	0.0217	72.91	15493	5	85	2	[Fcgr2b - fc receptor, igg, low affinity iib, Lyn - yamaguchi sarcoma viral (v-yes-1) oncogene homolog]
GO:0001796	regulation of type IIa hypersensitivity	0.000294	0.0216	72.91	15493	5	85	2	[Fcgr1 - fc receptor, igg, high affinity i, Fcgr3 - fc receptor, igg, low affinity iii]
GO:0001798	positive regulation of type IIa hypersensitivity	0.000294	0.0215	72.91	15493	5	85	2	[Fcgr3 - fc receptor, igg, low affinity iii, Fcgr1 - fc receptor, igg, high affinity i]
GO:1901509	regulation of endothelial tube morphogenesis	0.000294	0.0214	72.91	15493	5	85	2	[Itgax - integrin alpha x, Cxcl10 - chemokine (c-x-c motif) ligand 10]
GO:0002892	regulation of type II hypersensitivity	0.000294	0.0213	72.91	15493	5	85	2	[Fcgr3 - fc receptor, igg, low affinity iii, Fcgr1 - fc receptor, igg, high affinity i]
GO:0002894	positive regulation of type II hypersensitivity	0.000294	0.0212	72.91	15493	5	85	2	[Fcgr1 - fc receptor, igg, high affinity i, Fcgr3 - fc receptor, igg, low affinity iii]
GO:0002437	inflammatory response to antigenic stimulus	0.000297	0.0213	22.78	15493	24	85	3	[Fcgr1 - fc receptor, igg, high affinity i, Fcgr3 - fc receptor, igg, low affinity iii, Cd68 - cd68 antigen]
GO:0002861	regulation of inflammatory response to antigenic stimulus	0.000297	0.0212	22.78	15493	24	85	3	[Fcgr1 - fc receptor, igg, high affinity i, Fcgr3 - fc receptor, igg, low affinity iii, Fcgr2b - fc receptor, igg, low affinity iib]
GO:0002698	negative regulation of immune effector process	0.000303	0.0215	8.52	15493	107	85	5	[Cd22 - cd22 antigen, Fcgr2b - fc receptor, igg, low affinity iib, Cd84 - cd84 antigen, Havcr2 - hepatitis a virus cellular receptor 2, Slamf8 - slam family member 8]
GO:0002685	regulation of leukocyte migration	0.00031	0.022	6.55	15493	167	85	6	[C3ar1 - complement component 3a receptor 1, Aif1 - allograft inflammatory factor 1, Lyn - yamaguchi sarcoma viral (v-yes-1) oncogene homolog, Cxcl10 - chemokine (c-x-c motif) ligand 10, Ccl4 - chemokine (c-c motif) ligand 4, Slamf8 - slam family member 8]
GO:0050766	positive regulation of phagocytosis	0.000326	0.0229	12.15	15493	60	85	4	[Fcgr3 - fc receptor, igg, low affinity iii, Fcgr1 - fc receptor, igg, high affinity i, Fcgr2b - fc receptor, igg, low affinity iib, Dock2 - dedicator of cyto-kinesis 2]
GO:0042534	regulation of tumor necrosis factor biosynthetic process	0.000336	0.0236	21.87	15493	25	85	3	[Fcgr3 - fc receptor, igg, low affinity iii, Tlr1 - toll-like receptor 1, Tyrobp - tyro protein tyrosine kinase binding protein]
GO:1903532	positive regulation of secretion by cell	0.000346	0.0241	4.09	15493	401	85	9	[Ccr5 - chemokine (c-c motif) receptor 5, Lif - leukemia inhibitory factor, Cd84 - cd84 antigen, Aif1 - allograft inflammatory factor 1, Ccl3 - chemokine (c-c motif) ligand 3, Havcr2 - hepatitis a virus cellular receptor 2, Tlr1 - toll-like receptor 1, Fgr - gardner-rasheed feline sarcoma viral (fgr) oncogene homolog, Sdc4 - syndecan 4]
GO:0032270	positive regulation of cellular protein metabolic process	0.000363	0.0252	2.41	15493	1364	85	18	[Serpinf2 - serine (or cysteine) peptidase inhibitor, clade f, member 2, Fcgr2b - fc receptor, igg, low affinity iib, Aif1 - allograft inflammatory factor 1, Havcr2 - hepatitis a virus cellular receptor 2, Tlr1 - toll-like receptor 1, Pik3cg - phosphoinositide-3-kinase, catalytic, gamma polypeptide, Lif - leukemia inhibitory factor, Plce1 - phospholipase c, epsilon 1, Ccl9 - chemokine (c-c motif)…
GO:0050708	regulation of protein secretion	0.000385	0.0266	4.03	15493	407	85	9	[Ccr5 - chemokine (c-c motif) receptor 5, Cd22 - cd22 antigen, Cd84 - cd84 antigen, Aif1 - allograft inflammatory factor 1, Lyn - yamaguchi sarcoma viral (v-yes-1) oncogene homolog, Ccl3 - chemokine (c-c motif) ligand 3, Havcr2 - hepatitis a virus cellular receptor 2, Tlr1 - toll-like receptor 1, Fgr - gardner-rasheed feline sarcoma viral (fgr) oncogene homolog]
GO:0008284	positive regulation of cell proliferation	0.000391	0.0269	2.97	15493	799	85	13	[Serpinf2 - serine (or cysteine) peptidase inhibitor, clade f, member 2, Itgax - integrin alpha x, C3ar1 - complement component 3a receptor 1, Aif1 - allograft inflammatory factor 1, Havcr2 - hepatitis a virus cellular receptor 2, Hpgd - hydroxyprostaglandin dehydrogenase 15 (nad), S100a13 - s100 calcium binding protein a13, Osmr - oncostatin m receptor, Tgm1 - transglutaminase 1, k polypeptide, …
GO:1902105	regulation of leukocyte differentiation	0.000393	0.0269	5.21	15493	245	85	7	[Lag3 - lymphocyte-activation gene 3, Lif - leukemia inhibitory factor, Ikzf1 - ikaros family zinc finger 1, Lyn - yamaguchi sarcoma viral (v-yes-1) oncogene homolog, Ccl3 - chemokine (c-c motif) ligand 3, Slamf8 - slam family member 8, Tyrobp - tyro protein tyrosine kinase binding protein]
GO:0045637	regulation of myeloid cell differentiation	0.000411	0.028	6.21	15493	176	85	6	[Lif - leukemia inhibitory factor, Ikzf1 - ikaros family zinc finger 1, Lyn - yamaguchi sarcoma viral (v-yes-1) oncogene homolog, Ccl3 - chemokine (c-c motif) ligand 3, B2m - beta-2 microglobulin, Tyrobp - tyro protein tyrosine kinase binding protein]
GO:0002443	leukocyte mediated immunity	0.000417	0.0283	11.39	15493	64	85	4	[C4b - complement component 4b (chido blood group), Fcgr3 - fc receptor, igg, low affinity iii, Fcgr1 - fc receptor, igg, high affinity i, Fcgr2b - fc receptor, igg, low affinity iib]
GO:0002705	positive regulation of leukocyte mediated immunity	0.000439	0.0297	7.86	15493	116	85	5	[Lag3 - lymphocyte-activation gene 3, Fcgr3 - fc receptor, igg, low affinity iii, Fcgr1 - fc receptor, igg, high affinity i, B2m - beta-2 microglobulin, Fgr - gardner-rasheed feline sarcoma viral (fgr) oncogene homolog]
GO:0043615	astrocyte cell migration	0.00044	0.0296	60.76	15493	6	85	2	[Ccl3 - chemokine (c-c motif) ligand 3, Hexb - hexosaminidase b]
GO:0002283	neutrophil activation involved in immune response	0.00044	0.0295	60.76	15493	6	85	2	[Anxa3 - annexin a3, Tyrobp - tyro protein tyrosine kinase binding protein]
GO:0032815	negative regulation of natural killer cell activation	0.00044	0.0294	60.76	15493	6	85	2	[Havcr2 - hepatitis a virus cellular receptor 2, Fgr - gardner-rasheed feline sarcoma viral (fgr) oncogene homolog]
GO:0050859	negative regulation of B cell receptor signaling pathway	0.00044	0.0292	60.76	15493	6	85	2	[Cd22 - cd22 antigen, Fcgr2b - fc receptor, igg, low affinity iib]
GO:0002885	positive regulation of hypersensitivity	0.00044	0.0291	60.76	15493	6	85	2	[Fcgr3 - fc receptor, igg, low affinity iii, Fcgr1 - fc receptor, igg, high affinity i]
GO:0032651	regulation of interleukin-1 beta production	0.000443	0.0292	11.22	15493	65	85	4	[Ccr5 - chemokine (c-c motif) receptor 5, Ifi204 - interferon activated gene 204, Ccl3 - chemokine (c-c motif) ligand 3, Tyrobp - tyro protein tyrosine kinase binding protein]
GO:0050714	positive regulation of protein secretion	0.000465	0.0305	5.06	15493	252	85	7	[Ccr5 - chemokine (c-c motif) receptor 5, Cd84 - cd84 antigen, Aif1 - allograft inflammatory factor 1, Ccl3 - chemokine (c-c motif) ligand 3, Havcr2 - hepatitis a virus cellular receptor 2, Tlr1 - toll-like receptor 1, Fgr - gardner-rasheed feline sarcoma viral (fgr) oncogene homolog]
GO:0001910	regulation of leukocyte mediated cytotoxicity	0.000469	0.0307	11.05	15493	66	85	4	[Lag3 - lymphocyte-activation gene 3, Havcr2 - hepatitis a virus cellular receptor 2, B2m - beta-2 microglobulin, Tyrobp - tyro protein tyrosine kinase binding protein]
GO:0070555	response to interleukin-1	0.000469	0.0305	11.05	15493	66	85	4	[Ccl9 - chemokine (c-c motif) ligand 9, Ccl3 - chemokine (c-c motif) ligand 3, Ccl4 - chemokine (c-c motif) ligand 4, Ccl6 - chemokine (c-c motif) ligand 6]
GO:0043304	regulation of mast cell degranulation	0.000473	0.0306	19.53	15493	28	85	3	[Lyn - yamaguchi sarcoma viral (v-yes-1) oncogene homolog, Cd84 - cd84 antigen, Fgr - gardner-rasheed feline sarcoma viral (fgr) oncogene homolog]
GO:0030334	regulation of cell migration	0.000489	0.0315	2.9	15493	818	85	13	[Itgax - integrin alpha x, Anxa3 - annexin a3, C3ar1 - complement component 3a receptor 1, Ccr5 - chemokine (c-c motif) receptor 5, Aif1 - allograft inflammatory factor 1, Fgr - gardner-rasheed feline sarcoma viral (fgr) oncogene homolog, Fam107a - family with sequence similarity 107, member a, Cxcl10 - chemokine (c-x-c motif) ligand 10, Lyn - yamaguchi sarcoma viral (v-yes-1) oncogene homolog, A…
GO:1901224	positive regulation of NIK/NF-kappaB signaling	0.000497	0.0319	10.88	15493	67	85	4	[Tlr7 - toll-like receptor 7, Havcr2 - hepatitis a virus cellular receptor 2, Tlr1 - toll-like receptor 1, Chi3l1 - chitinase 3-like 1]
GO:0050869	negative regulation of B cell activation	0.000525	0.0336	18.86	15493	29	85	3	[Lyn - yamaguchi sarcoma viral (v-yes-1) oncogene homolog, Fcgr2b - fc receptor, igg, low affinity iib, Tyrobp - tyro protein tyrosine kinase binding protein]
GO:0033006	regulation of mast cell activation involved in immune response	0.000525	0.0334	18.86	15493	29	85	3	[Lyn - yamaguchi sarcoma viral (v-yes-1) oncogene homolog, Cd84 - cd84 antigen, Fgr - gardner-rasheed feline sarcoma viral (fgr) oncogene homolog]
GO:0050830	defense response to Gram-positive bacterium	0.000526	0.0333	10.72	15493	68	85	4	[Mpeg1 - macrophage expressed gene 1, Havcr2 - hepatitis a virus cellular receptor 2, B2m - beta-2 microglobulin, Fgr - gardner-rasheed feline sarcoma viral (fgr) oncogene homolog]
GO:0051047	positive regulation of secretion	0.000527	0.0333	3.86	15493	425	85	9	[Ccr5 - chemokine (c-c motif) receptor 5, Lif - leukemia inhibitory factor, Cd84 - cd84 antigen, Aif1 - allograft inflammatory factor 1, Ccl3 - chemokine (c-c motif) ligand 3, Havcr2 - hepatitis a virus cellular receptor 2, Tlr1 - toll-like receptor 1, Fgr - gardner-rasheed feline sarcoma viral (fgr) oncogene homolog, Sdc4 - syndecan 4]
GO:1903706	regulation of hemopoiesis	0.000528	0.0332	4.31	15493	338	85	8	[Lag3 - lymphocyte-activation gene 3, Lif - leukemia inhibitory factor, Ikzf1 - ikaros family zinc finger 1, Lyn - yamaguchi sarcoma viral (v-yes-1) oncogene homolog, Ccl3 - chemokine (c-c motif) ligand 3, Slamf8 - slam family member 8, B2m - beta-2 microglobulin, Tyrobp - tyro protein tyrosine kinase binding protein]
GO:0050920	regulation of chemotaxis	0.000535	0.0335	5.91	15493	185	85	6	[C3ar1 - complement component 3a receptor 1, Aif1 - allograft inflammatory factor 1, Lyn - yamaguchi sarcoma viral (v-yes-1) oncogene homolog, Cxcl10 - chemokine (c-x-c motif) ligand 10, Ccl4 - chemokine (c-c motif) ligand 4, Slamf8 - slam family member 8]
GO:0007229	integrin-mediated signaling pathway	0.000556	0.0347	10.57	15493	69	85	4	[Itgax - integrin alpha x, Fgr - gardner-rasheed feline sarcoma viral (fgr) oncogene homolog, Plek - pleckstrin, Tyrobp - tyro protein tyrosine kinase binding protein]
GO:0019221	cytokine-mediated signaling pathway	0.000566	0.0352	5.85	15493	187	85	6	[Ccl9 - chemokine (c-c motif) ligand 9, Cxcl10 - chemokine (c-x-c motif) ligand 10, Ccl3 - chemokine (c-c motif) ligand 3, Ccl4 - chemokine (c-c motif) ligand 4, Osmr - oncostatin m receptor, Ccl6 - chemokine (c-c motif) ligand 6]
GO:0050793	regulation of developmental process	0.000593	0.0367	1.94	15493	2347	85	25	[Serpinf2 - serine (or cysteine) peptidase inhibitor, clade f, member 2, Anxa3 - annexin a3, Ikzf1 - ikaros family zinc finger 1, Havcr2 - hepatitis a virus cellular receptor 2, Fgr - gardner-rasheed feline sarcoma viral (fgr) oncogene homolog, Cst7 - cystatin f (leukocystatin), Lag3 - lymphocyte-activation gene 3, Lif - leukemia inhibitory factor, Ccl9 - chemokine (c-c motif) ligand 9, Ifi204 - …
GO:0071222	cellular response to lipopolysaccharide	0.000596	0.0367	7.35	15493	124	85	5	[Cxcl10 - chemokine (c-x-c motif) ligand 10, Havcr2 - hepatitis a virus cellular receptor 2, B2m - beta-2 microglobulin, Cd68 - cd68 antigen, Cd180 - cd180 antigen]
GO:0010604	positive regulation of macromolecule metabolic process	0.000606	0.0371	1.84	15493	2777	85	28	[Serpinf2 - serine (or cysteine) peptidase inhibitor, clade f, member 2, Anxa3 - annexin a3, Ikzf1 - ikaros family zinc finger 1, Aif1 - allograft inflammatory factor 1, Havcr2 - hepatitis a virus cellular receptor 2, Tlr1 - toll-like receptor 1, Pik3cg - phosphoinositide-3-kinase, catalytic, gamma polypeptide, Lif - leukemia inhibitory factor, Ccl9 - chemokine (c-c motif) ligand 9, Fcgr1 - fc re…
GO:0002438	acute inflammatory response to antigenic stimulus	0.000614	0.0375	52.08	15493	7	85	2	[Fcgr1 - fc receptor, igg, high affinity i, Fcgr3 - fc receptor, igg, low affinity iii]
GO:0002690	positive regulation of leukocyte chemotaxis	0.00062	0.0377	10.27	15493	71	85	4	[C3ar1 - complement component 3a receptor 1, Cxcl10 - chemokine (c-x-c motif) ligand 10, Aif1 - allograft inflammatory factor 1, Ccl4 - chemokine (c-c motif) ligand 4]
GO:2000403	positive regulation of lymphocyte migration	0.000641	0.0389	17.64	15493	31	85	3	[Cxcl10 - chemokine (c-x-c motif) ligand 10, Aif1 - allograft inflammatory factor 1, Ccl4 - chemokine (c-c motif) ligand 4]
GO:0051128	regulation of cellular component organization	0.000687	0.0415	1.92	15493	2370	85	25	[Serpinf2 - serine (or cysteine) peptidase inhibitor, clade f, member 2, Ikzf1 - ikaros family zinc finger 1, Siglec5 - sialic acid binding ig-like lectin 5, Fgr - gardner-rasheed feline sarcoma viral (fgr) oncogene homolog, Lif - leukemia inhibitory factor, Fcgr1 - fc receptor, igg, high affinity i, Irgm1 - immunity-related gtpase family m member 1, Cxcl10 - chemokine (c-x-c motif) ligand 10, Cc…
GO:0050777	negative regulation of immune response	0.000688	0.0414	7.12	15493	128	85	5	[Pdcd1 - programmed cell death 1, Fcgr2b - fc receptor, igg, low affinity iib, Cd84 - cd84 antigen, Havcr2 - hepatitis a virus cellular receptor 2, Slamf8 - slam family member 8]
GO:0071356	cellular response to tumor necrosis factor	0.000689	0.0412	9.99	15493	73	85	4	[Ccl9 - chemokine (c-c motif) ligand 9, Ccl3 - chemokine (c-c motif) ligand 3, Ccl4 - chemokine (c-c motif) ligand 4, Ccl6 - chemokine (c-c motif) ligand 6]
GO:0051480	regulation of cytosolic calcium ion concentration	0.000716	0.0427	4.71	15493	271	85	7	[C3ar1 - complement component 3a receptor 1, Ccr5 - chemokine (c-c motif) receptor 5, Pik3cg - phosphoinositide-3-kinase, catalytic, gamma polypeptide, Plce1 - phospholipase c, epsilon 1, Cxcl10 - chemokine (c-x-c motif) ligand 10, Cd52 - cd52 antigen, Ccl3 - chemokine (c-c motif) ligand 3]
GO:2000145	regulation of cell motility	0.000748	0.0445	2.77	15493	856	85	13	[Itgax - integrin alpha x, Anxa3 - annexin a3, C3ar1 - complement component 3a receptor 1, Ccr5 - chemokine (c-c motif) receptor 5, Aif1 - allograft inflammatory factor 1, Fgr - gardner-rasheed feline sarcoma viral (fgr) oncogene homolog, Fam107a - family with sequence similarity 107, member a, Cxcl10 - chemokine (c-x-c motif) ligand 10, Lyn - yamaguchi sarcoma viral (v-yes-1) oncogene homolog, A…
GO:0032814	regulation of natural killer cell activation	0.000772	0.0457	16.57	15493	33	85	3	[Havcr2 - hepatitis a virus cellular receptor 2, Fgr - gardner-rasheed feline sarcoma viral (fgr) oncogene homolog, Tyrobp - tyro protein tyrosine kinase binding protein]
GO:0002888	positive regulation of myeloid leukocyte mediated immunity	0.000772	0.0455	16.57	15493	33	85	3	[Fcgr3 - fc receptor, igg, low affinity iii, Fcgr1 - fc receptor, igg, high affinity i, Fgr - gardner-rasheed feline sarcoma viral (fgr) oncogene homolog]
GO:0002866	positive regulation of acute inflammatory response to antigenic stimulus	0.000815	0.0479	45.57	15493	8	85	2	[Fcgr1 - fc receptor, igg, high affinity i, Fcgr3 - fc receptor, igg, low affinity iii]
GO:0031666	positive regulation of lipopolysaccharide-mediated signaling pathway	0.000815	0.0477	45.57	15493	8	85	2	[Ly86 - lymphocyte antigen 86, Cd180 - cd180 antigen]
GO:0032642	regulation of chemokine production	0.000842	0.0491	9.47	15493	77	85	4	[Tlr7 - toll-like receptor 7, Cd84 - cd84 antigen, Aif1 - allograft inflammatory factor 1, Havcr2 - hepatitis a virus cellular receptor 2]
GO:0002474	antigen processing and presentation of peptide antigen via MHC class I	0.000843	0.049	16.08	15493	34	85	3	[Fcgr3 - fc receptor, igg, low affinity iii, Fcgr1 - fc receptor, igg, high affinity i, B2m - beta-2 microglobulin]
GO:0050790	regulation of catalytic activity	0.000879	0.0508	2.17	15493	1597	85	19	[Serpinf2 - serine (or cysteine) peptidase inhibitor, clade f, member 2, P2ry13 - purinergic receptor p2y, g-protein coupled 13, Tlr1 - toll-like receptor 1, Fgr - gardner-rasheed feline sarcoma viral (fgr) oncogene homolog, Plek - pleckstrin, Cst7 - cystatin f (leukocystatin), Pik3cg - phosphoinositide-3-kinase, catalytic, gamma polypeptide, Plce1 - phospholipase c, epsilon 1, Ccl9 - chemokine (…
GO:0006874	cellular calcium ion homeostasis	0.000903	0.052	3.97	15493	367	85	8	[C3ar1 - complement component 3a receptor 1, Ccr5 - chemokine (c-c motif) receptor 5, Pik3cg - phosphoinositide-3-kinase, catalytic, gamma polypeptide, Plce1 - phospholipase c, epsilon 1, Cxcl10 - chemokine (c-x-c motif) ligand 10, Cd52 - cd52 antigen, Ccl3 - chemokine (c-c motif) ligand 3, Hexb - hexosaminidase b]

## Sheet: GOFUNCTION
GO Term	Description	P-value	FDR q-value	Enrichment	N	B	n	b	Genes
GO:0038023	signaling receptor activity	2.83e-07	0.00125	4.32	15493	717	85	17	[Ccr5 - chemokine (c-c motif) receptor 5, P2ry13 - purinergic receptor p2y, g-protein coupled 13, C3ar1 - complement component 3a receptor 1, Cd48 - cd48 antigen, Fcgr3 - fc receptor, igg, low affinity iii, Emr1 - egf-like module containing, mucin-like, hormone receptor-like sequence 1, Fcgr2b - fc receptor, igg, low affinity iib, Hpgd - hydroxyprostaglandin dehydrogenase 15 (nad), Tlr1 - toll-li…
GO:0008009	chemokine activity	3.24e-07	0.000714	33.75	15493	27	85	5	[Ccl9 - chemokine (c-c motif) ligand 9, Cxcl10 - chemokine (c-x-c motif) ligand 10, Ccl3 - chemokine (c-c motif) ligand 3, Ccl4 - chemokine (c-c motif) ligand 4, Ccl6 - chemokine (c-c motif) ligand 6]
GO:0019770	IgG receptor activity	6.35e-07	0.000933	136.7	15493	4	85	3	[Fcgr3 - fc receptor, igg, low affinity iii, Fcgr1 - fc receptor, igg, high affinity i, Fcgr2b - fc receptor, igg, low affinity iib]
GO:0060089	molecular transducer activity	6.88e-07	0.000758	4.06	15493	764	85	17	[Ccr5 - chemokine (c-c motif) receptor 5, P2ry13 - purinergic receptor p2y, g-protein coupled 13, C3ar1 - complement component 3a receptor 1, Cd48 - cd48 antigen, Fcgr3 - fc receptor, igg, low affinity iii, Emr1 - egf-like module containing, mucin-like, hormone receptor-like sequence 1, Fcgr2b - fc receptor, igg, low affinity iib, Hpgd - hydroxyprostaglandin dehydrogenase 15 (nad), Tlr1 - toll-li…
GO:0019763	immunoglobulin receptor activity	1.58e-06	0.00139	109.36	15493	5	85	3	[Fcgr1 - fc receptor, igg, high affinity i, Fcgr3 - fc receptor, igg, low affinity iii, Fcgr2b - fc receptor, igg, low affinity iib]
GO:0042379	chemokine receptor binding	1.68e-06	0.00123	24.63	15493	37	85	5	[Ccl9 - chemokine (c-c motif) ligand 9, Cxcl10 - chemokine (c-x-c motif) ligand 10, Ccl3 - chemokine (c-c motif) ligand 3, Ccl4 - chemokine (c-c motif) ligand 4, Ccl6 - chemokine (c-c motif) ligand 6]
GO:0005125	cytokine activity	2.08e-06	0.00131	11.81	15493	108	85	7	[Lif - leukemia inhibitory factor, Ccl9 - chemokine (c-c motif) ligand 9, Cxcl10 - chemokine (c-x-c motif) ligand 10, Ccl3 - chemokine (c-c motif) ligand 3, Ccl4 - chemokine (c-c motif) ligand 4, Cmtm3 - cklf-like marvel transmembrane domain containing 3, Ccl6 - chemokine (c-c motif) ligand 6]
GO:0005102	signaling receptor binding	2.44e-06	0.00134	3.08	15493	1242	85	21	[Itgax - integrin alpha x, Fcgr3 - fc receptor, igg, low affinity iii, Dock2 - dedicator of cyto-kinesis 2, Tlr1 - toll-like receptor 1, S100a13 - s100 calcium binding protein a13, Fgr - gardner-rasheed feline sarcoma viral (fgr) oncogene homolog, S100a4 - s100 calcium binding protein a4, Lag3 - lymphocyte-activation gene 3, Pik3cg - phosphoinositide-3-kinase, catalytic, gamma polypeptide, Lif - …
GO:0019864	IgG binding	3.15e-06	0.00154	91.14	15493	6	85	3	[Fcgr1 - fc receptor, igg, high affinity i, Fcgr3 - fc receptor, igg, low affinity iii, Fcgr2b - fc receptor, igg, low affinity iib]
GO:0048020	CCR chemokine receptor binding	8.25e-06	0.00363	30.38	15493	24	85	4	[Ccl9 - chemokine (c-c motif) ligand 9, Ccl3 - chemokine (c-c motif) ligand 3, Ccl4 - chemokine (c-c motif) ligand 4, Ccl6 - chemokine (c-c motif) ligand 6]
GO:0004888	transmembrane signaling receptor activity	1.6e-05	0.00641	4.07	15493	582	85	13	[P2ry13 - purinergic receptor p2y, g-protein coupled 13, C3ar1 - complement component 3a receptor 1, Ccr5 - chemokine (c-c motif) receptor 5, Emr1 - egf-like module containing, mucin-like, hormone receptor-like sequence 1, Fcgr3 - fc receptor, igg, low affinity iii, Fcgr2b - fc receptor, igg, low affinity iib, Hpgd - hydroxyprostaglandin dehydrogenase 15 (nad), Tlr1 - toll-like receptor 1, Osmr -…
GO:0005515	protein binding	1.98e-05	0.00727	1.46	15493	7631	85	61	[Apbb1ip - amyloid beta (a4) precursor protein-binding, family b, member 1 interacting protein, Cd48 - cd48 antigen, Ikzf1 - ikaros family zinc finger 1, Aif1 - allograft inflammatory factor 1, Tlr1 - toll-like receptor 1, Osmr - oncostatin m receptor, Pik3cg - phosphoinositide-3-kinase, catalytic, gamma polypeptide, Lif - leukemia inhibitory factor, Fcgr1 - fc receptor, igg, high affinity i, Cd8…
GO:0019865	immunoglobulin binding	5.55e-05	0.0188	39.06	15493	14	85	3	[Fcgr1 - fc receptor, igg, high affinity i, Fcgr3 - fc receptor, igg, low affinity iii, Fcgr2b - fc receptor, igg, low affinity iib]
GO:0005126	cytokine receptor binding	9.68e-05	0.0305	6.54	15493	195	85	7	[Lif - leukemia inhibitory factor, Ccl9 - chemokine (c-c motif) ligand 9, Cxcl10 - chemokine (c-x-c motif) ligand 10, Lyn - yamaguchi sarcoma viral (v-yes-1) oncogene homolog, Ccl3 - chemokine (c-c motif) ligand 3, Ccl4 - chemokine (c-c motif) ligand 4, Ccl6 - chemokine (c-c motif) ligand 6]
GO:0042802	identical protein binding	0.000127	0.0374	2.31	15493	1739	85	22	[Serpinf2 - serine (or cysteine) peptidase inhibitor, clade f, member 2, Olr1 - oxidized low density lipoprotein (lectin-like) receptor 1, Hpgd - hydroxyprostaglandin dehydrogenase 15 (nad), S100a13 - s100 calcium binding protein a13, Tlr1 - toll-like receptor 1, B2m - beta-2 microglobulin, S100a4 - s100 calcium binding protein a4, Cst7 - cystatin f (leukocystatin), Plek - pleckstrin, Ifit3 - int…
GO:0034987	immunoglobulin receptor binding	0.00044	0.121	60.76	15493	6	85	2	[Fcgr3 - fc receptor, igg, low affinity iii, Fgr - gardner-rasheed feline sarcoma viral (fgr) oncogene homolog]
GO:0033691	sialic acid binding	0.000614	0.159	52.08	15493	7	85	2	[Cd22 - cd22 antigen, Siglec5 - sialic acid binding ig-like lectin 5]
GO:0050786	RAGE receptor binding	0.000614	0.15	52.08	15493	7	85	2	[S100a13 - s100 calcium binding protein a13, S100a4 - s100 calcium binding protein a4]
GO:0048018	receptor ligand activity	0.000656	0.152	4.78	15493	267	85	7	[Lif - leukemia inhibitory factor, Ccl9 - chemokine (c-c motif) ligand 9, Cxcl10 - chemokine (c-x-c motif) ligand 10, Ccl3 - chemokine (c-c motif) ligand 3, Ccl4 - chemokine (c-c motif) ligand 4, Cmtm3 - cklf-like marvel transmembrane domain containing 3, Ccl6 - chemokine (c-c motif) ligand 6]
GO:0030246	carbohydrate binding	0.000805	0.178	5.47	15493	200	85	6	[Olr1 - oxidized low density lipoprotein (lectin-like) receptor 1, C4b - complement component 4b (chido blood group), Cd22 - cd22 antigen, Siglec5 - sialic acid binding ig-like lectin 5, Endou - endonuclease, polyu-specific, Hexb - hexosaminidase b]
GO:0001608	G protein-coupled nucleotide receptor activity	0.000815	0.171	45.57	15493	8	85	2	[P2ry13 - purinergic receptor p2y, g-protein coupled 13, Gpr34 - g protein-coupled receptor 34]
GO:0045028	G protein-coupled purinergic nucleotide receptor activity	0.000815	0.163	45.57	15493	8	85	2	[P2ry13 - purinergic receptor p2y, g-protein coupled 13, Gpr34 - g protein-coupled receptor 34]

## Sheet: GOCOMPONENT
GO Term	Description	P-value	FDR q-value	Enrichment	N	B	n	b	Genes
GO:0009897	external side of plasma membrane	1.72e-09	3.33e-06	9.04	15493	262	85	13	[Itgax - integrin alpha x, Ccr5 - chemokine (c-c motif) receptor 5, Cd48 - cd48 antigen, Fcgr3 - fc receptor, igg, low affinity iii, Emr1 - egf-like module containing, mucin-like, hormone receptor-like sequence 1, Fcgr2b - fc receptor, igg, low affinity iib, B2m - beta-2 microglobulin, Osmr - oncostatin m receptor, Lag3 - lymphocyte-activation gene 3, Pdcd1 - programmed cell death 1, Fcgr1 - fc r…
GO:0098552	side of membrane	2.6e-09	2.52e-06	7.8	15493	327	85	14	[Itgax - integrin alpha x, Ccr5 - chemokine (c-c motif) receptor 5, Cd48 - cd48 antigen, Fcgr3 - fc receptor, igg, low affinity iii, Emr1 - egf-like module containing, mucin-like, hormone receptor-like sequence 1, Fcgr2b - fc receptor, igg, low affinity iib, B2m - beta-2 microglobulin, Osmr - oncostatin m receptor, Lag3 - lymphocyte-activation gene 3, Pdcd1 - programmed cell death 1, Fcgr1 - fc r…
GO:0005576	extracellular region	2.46e-08	1.59e-05	3.87	15493	1035	85	22	[Serpinf2 - serine (or cysteine) peptidase inhibitor, clade f, member 2, Olr1 - oxidized low density lipoprotein (lectin-like) receptor 1, C4b - complement component 4b (chido blood group), Fcgr2b - fc receptor, igg, low affinity iib, Havcr2 - hepatitis a virus cellular receptor 2, S100a13 - s100 calcium binding protein a13, B2m - beta-2 microglobulin, Cst7 - cystatin f (leukocystatin), Endou - e…
GO:0016020	membrane	4.69e-08	2.27e-05	1.7	15493	6416	85	60	[Apbb1ip - amyloid beta (a4) precursor protein-binding, family b, member 1 interacting protein, Cd48 - cd48 antigen, Emr1 - egf-like module containing, mucin-like, hormone receptor-like sequence 1, Aif1 - allograft inflammatory factor 1, Tlr1 - toll-like receptor 1, Osmr - oncostatin m receptor, Pik3cg - phosphoinositide-3-kinase, catalytic, gamma polypeptide, Fcgr1 - fc receptor, igg, high affin…
GO:0044425	membrane part	2.92e-07	0.000113	1.84	15493	4953	85	50	[Apbb1ip - amyloid beta (a4) precursor protein-binding, family b, member 1 interacting protein, Cd48 - cd48 antigen, Emr1 - egf-like module containing, mucin-like, hormone receptor-like sequence 1, Aif1 - allograft inflammatory factor 1, Tlr1 - toll-like receptor 1, Osmr - oncostatin m receptor, Pik3cg - phosphoinositide-3-kinase, catalytic, gamma polypeptide, Fcgr1 - fc receptor, igg, high affin…
GO:0005886	plasma membrane	4.73e-07	0.000153	2.13	15493	3337	85	39	[Plin4 - perilipin 4, Anxa3 - annexin a3, Apbb1ip - amyloid beta (a4) precursor protein-binding, family b, member 1 interacting protein, Cd48 - cd48 antigen, Emr1 - egf-like module containing, mucin-like, hormone receptor-like sequence 1, Aif1 - allograft inflammatory factor 1, Tlr1 - toll-like receptor 1, Fgr - gardner-rasheed feline sarcoma viral (fgr) oncogene homolog, Cd180 - cd180 antigen, G…
GO:0005615	extracellular space	4.91e-07	0.000136	3.73	15493	929	85	19	[Serpinf2 - serine (or cysteine) peptidase inhibitor, clade f, member 2, C4b - complement component 4b (chido blood group), Hpgd - hydroxyprostaglandin dehydrogenase 15 (nad), S100a13 - s100 calcium binding protein a13, B2m - beta-2 microglobulin, Cst7 - cystatin f (leukocystatin), Cd180 - cd180 antigen, Hexb - hexosaminidase b, Lif - leukemia inhibitory factor, Ccl9 - chemokine (c-c motif) ligan…
GO:0044459	plasma membrane part	5.69e-06	0.00138	2.38	15493	2145	85	28	[Apbb1ip - amyloid beta (a4) precursor protein-binding, family b, member 1 interacting protein, Cd48 - cd48 antigen, Emr1 - egf-like module containing, mucin-like, hormone receptor-like sequence 1, Aif1 - allograft inflammatory factor 1, Havcr2 - hepatitis a virus cellular receptor 2, Tlr1 - toll-like receptor 1, Fgr - gardner-rasheed feline sarcoma viral (fgr) oncogene homolog, Osmr - oncostatin…
GO:0044421	extracellular region part	5.86e-06	0.00126	3.03	15493	1204	85	20	[Serpinf2 - serine (or cysteine) peptidase inhibitor, clade f, member 2, Anxa3 - annexin a3, C4b - complement component 4b (chido blood group), Hpgd - hydroxyprostaglandin dehydrogenase 15 (nad), S100a13 - s100 calcium binding protein a13, B2m - beta-2 microglobulin, Cst7 - cystatin f (leukocystatin), Cd180 - cd180 antigen, Hexb - hexosaminidase b, Lif - leukemia inhibitory factor, Ccl9 - chemoki…
GO:0031224	intrinsic component of membrane	8.63e-05	0.0167	1.78	15493	3787	85	37	[Cd48 - cd48 antigen, Emr1 - egf-like module containing, mucin-like, hormone receptor-like sequence 1, Havcr2 - hepatitis a virus cellular receptor 2, Tlr1 - toll-like receptor 1, Siglec5 - sialic acid binding ig-like lectin 5, Osmr - oncostatin m receptor, Cd180 - cd180 antigen, Lag3 - lymphocyte-activation gene 3, Pdcd1 - programmed cell death 1, Fcgr1 - fc receptor, igg, high affinity i, Cd84 …
GO:0098802	plasma membrane receptor complex	0.000264	0.0465	6.75	15493	162	85	6	[Itgax - integrin alpha x, Apbb1ip - amyloid beta (a4) precursor protein-binding, family b, member 1 interacting protein, Lyn - yamaguchi sarcoma viral (v-yes-1) oncogene homolog, Tlr1 - toll-like receptor 1, B2m - beta-2 microglobulin, Osmr - oncostatin m receptor]
GO:0009986	cell surface	0.000287	0.0464	3.5	15493	573	85	11	[Itgax - integrin alpha x, Serpinf2 - serine (or cysteine) peptidase inhibitor, clade f, member 2, Ccr5 - chemokine (c-c motif) receptor 5, Ly9 - lymphocyte antigen 9, Fcgr3 - fc receptor, igg, low affinity iii, Cd22 - cd22 antigen, Fcgr2b - fc receptor, igg, low affinity iib, Havcr2 - hepatitis a virus cellular receptor 2, Tyrobp - tyro protein tyrosine kinase binding protein, Sdc4 - syndecan 4,…
GO:0044216	other organism cell	0.000294	0.0439	72.91	15493	5	85	2	[C4b - complement component 4b (chido blood group), Top2a - topoisomerase (dna) ii alpha]
GO:0032587	ruffle membrane	0.000497	0.0689	10.88	15493	67	85	4	[Fam107a - family with sequence similarity 107, member a, Aif1 - allograft inflammatory factor 1, Fgr - gardner-rasheed feline sarcoma viral (fgr) oncogene homolog, Plek - pleckstrin]
GO:0016021	integral component of membrane	0.000541	0.07	1.7	15493	3654	85	34	[Emr1 - egf-like module containing, mucin-like, hormone receptor-like sequence 1, Havcr2 - hepatitis a virus cellular receptor 2, Tlr1 - toll-like receptor 1, Siglec5 - sialic acid binding ig-like lectin 5, Cd180 - cd180 antigen, Osmr - oncostatin m receptor, Lag3 - lymphocyte-activation gene 3, Pdcd1 - programmed cell death 1, Fcgr1 - fc receptor, igg, high affinity i, Cd84 - cd84 antigen, Cybrd…
GO:0043235	receptor complex	0.000689	0.0835	4.14	15493	352	85	8	[Itgax - integrin alpha x, Olr1 - oxidized low density lipoprotein (lectin-like) receptor 1, Tlr7 - toll-like receptor 7, Apbb1ip - amyloid beta (a4) precursor protein-binding, family b, member 1 interacting protein, Lyn - yamaguchi sarcoma viral (v-yes-1) oncogene homolog, Tlr1 - toll-like receptor 1, B2m - beta-2 microglobulin, Osmr - oncostatin m receptor]
GO:0045335	phagocytic vesicle	0.000972	0.111	9.11	15493	80	85	4	[Tlr7 - toll-like receptor 7, Irgm1 - immunity-related gtpase family m member 1, Mpeg1 - macrophage expressed gene 1, Tlr1 - toll-like receptor 1]
