# Supplementary material for: Genome-wide transcriptomics identifies an early preclinical signature of prion infection
Source: PLoS Pathog. 2020 Jun 29;16(6):e1008653. doi: 10.1371/journal.ppat.1008653 (PMC7360066; doi:10.1371/journal.ppat.1008653)
Supplement: S5 Table — Gene Ontology analysis of terms related to biological processes, molecular function and cellular localization. 440 genes (435 of which were in the database) were upregulated from 18 wpi onwards and were assessed for GO term enrichment compared to 16,127 expressed genes (15,493 of which were in the database). (XLSX) [file ppat.1008653.s015.xlsx]

## Sheet: GOPROCESS
GO Term	Description	P-value	FDR q-value	Enrichment	N	B	n	b	Genes
GO:0002376	immune system process	1.01e-96	1.53e-92	5.9	15493	1105	435	183	[Apbb1ip - amyloid beta (a4) precursor protein-binding, family b, member 1 interacting protein, H2-T24 - histocompatibility 2, t region locus 24, Hsd3b7 - hydroxy-delta-5-steroid dehydrogenase, 3 beta- and steroid delta-isomerase 7, Ikzf1 - ikaros family zinc finger 1, Ifih1 - interferon induced with helicase c domain 1, Oas1a - 2'-5' oligoadenylate synthetase 1a, Unc93b1 - unc-93 homolog b1 (c. …
GO:0006952	defense response	4.19e-70	3.17e-66	6.45	15493	712	435	129	[Ifih1 - interferon induced with helicase c domain 1, Ptgs1 - prostaglandin-endoperoxide synthase 1, Oas1a - 2'-5' oligoadenylate synthetase 1a, Unc93b1 - unc-93 homolog b1 (c. elegans), Ddx58 - dead (asp-glu-ala-asp) box polypeptide 58, Oas2 - 2'-5' oligoadenylate synthetase 2, Pik3cg - phosphoinositide-3-kinase, catalytic, gamma polypeptide, Rtp4 - receptor transporter protein 4, Fcgr1 - fc rec…
GO:0006955	immune response	1.74e-63	8.8e-60	7.08	15493	553	435	110	[H2-T24 - histocompatibility 2, t region locus 24, Ifih1 - interferon induced with helicase c domain 1, Unc93b1 - unc-93 homolog b1 (c. elegans), Ddx58 - dead (asp-glu-ala-asp) box polypeptide 58, Oas2 - 2'-5' oligoadenylate synthetase 2, Fcgr1 - fc receptor, igg, high affinity i, H2-Q4 - histocompatibility 2, q region locus 4, Fcer1g - fc receptor, ige, high affinity i, gamma polypeptide, Axl - …
GO:0002682	regulation of immune system process	3.61e-61	1.37e-57	4.82	15493	1056	435	143	[Rasal3 - ras protein activator like 3, H2-T24 - histocompatibility 2, t region locus 24, Ikzf1 - ikaros family zinc finger 1, Ifih1 - interferon induced with helicase c domain 1, Gsn - gelsolin, Unc93b1 - unc-93 homolog b1 (c. elegans), Ddx58 - dead (asp-glu-ala-asp) box polypeptide 58, Samsn1 - sam domain, sh3 domain and nuclear localization signals, 1, H2-Ob - histocompatibility 2, o region be…
GO:0043207	response to external biotic stimulus	4.83e-50	1.46e-46	5.81	15493	625	435	102	[Abca1 - atp-binding cassette, sub-family a (abc1), member 1, Ifih1 - interferon induced with helicase c domain 1, Oas1a - 2'-5' oligoadenylate synthetase 1a, Unc93b1 - unc-93 homolog b1 (c. elegans), Ddx58 - dead (asp-glu-ala-asp) box polypeptide 58, Oas2 - 2'-5' oligoadenylate synthetase 2, Rtp4 - receptor transporter protein 4, Fcgr1 - fc receptor, igg, high affinity i, Fcer1g - fc receptor, i…
GO:0009607	response to biotic stimulus	1.02e-48	2.58e-45	5.63	15493	645	435	102	[Abca1 - atp-binding cassette, sub-family a (abc1), member 1, Ifih1 - interferon induced with helicase c domain 1, Oas1a - 2'-5' oligoadenylate synthetase 1a, Unc93b1 - unc-93 homolog b1 (c. elegans), Ddx58 - dead (asp-glu-ala-asp) box polypeptide 58, Oas2 - 2'-5' oligoadenylate synthetase 2, Rtp4 - receptor transporter protein 4, Fcgr1 - fc receptor, igg, high affinity i, Fcer1g - fc receptor, i…
GO:0002684	positive regulation of immune system process	6.41e-47	1.39e-43	5.33	15493	688	435	103	[Rasal3 - ras protein activator like 3, H2-T24 - histocompatibility 2, t region locus 24, Ikzf1 - ikaros family zinc finger 1, Ifih1 - interferon induced with helicase c domain 1, Unc93b1 - unc-93 homolog b1 (c. elegans), Ddx58 - dead (asp-glu-ala-asp) box polypeptide 58, Fcgr1 - fc receptor, igg, high affinity i, H2-Q4 - histocompatibility 2, q region locus 4, Fcer1g - fc receptor, ige, high aff…
GO:0002252	immune effector process	1.24e-46	2.35e-43	8	15493	334	435	75	[Gpam - glycerol-3-phosphate acyltransferase, mitochondrial, Apbb1ip - amyloid beta (a4) precursor protein-binding, family b, member 1 interacting protein, Ifih1 - interferon induced with helicase c domain 1, Oas1a - 2'-5' oligoadenylate synthetase 1a, Unc93b1 - unc-93 homolog b1 (c. elegans), Ddx58 - dead (asp-glu-ala-asp) box polypeptide 58, Oas2 - 2'-5' oligoadenylate synthetase 2, Cd86 - cd86…
GO:0050776	regulation of immune response	3.52e-46	5.93e-43	5.77	15493	586	435	95	[H2-T24 - histocompatibility 2, t region locus 24, Cd48 - cd48 antigen, Cd44 - cd44 antigen, Bcl2a1d - b cell leukemia/lymphoma 2 related protein a1d, Ifih1 - interferon induced with helicase c domain 1, Cmklr1 - chemokine-like receptor 1, Tlr1 - toll-like receptor 1, Unc93b1 - unc-93 homolog b1 (c. elegans), Ddx58 - dead (asp-glu-ala-asp) box polypeptide 58, Samsn1 - sam domain, sh3 domain and n…
GO:0051707	response to other organism	4.3e-45	6.51e-42	6.45	15493	469	435	85	[Gpam - glycerol-3-phosphate acyltransferase, mitochondrial, Ifih1 - interferon induced with helicase c domain 1, Oas1a - 2'-5' oligoadenylate synthetase 1a, Unc93b1 - unc-93 homolog b1 (c. elegans), Ddx58 - dead (asp-glu-ala-asp) box polypeptide 58, Car5b - carbonic anhydrase 5b, mitochondrial, Cd37 - cd37 antigen, Oas2 - 2'-5' oligoadenylate synthetase 2, Cd86 - cd86 antigen, Serpina3n - serine…
GO:0098542	defense response to other organism	1.53e-43	2.1e-40	8.35	15493	290	435	68	[Gpam - glycerol-3-phosphate acyltransferase, mitochondrial, Ifih1 - interferon induced with helicase c domain 1, Oas1a - 2'-5' oligoadenylate synthetase 1a, Unc93b1 - unc-93 homolog b1 (c. elegans), Ddx58 - dead (asp-glu-ala-asp) box polypeptide 58, Cd37 - cd37 antigen, Oas2 - 2'-5' oligoadenylate synthetase 2, Cd86 - cd86 antigen, Fcgr1 - fc receptor, igg, high affinity i, Rtp4 - receptor trans…
GO:0045087	innate immune response	9.04e-41	1.14e-37	7.94	15493	296	435	66	[Ifih1 - interferon induced with helicase c domain 1, Tlr1 - toll-like receptor 1, Unc93b1 - unc-93 homolog b1 (c. elegans), Ddx58 - dead (asp-glu-ala-asp) box polypeptide 58, Oas2 - 2'-5' oligoadenylate synthetase 2, Fcgr1 - fc receptor, igg, high affinity i, Cd84 - cd84 antigen, Fcer1g - fc receptor, ige, high affinity i, gamma polypeptide, Axl - axl receptor tyrosine kinase, Parp14 - poly (adp…
GO:0050896	response to stimulus	1.9e-40	2.22e-37	2.19	15493	3819	435	235	[H2-T24 - histocompatibility 2, t region locus 24, Abca1 - atp-binding cassette, sub-family a (abc1), member 1, Ptgs1 - prostaglandin-endoperoxide synthase 1, Gsn - gelsolin, Oas1a - 2'-5' oligoadenylate synthetase 1a, Capg - capping protein (actin filament), gelsolin-like, Unc93b1 - unc-93 homolog b1 (c. elegans), Timp4 - tissue inhibitor of metalloproteinase 4, Oas2 - 2'-5' oligoadenylate synth…
GO:0051704	multi-organism process	3.68e-40	3.98e-37	4.77	15493	732	435	98	[Ifih1 - interferon induced with helicase c domain 1, Oas1a - 2'-5' oligoadenylate synthetase 1a, Unc93b1 - unc-93 homolog b1 (c. elegans), Ddx58 - dead (asp-glu-ala-asp) box polypeptide 58, Oas2 - 2'-5' oligoadenylate synthetase 2, Rtp4 - receptor transporter protein 4, Fcgr1 - fc receptor, igg, high affinity i, Fcer1g - fc receptor, ige, high affinity i, gamma polypeptide, Axl - axl receptor ty…
GO:0006954	inflammatory response	7.36e-37	7.43e-34	7.7	15493	282	435	61	[Cd44 - cd44 antigen, Ptgs1 - prostaglandin-endoperoxide synthase 1, Cmklr1 - chemokine-like receptor 1, Tlr1 - toll-like receptor 1, Il1a - interleukin 1 alpha, Pik3cg - phosphoinositide-3-kinase, catalytic, gamma polypeptide, Serpina3n - serine (or cysteine) peptidase inhibitor, clade a, member 3n, Fcgr1 - fc receptor, igg, high affinity i, Axl - axl receptor tyrosine kinase, Cd68 - cd68 antige…
GO:0001775	cell activation	1.83e-35	1.74e-32	6.02	15493	420	435	71	[Apbb1ip - amyloid beta (a4) precursor protein-binding, family b, member 1 interacting protein, Rhoh - ras homolog gene family, member h, Ikzf1 - ikaros family zinc finger 1, Cd48 - cd48 antigen, Bcl2a1d - b cell leukemia/lymphoma 2 related protein a1d, Cd44 - cd44 antigen, Aif1 - allograft inflammatory factor 1, Tlr1 - toll-like receptor 1, Entpd2 - ectonucleoside triphosphate diphosphohydrolase…
GO:0050778	positive regulation of immune response	8.07e-35	7.19e-32	6.1	15493	403	435	69	[H2-T24 - histocompatibility 2, t region locus 24, Bcl2a1d - b cell leukemia/lymphoma 2 related protein a1d, Cd44 - cd44 antigen, Ifih1 - interferon induced with helicase c domain 1, Cmklr1 - chemokine-like receptor 1, Tlr1 - toll-like receptor 1, Unc93b1 - unc-93 homolog b1 (c. elegans), Ddx58 - dead (asp-glu-ala-asp) box polypeptide 58, Gpld1 - glycosylphosphatidylinositol specific phospholipas…
GO:0045321	leukocyte activation	2.82e-34	2.37e-31	6.32	15493	372	435	66	[Apbb1ip - amyloid beta (a4) precursor protein-binding, family b, member 1 interacting protein, Rhoh - ras homolog gene family, member h, Cd48 - cd48 antigen, Ikzf1 - ikaros family zinc finger 1, Bcl2a1d - b cell leukemia/lymphoma 2 related protein a1d, Cd44 - cd44 antigen, Aif1 - allograft inflammatory factor 1, Tlr1 - toll-like receptor 1, Cd86 - cd86 antigen, Fcer1g - fc receptor, ige, high af…
GO:0001817	regulation of cytokine production	3.88e-34	3.09e-31	5.09	15493	553	435	79	[Gpam - glycerol-3-phosphate acyltransferase, mitochondrial, F11r - f11 receptor, Aif1 - allograft inflammatory factor 1, Ifih1 - interferon induced with helicase c domain 1, Cmklr1 - chemokine-like receptor 1, Tlr1 - toll-like receptor 1, Il1a - interleukin 1 alpha, Unc93b1 - unc-93 homolog b1 (c. elegans), Ddx58 - dead (asp-glu-ala-asp) box polypeptide 58, Cd84 - cd84 antigen, Fcer1g - fc recep…
GO:0009605	response to external stimulus	1.31e-32	9.95e-30	3.59	15493	1062	435	107	[Abca1 - atp-binding cassette, sub-family a (abc1), member 1, Ifih1 - interferon induced with helicase c domain 1, Oas1a - 2'-5' oligoadenylate synthetase 1a, Unc93b1 - unc-93 homolog b1 (c. elegans), Ddx58 - dead (asp-glu-ala-asp) box polypeptide 58, Oas2 - 2'-5' oligoadenylate synthetase 2, Rtp4 - receptor transporter protein 4, Fcgr1 - fc receptor, igg, high affinity i, Fcer1g - fc receptor, i…
GO:0048584	positive regulation of response to stimulus	2.4e-32	1.73e-29	2.83	15493	1776	435	141	[H2-T24 - histocompatibility 2, t region locus 24, Ifih1 - interferon induced with helicase c domain 1, Gsn - gelsolin, Unc93b1 - unc-93 homolog b1 (c. elegans), Ddx58 - dead (asp-glu-ala-asp) box polypeptide 58, Pik3cg - phosphoinositide-3-kinase, catalytic, gamma polypeptide, Fcgr1 - fc receptor, igg, high affinity i, Fcer1g - fc receptor, ige, high affinity i, gamma polypeptide, H2-Q4 - histoc…
GO:0002274	myeloid leukocyte activation	5.01e-30	3.45e-27	12.99	15493	96	435	35	[Anxa3 - annexin a3, Rhoh - ras homolog gene family, member h, Cd48 - cd48 antigen, Aif1 - allograft inflammatory factor 1, Havcr2 - hepatitis a virus cellular receptor 2, Tlr1 - toll-like receptor 1, Trem2 - triggering receptor expressed on myeloid cells 2, Myo1f - myosin if, Fcer1g - fc receptor, ige, high affinity i, gamma polypeptide, Ltbr - lymphotoxin b receptor, Cx3cr1 - chemokine (c-x3-c)…
GO:0006950	response to stress	1.61e-29	1.06e-26	2.49	15493	2221	435	155	[Ifih1 - interferon induced with helicase c domain 1, Ptgs1 - prostaglandin-endoperoxide synthase 1, Oas1a - 2'-5' oligoadenylate synthetase 1a, Unc93b1 - unc-93 homolog b1 (c. elegans), Ddx58 - dead (asp-glu-ala-asp) box polypeptide 58, Oas2 - 2'-5' oligoadenylate synthetase 2, Pik3cg - phosphoinositide-3-kinase, catalytic, gamma polypeptide, Rtp4 - receptor transporter protein 4, Fcgr1 - fc rec…
GO:0009617	response to bacterium	6.99e-29	4.41e-26	7.04	15493	258	435	51	[Car5b - carbonic anhydrase 5b, mitochondrial, Oas2 - 2'-5' oligoadenylate synthetase 2, Serpina3n - serine (or cysteine) peptidase inhibitor, clade a, member 3n, Fcgr1 - fc receptor, igg, high affinity i, Fcer1g - fc receptor, ige, high affinity i, gamma polypeptide, Slamf8 - slam family member 8, Pycard - pyd and card domain containing, Tnfrsf1a - tumor necrosis factor receptor superfamily, mem…
GO:0001819	positive regulation of cytokine production	2.68e-28	1.63e-25	5.85	15493	353	435	58	[Aif1 - allograft inflammatory factor 1, Ifih1 - interferon induced with helicase c domain 1, Tlr1 - toll-like receptor 1, Il1a - interleukin 1 alpha, Unc93b1 - unc-93 homolog b1 (c. elegans), Ddx58 - dead (asp-glu-ala-asp) box polypeptide 58, Cd84 - cd84 antigen, Fcer1g - fc receptor, ige, high affinity i, gamma polypeptide, Pycard - pyd and card domain containing, Tnfrsf1a - tumor necrosis fact…
GO:0009615	response to virus	6.77e-27	3.94e-24	8.02	15493	191	435	43	[Gpam - glycerol-3-phosphate acyltransferase, mitochondrial, Slfn8 - schlafen 8, Tmem173 - transmembrane protein 173, Ifih1 - interferon induced with helicase c domain 1, Bst2 - bone marrow stromal cell antigen 2, Trim30a - tripartite motif-containing 30a, Oas1a - 2'-5' oligoadenylate synthetase 1a, Unc93b1 - unc-93 homolog b1 (c. elegans), Ddx58 - dead (asp-glu-ala-asp) box polypeptide 58, Eif2a…
GO:0002253	activation of immune response	9.08e-27	5.1e-24	7.72	15493	203	435	44	[Pik3ap1 - phosphoinositide-3-kinase adaptor protein 1, Bcl2a1d - b cell leukemia/lymphoma 2 related protein a1d, Ptpn6 - protein tyrosine phosphatase, non-receptor type 6, Tmem173 - transmembrane protein 173, Ifih1 - interferon induced with helicase c domain 1, Havcr2 - hepatitis a virus cellular receptor 2, Cmklr1 - chemokine-like receptor 1, Tlr1 - toll-like receptor 1, Unc93b1 - unc-93 homolo…
GO:0048583	regulation of response to stimulus	1.07e-25	5.8e-23	2.06	15493	3204	435	185	[Rasal3 - ras protein activator like 3, H2-T24 - histocompatibility 2, t region locus 24, Abca1 - atp-binding cassette, sub-family a (abc1), member 1, Ifih1 - interferon induced with helicase c domain 1, Gsn - gelsolin, Unc93b1 - unc-93 homolog b1 (c. elegans), Ddx58 - dead (asp-glu-ala-asp) box polypeptide 58, Samsn1 - sam domain, sh3 domain and nuclear localization signals, 1, Hk3 - hexokinase …
GO:0031347	regulation of defense response	1.21e-25	6.33e-23	4.56	15493	516	435	66	[Cd44 - cd44 antigen, Ifih1 - interferon induced with helicase c domain 1, Tlr1 - toll-like receptor 1, Unc93b1 - unc-93 homolog b1 (c. elegans), Ddx58 - dead (asp-glu-ala-asp) box polypeptide 58, Cd37 - cd37 antigen, Pik3cg - phosphoinositide-3-kinase, catalytic, gamma polypeptide, Cd86 - cd86 antigen, Fcgr1 - fc receptor, igg, high affinity i, Fcer1g - fc receptor, ige, high affinity i, gamma p…
GO:0050865	regulation of cell activation	2.08e-24	1.05e-21	4.69	15493	463	435	61	[Rasal3 - ras protein activator like 3, Gpam - glycerol-3-phosphate acyltransferase, mitochondrial, Rhoh - ras homolog gene family, member h, F11r - f11 receptor, Ikzf1 - ikaros family zinc finger 1, Cd44 - cd44 antigen, Aif1 - allograft inflammatory factor 1, Gsn - gelsolin, Samsn1 - sam domain, sh3 domain and nuclear localization signals, 1, Cd37 - cd37 antigen, H2-Oa - histocompatibility 2, o …
GO:0051239	regulation of multicellular organismal process	2.4e-24	1.17e-21	2.15	15493	2737	435	165	[Hpgds - hematopoietic prostaglandin d synthase, Ikzf1 - ikaros family zinc finger 1, Abca1 - atp-binding cassette, sub-family a (abc1), member 1, Ifih1 - interferon induced with helicase c domain 1, Ptgs1 - prostaglandin-endoperoxide synthase 1, Unc93b1 - unc-93 homolog b1 (c. elegans), Ddx58 - dead (asp-glu-ala-asp) box polypeptide 58, Oas2 - 2'-5' oligoadenylate synthetase 2, H2-Oa - histocomp…
GO:0031349	positive regulation of defense response	2.44e-24	1.15e-21	6.42	15493	255	435	46	[Pik3ap1 - phosphoinositide-3-kinase adaptor protein 1, Ifih1 - interferon induced with helicase c domain 1, Tmem173 - transmembrane protein 173, Ctsc - cathepsin c, Havcr2 - hepatitis a virus cellular receptor 2, Tlr1 - toll-like receptor 1, Trem2 - triggering receptor expressed on myeloid cells 2, Unc93b1 - unc-93 homolog b1 (c. elegans), Ddx58 - dead (asp-glu-ala-asp) box polypeptide 58, Lag3 …
GO:0002764	immune response-regulating signaling pathway	6.4e-24	2.94e-21	8.34	15493	158	435	37	[Pik3ap1 - phosphoinositide-3-kinase adaptor protein 1, Bcl2a1d - b cell leukemia/lymphoma 2 related protein a1d, Ptpn6 - protein tyrosine phosphatase, non-receptor type 6, Tmem173 - transmembrane protein 173, Ifih1 - interferon induced with helicase c domain 1, Havcr2 - hepatitis a virus cellular receptor 2, Tlr1 - toll-like receptor 1, Cmklr1 - chemokine-like receptor 1, Unc93b1 - unc-93 homolo…
GO:0051607	defense response to virus	6.5e-24	2.9e-21	8.66	15493	148	435	36	[Gpam - glycerol-3-phosphate acyltransferase, mitochondrial, Slfn8 - schlafen 8, Tmem173 - transmembrane protein 173, Ifih1 - interferon induced with helicase c domain 1, Bst2 - bone marrow stromal cell antigen 2, Trim30a - tripartite motif-containing 30a, Oas1a - 2'-5' oligoadenylate synthetase 1a, Unc93b1 - unc-93 homolog b1 (c. elegans), Ddx58 - dead (asp-glu-ala-asp) box polypeptide 58, Eif2a…
GO:0002757	immune response-activating signal transduction	1.07e-23	4.64e-21	8.55	15493	150	435	36	[Pik3ap1 - phosphoinositide-3-kinase adaptor protein 1, Bcl2a1d - b cell leukemia/lymphoma 2 related protein a1d, Tmem173 - transmembrane protein 173, Ptpn6 - protein tyrosine phosphatase, non-receptor type 6, Ifih1 - interferon induced with helicase c domain 1, Havcr2 - hepatitis a virus cellular receptor 2, Tlr1 - toll-like receptor 1, Cmklr1 - chemokine-like receptor 1, Unc93b1 - unc-93 homolo…
GO:0002694	regulation of leukocyte activation	3.18e-23	1.34e-20	4.78	15493	425	435	57	[Rasal3 - ras protein activator like 3, Gpam - glycerol-3-phosphate acyltransferase, mitochondrial, Rhoh - ras homolog gene family, member h, Ikzf1 - ikaros family zinc finger 1, Cd44 - cd44 antigen, Aif1 - allograft inflammatory factor 1, Gsn - gelsolin, Samsn1 - sam domain, sh3 domain and nuclear localization signals, 1, Cd37 - cd37 antigen, H2-Oa - histocompatibility 2, o region alpha locus, C…
GO:0042742	defense response to bacterium	2.64e-22	1.08e-19	8.84	15493	133	435	33	[Anxa3 - annexin a3, Irf8 - interferon regulatory factor 8, Havcr2 - hepatitis a virus cellular receptor 2, Gbp3 - guanylate binding protein 3, Trem2 - triggering receptor expressed on myeloid cells 2, Fgr - gardner-rasheed feline sarcoma viral (fgr) oncogene homolog, Myo1f - myosin if, Hck - hemopoietic cell kinase, Cxcl13 - chemokine (c-x-c motif) ligand 13, Isg15 - isg15 ubiquitin-like modifie…
GO:0051240	positive regulation of multicellular organismal process	3.19e-22	1.27e-19	2.54	15493	1642	435	117	[Abca1 - atp-binding cassette, sub-family a (abc1), member 1, Ikzf1 - ikaros family zinc finger 1, Ifih1 - interferon induced with helicase c domain 1, Ptgs1 - prostaglandin-endoperoxide synthase 1, Unc93b1 - unc-93 homolog b1 (c. elegans), Ddx58 - dead (asp-glu-ala-asp) box polypeptide 58, Fcer1g - fc receptor, ige, high affinity i, gamma polypeptide, Axl - axl receptor tyrosine kinase, Ucp2 - u…
GO:0032101	regulation of response to external stimulus	3.7e-22	1.44e-19	3.8	15493	647	435	69	[F11r - f11 receptor, Cd44 - cd44 antigen, Aif1 - allograft inflammatory factor 1, Cmklr1 - chemokine-like receptor 1, Ddx58 - dead (asp-glu-ala-asp) box polypeptide 58, Cd37 - cd37 antigen, Pik3cg - phosphoinositide-3-kinase, catalytic, gamma polypeptide, Cd9 - cd9 antigen, Fcgr1 - fc receptor, igg, high affinity i, Cd84 - cd84 antigen, Fcer1g - fc receptor, ige, high affinity i, gamma polypepti…
GO:0002697	regulation of immune effector process	4.77e-21	1.81e-18	5.26	15493	318	435	47	[H2-T24 - histocompatibility 2, t region locus 24, Tmem173 - transmembrane protein 173, Ptpn6 - protein tyrosine phosphatase, non-receptor type 6, Havcr2 - hepatitis a virus cellular receptor 2, Ddx58 - dead (asp-glu-ala-asp) box polypeptide 58, Fgr - gardner-rasheed feline sarcoma viral (fgr) oncogene homolog, Parp3 - poly (adp-ribose) polymerase family, member 3, Cd37 - cd37 antigen, Lag3 - lym…
GO:0002703	regulation of leukocyte mediated immunity	5.39e-21	1.99e-18	7.2	15493	178	435	36	[H2-T24 - histocompatibility 2, t region locus 24, Ptpn6 - protein tyrosine phosphatase, non-receptor type 6, Havcr2 - hepatitis a virus cellular receptor 2, Ddx58 - dead (asp-glu-ala-asp) box polypeptide 58, Fgr - gardner-rasheed feline sarcoma viral (fgr) oncogene homolog, Parp3 - poly (adp-ribose) polymerase family, member 3, Lag3 - lymphocyte-activation gene 3, Vav1 - vav 1 oncogene, Fcgr1 - …
GO:0048518	positive regulation of biological process	1.69e-20	6.11e-18	1.65	15493	5044	435	234	[Rasal3 - ras protein activator like 3, H2-T24 - histocompatibility 2, t region locus 24, Apbb1ip - amyloid beta (a4) precursor protein-binding, family b, member 1 interacting protein, Ikzf1 - ikaros family zinc finger 1, Abca1 - atp-binding cassette, sub-family a (abc1), member 1, Ptgs1 - prostaglandin-endoperoxide synthase 1, Gsn - gelsolin, Unc93b1 - unc-93 homolog b1 (c. elegans), Fcgr1 - fc …
GO:0032675	regulation of interleukin-6 production	1.81e-20	6.38e-18	8.49	15493	130	435	31	[Aif1 - allograft inflammatory factor 1, Ptpn6 - protein tyrosine phosphatase, non-receptor type 6, Ifih1 - interferon induced with helicase c domain 1, Trim30a - tripartite motif-containing 30a, Havcr2 - hepatitis a virus cellular receptor 2, Tlr1 - toll-like receptor 1, Trem2 - triggering receptor expressed on myeloid cells 2, Unc93b1 - unc-93 homolog b1 (c. elegans), Il1a - interleukin 1 alpha…
GO:0002683	negative regulation of immune system process	1.89e-20	6.5e-18	4.68	15493	388	435	51	[Gpam - glycerol-3-phosphate acyltransferase, mitochondrial, Cd44 - cd44 antigen, Samsn1 - sam domain, sh3 domain and nuclear localization signals, 1, Cd37 - cd37 antigen, H2-Ob - histocompatibility 2, o region beta locus, H2-Oa - histocompatibility 2, o region alpha locus, Cd86 - cd86 antigen, Cd84 - cd84 antigen, Fcer1g - fc receptor, ige, high affinity i, gamma polypeptide, Mafb - v-maf muscul…
GO:0002237	response to molecule of bacterial origin	1.18e-19	3.96e-17	6.18	15493	219	435	38	[Irf8 - interferon regulatory factor 8, Abca1 - atp-binding cassette, sub-family a (abc1), member 1, Plscr2 - phospholipid scramblase 2, Havcr2 - hepatitis a virus cellular receptor 2, Tlr1 - toll-like receptor 1, Trem2 - triggering receptor expressed on myeloid cells 2, Il1a - interleukin 1 alpha, Eif2ak2 - eukaryotic translation initiation factor 2-alpha kinase 2, Cd180 - cd180 antigen, Cxcl13 …
GO:0045088	regulation of innate immune response	1.96e-19	6.45e-17	5.91	15493	235	435	39	[Pik3ap1 - phosphoinositide-3-kinase adaptor protein 1, Tmem173 - transmembrane protein 173, Ifih1 - interferon induced with helicase c domain 1, Trim30a - tripartite motif-containing 30a, Havcr2 - hepatitis a virus cellular receptor 2, Tlr1 - toll-like receptor 1, Trem2 - triggering receptor expressed on myeloid cells 2, Unc93b1 - unc-93 homolog b1 (c. elegans), Ddx58 - dead (asp-glu-ala-asp) bo…
GO:0050789	regulation of biological process	1.99e-19	6.41e-17	1.38	15493	8420	435	326	[Hpgds - hematopoietic prostaglandin d synthase, Rasal3 - ras protein activator like 3, Apbb1ip - amyloid beta (a4) precursor protein-binding, family b, member 1 interacting protein, H2-T24 - histocompatibility 2, t region locus 24, Ikzf1 - ikaros family zinc finger 1, Abca1 - atp-binding cassette, sub-family a (abc1), member 1, Ptgs1 - prostaglandin-endoperoxide synthase 1, Gsn - gelsolin, Oas1a…
GO:0080134	regulation of response to stress	2.42e-19	7.63e-17	2.77	15493	1156	435	90	[F11r - f11 receptor, Cd44 - cd44 antigen, Ifih1 - interferon induced with helicase c domain 1, Tlr1 - toll-like receptor 1, Unc93b1 - unc-93 homolog b1 (c. elegans), Il1a - interleukin 1 alpha, Ddx58 - dead (asp-glu-ala-asp) box polypeptide 58, Hk3 - hexokinase 3, Cd37 - cd37 antigen, Pik3cg - phosphoinositide-3-kinase, catalytic, gamma polypeptide, Cd9 - cd9 antigen, Cd86 - cd86 antigen, Fcgr1 …
GO:0032680	regulation of tumor necrosis factor production	6.95e-19	2.15e-16	7.56	15493	146	435	31	[Ptpn6 - protein tyrosine phosphatase, non-receptor type 6, Ifih1 - interferon induced with helicase c domain 1, Trim30a - tripartite motif-containing 30a, Havcr2 - hepatitis a virus cellular receptor 2, Tlr1 - toll-like receptor 1, Trem2 - triggering receptor expressed on myeloid cells 2, Ddx58 - dead (asp-glu-ala-asp) box polypeptide 58, Cd84 - cd84 antigen, Fcer1g - fc receptor, ige, high affi…
GO:0065007	biological regulation	8.99e-19	2.72e-16	1.35	15493	8882	435	336	[Hpgds - hematopoietic prostaglandin d synthase, Rasal3 - ras protein activator like 3, Apbb1ip - amyloid beta (a4) precursor protein-binding, family b, member 1 interacting protein, H2-T24 - histocompatibility 2, t region locus 24, Ikzf1 - ikaros family zinc finger 1, Abca1 - atp-binding cassette, sub-family a (abc1), member 1, Ptgs1 - prostaglandin-endoperoxide synthase 1, Gsn - gelsolin, Oas1a…
GO:1903555	regulation of tumor necrosis factor superfamily cytokine production	1.06e-18	3.15e-16	7.46	15493	148	435	31	[Ptpn6 - protein tyrosine phosphatase, non-receptor type 6, Ifih1 - interferon induced with helicase c domain 1, Trim30a - tripartite motif-containing 30a, Havcr2 - hepatitis a virus cellular receptor 2, Tlr1 - toll-like receptor 1, Trem2 - triggering receptor expressed on myeloid cells 2, Ddx58 - dead (asp-glu-ala-asp) box polypeptide 58, Cd84 - cd84 antigen, Fcer1g - fc receptor, ige, high affi…
GO:0042116	macrophage activation	1.65e-18	4.82e-16	15.38	15493	44	435	19	[Tmem106a - transmembrane protein 106a, Itgam - integrin alpha m, Aif1 - allograft inflammatory factor 1, C5ar1 - complement component 5a receptor 1, Havcr2 - hepatitis a virus cellular receptor 2, Tlr1 - toll-like receptor 1, Trem2 - triggering receptor expressed on myeloid cells 2, C1qa - complement component 1, q subcomponent, alpha polypeptide, Slc11a1 - solute carrier family 11 (proton-coupl…
GO:0010033	response to organic substance	2.18e-18	6.24e-16	2.34	15493	1708	435	112	[Abca1 - atp-binding cassette, sub-family a (abc1), member 1, Ifih1 - interferon induced with helicase c domain 1, Gsn - gelsolin, Capg - capping protein (actin filament), gelsolin-like, Timp4 - tissue inhibitor of metalloproteinase 4, Ddx58 - dead (asp-glu-ala-asp) box polypeptide 58, Pik3cg - phosphoinositide-3-kinase, catalytic, gamma polypeptide, Fcer1g - fc receptor, ige, high affinity i, ga…
GO:0032103	positive regulation of response to external stimulus	4.31e-18	1.21e-15	5.43	15493	256	435	39	[Serpinf2 - serine (or cysteine) peptidase inhibitor, clade f, member 2, Aif1 - allograft inflammatory factor 1, Ctsc - cathepsin c, Havcr2 - hepatitis a virus cellular receptor 2, Cmklr1 - chemokine-like receptor 1, Trem2 - triggering receptor expressed on myeloid cells 2, Cd180 - cd180 antigen, Cxcl13 - chemokine (c-x-c motif) ligand 13, Pik3cg - phosphoinositide-3-kinase, catalytic, gamma poly…
GO:0071219	cellular response to molecule of bacterial origin	4.46e-18	1.23e-15	7.77	15493	133	435	29	[Irf8 - interferon regulatory factor 8, Abca1 - atp-binding cassette, sub-family a (abc1), member 1, Plscr2 - phospholipid scramblase 2, Havcr2 - hepatitis a virus cellular receptor 2, Tlr1 - toll-like receptor 1, Trem2 - triggering receptor expressed on myeloid cells 2, Il1a - interleukin 1 alpha, Cd180 - cd180 antigen, Cxcl13 - chemokine (c-x-c motif) ligand 13, Cd300lb - cd300 antigen like fam…
GO:0045089	positive regulation of innate immune response	1.26e-17	3.4e-15	7.17	15493	149	435	30	[Pik3ap1 - phosphoinositide-3-kinase adaptor protein 1, Tmem173 - transmembrane protein 173, Ifih1 - interferon induced with helicase c domain 1, Havcr2 - hepatitis a virus cellular receptor 2, Tlr1 - toll-like receptor 1, Unc93b1 - unc-93 homolog b1 (c. elegans), Ddx58 - dead (asp-glu-ala-asp) box polypeptide 58, Lag3 - lymphocyte-activation gene 3, Cd86 - cd86 antigen, Ifi204 - interferon activ…
GO:0071216	cellular response to biotic stimulus	2.74e-17	7.29e-15	6.98	15493	153	435	30	[Irf8 - interferon regulatory factor 8, Abca1 - atp-binding cassette, sub-family a (abc1), member 1, Plscr2 - phospholipid scramblase 2, Havcr2 - hepatitis a virus cellular receptor 2, Tlr1 - toll-like receptor 1, Trem2 - triggering receptor expressed on myeloid cells 2, Il1a - interleukin 1 alpha, Cd180 - cd180 antigen, Cxcl13 - chemokine (c-x-c motif) ligand 13, Cd300lb - cd300 antigen like fam…
GO:0050900	leukocyte migration	6.53e-17	1.71e-14	7.07	15493	146	435	29	[Hsd3b7 - hydroxy-delta-5-steroid dehydrogenase, 3 beta- and steroid delta-isomerase 7, F11r - f11 receptor, Il1a - interleukin 1 alpha, Cxcl13 - chemokine (c-x-c motif) ligand 13, Ccl9 - chemokine (c-c motif) ligand 9, Vav1 - vav 1 oncogene, Cnr2 - cannabinoid receptor 2 (macrophage), Cxcl10 - chemokine (c-x-c motif) ligand 10, Fcer1g - fc receptor, ige, high affinity i, gamma polypeptide, Csf3r…
GO:0042221	response to chemical	7.35e-17	1.89e-14	2.1	15493	2122	435	125	[Abca1 - atp-binding cassette, sub-family a (abc1), member 1, Ifih1 - interferon induced with helicase c domain 1, Gsn - gelsolin, Capg - capping protein (actin filament), gelsolin-like, Timp4 - tissue inhibitor of metalloproteinase 4, Ddx58 - dead (asp-glu-ala-asp) box polypeptide 58, Pik3cg - phosphoinositide-3-kinase, catalytic, gamma polypeptide, Fcer1g - fc receptor, ige, high affinity i, ga…
GO:0007165	signal transduction	8.27e-17	2.09e-14	1.9	15493	2856	435	152	[Rasal3 - ras protein activator like 3, Apbb1ip - amyloid beta (a4) precursor protein-binding, family b, member 1 interacting protein, Abca1 - atp-binding cassette, sub-family a (abc1), member 1, Ifih1 - interferon induced with helicase c domain 1, Gsn - gelsolin, Timp4 - tissue inhibitor of metalloproteinase 4, Unc93b1 - unc-93 homolog b1 (c. elegans), Ddx58 - dead (asp-glu-ala-asp) box polypept…
GO:0002250	adaptive immune response	1.16e-16	2.89e-14	6.93	15493	149	435	29	[Tcirg1 - t cell, immune regulator 1, atpase, h+ transporting, lysosomal v0 protein a3, Emr1 - egf-like module containing, mucin-like, hormone receptor-like sequence 1, Ctsc - cathepsin c, Havcr2 - hepatitis a virus cellular receptor 2, Unc93b1 - unc-93 homolog b1 (c. elegans), Lag3 - lymphocyte-activation gene 3, Cd86 - cd86 antigen, Pdcd1 - programmed cell death 1, Fcgr1 - fc receptor, igg, hig…
GO:0051249	regulation of lymphocyte activation	2.02e-16	4.94e-14	4.41	15493	347	435	43	[Rasal3 - ras protein activator like 3, Gpam - glycerol-3-phosphate acyltransferase, mitochondrial, Rhoh - ras homolog gene family, member h, Ikzf1 - ikaros family zinc finger 1, Cd44 - cd44 antigen, Aif1 - allograft inflammatory factor 1, Ptpn6 - protein tyrosine phosphatase, non-receptor type 6, Gsn - gelsolin, Havcr2 - hepatitis a virus cellular receptor 2, Tnfaip8l2 - tumor necrosis factor, a…
GO:0032760	positive regulation of tumor necrosis factor production	2.46e-16	5.9e-14	9.2	15493	89	435	23	[Ccr5 - chemokine (c-c motif) receptor 5, Pycard - pyd and card domain containing, Fcgr3 - fc receptor, igg, low affinity iii, Lgals9 - lectin, galactose binding, soluble 9, Ptprc - protein tyrosine phosphatase, receptor type, c, Tnfrsf1a - tumor necrosis factor receptor superfamily, member 1a, Ifih1 - interferon induced with helicase c domain 1, Myd88 - myeloid differentiation primary response g…
GO:1990266	neutrophil migration	2.48e-16	5.86e-14	12.3	15493	55	435	19	[Itgam - integrin alpha m, Fcgr3 - fc receptor, igg, low affinity iii, C5ar1 - complement component 5a receptor 1, Il1a - interleukin 1 alpha, Itgb2 - integrin beta 2, Cxcl13 - chemokine (c-x-c motif) ligand 13, Ccl9 - chemokine (c-c motif) ligand 9, Il1rn - interleukin 1 receptor antagonist, Vav1 - vav 1 oncogene, Cxcl10 - chemokine (c-x-c motif) ligand 10, Fcer1g - fc receptor, ige, high affini…
GO:0050794	regulation of cellular process	2.53e-16	5.9e-14	1.37	15493	7920	435	305	[Hpgds - hematopoietic prostaglandin d synthase, Rasal3 - ras protein activator like 3, Apbb1ip - amyloid beta (a4) precursor protein-binding, family b, member 1 interacting protein, Ikzf1 - ikaros family zinc finger 1, Abca1 - atp-binding cassette, sub-family a (abc1), member 1, Ptgs1 - prostaglandin-endoperoxide synthase 1, Gsn - gelsolin, Oas1a - 2'-5' oligoadenylate synthetase 1a, Capg - capp…
GO:1903557	positive regulation of tumor necrosis factor superfamily cytokine production	3.21e-16	7.38e-14	9.1	15493	90	435	23	[Ccr5 - chemokine (c-c motif) receptor 5, Pycard - pyd and card domain containing, Fcgr3 - fc receptor, igg, low affinity iii, Ptprc - protein tyrosine phosphatase, receptor type, c, Lgals9 - lectin, galactose binding, soluble 9, Tnfrsf1a - tumor necrosis factor receptor superfamily, member 1a, Ifih1 - interferon induced with helicase c domain 1, Myd88 - myeloid differentiation primary response g…
GO:0042127	regulation of cell proliferation	3.53e-16	7.98e-14	2.41	15493	1389	435	94	[Hpgds - hematopoietic prostaglandin d synthase, Rasal3 - ras protein activator like 3, Gpam - glycerol-3-phosphate acyltransferase, mitochondrial, Cd44 - cd44 antigen, Aif1 - allograft inflammatory factor 1, Ptgs1 - prostaglandin-endoperoxide synthase 1, Iqgap3 - iq motif containing gtpase activating protein 3, Il1a - interleukin 1 alpha, Osmr - oncostatin m receptor, Gpld1 - glycosylphosphatidy…
GO:0030593	neutrophil chemotaxis	4.31e-16	9.6e-14	13.08	15493	49	435	18	[Itgam - integrin alpha m, Fcgr3 - fc receptor, igg, low affinity iii, C5ar1 - complement component 5a receptor 1, Il1a - interleukin 1 alpha, Itgb2 - integrin beta 2, Cxcl13 - chemokine (c-x-c motif) ligand 13, Ccl9 - chemokine (c-c motif) ligand 9, Il1rn - interleukin 1 receptor antagonist, Vav1 - vav 1 oncogene, Cxcl10 - chemokine (c-x-c motif) ligand 10, Fcer1g - fc receptor, ige, high affini…
GO:0050727	regulation of inflammatory response	1.24e-15	2.73e-13	4.73	15493	286	435	38	[Pik3ap1 - phosphoinositide-3-kinase adaptor protein 1, Cd44 - cd44 antigen, Tmem173 - transmembrane protein 173, Ctsc - cathepsin c, Adcy7 - adenylate cyclase 7, Trem2 - triggering receptor expressed on myeloid cells 2, Tnfaip8l2 - tumor necrosis factor, alpha-induced protein 8-like 2, Cst7 - cystatin f (leukocystatin), Pik3cg - phosphoinositide-3-kinase, catalytic, gamma polypeptide, Cnr2 - can…
GO:0032496	response to lipopolysaccharide	1.31e-15	2.84e-13	5.67	15493	201	435	32	[Abca1 - atp-binding cassette, sub-family a (abc1), member 1, Irf8 - interferon regulatory factor 8, Havcr2 - hepatitis a virus cellular receptor 2, Plscr2 - phospholipid scramblase 2, Trem2 - triggering receptor expressed on myeloid cells 2, Il1a - interleukin 1 alpha, Eif2ak2 - eukaryotic translation initiation factor 2-alpha kinase 2, Cd180 - cd180 antigen, Cxcl13 - chemokine (c-x-c motif) lig…
GO:0032879	regulation of localization	1.73e-15	3.69e-13	1.93	15493	2506	435	136	[Abca1 - atp-binding cassette, sub-family a (abc1), member 1, Ifih1 - interferon induced with helicase c domain 1, Ptgs1 - prostaglandin-endoperoxide synthase 1, Gsn - gelsolin, Unc93b1 - unc-93 homolog b1 (c. elegans), Ddx58 - dead (asp-glu-ala-asp) box polypeptide 58, Oas2 - 2'-5' oligoadenylate synthetase 2, Pik3cg - phosphoinositide-3-kinase, catalytic, gamma polypeptide, Fcgr1 - fc receptor,…
GO:1902105	regulation of leukocyte differentiation	1.83e-15	3.86e-13	5.09	15493	245	435	35	[Rhoh - ras homolog gene family, member h, Ikzf1 - ikaros family zinc finger 1, Cd44 - cd44 antigen, Tmem176b - transmembrane protein 176b, Ptpn6 - protein tyrosine phosphatase, non-receptor type 6, Hcls1 - hematopoietic cell specific lyn substrate 1, Trem2 - triggering receptor expressed on myeloid cells 2, Lag3 - lymphocyte-activation gene 3, Csf1r - colony stimulating factor 1 receptor, H2-Oa …
GO:1903706	regulation of hemopoiesis	2.23e-15	4.63e-13	4.32	15493	338	435	41	[Rhoh - ras homolog gene family, member h, Ikzf1 - ikaros family zinc finger 1, Cd44 - cd44 antigen, Tmem176b - transmembrane protein 176b, Ptpn6 - protein tyrosine phosphatase, non-receptor type 6, Hcls1 - hematopoietic cell specific lyn substrate 1, Trem2 - triggering receptor expressed on myeloid cells 2, Eif2ak2 - eukaryotic translation initiation factor 2-alpha kinase 2, Lag3 - lymphocyte-ac…
GO:0030595	leukocyte chemotaxis	2.44e-15	4.99e-13	8.36	15493	98	435	23	[Hsd3b7 - hydroxy-delta-5-steroid dehydrogenase, 3 beta- and steroid delta-isomerase 7, Itgam - integrin alpha m, Fcgr3 - fc receptor, igg, low affinity iii, C5ar1 - complement component 5a receptor 1, Il1a - interleukin 1 alpha, Itgb2 - integrin beta 2, Cxcl13 - chemokine (c-x-c motif) ligand 13, Ccl9 - chemokine (c-c motif) ligand 9, Il1rn - interleukin 1 receptor antagonist, Vav1 - vav 1 oncog…
GO:0071621	granulocyte chemotaxis	4.6e-15	9.3e-13	11.66	15493	55	435	18	[Itgam - integrin alpha m, Fcgr3 - fc receptor, igg, low affinity iii, C5ar1 - complement component 5a receptor 1, Il1a - interleukin 1 alpha, Itgb2 - integrin beta 2, Cxcl13 - chemokine (c-x-c motif) ligand 13, Ccl9 - chemokine (c-c motif) ligand 9, Il1rn - interleukin 1 receptor antagonist, Vav1 - vav 1 oncogene, Cxcl10 - chemokine (c-x-c motif) ligand 10, Fcer1g - fc receptor, ige, high affini…
GO:0002443	leukocyte mediated immunity	6.1e-15	1.22e-12	10.57	15493	64	435	19	[Tcirg1 - t cell, immune regulator 1, atpase, h+ transporting, lysosomal v0 protein a3, C4b - complement component 4b (chido blood group), Fcgr3 - fc receptor, igg, low affinity iii, Fcgr2b - fc receptor, igg, low affinity iib, Ptpn6 - protein tyrosine phosphatase, non-receptor type 6, Myd88 - myeloid differentiation primary response gene 88, Ctsc - cathepsin c, Slc11a1 - solute carrier family 11…
GO:0097530	granulocyte migration	6.1e-15	1.2e-12	10.57	15493	64	435	19	[Itgam - integrin alpha m, Fcgr3 - fc receptor, igg, low affinity iii, C5ar1 - complement component 5a receptor 1, Il1a - interleukin 1 alpha, Itgb2 - integrin beta 2, Cxcl13 - chemokine (c-x-c motif) ligand 13, Ccl9 - chemokine (c-c motif) ligand 9, Il1rn - interleukin 1 receptor antagonist, Vav1 - vav 1 oncogene, Cxcl10 - chemokine (c-x-c motif) ligand 10, Fcer1g - fc receptor, ige, high affini…
GO:0071310	cellular response to organic substance	6.31e-15	1.23e-12	2.49	15493	1171	435	82	[Gpam - glycerol-3-phosphate acyltransferase, mitochondrial, Abca1 - atp-binding cassette, sub-family a (abc1), member 1, Cd44 - cd44 antigen, Ifih1 - interferon induced with helicase c domain 1, Iqgap3 - iq motif containing gtpase activating protein 3, Gsn - gelsolin, Capg - capping protein (actin filament), gelsolin-like, Il1a - interleukin 1 alpha, Ddx58 - dead (asp-glu-ala-asp) box polypeptid…
GO:0071222	cellular response to lipopolysaccharide	6.58e-15	1.26e-12	7.18	15493	124	435	25	[Irf8 - interferon regulatory factor 8, Abca1 - atp-binding cassette, sub-family a (abc1), member 1, Plscr2 - phospholipid scramblase 2, Havcr2 - hepatitis a virus cellular receptor 2, Il1a - interleukin 1 alpha, Cd180 - cd180 antigen, Cxcl13 - chemokine (c-x-c motif) ligand 13, Cd300lb - cd300 antigen like family member b, Cd86 - cd86 antigen, Cxcl10 - chemokine (c-x-c motif) ligand 10, Cx3cr1 -…
GO:0002218	activation of innate immune response	7.97e-15	1.51e-12	9.01	15493	83	435	21	[Pik3ap1 - phosphoinositide-3-kinase adaptor protein 1, Pycard - pyd and card domain containing, Lgals9 - lectin, galactose binding, soluble 9, Ifih1 - interferon induced with helicase c domain 1, Tmem173 - transmembrane protein 173, Myd88 - myeloid differentiation primary response gene 88, Pyhin1 - pyrin and hin domain family, member 1, Havcr2 - hepatitis a virus cellular receptor 2, Ticam2 - to…
GO:0032755	positive regulation of interleukin-6 production	7.97e-15	1.49e-12	9.01	15493	83	435	21	[Ccr5 - chemokine (c-c motif) receptor 5, Pycard - pyd and card domain containing, Lgals9 - lectin, galactose binding, soluble 9, Aif1 - allograft inflammatory factor 1, Ifih1 - interferon induced with helicase c domain 1, Myd88 - myeloid differentiation primary response gene 88, Cyba - cytochrome b-245, alpha polypeptide, Ticam2 - toll-like receptor adaptor molecule 2, Tlr1 - toll-like receptor …
GO:0002269	leukocyte activation involved in inflammatory response	8.13e-15	1.5e-12	17.19	15493	29	435	14	[Itgam - integrin alpha m, Aif1 - allograft inflammatory factor 1, C5ar1 - complement component 5a receptor 1, Tlr1 - toll-like receptor 1, Trem2 - triggering receptor expressed on myeloid cells 2, C1qa - complement component 1, q subcomponent, alpha polypeptide, Tlr9 - toll-like receptor 9, Tlr7 - toll-like receptor 7, Cx3cr1 - chemokine (c-x3-c) receptor 1, Clu - clusterin, Tlr2 - toll-like rec…
GO:0001774	microglial cell activation	8.13e-15	1.48e-12	17.19	15493	29	435	14	[Itgam - integrin alpha m, Aif1 - allograft inflammatory factor 1, C5ar1 - complement component 5a receptor 1, Tlr1 - toll-like receptor 1, Trem2 - triggering receptor expressed on myeloid cells 2, C1qa - complement component 1, q subcomponent, alpha polypeptide, Tlr9 - toll-like receptor 9, Tlr7 - toll-like receptor 7, Cx3cr1 - chemokine (c-x3-c) receptor 1, Clu - clusterin, Tlr2 - toll-like rec…
GO:0050867	positive regulation of cell activation	8.18e-15	1.47e-12	4.71	15493	272	435	36	[Rasal3 - ras protein activator like 3, Gpam - glycerol-3-phosphate acyltransferase, mitochondrial, Rhoh - ras homolog gene family, member h, F11r - f11 receptor, Ikzf1 - ikaros family zinc finger 1, Aif1 - allograft inflammatory factor 1, Ctsc - cathepsin c, Havcr2 - hepatitis a virus cellular receptor 2, Trem2 - triggering receptor expressed on myeloid cells 2, Fgr - gardner-rasheed feline sarc…
GO:0019221	cytokine-mediated signaling pathway	8.45e-15	1.51e-12	5.71	15493	187	435	30	[Ptpn6 - protein tyrosine phosphatase, non-receptor type 6, Il1a - interleukin 1 alpha, Osmr - oncostatin m receptor, Oas2 - 2'-5' oligoadenylate synthetase 2, Cxcl13 - chemokine (c-x-c motif) ligand 13, Csf1r - colony stimulating factor 1 receptor, Ccl9 - chemokine (c-c motif) ligand 9, Cxcl10 - chemokine (c-x-c motif) ligand 10, Cntf - ciliary neurotrophic factor, Csf2rb - colony stimulating fa…
GO:0002699	positive regulation of immune effector process	1.13e-14	2e-12	5.65	15493	189	435	30	[H2-T24 - histocompatibility 2, t region locus 24, Ddx58 - dead (asp-glu-ala-asp) box polypeptide 58, Fgr - gardner-rasheed feline sarcoma viral (fgr) oncogene homolog, Cd37 - cd37 antigen, Lag3 - lymphocyte-activation gene 3, Vav1 - vav 1 oncogene, Fcgr1 - fc receptor, igg, high affinity i, Cd84 - cd84 antigen, Fcer1g - fc receptor, ige, high affinity i, gamma polypeptide, H2-Q4 - histocompatibi…
GO:0002695	negative regulation of leukocyte activation	1.23e-14	2.14e-12	6.37	15493	151	435	27	[Cd44 - cd44 antigen, Ptpn6 - protein tyrosine phosphatase, non-receptor type 6, Havcr2 - hepatitis a virus cellular receptor 2, Tnfaip8l2 - tumor necrosis factor, alpha-induced protein 8-like 2, Cst7 - cystatin f (leukocystatin), Fgr - gardner-rasheed feline sarcoma viral (fgr) oncogene homolog, Samsn1 - sam domain, sh3 domain and nuclear localization signals, 1, Parp3 - poly (adp-ribose) polyme…
GO:0033993	response to lipid	1.52e-14	2.62e-12	3.57	15493	479	435	48	[Anxa3 - annexin a3, Abca1 - atp-binding cassette, sub-family a (abc1), member 1, Irf8 - interferon regulatory factor 8, Havcr2 - hepatitis a virus cellular receptor 2, Plscr2 - phospholipid scramblase 2, Il1a - interleukin 1 alpha, Trem2 - triggering receptor expressed on myeloid cells 2, Eif2ak2 - eukaryotic translation initiation factor 2-alpha kinase 2, Gpld1 - glycosylphosphatidylinositol sp…
GO:0002221	pattern recognition receptor signaling pathway	1.87e-14	3.18e-12	10.87	15493	59	435	18	[Pik3ap1 - phosphoinositide-3-kinase adaptor protein 1, Lgals9 - lectin, galactose binding, soluble 9, Ifih1 - interferon induced with helicase c domain 1, Tmem173 - transmembrane protein 173, Myd88 - myeloid differentiation primary response gene 88, Ticam2 - toll-like receptor adaptor molecule 2, Havcr2 - hepatitis a virus cellular receptor 2, Tlr1 - toll-like receptor 1, Unc93b1 - unc-93 homolo…
GO:0002758	innate immune response-activating signal transduction	1.87e-14	3.14e-12	10.87	15493	59	435	18	[Pik3ap1 - phosphoinositide-3-kinase adaptor protein 1, Lgals9 - lectin, galactose binding, soluble 9, Ifih1 - interferon induced with helicase c domain 1, Tmem173 - transmembrane protein 173, Myd88 - myeloid differentiation primary response gene 88, Ticam2 - toll-like receptor adaptor molecule 2, Havcr2 - hepatitis a virus cellular receptor 2, Tlr1 - toll-like receptor 1, Unc93b1 - unc-93 homolo…
GO:0009967	positive regulation of signal transduction	2.02e-14	3.36e-12	2.36	15493	1313	435	87	[F11r - f11 receptor, Cd44 - cd44 antigen, Gpr65 - g-protein coupled receptor 65, Iqgap3 - iq motif containing gtpase activating protein 3, Gsn - gelsolin, Tlr1 - toll-like receptor 1, Il1a - interleukin 1 alpha, Pik3cg - phosphoinositide-3-kinase, catalytic, gamma polypeptide, Lif - leukemia inhibitory factor, Cd84 - cd84 antigen, Axl - axl receptor tyrosine kinase, Sall1 - sal-like 1 (drosophil…
GO:0002819	regulation of adaptive immune response	2.03e-14	3.35e-12	6.24	15493	154	435	27	[H2-T24 - histocompatibility 2, t region locus 24, Cd48 - cd48 antigen, Cd44 - cd44 antigen, Ptpn6 - protein tyrosine phosphatase, non-receptor type 6, Adcy7 - adenylate cyclase 7, Havcr2 - hepatitis a virus cellular receptor 2, Samsn1 - sam domain, sh3 domain and nuclear localization signals, 1, Parp3 - poly (adp-ribose) polymerase family, member 3, Fcgr1 - fc receptor, igg, high affinity i, Fce…
GO:0061900	glial cell activation	2.23e-14	3.63e-12	14.44	15493	37	435	15	[Itgam - integrin alpha m, Aif1 - allograft inflammatory factor 1, C5ar1 - complement component 5a receptor 1, Tlr1 - toll-like receptor 1, Trem2 - triggering receptor expressed on myeloid cells 2, C1qa - complement component 1, q subcomponent, alpha polypeptide, Tlr9 - toll-like receptor 9, Tlr7 - toll-like receptor 7, Cntf - ciliary neurotrophic factor, Cx3cr1 - chemokine (c-x3-c) receptor 1, C…
GO:0046649	lymphocyte activation	2.38e-14	3.84e-12	4.44	15493	297	435	37	[Apbb1ip - amyloid beta (a4) precursor protein-binding, family b, member 1 interacting protein, Tcirg1 - t cell, immune regulator 1, atpase, h+ transporting, lysosomal v0 protein a3, Rhoh - ras homolog gene family, member h, Cd48 - cd48 antigen, Blnk - b cell linker, Ikzf1 - ikaros family zinc finger 1, Bcl2a1d - b cell leukemia/lymphoma 2 related protein a1d, Cd44 - cd44 antigen, Lcp1 - lymphocy…
GO:0050866	negative regulation of cell activation	3.99e-14	6.36e-12	5.83	15493	171	435	28	[Cd44 - cd44 antigen, Ptpn6 - protein tyrosine phosphatase, non-receptor type 6, Havcr2 - hepatitis a virus cellular receptor 2, Tnfaip8l2 - tumor necrosis factor, alpha-induced protein 8-like 2, Cst7 - cystatin f (leukocystatin), Fgr - gardner-rasheed feline sarcoma viral (fgr) oncogene homolog, Samsn1 - sam domain, sh3 domain and nuclear localization signals, 1, Parp3 - poly (adp-ribose) polyme…
GO:0051241	negative regulation of multicellular organismal process	4.44e-14	7.01e-12	2.48	15493	1120	435	78	[Hpgds - hematopoietic prostaglandin d synthase, Cd44 - cd44 antigen, Arhgap4 - rho gtpase activating protein 4, Cmklr1 - chemokine-like receptor 1, Il1a - interleukin 1 alpha, Lif - leukemia inhibitory factor, Cd9 - cd9 antigen, Cd86 - cd86 antigen, Timp1 - tissue inhibitor of metalloproteinase 1, Cd84 - cd84 antigen, Mafb - v-maf musculoaponeurotic fibrosarcoma oncogene family, protein b (avian…
GO:0043900	regulation of multi-organism process	4.78e-14	7.47e-12	4.13	15493	336	435	39	[Fam111a - family with sequence similarity 111, member a, Hpgds - hematopoietic prostaglandin d synthase, Tmem173 - transmembrane protein 173, Bst2 - bone marrow stromal cell antigen 2, Gsn - gelsolin, Trim30a - tripartite motif-containing 30a, Havcr2 - hepatitis a virus cellular receptor 2, Oas1a - 2'-5' oligoadenylate synthetase 1a, Trim21 - tripartite motif-containing 21, Ddx58 - dead (asp-glu…
GO:0032722	positive regulation of chemokine production	5.58e-14	8.63e-12	11.21	15493	54	435	17	[Pycard - pyd and card domain containing, Aif1 - allograft inflammatory factor 1, Lgals9 - lectin, galactose binding, soluble 9, Myd88 - myeloid differentiation primary response gene 88, Ticam2 - toll-like receptor adaptor molecule 2, Havcr2 - hepatitis a virus cellular receptor 2, Il1a - interleukin 1 alpha, Eif2ak2 - eukaryotic translation initiation factor 2-alpha kinase 2, Tlr9 - toll-like re…
GO:0032944	regulation of mononuclear cell proliferation	1.5e-13	2.3e-11	5.54	15493	180	435	28	[Rasal3 - ras protein activator like 3, Gpam - glycerol-3-phosphate acyltransferase, mitochondrial, Cd44 - cd44 antigen, Aif1 - allograft inflammatory factor 1, Ptpn6 - protein tyrosine phosphatase, non-receptor type 6, Havcr2 - hepatitis a virus cellular receptor 2, Cd86 - cd86 antigen, Nckap1l - nck associated protein 1 like, Gpnmb - glycoprotein (transmembrane) nmb, Csf1 - colony stimulating f…
GO:0097529	myeloid leukocyte migration	1.57e-13	2.38e-11	8.38	15493	85	435	20	[Itgam - integrin alpha m, Fcgr3 - fc receptor, igg, low affinity iii, C5ar1 - complement component 5a receptor 1, Il1a - interleukin 1 alpha, Itgb2 - integrin beta 2, Cxcl13 - chemokine (c-x-c motif) ligand 13, Ccl9 - chemokine (c-c motif) ligand 9, Il1rn - interleukin 1 receptor antagonist, Vav1 - vav 1 oncogene, Cxcl10 - chemokine (c-x-c motif) ligand 10, Fcer1g - fc receptor, ige, high affini…
GO:0070887	cellular response to chemical stimulus	1.7e-13	2.55e-11	2.23	15493	1436	435	90	[Gpam - glycerol-3-phosphate acyltransferase, mitochondrial, Abca1 - atp-binding cassette, sub-family a (abc1), member 1, Cd44 - cd44 antigen, Aif1 - allograft inflammatory factor 1, Ifih1 - interferon induced with helicase c domain 1, Iqgap3 - iq motif containing gtpase activating protein 3, Gsn - gelsolin, Capg - capping protein (actin filament), gelsolin-like, Il1a - interleukin 1 alpha, Ddx58…
GO:0007159	leukocyte cell-cell adhesion	2.06e-13	3.06e-11	12.72	15493	42	435	15	[Olr1 - oxidized low density lipoprotein (lectin-like) receptor 1, Itgam - integrin alpha m, F11r - f11 receptor, Cd44 - cd44 antigen, Ptprc - protein tyrosine phosphatase, receptor type, c, Rac2 - ras-related c3 botulinum substrate 2, Itgb2 - integrin beta 2, Fermt3 - fermitin family homolog 3 (drosophila), Msn - moesin, Cx3cr1 - chemokine (c-x3-c) receptor 1, Syk - spleen tyrosine kinase, Tnf -…
GO:0002275	myeloid cell activation involved in immune response	2.08e-13	3.06e-11	14.25	15493	35	435	14	[Anxa3 - annexin a3, Pycard - pyd and card domain containing, Havcr2 - hepatitis a virus cellular receptor 2, Dock2 - dedicator of cyto-kinesis 2, Trem2 - triggering receptor expressed on myeloid cells 2, Myo1f - myosin if, Fcer1g - fc receptor, ige, high affinity i, gamma polypeptide, Cx3cr1 - chemokine (c-x3-c) receptor 1, Syk - spleen tyrosine kinase, Sucnr1 - succinate receptor 1, Grn - granu…
GO:0048002	antigen processing and presentation of peptide antigen	2.33e-13	3.39e-11	11.4	15493	50	435	16	[H2-T24 - histocompatibility 2, t region locus 24, H2-D1 - histocompatibility 2, d region locus 1, Fcgr3 - fc receptor, igg, low affinity iii, Fcgr2b - fc receptor, igg, low affinity iib, B2m - beta-2 microglobulin, Unc93b1 - unc-93 homolog b1 (c. elegans), Slc11a1 - solute carrier family 11 (proton-coupled divalent metal ion transporters), member 1, H2-K1 - histocompatibility 2, k1, k region, If…
GO:0048522	positive regulation of cellular process	2.47e-13	3.57e-11	1.56	15493	4532	435	198	[Rasal3 - ras protein activator like 3, Abca1 - atp-binding cassette, sub-family a (abc1), member 1, Ikzf1 - ikaros family zinc finger 1, Gsn - gelsolin, Unc93b1 - unc-93 homolog b1 (c. elegans), Fcgr1 - fc receptor, igg, high affinity i, Fcer1g - fc receptor, ige, high affinity i, gamma polypeptide, Cxcl16 - chemokine (c-x-c motif) ligand 16, Pycard - pyd and card domain containing, C5ar1 - comp…
GO:0002696	positive regulation of leukocyte activation	2.69e-13	3.84e-11	4.57	15493	257	435	33	[Rasal3 - ras protein activator like 3, Gpam - glycerol-3-phosphate acyltransferase, mitochondrial, Rhoh - ras homolog gene family, member h, Ikzf1 - ikaros family zinc finger 1, Aif1 - allograft inflammatory factor 1, Ctsc - cathepsin c, Havcr2 - hepatitis a virus cellular receptor 2, Trem2 - triggering receptor expressed on myeloid cells 2, Fgr - gardner-rasheed feline sarcoma viral (fgr) oncog…
GO:1902533	positive regulation of intracellular signal transduction	2.81e-13	3.97e-11	2.7	15493	844	435	64	[F11r - f11 receptor, Cd44 - cd44 antigen, Gpr65 - g-protein coupled receptor 65, Iqgap3 - iq motif containing gtpase activating protein 3, Tlr1 - toll-like receptor 1, Il1a - interleukin 1 alpha, Pik3cg - phosphoinositide-3-kinase, catalytic, gamma polypeptide, Lif - leukemia inhibitory factor, Cd84 - cd84 antigen, Axl - axl receptor tyrosine kinase, Il10ra - interleukin 10 receptor, alpha, Gpnm…
GO:0048519	negative regulation of biological process	2.9e-13	4.07e-11	1.57	15493	4412	435	194	[Rasal3 - ras protein activator like 3, Hpgds - hematopoietic prostaglandin d synthase, Ikzf1 - ikaros family zinc finger 1, Ptgs1 - prostaglandin-endoperoxide synthase 1, Gsn - gelsolin, Capg - capping protein (actin filament), gelsolin-like, Oas1a - 2'-5' oligoadenylate synthetase 1a, Timp4 - tissue inhibitor of metalloproteinase 4, Oas2 - 2'-5' oligoadenylate synthetase 2, H2-Ob - histocompati…
GO:0019882	antigen processing and presentation	3.27e-13	4.54e-11	8.68	15493	78	435	19	[H2-D1 - histocompatibility 2, d region locus 1, H2-T24 - histocompatibility 2, t region locus 24, Wdfy4 - wd repeat and fyve domain containing 4, Fcgr3 - fc receptor, igg, low affinity iii, Fcgr2b - fc receptor, igg, low affinity iib, B2m - beta-2 microglobulin, Unc93b1 - unc-93 homolog b1 (c. elegans), Rab32 - rab32, member ras oncogene family, Slc11a1 - solute carrier family 11 (proton-coupled…
GO:0006897	endocytosis	3.41e-13	4.7e-11	3.89	15493	357	435	39	[Siglec1 - sialic acid binding ig-like lectin 1, sialoadhesin, Anxa3 - annexin a3, Irf8 - interferon regulatory factor 8, Trem2 - triggering receptor expressed on myeloid cells 2, Hck - hemopoietic cell kinase, Cd9 - cd9 antigen, Pik3cg - phosphoinositide-3-kinase, catalytic, gamma polypeptide, Vav1 - vav 1 oncogene, Fcgr1 - fc receptor, igg, high affinity i, Mlc1 - megalencephalic leukoencephalo…
GO:0006935	chemotaxis	3.91e-13	5.33e-11	4.8	15493	230	435	31	[Hsd3b7 - hydroxy-delta-5-steroid dehydrogenase, 3 beta- and steroid delta-isomerase 7, Cmklr1 - chemokine-like receptor 1, Il1a - interleukin 1 alpha, Cxcl13 - chemokine (c-x-c motif) ligand 13, Pik3cg - phosphoinositide-3-kinase, catalytic, gamma polypeptide, Ccl9 - chemokine (c-c motif) ligand 9, Vav1 - vav 1 oncogene, Cnr2 - cannabinoid receptor 2 (macrophage), Cxcl10 - chemokine (c-x-c motif…
GO:0007166	cell surface receptor signaling pathway	4.03e-13	5.45e-11	2.28	15493	1311	435	84	[Bcl2a1a - b cell leukemia/lymphoma 2 related protein a1a, Emr1 - egf-like module containing, mucin-like, hormone receptor-like sequence 1, Cd44 - cd44 antigen, Bcl2a1d - b cell leukemia/lymphoma 2 related protein a1d, Bcl2a1b - b cell leukemia/lymphoma 2 related protein a1b, Cmklr1 - chemokine-like receptor 1, Il1a - interleukin 1 alpha, Timp4 - tissue inhibitor of metalloproteinase 4, Gpld1 - g…
GO:0010647	positive regulation of cell communication	4.13e-13	5.54e-11	2.17	15493	1508	435	92	[F11r - f11 receptor, Cd44 - cd44 antigen, Gpr65 - g-protein coupled receptor 65, Iqgap3 - iq motif containing gtpase activating protein 3, Gsn - gelsolin, Tlr1 - toll-like receptor 1, Il1a - interleukin 1 alpha, Gpld1 - glycosylphosphatidylinositol specific phospholipase d1, Pik3cg - phosphoinositide-3-kinase, catalytic, gamma polypeptide, Lif - leukemia inhibitory factor, Cd84 - cd84 antigen, A…
GO:0070663	regulation of leukocyte proliferation	4.56e-13	6.07e-11	5.3	15493	188	435	28	[Rasal3 - ras protein activator like 3, Gpam - glycerol-3-phosphate acyltransferase, mitochondrial, Cd44 - cd44 antigen, Aif1 - allograft inflammatory factor 1, Ptpn6 - protein tyrosine phosphatase, non-receptor type 6, Havcr2 - hepatitis a virus cellular receptor 2, Cd86 - cd86 antigen, Nckap1l - nck associated protein 1 like, Gpnmb - glycoprotein (transmembrane) nmb, Ccl5 - chemokine (c-c motif…
GO:2000145	regulation of cell motility	5.31e-13	7e-11	2.66	15493	856	435	64	[Arhgap4 - rho gtpase activating protein 4, Aif1 - allograft inflammatory factor 1, Cmklr1 - chemokine-like receptor 1, Il1a - interleukin 1 alpha, Ddx58 - dead (asp-glu-ala-asp) box polypeptide 58, Gpld1 - glycosylphosphatidylinositol specific phospholipase d1, Cd9 - cd9 antigen, Timp1 - tissue inhibitor of metalloproteinase 1, Abi3 - abi gene family, member 3, Slamf8 - slam family member 8, Cxc…
GO:0042330	taxis	5.56e-13	7.27e-11	4.74	15493	233	435	31	[Hsd3b7 - hydroxy-delta-5-steroid dehydrogenase, 3 beta- and steroid delta-isomerase 7, Cmklr1 - chemokine-like receptor 1, Il1a - interleukin 1 alpha, Cxcl13 - chemokine (c-x-c motif) ligand 13, Pik3cg - phosphoinositide-3-kinase, catalytic, gamma polypeptide, Ccl9 - chemokine (c-c motif) ligand 9, Vav1 - vav 1 oncogene, Cnr2 - cannabinoid receptor 2 (macrophage), Cxcl10 - chemokine (c-x-c motif…
GO:0023056	positive regulation of signaling	5.84e-13	7.56e-11	2.16	15493	1517	435	92	[F11r - f11 receptor, Cd44 - cd44 antigen, Gpr65 - g-protein coupled receptor 65, Iqgap3 - iq motif containing gtpase activating protein 3, Gsn - gelsolin, Tlr1 - toll-like receptor 1, Il1a - interleukin 1 alpha, Gpld1 - glycosylphosphatidylinositol specific phospholipase d1, Pik3cg - phosphoinositide-3-kinase, catalytic, gamma polypeptide, Lif - leukemia inhibitory factor, Cd84 - cd84 antigen, A…
GO:0040012	regulation of locomotion	6.14e-13	7.89e-11	2.58	15493	925	435	67	[Arhgap4 - rho gtpase activating protein 4, Aif1 - allograft inflammatory factor 1, Cmklr1 - chemokine-like receptor 1, Il1a - interleukin 1 alpha, Ddx58 - dead (asp-glu-ala-asp) box polypeptide 58, Gpld1 - glycosylphosphatidylinositol specific phospholipase d1, Cd9 - cd9 antigen, Timp1 - tissue inhibitor of metalloproteinase 1, Abi3 - abi gene family, member 3, Slamf8 - slam family member 8, Cxc…
GO:0030334	regulation of cell migration	7.11e-13	9.05e-11	2.7	15493	818	435	62	[Arhgap4 - rho gtpase activating protein 4, Aif1 - allograft inflammatory factor 1, Cmklr1 - chemokine-like receptor 1, Il1a - interleukin 1 alpha, Ddx58 - dead (asp-glu-ala-asp) box polypeptide 58, Gpld1 - glycosylphosphatidylinositol specific phospholipase d1, Cd9 - cd9 antigen, Timp1 - tissue inhibitor of metalloproteinase 1, Abi3 - abi gene family, member 3, Slamf8 - slam family member 8, Cxc…
GO:0050670	regulation of lymphocyte proliferation	7.7e-13	9.72e-11	5.4	15493	178	435	27	[Rasal3 - ras protein activator like 3, Gpam - glycerol-3-phosphate acyltransferase, mitochondrial, Cd44 - cd44 antigen, Aif1 - allograft inflammatory factor 1, Ptpn6 - protein tyrosine phosphatase, non-receptor type 6, Havcr2 - hepatitis a virus cellular receptor 2, Cd86 - cd86 antigen, Nckap1l - nck associated protein 1 like, Gpnmb - glycoprotein (transmembrane) nmb, Ccl5 - chemokine (c-c motif…
GO:0002705	positive regulation of leukocyte mediated immunity	1.05e-12	1.32e-10	6.75	15493	116	435	22	[C3 - complement component 3, H2-D1 - histocompatibility 2, d region locus 1, H2-T24 - histocompatibility 2, t region locus 24, Itgam - integrin alpha m, Fcgr3 - fc receptor, igg, low affinity iii, Ptprc - protein tyrosine phosphatase, receptor type, c, Adora3 - adenosine a3 receptor, B2m - beta-2 microglobulin, Fgr - gardner-rasheed feline sarcoma viral (fgr) oncogene homolog, Ddx58 - dead (asp-…
GO:0002706	regulation of lymphocyte mediated immunity	1.25e-12	1.55e-10	6.35	15493	129	435	23	[C3 - complement component 3, H2-D1 - histocompatibility 2, d region locus 1, H2-T24 - histocompatibility 2, t region locus 24, Fcgr3 - fc receptor, igg, low affinity iii, Tnfrsf1b - tumor necrosis factor receptor superfamily, member 1b, Lgals9 - lectin, galactose binding, soluble 9, Fcgr2b - fc receptor, igg, low affinity iib, Ptprc - protein tyrosine phosphatase, receptor type, c, Ptpn6 - prote…
GO:0002224	toll-like receptor signaling pathway	1.38e-12	1.7e-10	11.37	15493	47	435	15	[Pik3ap1 - phosphoinositide-3-kinase adaptor protein 1, Lgals9 - lectin, galactose binding, soluble 9, Myd88 - myeloid differentiation primary response gene 88, Havcr2 - hepatitis a virus cellular receptor 2, Ticam2 - toll-like receptor adaptor molecule 2, Tlr1 - toll-like receptor 1, Unc93b1 - unc-93 homolog b1 (c. elegans), Tlr9 - toll-like receptor 9, Tlr7 - toll-like receptor 7, Cd86 - cd86 a…
GO:0002366	leukocyte activation involved in immune response	1.43e-12	1.74e-10	7.06	15493	106	435	21	[Anxa3 - annexin a3, Apbb1ip - amyloid beta (a4) precursor protein-binding, family b, member 1 interacting protein, Lgals1 - lectin, galactose binding, soluble 1, Pycard - pyd and card domain containing, Havcr2 - hepatitis a virus cellular receptor 2, Dock2 - dedicator of cyto-kinesis 2, Lcp1 - lymphocyte cytosolic protein 1, Trem2 - triggering receptor expressed on myeloid cells 2, Myo1f - myosi…
GO:0002429	immune response-activating cell surface receptor signaling pathway	1.82e-12	2.21e-10	7.42	15493	96	435	20	[C3ar1 - complement component 3a receptor 1, Klhl6 - kelch-like 6, Bcl2a1d - b cell leukemia/lymphoma 2 related protein a1d, Fcgr2b - fc receptor, igg, low affinity iib, C5ar1 - complement component 5a receptor 1, Ptprc - protein tyrosine phosphatase, receptor type, c, Nfam1 - nfat activating molecule with itam motif 1, Ptpn6 - protein tyrosine phosphatase, non-receptor type 6, Cmklr1 - chemokine…
GO:0034097	response to cytokine	1.96e-12	2.36e-10	3.18	15493	526	435	47	[Tcirg1 - t cell, immune regulator 1, atpase, h+ transporting, lysosomal v0 protein a3, Laptm5 - lysosomal-associated protein transmembrane 5, Irf8 - interferon regulatory factor 8, Tmem173 - transmembrane protein 173, Gsn - gelsolin, Bst2 - bone marrow stromal cell antigen 2, Gbp3 - guanylate binding protein 3, Hcls1 - hematopoietic cell specific lyn substrate 1, Capg - capping protein (actin fi…
GO:0016064	immunoglobulin mediated immune response	2.07e-12	2.46e-10	18.66	15493	21	435	11	[Tcirg1 - t cell, immune regulator 1, atpase, h+ transporting, lysosomal v0 protein a3, C4b - complement component 4b (chido blood group), Fcgr1 - fc receptor, igg, high affinity i, Fcgr3 - fc receptor, igg, low affinity iii, Fcgr2b - fc receptor, igg, low affinity iib, Fcer1g - fc receptor, ige, high affinity i, gamma polypeptide, Inpp5d - inositol polyphosphate-5-phosphatase d, Myd88 - myeloid …
GO:0050764	regulation of phagocytosis	2.16e-12	2.56e-10	7.87	15493	86	435	19	[C3 - complement component 3, Pycard - pyd and card domain containing, Fcgr3 - fc receptor, igg, low affinity iii, Ptprc - protein tyrosine phosphatase, receptor type, c, Fcgr2b - fc receptor, igg, low affinity iib, Rab31 - rab31, member ras oncogene family, Dock2 - dedicator of cyto-kinesis 2, Cyba - cytochrome b-245, alpha polypeptide, Trem2 - triggering receptor expressed on myeloid cells 2, F…
GO:0001818	negative regulation of cytokine production	2.25e-12	2.64e-10	4.8	15493	215	435	29	[Ptpn6 - protein tyrosine phosphatase, non-receptor type 6, Havcr2 - hepatitis a virus cellular receptor 2, Adcy7 - adenylate cyclase 7, Trim30a - tripartite motif-containing 30a, Cmklr1 - chemokine-like receptor 1, Trem2 - triggering receptor expressed on myeloid cells 2, Lag3 - lymphocyte-activation gene 3, Cd84 - cd84 antigen, Cx3cr1 - chemokine (c-x3-c) receptor 1, Aqp4 - aquaporin 4, Axl - a…
GO:0060326	cell chemotaxis	2.51e-12	2.93e-10	5.85	15493	146	435	24	[Hsd3b7 - hydroxy-delta-5-steroid dehydrogenase, 3 beta- and steroid delta-isomerase 7, Ccr5 - chemokine (c-c motif) receptor 5, Itgam - integrin alpha m, Fcgr3 - fc receptor, igg, low affinity iii, C5ar1 - complement component 5a receptor 1, Il1a - interleukin 1 alpha, Itgb2 - integrin beta 2, Cxcl13 - chemokine (c-x-c motif) ligand 13, Ccl9 - chemokine (c-c motif) ligand 9, Il1rn - interleukin …
GO:0051270	regulation of cellular component movement	2.88e-12	3.33e-10	2.52	15493	934	435	66	[Arhgap4 - rho gtpase activating protein 4, Aif1 - allograft inflammatory factor 1, Cmklr1 - chemokine-like receptor 1, Il1a - interleukin 1 alpha, Ddx58 - dead (asp-glu-ala-asp) box polypeptide 58, Gpld1 - glycosylphosphatidylinositol specific phospholipase d1, Cd9 - cd9 antigen, Timp1 - tissue inhibitor of metalloproteinase 1, Abi3 - abi gene family, member 3, Slamf8 - slam family member 8, Cxc…
GO:0032642	regulation of chemokine production	2.96e-12	3.4e-10	8.33	15493	77	435	18	[Pycard - pyd and card domain containing, Aif1 - allograft inflammatory factor 1, Lgals9 - lectin, galactose binding, soluble 9, Myd88 - myeloid differentiation primary response gene 88, Ticam2 - toll-like receptor adaptor molecule 2, Havcr2 - hepatitis a virus cellular receptor 2, Il1a - interleukin 1 alpha, Trem2 - triggering receptor expressed on myeloid cells 2, Eif2ak2 - eukaryotic translati…
GO:0002263	cell activation involved in immune response	3.04e-12	3.46e-10	6.8	15493	110	435	21	[Anxa3 - annexin a3, Apbb1ip - amyloid beta (a4) precursor protein-binding, family b, member 1 interacting protein, Lgals1 - lectin, galactose binding, soluble 1, Pycard - pyd and card domain containing, Havcr2 - hepatitis a virus cellular receptor 2, Dock2 - dedicator of cyto-kinesis 2, Lcp1 - lymphocyte cytosolic protein 1, Trem2 - triggering receptor expressed on myeloid cells 2, Myo1f - myosi…
GO:0022407	regulation of cell-cell adhesion	3.94e-12	4.45e-10	3.85	15493	333	435	36	[Rasal3 - ras protein activator like 3, Gpam - glycerol-3-phosphate acyltransferase, mitochondrial, Rhoh - ras homolog gene family, member h, F11r - f11 receptor, Ikzf1 - ikaros family zinc finger 1, Cd44 - cd44 antigen, Aif1 - allograft inflammatory factor 1, Ptpn6 - protein tyrosine phosphatase, non-receptor type 6, Havcr2 - hepatitis a virus cellular receptor 2, Tnfaip8l2 - tumor necrosis fact…
GO:0030335	positive regulation of cell migration	4.38e-12	4.92e-10	3.21	15493	499	435	45	[Anxa3 - annexin a3, Aif1 - allograft inflammatory factor 1, Cmklr1 - chemokine-like receptor 1, Il1a - interleukin 1 alpha, Trem2 - triggering receptor expressed on myeloid cells 2, Fgr - gardner-rasheed feline sarcoma viral (fgr) oncogene homolog, Myo1f - myosin if, Gpld1 - glycosylphosphatidylinositol specific phospholipase d1, Cxcl13 - chemokine (c-x-c motif) ligand 13, Csf1r - colony stimula…
GO:0002886	regulation of myeloid leukocyte mediated immunity	5.29e-12	5.89e-10	10.48	15493	51	435	15	[C3 - complement component 3, Itgam - integrin alpha m, Fcgr3 - fc receptor, igg, low affinity iii, Adora3 - adenosine a3 receptor, Rac2 - ras-related c3 botulinum substrate 2, Ddx58 - dead (asp-glu-ala-asp) box polypeptide 58, Fgr - gardner-rasheed feline sarcoma viral (fgr) oncogene homolog, Itgb2 - integrin beta 2, Hmox1 - heme oxygenase (decycling) 1, Fcgr1 - fc receptor, igg, high affinity i…
GO:0002768	immune response-regulating cell surface receptor signaling pathway	6e-12	6.64e-10	6.98	15493	102	435	20	[C3ar1 - complement component 3a receptor 1, Klhl6 - kelch-like 6, Bcl2a1d - b cell leukemia/lymphoma 2 related protein a1d, Fcgr2b - fc receptor, igg, low affinity iib, C5ar1 - complement component 5a receptor 1, Ptprc - protein tyrosine phosphatase, receptor type, c, Ptpn6 - protein tyrosine phosphatase, non-receptor type 6, Nfam1 - nfat activating molecule with itam motif 1, Cmklr1 - chemokine…
GO:0002685	regulation of leukocyte migration	7.47e-12	8.2e-10	5.33	15493	167	435	25	[Aif1 - allograft inflammatory factor 1, Cmklr1 - chemokine-like receptor 1, Il1a - interleukin 1 alpha, Trem2 - triggering receptor expressed on myeloid cells 2, Cxcl13 - chemokine (c-x-c motif) ligand 13, Cd9 - cd9 antigen, Lgmn - legumain, Cxcl10 - chemokine (c-x-c motif) ligand 10, Nckap1l - nck associated protein 1 like, Slamf8 - slam family member 8, Ccl4 - chemokine (c-c motif) ligand 4, C…
GO:0002449	lymphocyte mediated immunity	9.85e-12	1.07e-09	10.08	15493	53	435	15	[Tcirg1 - t cell, immune regulator 1, atpase, h+ transporting, lysosomal v0 protein a3, C4b - complement component 4b (chido blood group), Fcgr3 - fc receptor, igg, low affinity iii, Fcgr2b - fc receptor, igg, low affinity iib, Ptpn6 - protein tyrosine phosphatase, non-receptor type 6, Ctsc - cathepsin c, Myd88 - myeloid differentiation primary response gene 88, Slc11a1 - solute carrier family 11…
GO:2000147	positive regulation of cell motility	1.13e-11	1.22e-09	3.12	15493	513	435	45	[Anxa3 - annexin a3, Aif1 - allograft inflammatory factor 1, Cmklr1 - chemokine-like receptor 1, Il1a - interleukin 1 alpha, Trem2 - triggering receptor expressed on myeloid cells 2, Fgr - gardner-rasheed feline sarcoma viral (fgr) oncogene homolog, Myo1f - myosin if, Gpld1 - glycosylphosphatidylinositol specific phospholipase d1, Cxcl13 - chemokine (c-x-c motif) ligand 13, Csf1r - colony stimula…
GO:0042110	T cell activation	1.4e-11	1.5e-09	4.98	15493	186	435	26	[Apbb1ip - amyloid beta (a4) precursor protein-binding, family b, member 1 interacting protein, Tcirg1 - t cell, immune regulator 1, atpase, h+ transporting, lysosomal v0 protein a3, Rhoh - ras homolog gene family, member h, Ikzf1 - ikaros family zinc finger 1, Cd48 - cd48 antigen, Cd44 - cd44 antigen, Bcl2a1d - b cell leukemia/lymphoma 2 related protein a1d, Lcp1 - lymphocyte cytosolic protein 1…
GO:0050863	regulation of T cell activation	1.41e-11	1.51e-09	4.33	15493	247	435	30	[Rasal3 - ras protein activator like 3, Gpam - glycerol-3-phosphate acyltransferase, mitochondrial, Rhoh - ras homolog gene family, member h, Ikzf1 - ikaros family zinc finger 1, Cd44 - cd44 antigen, Aif1 - allograft inflammatory factor 1, Ptpn6 - protein tyrosine phosphatase, non-receptor type 6, Gsn - gelsolin, Havcr2 - hepatitis a virus cellular receptor 2, Tnfaip8l2 - tumor necrosis factor, a…
GO:1902107	positive regulation of leukocyte differentiation	1.55e-11	1.64e-09	5.65	15493	145	435	23	[Rhoh - ras homolog gene family, member h, Itgam - integrin alpha m, Ikzf1 - ikaros family zinc finger 1, Lgals9 - lectin, galactose binding, soluble 9, Ptprc - protein tyrosine phosphatase, receptor type, c, Hcls1 - hematopoietic cell specific lyn substrate 1, Trem2 - triggering receptor expressed on myeloid cells 2, Csf1r - colony stimulating factor 1 receptor, Lif - leukemia inhibitory factor,…
GO:0002460	adaptive immune response based on somatic recombination of immune receptors built from immunoglobulin superfamily domains	1.61e-11	1.69e-09	8.9	15493	64	435	16	[Tcirg1 - t cell, immune regulator 1, atpase, h+ transporting, lysosomal v0 protein a3, C3ar1 - complement component 3a receptor 1, C4b - complement component 4b (chido blood group), Klhl6 - kelch-like 6, Fcgr3 - fc receptor, igg, low affinity iii, Fcgr2b - fc receptor, igg, low affinity iib, Myd88 - myeloid differentiation primary response gene 88, Ctsc - cathepsin c, Slc11a1 - solute carrier fa…
GO:0040017	positive regulation of locomotion	1.79e-11	1.87e-09	3.03	15493	540	435	46	[Anxa3 - annexin a3, Aif1 - allograft inflammatory factor 1, Cmklr1 - chemokine-like receptor 1, Il1a - interleukin 1 alpha, Trem2 - triggering receptor expressed on myeloid cells 2, Fgr - gardner-rasheed feline sarcoma viral (fgr) oncogene homolog, Myo1f - myosin if, Gpld1 - glycosylphosphatidylinositol specific phospholipase d1, Cxcl13 - chemokine (c-x-c motif) ligand 13, Csf1r - colony stimula…
GO:0032649	regulation of interferon-gamma production	2.04e-11	2.12e-09	8.07	15493	75	435	17	[Pycard - pyd and card domain containing, Irf8 - interferon regulatory factor 8, Lgals9 - lectin, galactose binding, soluble 9, Ticam2 - toll-like receptor adaptor molecule 2, Havcr2 - hepatitis a virus cellular receptor 2, Slc11a1 - solute carrier family 11 (proton-coupled divalent metal ion transporters), member 1, Tlr9 - toll-like receptor 9, Tlr7 - toll-like receptor 7, Isg15 - isg15 ubiquiti…
GO:0050707	regulation of cytokine secretion	2.14e-11	2.21e-09	5.09	15493	175	435	25	[Gpam - glycerol-3-phosphate acyltransferase, mitochondrial, AF251705 - cdna sequence af251705, Aif1 - allograft inflammatory factor 1, Ifih1 - interferon induced with helicase c domain 1, Havcr2 - hepatitis a virus cellular receptor 2, Tlr1 - toll-like receptor 1, Il1a - interleukin 1 alpha, Unc93b1 - unc-93 homolog b1 (c. elegans), Ddx58 - dead (asp-glu-ala-asp) box polypeptide 58, Fgr - gardne…
GO:0022409	positive regulation of cell-cell adhesion	2.31e-11	2.37e-09	4.69	15493	205	435	27	[Rasal3 - ras protein activator like 3, Gpam - glycerol-3-phosphate acyltransferase, mitochondrial, Rhoh - ras homolog gene family, member h, Ikzf1 - ikaros family zinc finger 1, F11r - f11 receptor, Cd44 - cd44 antigen, Aif1 - allograft inflammatory factor 1, Havcr2 - hepatitis a virus cellular receptor 2, Cxcl13 - chemokine (c-x-c motif) ligand 13, Cd86 - cd86 antigen, Nckap1l - nck associated …
GO:0032653	regulation of interleukin-10 production	2.36e-11	2.4e-09	11.87	15493	39	435	13	[Pycard - pyd and card domain containing, Fcgr2b - fc receptor, igg, low affinity iib, Lgals9 - lectin, galactose binding, soluble 9, Trem2 - triggering receptor expressed on myeloid cells 2, Tlr9 - toll-like receptor 9, Cd84 - cd84 antigen, Fcer1g - fc receptor, ige, high affinity i, gamma polypeptide, Sash3 - sam and sh3 domain containing 3, 4632428N05Rik - riken cdna 4632428n05 gene, Tlr2 - to…
GO:0002478	antigen processing and presentation of exogenous peptide antigen	2.36e-11	2.38e-09	15.67	15493	25	435	11	[H2-Oa - histocompatibility 2, o region alpha locus, Fcgr3 - fc receptor, igg, low affinity iii, Fcgr1 - fc receptor, igg, high affinity i, Fcgr2b - fc receptor, igg, low affinity iib, Fcer1g - fc receptor, ige, high affinity i, gamma polypeptide, Ctse - cathepsin e, B2m - beta-2 microglobulin, Unc93b1 - unc-93 homolog b1 (c. elegans), H2-K1 - histocompatibility 2, k1, k region, H2-DMb1 - histoco…
GO:1901700	response to oxygen-containing compound	2.9e-11	2.91e-09	2.39	15493	984	435	66	[Gpam - glycerol-3-phosphate acyltransferase, mitochondrial, Abca1 - atp-binding cassette, sub-family a (abc1), member 1, Il1a - interleukin 1 alpha, Gpld1 - glycosylphosphatidylinositol specific phospholipase d1, Pik3cg - phosphoinositide-3-kinase, catalytic, gamma polypeptide, Cd86 - cd86 antigen, Serpina3n - serine (or cysteine) peptidase inhibitor, clade a, member 3n, Aqp4 - aquaporin 4, Axl …
GO:0098657	import into cell	3.03e-11	3.02e-09	3.25	15493	450	435	41	[Anxa3 - annexin a3, Siglec1 - sialic acid binding ig-like lectin 1, sialoadhesin, Irf8 - interferon regulatory factor 8, Atp1b2 - atpase, na+/k+ transporting, beta 2 polypeptide, Trem2 - triggering receptor expressed on myeloid cells 2, Hck - hemopoietic cell kinase, Pik3cg - phosphoinositide-3-kinase, catalytic, gamma polypeptide, Cd9 - cd9 antigen, Vav1 - vav 1 oncogene, Fcgr1 - fc receptor, i…
GO:0050729	positive regulation of inflammatory response	3.07e-11	3.04e-09	6.42	15493	111	435	20	[C3 - complement component 3, Ccr5 - chemokine (c-c motif) receptor 5, Fcgr3 - fc receptor, igg, low affinity iii, Alox5ap - arachidonate 5-lipoxygenase activating protein, Tnfrsf1a - tumor necrosis factor receptor superfamily, member 1a, Adora3 - adenosine a3 receptor, Myd88 - myeloid differentiation primary response gene 88, Ctsc - cathepsin c, Trem2 - triggering receptor expressed on myeloid c…
GO:0051272	positive regulation of cellular component movement	3.38e-11	3.32e-09	3.02	15493	530	435	45	[Anxa3 - annexin a3, Aif1 - allograft inflammatory factor 1, Cmklr1 - chemokine-like receptor 1, Il1a - interleukin 1 alpha, Trem2 - triggering receptor expressed on myeloid cells 2, Fgr - gardner-rasheed feline sarcoma viral (fgr) oncogene homolog, Myo1f - myosin if, Gpld1 - glycosylphosphatidylinositol specific phospholipase d1, Cxcl13 - chemokine (c-x-c motif) ligand 13, Csf1r - colony stimula…
GO:0050715	positive regulation of cytokine secretion	3.92e-11	3.83e-09	5.98	15493	125	435	21	[Ccr5 - chemokine (c-c motif) receptor 5, Pycard - pyd and card domain containing, AF251705 - cdna sequence af251705, Lgals9 - lectin, galactose binding, soluble 9, Aif1 - allograft inflammatory factor 1, Ifih1 - interferon induced with helicase c domain 1, Havcr2 - hepatitis a virus cellular receptor 2, Tlr1 - toll-like receptor 1, Unc93b1 - unc-93 homolog b1 (c. elegans), Il1a - interleukin 1 a…
GO:0019724	B cell mediated immunity	3.99e-11	3.87e-09	15.07	15493	26	435	11	[Tcirg1 - t cell, immune regulator 1, atpase, h+ transporting, lysosomal v0 protein a3, C4b - complement component 4b (chido blood group), Fcgr3 - fc receptor, igg, low affinity iii, Fcgr1 - fc receptor, igg, high affinity i, Fcgr2b - fc receptor, igg, low affinity iib, Inpp5d - inositol polyphosphate-5-phosphatase d, Fcer1g - fc receptor, ige, high affinity i, gamma polypeptide, Myd88 - myeloid …
GO:1903708	positive regulation of hemopoiesis	4.01e-11	3.87e-09	4.95	15493	180	435	25	[Rhoh - ras homolog gene family, member h, Ikzf1 - ikaros family zinc finger 1, Hcls1 - hematopoietic cell specific lyn substrate 1, Trem2 - triggering receptor expressed on myeloid cells 2, Lif - leukemia inhibitory factor, Csf1r - colony stimulating factor 1 receptor, Isg15 - isg15 ubiquitin-like modifier, Nckap1l - nck associated protein 1 like, Axl - axl receptor tyrosine kinase, Ccl3 - chemo…
GO:0051050	positive regulation of transport	4.41e-11	4.23e-09	2.43	15493	924	435	63	[Abca1 - atp-binding cassette, sub-family a (abc1), member 1, Aif1 - allograft inflammatory factor 1, Ifih1 - interferon induced with helicase c domain 1, Tlr1 - toll-like receptor 1, Unc93b1 - unc-93 homolog b1 (c. elegans), Il1a - interleukin 1 alpha, Ddx58 - dead (asp-glu-ala-asp) box polypeptide 58, Gpld1 - glycosylphosphatidylinositol specific phospholipase d1, Lif - leukemia inhibitory fact…
GO:0071396	cellular response to lipid	4.95e-11	4.72e-09	3.89	15493	293	435	32	[Abca1 - atp-binding cassette, sub-family a (abc1), member 1, Irf8 - interferon regulatory factor 8, Havcr2 - hepatitis a virus cellular receptor 2, Plscr2 - phospholipid scramblase 2, Il1a - interleukin 1 alpha, Gpld1 - glycosylphosphatidylinositol specific phospholipase d1, Cd180 - cd180 antigen, Cxcl13 - chemokine (c-x-c motif) ligand 13, Cd300lb - cd300 antigen like family member b, Cd86 - cd…
GO:0050793	regulation of developmental process	4.98e-11	4.72e-09	1.79	15493	2347	435	118	[Ikzf1 - ikaros family zinc finger 1, Oas2 - 2'-5' oligoadenylate synthetase 2, H2-Oa - histocompatibility 2, o region alpha locus, Mafb - v-maf musculoaponeurotic fibrosarcoma oncogene family, protein b (avian), Axl - axl receptor tyrosine kinase, C5ar1 - complement component 5a receptor 1, Cela1 - chymotrypsin-like elastase family, member 1, Fblim1 - filamin binding lim protein 1, Arhgdib - rho…
GO:0050766	positive regulation of phagocytosis	7e-11	6.59e-09	8.9	15493	60	435	15	[C3 - complement component 3, Pycard - pyd and card domain containing, Fcgr3 - fc receptor, igg, low affinity iii, Ptprc - protein tyrosine phosphatase, receptor type, c, Fcgr2b - fc receptor, igg, low affinity iib, Rab31 - rab31, member ras oncogene family, Cyba - cytochrome b-245, alpha polypeptide, Dock2 - dedicator of cyto-kinesis 2, Trem2 - triggering receptor expressed on myeloid cells 2, S…
GO:0008284	positive regulation of cell proliferation	7.4e-11	6.92e-09	2.54	15493	799	435	57	[Rasal3 - ras protein activator like 3, Gpam - glycerol-3-phosphate acyltransferase, mitochondrial, Aif1 - allograft inflammatory factor 1, Iqgap3 - iq motif containing gtpase activating protein 3, Osmr - oncostatin m receptor, Lif - leukemia inhibitory factor, Cd86 - cd86 antigen, Timp1 - tissue inhibitor of metalloproteinase 1, S100b - s100 protein, beta polypeptide, neural, Itgax - integrin al…
GO:0034341	response to interferon-gamma	7.47e-11	6.95e-09	6.51	15493	104	435	19	[Vim - vimentin, Irf8 - interferon regulatory factor 8, Gsn - gelsolin, Bst2 - bone marrow stromal cell antigen 2, Gbp3 - guanylate binding protein 3, Capg - capping protein (actin filament), gelsolin-like, Trim21 - tripartite motif-containing 21, Slc11a1 - solute carrier family 11 (proton-coupled divalent metal ion transporters), member 1, Ccl9 - chemokine (c-c motif) ligand 9, Ifitm3 - interfer…
GO:0048523	negative regulation of cellular process	1.02e-10	9.45e-09	1.54	15493	3983	435	172	[Hpgds - hematopoietic prostaglandin d synthase, Rasal3 - ras protein activator like 3, Ikzf1 - ikaros family zinc finger 1, Ptgs1 - prostaglandin-endoperoxide synthase 1, Gsn - gelsolin, Capg - capping protein (actin filament), gelsolin-like, Timp4 - tissue inhibitor of metalloproteinase 4, Ckap2 - cytoskeleton associated protein 2, Samsn1 - sam domain, sh3 domain and nuclear localization signal…
GO:2000026	regulation of multicellular organismal development	1.16e-10	1.06e-08	1.89	15493	1881	435	100	[Ikzf1 - ikaros family zinc finger 1, Oas2 - 2'-5' oligoadenylate synthetase 2, H2-Oa - histocompatibility 2, o region alpha locus, Mafb - v-maf musculoaponeurotic fibrosarcoma oncogene family, protein b (avian), Axl - axl receptor tyrosine kinase, C5ar1 - complement component 5a receptor 1, Cela1 - chymotrypsin-like elastase family, member 1, Arhgdib - rho, gdp dissociation inhibitor (gdi) beta,…
GO:1903037	regulation of leukocyte cell-cell adhesion	1.2e-10	1.1e-08	4.23	15493	236	435	28	[Rasal3 - ras protein activator like 3, Gpam - glycerol-3-phosphate acyltransferase, mitochondrial, Rhoh - ras homolog gene family, member h, Ikzf1 - ikaros family zinc finger 1, Cd44 - cd44 antigen, Aif1 - allograft inflammatory factor 1, Ptpn6 - protein tyrosine phosphatase, non-receptor type 6, Havcr2 - hepatitis a virus cellular receptor 2, Tnfaip8l2 - tumor necrosis factor, alpha-induced pro…
GO:0045766	positive regulation of angiogenesis	1.57e-10	1.42e-08	5.06	15493	162	435	23	[C3 - complement component 3, Itgax - integrin alpha x, C3ar1 - complement component 3a receptor 1, Anxa3 - annexin a3, Ddah1 - dimethylarginine dimethylaminohydrolase 1, Tnfrsf1a - tumor necrosis factor receptor superfamily, member 1a, C5ar1 - complement component 5a receptor 1, S100a1 - s100 calcium binding protein a1, Il1a - interleukin 1 alpha, Cela1 - chymotrypsin-like elastase family, membe…
GO:0042035	regulation of cytokine biosynthetic process	1.7e-10	1.53e-08	7.12	15493	85	435	17	[Fcgr3 - fc receptor, igg, low affinity iii, Ptprc - protein tyrosine phosphatase, receptor type, c, Myd88 - myeloid differentiation primary response gene 88, Tlr1 - toll-like receptor 1, Il1a - interleukin 1 alpha, Tlr9 - toll-like receptor 9, Lag3 - lymphocyte-activation gene 3, Tlr7 - toll-like receptor 7, Inpp5d - inositol polyphosphate-5-phosphatase d, Cx3cr1 - chemokine (c-x3-c) receptor 1,…
GO:0051049	regulation of transport	1.99e-10	1.79e-08	1.94	15493	1685	435	92	[Gpam - glycerol-3-phosphate acyltransferase, mitochondrial, Abca1 - atp-binding cassette, sub-family a (abc1), member 1, Clic1 - chloride intracellular channel 1, Aif1 - allograft inflammatory factor 1, Ifih1 - interferon induced with helicase c domain 1, Ptgs1 - prostaglandin-endoperoxide synthase 1, Tlr1 - toll-like receptor 1, Il1a - interleukin 1 alpha, Unc93b1 - unc-93 homolog b1 (c. elegan…
GO:0065009	regulation of molecular function	2.08e-10	1.85e-08	1.79	15493	2203	435	111	[Rasal3 - ras protein activator like 3, Gsn - gelsolin, Oas1a - 2'-5' oligoadenylate synthetase 1a, Timp4 - tissue inhibitor of metalloproteinase 4, Ddx58 - dead (asp-glu-ala-asp) box polypeptide 58, Oas2 - 2'-5' oligoadenylate synthetase 2, Pik3cg - phosphoinositide-3-kinase, catalytic, gamma polypeptide, Fcgr1 - fc receptor, igg, high affinity i, P2ry13 - purinergic receptor p2y, g-protein coup…
GO:0051250	negative regulation of lymphocyte activation	2.11e-10	1.87e-08	5.79	15493	123	435	20	[Cd44 - cd44 antigen, Lgals9 - lectin, galactose binding, soluble 9, Fcgr2b - fc receptor, igg, low affinity iib, Ptpn6 - protein tyrosine phosphatase, non-receptor type 6, Havcr2 - hepatitis a virus cellular receptor 2, Tnfaip8l2 - tumor necrosis factor, alpha-induced protein 8-like 2, Fgr - gardner-rasheed feline sarcoma viral (fgr) oncogene homolog, Samsn1 - sam domain, sh3 domain and nuclear …
GO:0006909	phagocytosis	2.12e-10	1.87e-08	7.6	15493	75	435	16	[Ncf4 - neutrophil cytosolic factor 4, Anxa3 - annexin a3, Itgam - integrin alpha m, Irf8 - interferon regulatory factor 8, P2ry6 - pyrimidinergic receptor p2y, g-protein coupled, 6, Myd88 - myeloid differentiation primary response gene 88, Ticam2 - toll-like receptor adaptor molecule 2, Trem2 - triggering receptor expressed on myeloid cells 2, Slc11a1 - solute carrier family 11 (proton-coupled d…
GO:0030155	regulation of cell adhesion	2.49e-10	2.18e-08	2.77	15493	605	435	47	[Rasal3 - ras protein activator like 3, Gpam - glycerol-3-phosphate acyltransferase, mitochondrial, Apbb1ip - amyloid beta (a4) precursor protein-binding, family b, member 1 interacting protein, Rhoh - ras homolog gene family, member h, F11r - f11 receptor, Ikzf1 - ikaros family zinc finger 1, Cd44 - cd44 antigen, Aif1 - allograft inflammatory factor 1, Ptpn6 - protein tyrosine phosphatase, non-r…
GO:0019884	antigen processing and presentation of exogenous antigen	2.55e-10	2.22e-08	13.06	15493	30	435	11	[H2-Oa - histocompatibility 2, o region alpha locus, Fcgr3 - fc receptor, igg, low affinity iii, Fcgr1 - fc receptor, igg, high affinity i, Fcgr2b - fc receptor, igg, low affinity iib, Fcer1g - fc receptor, ige, high affinity i, gamma polypeptide, Ctse - cathepsin e, B2m - beta-2 microglobulin, Unc93b1 - unc-93 homolog b1 (c. elegans), H2-K1 - histocompatibility 2, k1, k region, H2-DMb1 - histoco…
GO:0070661	leukocyte proliferation	3.23e-10	2.79e-08	7.4	15493	77	435	16	[Tcirg1 - t cell, immune regulator 1, atpase, h+ transporting, lysosomal v0 protein a3, Itgam - integrin alpha m, Ptprc - protein tyrosine phosphatase, receptor type, c, Dock2 - dedicator of cyto-kinesis 2, Trem2 - triggering receptor expressed on myeloid cells 2, Slc11a1 - solute carrier family 11 (proton-coupled divalent metal ion transporters), member 1, Cd180 - cd180 antigen, Itgb2 - integrin…
GO:0002822	regulation of adaptive immune response based on somatic recombination of immune receptors built from immunoglobulin superfamily domains	3.51e-10	3.02e-08	5.34	15493	140	435	21	[C3 - complement component 3, H2-D1 - histocompatibility 2, d region locus 1, H2-T24 - histocompatibility 2, t region locus 24, Fcgr3 - fc receptor, igg, low affinity iii, Tnfrsf1b - tumor necrosis factor receptor superfamily, member 1b, Fcgr2b - fc receptor, igg, low affinity iib, Ptprc - protein tyrosine phosphatase, receptor type, c, Ptpn6 - protein tyrosine phosphatase, non-receptor type 6, H…
GO:0065008	regulation of biological quality	3.75e-10	3.21e-08	1.62	15493	3094	435	141	[Abhd4 - abhydrolase domain containing 4, Abca1 - atp-binding cassette, sub-family a (abc1), member 1, Ptgs1 - prostaglandin-endoperoxide synthase 1, Gsn - gelsolin, Capg - capping protein (actin filament), gelsolin-like, Hk3 - hexokinase 3, Oas2 - 2'-5' oligoadenylate synthetase 2, Pik3cg - phosphoinositide-3-kinase, catalytic, gamma polypeptide, Fcer1g - fc receptor, ige, high affinity i, gamma…
GO:1903039	positive regulation of leukocyte cell-cell adhesion	4.18e-10	3.56e-08	4.82	15493	170	435	23	[Rasal3 - ras protein activator like 3, Gpam - glycerol-3-phosphate acyltransferase, mitochondrial, Lgals1 - lectin, galactose binding, soluble 1, Pycard - pyd and card domain containing, Rhoh - ras homolog gene family, member h, Ikzf1 - ikaros family zinc finger 1, Cd44 - cd44 antigen, Lgals9 - lectin, galactose binding, soluble 9, Ptprc - protein tyrosine phosphatase, receptor type, c, Aif1 - a…
GO:0050777	negative regulation of immune response	4.41e-10	3.73e-08	5.57	15493	128	435	20	[A2m - alpha-2-macroglobulin, Fcgr2b - fc receptor, igg, low affinity iib, Lgals9 - lectin, galactose binding, soluble 9, Ptprc - protein tyrosine phosphatase, receptor type, c, Ptpn6 - protein tyrosine phosphatase, non-receptor type 6, Havcr2 - hepatitis a virus cellular receptor 2, Samsn1 - sam domain, sh3 domain and nuclear localization signals, 1, Dhx58 - dexh (asp-glu-x-his) box polypeptide …
GO:0031343	positive regulation of cell killing	5.05e-10	4.25e-08	8.6	15493	58	435	14	[H2-T24 - histocompatibility 2, t region locus 24, Ccr5 - chemokine (c-c motif) receptor 5, H2-D1 - histocompatibility 2, d region locus 1, Itgam - integrin alpha m, Ptprc - protein tyrosine phosphatase, receptor type, c, B2m - beta-2 microglobulin, H2-K1 - histocompatibility 2, k1, k region, Lag3 - lymphocyte-activation gene 3, Slamf6 - slam family member 6, Vav1 - vav 1 oncogene, H2-Q4 - histoc…
GO:0045807	positive regulation of endocytosis	5.1e-10	4.27e-08	4.99	15493	157	435	22	[C3 - complement component 3, Pycard - pyd and card domain containing, Fcgr3 - fc receptor, igg, low affinity iii, Fcgr2b - fc receptor, igg, low affinity iib, Ptprc - protein tyrosine phosphatase, receptor type, c, Rab31 - rab31, member ras oncogene family, Cyba - cytochrome b-245, alpha polypeptide, Dock2 - dedicator of cyto-kinesis 2, Trem2 - triggering receptor expressed on myeloid cells 2, B…
GO:0043901	negative regulation of multi-organism process	5.25e-10	4.37e-08	5.23	15493	143	435	21	[Hpgds - hematopoietic prostaglandin d synthase, Fam111a - family with sequence similarity 111, member a, Bst2 - bone marrow stromal cell antigen 2, Gsn - gelsolin, Havcr2 - hepatitis a virus cellular receptor 2, Oas1a - 2'-5' oligoadenylate synthetase 1a, Trim21 - tripartite motif-containing 21, Eif2ak2 - eukaryotic translation initiation factor 2-alpha kinase 2, Dhx58 - dexh (asp-glu-x-his) box…
GO:0043300	regulation of leukocyte degranulation	5.66e-10	4.68e-08	10.68	15493	40	435	12	[Itgam - integrin alpha m, Lyn - yamaguchi sarcoma viral (v-yes-1) oncogene homolog, Lgals9 - lectin, galactose binding, soluble 9, Cd84 - cd84 antigen, Adora3 - adenosine a3 receptor, Fcer1g - fc receptor, ige, high affinity i, gamma polypeptide, Rac2 - ras-related c3 botulinum substrate 2, Syk - spleen tyrosine kinase, Fgr - gardner-rasheed feline sarcoma viral (fgr) oncogene homolog, Il4ra - i…
GO:0033003	regulation of mast cell activation	5.66e-10	4.66e-08	10.68	15493	40	435	12	[Cd300lb - cd300 antigen like family member b, Cnr2 - cannabinoid receptor 2 (macrophage), Lyn - yamaguchi sarcoma viral (v-yes-1) oncogene homolog, Cd84 - cd84 antigen, Adora3 - adenosine a3 receptor, Fcer1g - fc receptor, ige, high affinity i, gamma polypeptide, Rac2 - ras-related c3 botulinum substrate 2, Syk - spleen tyrosine kinase, Fgr - gardner-rasheed feline sarcoma viral (fgr) oncogene h…
GO:0002687	positive regulation of leukocyte migration	6.15e-10	5.04e-08	5.78	15493	117	435	19	[C3ar1 - complement component 3a receptor 1, Pycard - pyd and card domain containing, Lgals9 - lectin, galactose binding, soluble 9, C5ar1 - complement component 5a receptor 1, Aif1 - allograft inflammatory factor 1, Adora3 - adenosine a3 receptor, Rac2 - ras-related c3 botulinum substrate 2, Cmklr1 - chemokine-like receptor 1, Trem2 - triggering receptor expressed on myeloid cells 2, Il1a - inte…
GO:0031341	regulation of cell killing	7.15e-10	5.82e-08	7.04	15493	81	435	16	[H2-T24 - histocompatibility 2, t region locus 24, Ccr5 - chemokine (c-c motif) receptor 5, H2-D1 - histocompatibility 2, d region locus 1, Itgam - integrin alpha m, Ptprc - protein tyrosine phosphatase, receptor type, c, Lgals9 - lectin, galactose binding, soluble 9, Havcr2 - hepatitis a virus cellular receptor 2, B2m - beta-2 microglobulin, H2-K1 - histocompatibility 2, k1, k region, Lag3 - lym…
GO:0006911	phagocytosis, engulfment	8.36e-10	6.77e-08	11.87	15493	33	435	11	[Itgam - integrin alpha m, Abca1 - atp-binding cassette, sub-family a (abc1), member 1, Fcgr3 - fc receptor, igg, low affinity iii, Fcgr1 - fc receptor, igg, high affinity i, Fcgr2b - fc receptor, igg, low affinity iib, Aif1 - allograft inflammatory factor 1, Fcer1g - fc receptor, ige, high affinity i, gamma polypeptide, Gsn - gelsolin, Rac2 - ras-related c3 botulinum substrate 2, Trem2 - trigger…
GO:0002888	positive regulation of myeloid leukocyte mediated immunity	8.36e-10	6.74e-08	11.87	15493	33	435	11	[C3 - complement component 3, Itgam - integrin alpha m, Fcgr3 - fc receptor, igg, low affinity iii, Fcgr1 - fc receptor, igg, high affinity i, Adora3 - adenosine a3 receptor, Fcer1g - fc receptor, ige, high affinity i, gamma polypeptide, Syk - spleen tyrosine kinase, Ddx58 - dead (asp-glu-ala-asp) box polypeptide 58, Fgr - gardner-rasheed feline sarcoma viral (fgr) oncogene homolog, Il4ra - inter…
GO:0042129	regulation of T cell proliferation	8.87e-10	7.11e-08	5.36	15493	133	435	20	[Rasal3 - ras protein activator like 3, Gpam - glycerol-3-phosphate acyltransferase, mitochondrial, Pycard - pyd and card domain containing, Cd44 - cd44 antigen, Tnfrsf1b - tumor necrosis factor receptor superfamily, member 1b, Lgals9 - lectin, galactose binding, soluble 9, Ptprc - protein tyrosine phosphatase, receptor type, c, Aif1 - allograft inflammatory factor 1, Ptpn6 - protein tyrosine pho…
GO:1903901	negative regulation of viral life cycle	1.12e-09	8.9e-08	7.42	15493	72	435	15	[Fam111a - family with sequence similarity 111, member a, Gsn - gelsolin, Bst2 - bone marrow stromal cell antigen 2, Oas1a - 2'-5' oligoadenylate synthetase 1a, Trim21 - tripartite motif-containing 21, Eif2ak2 - eukaryotic translation initiation factor 2-alpha kinase 2, Oas2 - 2'-5' oligoadenylate synthetase 2, Isg15 - isg15 ubiquitin-like modifier, Apobec3 - apolipoprotein b mrna editing enzyme,…
GO:1904018	positive regulation of vasculature development	1.18e-09	9.34e-08	4.58	15493	179	435	23	[C3 - complement component 3, Itgax - integrin alpha x, C3ar1 - complement component 3a receptor 1, Anxa3 - annexin a3, Ddah1 - dimethylarginine dimethylaminohydrolase 1, Tnfrsf1a - tumor necrosis factor receptor superfamily, member 1a, C5ar1 - complement component 5a receptor 1, S100a1 - s100 calcium binding protein a1, Il1a - interleukin 1 alpha, Cela1 - chymotrypsin-like elastase family, membe…
GO:0032677	regulation of interleukin-8 production	1.32e-09	1.04e-07	8.9	15493	52	435	13	[Pycard - pyd and card domain containing, Ptprc - protein tyrosine phosphatase, receptor type, c, Afap1l2 - actin filament associated protein 1-like 2, Myd88 - myeloid differentiation primary response gene 88, Tlr1 - toll-like receptor 1, Ddx58 - dead (asp-glu-ala-asp) box polypeptide 58, Tlr9 - toll-like receptor 9, Tlr7 - toll-like receptor 7, Syk - spleen tyrosine kinase, Tlr2 - toll-like rece…
GO:0048525	negative regulation of viral process	1.51e-09	1.19e-07	6.7	15493	85	435	16	[Fam111a - family with sequence similarity 111, member a, Gsn - gelsolin, Bst2 - bone marrow stromal cell antigen 2, Oas1a - 2'-5' oligoadenylate synthetase 1a, Trim21 - tripartite motif-containing 21, Eif2ak2 - eukaryotic translation initiation factor 2-alpha kinase 2, Oas2 - 2'-5' oligoadenylate synthetase 2, Isg15 - isg15 ubiquitin-like modifier, Ifitm3 - interferon induced transmembrane prote…
GO:0045639	positive regulation of myeloid cell differentiation	1.81e-09	1.41e-07	6.63	15493	86	435	16	[Itgam - integrin alpha m, Ikzf1 - ikaros family zinc finger 1, Hcls1 - hematopoietic cell specific lyn substrate 1, Trem2 - triggering receptor expressed on myeloid cells 2, Lif - leukemia inhibitory factor, Csf1r - colony stimulating factor 1 receptor, Isg15 - isg15 ubiquitin-like modifier, Inpp5d - inositol polyphosphate-5-phosphatase d, Nckap1l - nck associated protein 1 like, Ccl3 - chemokin…
GO:0045785	positive regulation of cell adhesion	2.57e-09	2e-07	3.26	15493	361	435	33	[Rasal3 - ras protein activator like 3, Gpam - glycerol-3-phosphate acyltransferase, mitochondrial, Apbb1ip - amyloid beta (a4) precursor protein-binding, family b, member 1 interacting protein, Rhoh - ras homolog gene family, member h, F11r - f11 receptor, Ikzf1 - ikaros family zinc finger 1, Cd44 - cd44 antigen, Aif1 - allograft inflammatory factor 1, Ptpn6 - protein tyrosine phosphatase, non-r…
GO:0032729	positive regulation of interferon-gamma production	2.8e-09	2.16e-07	8.42	15493	55	435	13	[Pycard - pyd and card domain containing, Irf8 - interferon regulatory factor 8, Ticam2 - toll-like receptor adaptor molecule 2, Havcr2 - hepatitis a virus cellular receptor 2, Slc11a1 - solute carrier family 11 (proton-coupled divalent metal ion transporters), member 1, Tlr9 - toll-like receptor 9, Tlr7 - toll-like receptor 7, Slamf6 - slam family member 6, Sash3 - sam and sh3 domain containing …
GO:0051251	positive regulation of lymphocyte activation	3.29e-09	2.53e-07	4.03	15493	221	435	25	[Rasal3 - ras protein activator like 3, Gpam - glycerol-3-phosphate acyltransferase, mitochondrial, Rhoh - ras homolog gene family, member h, Ikzf1 - ikaros family zinc finger 1, Aif1 - allograft inflammatory factor 1, Havcr2 - hepatitis a virus cellular receptor 2, Cd86 - cd86 antigen, Axl - axl receptor tyrosine kinase, Nckap1l - nck associated protein 1 like, Ccl5 - chemokine (c-c motif) ligan…
GO:0060760	positive regulation of response to cytokine stimulus	4.43e-09	3.39e-07	9.09	15493	47	435	12	[Zbp1 - z-dna binding protein 1, Irgm1 - immunity-related gtpase family m member 1, Ifih1 - interferon induced with helicase c domain 1, Ticam2 - toll-like receptor adaptor molecule 2, Axl - axl receptor tyrosine kinase, Tlr2 - toll-like receptor 2, Trem2 - triggering receptor expressed on myeloid cells 2, Ddx58 - dead (asp-glu-ala-asp) box polypeptide 58, Nlrc5 - nlr family, card domain containi…
GO:0042108	positive regulation of cytokine biosynthetic process	4.49e-09	3.42e-07	8.12	15493	57	435	13	[Fcgr3 - fc receptor, igg, low affinity iii, Ptprc - protein tyrosine phosphatase, receptor type, c, Myd88 - myeloid differentiation primary response gene 88, Tlr1 - toll-like receptor 1, Il1a - interleukin 1 alpha, Tlr9 - toll-like receptor 9, Tlr7 - toll-like receptor 7, Tlr2 - toll-like receptor 2, Syk - spleen tyrosine kinase, Bcl3 - b cell leukemia/lymphoma 3, Tnf - tumor necrosis factor, St…
GO:0045637	regulation of myeloid cell differentiation	4.58e-09	3.47e-07	4.45	15493	176	435	22	[Spi1 - spleen focus forming virus (sffv) proviral integration oncogene, Itgam - integrin alpha m, Ikzf1 - ikaros family zinc finger 1, C1qc - complement component 1, q subcomponent, c chain, Hcls1 - hematopoietic cell specific lyn substrate 1, Trem2 - triggering receptor expressed on myeloid cells 2, B2m - beta-2 microglobulin, Csf1r - colony stimulating factor 1 receptor, Lif - leukemia inhibit…
GO:0032757	positive regulation of interleukin-8 production	4.58e-09	3.45e-07	10.31	15493	38	435	11	[Tlr7 - toll-like receptor 7, Pycard - pyd and card domain containing, Myd88 - myeloid differentiation primary response gene 88, Afap1l2 - actin filament associated protein 1-like 2, Tlr1 - toll-like receptor 1, Tlr2 - toll-like receptor 2, Syk - spleen tyrosine kinase, Tnf - tumor necrosis factor, Ddx58 - dead (asp-glu-ala-asp) box polypeptide 58, Cd14 - cd14 antigen, Tlr9 - toll-like receptor 9]
GO:0050830	defense response to Gram-positive bacterium	4.75e-09	3.56e-07	7.33	15493	68	435	14	[C5ar1 - complement component 5a receptor 1, Myd88 - myeloid differentiation primary response gene 88, Havcr2 - hepatitis a virus cellular receptor 2, Gbp3 - guanylate binding protein 3, B2m - beta-2 microglobulin, Fgr - gardner-rasheed feline sarcoma viral (fgr) oncogene homolog, Myo1f - myosin if, Ncf1 - neutrophil cytosolic factor 1, Hck - hemopoietic cell kinase, Tnfsf8 - tumor necrosis facto…
GO:0051046	regulation of secretion	5.26e-09	3.92e-07	2.41	15493	755	435	51	[Gpam - glycerol-3-phosphate acyltransferase, mitochondrial, Aif1 - allograft inflammatory factor 1, Ifih1 - interferon induced with helicase c domain 1, Ptgs1 - prostaglandin-endoperoxide synthase 1, Tlr1 - toll-like receptor 1, Unc93b1 - unc-93 homolog b1 (c. elegans), Il1a - interleukin 1 alpha, Ddx58 - dead (asp-glu-ala-asp) box polypeptide 58, Entpd1 - ectonucleoside triphosphate diphosphohy…
GO:1902531	regulation of intracellular signal transduction	7.08e-09	5.26e-07	1.93	15493	1457	435	79	[Rasal3 - ras protein activator like 3, Rhoh - ras homolog gene family, member h, Abca1 - atp-binding cassette, sub-family a (abc1), member 1, F11r - f11 receptor, Cd44 - cd44 antigen, Gpr65 - g-protein coupled receptor 65, Iqgap3 - iq motif containing gtpase activating protein 3, Cmklr1 - chemokine-like receptor 1, Tlr1 - toll-like receptor 1, Il1a - interleukin 1 alpha, Pik3cg - phosphoinositid…
GO:0051716	cellular response to stimulus	7.49e-09	5.54e-07	1.68	15493	2371	435	112	[Abca1 - atp-binding cassette, sub-family a (abc1), member 1, Ifih1 - interferon induced with helicase c domain 1, Gsn - gelsolin, Capg - capping protein (actin filament), gelsolin-like, Ddx58 - dead (asp-glu-ala-asp) box polypeptide 58, Pik3cg - phosphoinositide-3-kinase, catalytic, gamma polypeptide, Fcer1g - fc receptor, ige, high affinity i, gamma polypeptide, Aqp4 - aquaporin 4, Axl - axl re…
GO:0045619	regulation of lymphocyte differentiation	7.58e-09	5.57e-07	4.75	15493	150	435	20	[Rhoh - ras homolog gene family, member h, Ikzf1 - ikaros family zinc finger 1, Cd44 - cd44 antigen, Lgals9 - lectin, galactose binding, soluble 9, Ptprc - protein tyrosine phosphatase, receptor type, c, Nfam1 - nfat activating molecule with itam motif 1, Ptpn6 - protein tyrosine phosphatase, non-receptor type 6, Tlr9 - toll-like receptor 9, Lag3 - lymphocyte-activation gene 3, H2-Oa - histocompa…
GO:0032481	positive regulation of type I interferon production	9.53e-09	6.97e-07	8.55	15493	50	435	12	[Tlr7 - toll-like receptor 7, Tmem173 - transmembrane protein 173, Ifih1 - interferon induced with helicase c domain 1, Plcg2 - phospholipase c, gamma 2, Myd88 - myeloid differentiation primary response gene 88, Syk - spleen tyrosine kinase, Tlr2 - toll-like receptor 2, Ddx58 - dead (asp-glu-ala-asp) box polypeptide 58, Cd14 - cd14 antigen, Dhx58 - dexh (asp-glu-x-his) box polypeptide 58, Irf7 - …
GO:0002673	regulation of acute inflammatory response	9.53e-09	6.94e-07	8.55	15493	50	435	12	[C3 - complement component 3, Ccr5 - chemokine (c-c motif) receptor 5, A2m - alpha-2-macroglobulin, Pik3cg - phosphoinositide-3-kinase, catalytic, gamma polypeptide, Fcgr3 - fc receptor, igg, low affinity iii, Alox5ap - arachidonate 5-lipoxygenase activating protein, Fcgr1 - fc receptor, igg, high affinity i, Fcgr2b - fc receptor, igg, low affinity iib, Fcer1g - fc receptor, ige, high affinity i,…
GO:1903900	regulation of viral life cycle	1.1e-08	8e-07	5.17	15493	124	435	18	[Fam111a - family with sequence similarity 111, member a, Lgals1 - lectin, galactose binding, soluble 1, Gsn - gelsolin, Bst2 - bone marrow stromal cell antigen 2, Trim30a - tripartite motif-containing 30a, Oas1a - 2'-5' oligoadenylate synthetase 1a, Trim21 - tripartite motif-containing 21, Eif2ak2 - eukaryotic translation initiation factor 2-alpha kinase 2, Oas2 - 2'-5' oligoadenylate synthetase…
GO:0030100	regulation of endocytosis	1.14e-08	8.21e-07	3.56	15493	270	435	27	[Siglec5 - sialic acid binding ig-like lectin 5, Trem2 - triggering receptor expressed on myeloid cells 2, Fgr - gardner-rasheed feline sarcoma viral (fgr) oncogene homolog, Hck - hemopoietic cell kinase, Fcgr1 - fc receptor, igg, high affinity i, Fcer1g - fc receptor, ige, high affinity i, gamma polypeptide, Axl - axl receptor tyrosine kinase, Nckap1l - nck associated protein 1 like, Pros1 - pro…
GO:0042327	positive regulation of phosphorylation	1.24e-08	8.9e-07	2.23	15493	893	435	56	[Cd44 - cd44 antigen, Aif1 - allograft inflammatory factor 1, Iqgap3 - iq motif containing gtpase activating protein 3, Tlr1 - toll-like receptor 1, Il1a - interleukin 1 alpha, Pik3cg - phosphoinositide-3-kinase, catalytic, gamma polypeptide, Lif - leukemia inhibitory factor, Fcgr1 - fc receptor, igg, high affinity i, Cd84 - cd84 antigen, Gpnmb - glycoprotein (transmembrane) nmb, Parp14 - poly (a…
GO:0050870	positive regulation of T cell activation	1.34e-08	9.59e-07	4.6	15493	155	435	20	[Rasal3 - ras protein activator like 3, Gpam - glycerol-3-phosphate acyltransferase, mitochondrial, Lgals1 - lectin, galactose binding, soluble 1, Pycard - pyd and card domain containing, Rhoh - ras homolog gene family, member h, Ikzf1 - ikaros family zinc finger 1, Lgals9 - lectin, galactose binding, soluble 9, Ptprc - protein tyrosine phosphatase, receptor type, c, Aif1 - allograft inflammatory…
GO:0032733	positive regulation of interleukin-10 production	1.37e-08	9.74e-07	12.82	15493	25	435	9	[Pycard - pyd and card domain containing, Lgals9 - lectin, galactose binding, soluble 9, Fcer1g - fc receptor, ige, high affinity i, gamma polypeptide, Sash3 - sam and sh3 domain containing 3, Tlr2 - toll-like receptor 2, Syk - spleen tyrosine kinase, Trem2 - triggering receptor expressed on myeloid cells 2, Bcl3 - b cell leukemia/lymphoma 3, Tlr9 - toll-like receptor 9]
GO:0050708	regulation of protein secretion	1.45e-08	1.03e-06	2.98	15493	407	435	34	[Gpam - glycerol-3-phosphate acyltransferase, mitochondrial, Tcirg1 - t cell, immune regulator 1, atpase, h+ transporting, lysosomal v0 protein a3, Anxa5 - annexin a5, AF251705 - cdna sequence af251705, Aif1 - allograft inflammatory factor 1, Ifih1 - interferon induced with helicase c domain 1, Havcr2 - hepatitis a virus cellular receptor 2, Tlr1 - toll-like receptor 1, Trem2 - triggering recepto…
GO:0099024	plasma membrane invagination	1.47e-08	1.04e-06	9.33	15493	42	435	11	[Itgam - integrin alpha m, Abca1 - atp-binding cassette, sub-family a (abc1), member 1, Fcgr3 - fc receptor, igg, low affinity iii, Fcgr1 - fc receptor, igg, high affinity i, Fcgr2b - fc receptor, igg, low affinity iib, Aif1 - allograft inflammatory factor 1, Fcer1g - fc receptor, ige, high affinity i, gamma polypeptide, Gsn - gelsolin, Rac2 - ras-related c3 botulinum substrate 2, Trem2 - trigger…
GO:0045071	negative regulation of viral genome replication	1.54e-08	1.08e-06	8.22	15493	52	435	12	[Fam111a - family with sequence similarity 111, member a, Isg15 - isg15 ubiquitin-like modifier, Ifitm3 - interferon induced transmembrane protein 3, Apobec3 - apolipoprotein b mrna editing enzyme, catalytic polypeptide 3, Oasl2 - 2'-5' oligoadenylate synthetase-like 2, Bst2 - bone marrow stromal cell antigen 2, Oas1g - 2'-5' oligoadenylate synthetase 1g, Oas1a - 2'-5' oligoadenylate synthetase 1…
GO:1903530	regulation of secretion by cell	1.57e-08	1.1e-06	2.4	15493	711	435	48	[Gpam - glycerol-3-phosphate acyltransferase, mitochondrial, Tcirg1 - t cell, immune regulator 1, atpase, h+ transporting, lysosomal v0 protein a3, Anxa5 - annexin a5, AF251705 - cdna sequence af251705, Aif1 - allograft inflammatory factor 1, Ifih1 - interferon induced with helicase c domain 1, Ptgs1 - prostaglandin-endoperoxide synthase 1, Havcr2 - hepatitis a virus cellular receptor 2, Tlr1 - t…
GO:0043410	positive regulation of MAPK cascade	1.66e-08	1.15e-06	2.85	15493	450	435	36	[Serpinf2 - serine (or cysteine) peptidase inhibitor, clade f, member 2, Cd44 - cd44 antigen, Iqgap3 - iq motif containing gtpase activating protein 3, Havcr2 - hepatitis a virus cellular receptor 2, Trem2 - triggering receptor expressed on myeloid cells 2, Il1a - interleukin 1 alpha, Eif2ak2 - eukaryotic translation initiation factor 2-alpha kinase 2, Csf1r - colony stimulating factor 1 receptor…
GO:0072676	lymphocyte migration	1.93e-08	1.33e-06	9.11	15493	43	435	11	[Cxcl13 - chemokine (c-x-c motif) ligand 13, Hsd3b7 - hydroxy-delta-5-steroid dehydrogenase, 3 beta- and steroid delta-isomerase 7, Msn - moesin, Ccl9 - chemokine (c-c motif) ligand 9, F11r - f11 receptor, Cxcl10 - chemokine (c-x-c motif) ligand 10, Ccl3 - chemokine (c-c motif) ligand 3, Ccl4 - chemokine (c-c motif) ligand 4, Cxcl16 - chemokine (c-x-c motif) ligand 16, Ccl5 - chemokine (c-c motif…
GO:0043903	regulation of symbiosis, encompassing mutualism through parasitism	1.93e-08	1.33e-06	4.3	15493	174	435	21	[Fam111a - family with sequence similarity 111, member a, Ccr5 - chemokine (c-c motif) receptor 5, Lgals1 - lectin, galactose binding, soluble 1, Gsn - gelsolin, Bst2 - bone marrow stromal cell antigen 2, Trim30a - tripartite motif-containing 30a, Oas1a - 2'-5' oligoadenylate synthetase 1a, Trim21 - tripartite motif-containing 21, Eif2ak2 - eukaryotic translation initiation factor 2-alpha kinase …
GO:0002675	positive regulation of acute inflammatory response	2.04e-08	1.4e-06	12.33	15493	26	435	9	[C3 - complement component 3, Ccr5 - chemokine (c-c motif) receptor 5, Pik3cg - phosphoinositide-3-kinase, catalytic, gamma polypeptide, Alox5ap - arachidonate 5-lipoxygenase activating protein, Fcgr3 - fc receptor, igg, low affinity iii, Fcgr1 - fc receptor, igg, high affinity i, Fcer1g - fc receptor, ige, high affinity i, gamma polypeptide, Tnf - tumor necrosis factor, Ccl5 - chemokine (c-c mot…
GO:0050792	regulation of viral process	2.08e-08	1.42e-06	4.48	15493	159	435	20	[Fam111a - family with sequence similarity 111, member a, Lgals1 - lectin, galactose binding, soluble 1, Gsn - gelsolin, Bst2 - bone marrow stromal cell antigen 2, Trim30a - tripartite motif-containing 30a, Oas1a - 2'-5' oligoadenylate synthetase 1a, Trim21 - tripartite motif-containing 21, Eif2ak2 - eukaryotic translation initiation factor 2-alpha kinase 2, Oas2 - 2'-5' oligoadenylate synthetase…
GO:0010562	positive regulation of phosphorus metabolic process	2.16e-08	1.47e-06	2.16	15493	956	435	58	[Cd44 - cd44 antigen, Aif1 - allograft inflammatory factor 1, Iqgap3 - iq motif containing gtpase activating protein 3, Tlr1 - toll-like receptor 1, Il1a - interleukin 1 alpha, Pik3cg - phosphoinositide-3-kinase, catalytic, gamma polypeptide, Lif - leukemia inhibitory factor, Fcgr1 - fc receptor, igg, high affinity i, Cd84 - cd84 antigen, Gpnmb - glycoprotein (transmembrane) nmb, Parp14 - poly (a…
GO:0045937	positive regulation of phosphate metabolic process	2.16e-08	1.46e-06	2.16	15493	956	435	58	[Cd44 - cd44 antigen, Aif1 - allograft inflammatory factor 1, Iqgap3 - iq motif containing gtpase activating protein 3, Tlr1 - toll-like receptor 1, Il1a - interleukin 1 alpha, Pik3cg - phosphoinositide-3-kinase, catalytic, gamma polypeptide, Lif - leukemia inhibitory factor, Fcgr1 - fc receptor, igg, high affinity i, Cd84 - cd84 antigen, Gpnmb - glycoprotein (transmembrane) nmb, Parp14 - poly (a…
GO:0002708	positive regulation of lymphocyte mediated immunity	2.38e-08	1.61e-06	6	15493	89	435	15	[C3 - complement component 3, H2-T24 - histocompatibility 2, t region locus 24, H2-D1 - histocompatibility 2, d region locus 1, Fcgr3 - fc receptor, igg, low affinity iii, Ptprc - protein tyrosine phosphatase, receptor type, c, B2m - beta-2 microglobulin, H2-K1 - histocompatibility 2, k1, k region, Lag3 - lymphocyte-activation gene 3, Slamf6 - slam family member 6, Fcgr1 - fc receptor, igg, high …
GO:0032479	regulation of type I interferon production	2.57e-08	1.72e-06	6.48	15493	77	435	14	[Pycard - pyd and card domain containing, Ifih1 - interferon induced with helicase c domain 1, Tmem173 - transmembrane protein 173, Myd88 - myeloid differentiation primary response gene 88, Havcr2 - hepatitis a virus cellular receptor 2, Ddx58 - dead (asp-glu-ala-asp) box polypeptide 58, Dhx58 - dexh (asp-glu-x-his) box polypeptide 58, Tlr9 - toll-like receptor 9, Tlr7 - toll-like receptor 7, Plc…
GO:1901701	cellular response to oxygen-containing compound	2.74e-08	1.83e-06	2.45	15493	655	435	45	[Gpam - glycerol-3-phosphate acyltransferase, mitochondrial, Irf8 - interferon regulatory factor 8, Anxa5 - annexin a5, Abca1 - atp-binding cassette, sub-family a (abc1), member 1, Havcr2 - hepatitis a virus cellular receptor 2, Adcy7 - adenylate cyclase 7, Plscr2 - phospholipid scramblase 2, Il1a - interleukin 1 alpha, Trem2 - triggering receptor expressed on myeloid cells 2, Gpld1 - glycosylpho…
GO:0002791	regulation of peptide secretion	2.89e-08	1.92e-06	2.84	15493	439	435	35	[Gpam - glycerol-3-phosphate acyltransferase, mitochondrial, Tcirg1 - t cell, immune regulator 1, atpase, h+ transporting, lysosomal v0 protein a3, Anxa5 - annexin a5, AF251705 - cdna sequence af251705, Aif1 - allograft inflammatory factor 1, Ifih1 - interferon induced with helicase c domain 1, Havcr2 - hepatitis a virus cellular receptor 2, Tlr1 - toll-like receptor 1, Trem2 - triggering recepto…
GO:0001910	regulation of leukocyte mediated cytotoxicity	2.98e-08	1.97e-06	7.02	15493	66	435	13	[H2-T24 - histocompatibility 2, t region locus 24, H2-D1 - histocompatibility 2, d region locus 1, Itgam - integrin alpha m, Lgals9 - lectin, galactose binding, soluble 9, Ptprc - protein tyrosine phosphatase, receptor type, c, Havcr2 - hepatitis a virus cellular receptor 2, B2m - beta-2 microglobulin, H2-K1 - histocompatibility 2, k1, k region, Lag3 - lymphocyte-activation gene 3, Slamf6 - slam …
GO:0050853	B cell receptor signaling pathway	2.99e-08	1.97e-06	11.87	15493	27	435	9	[Klhl6 - kelch-like 6, Lyn - yamaguchi sarcoma viral (v-yes-1) oncogene homolog, Ptprc - protein tyrosine phosphatase, receptor type, c, Nfam1 - nfat activating molecule with itam motif 1, Ptpn6 - protein tyrosine phosphatase, non-receptor type 6, Plcg2 - phospholipase c, gamma 2, Nckap1l - nck associated protein 1 like, Syk - spleen tyrosine kinase, Lat2 - linker for activation of t cells family…
GO:0002688	regulation of leukocyte chemotaxis	3.25e-08	2.13e-06	5.87	15493	91	435	15	[C3ar1 - complement component 3a receptor 1, Aif1 - allograft inflammatory factor 1, C5ar1 - complement component 5a receptor 1, Rac2 - ras-related c3 botulinum substrate 2, Cmklr1 - chemokine-like receptor 1, Slc24a6 - solute carrier family 24 (sodium/potassium/calcium exchanger), member 6, Cxcl13 - chemokine (c-x-c motif) ligand 13, Lgmn - legumain, Lyn - yamaguchi sarcoma viral (v-yes-1) oncog…
GO:0002521	leukocyte differentiation	3.42e-08	2.23e-06	3.59	15493	248	435	25	[Tcirg1 - t cell, immune regulator 1, atpase, h+ transporting, lysosomal v0 protein a3, Rhoh - ras homolog gene family, member h, Ikzf1 - ikaros family zinc finger 1, Bcl2a1d - b cell leukemia/lymphoma 2 related protein a1d, Trem2 - triggering receptor expressed on myeloid cells 2, Csf1r - colony stimulating factor 1 receptor, Vav1 - vav 1 oncogene, Fcer1g - fc receptor, ige, high affinity i, gam…
GO:0002761	regulation of myeloid leukocyte differentiation	3.59e-08	2.34e-06	5.43	15493	105	435	16	[Itgam - integrin alpha m, Ikzf1 - ikaros family zinc finger 1, C1qc - complement component 1, q subcomponent, c chain, Hcls1 - hematopoietic cell specific lyn substrate 1, Trem2 - triggering receptor expressed on myeloid cells 2, Lif - leukemia inhibitory factor, Csf1r - colony stimulating factor 1 receptor, Lyn - yamaguchi sarcoma viral (v-yes-1) oncogene homolog, Inpp5d - inositol polyphosphat…
GO:0032970	regulation of actin filament-based process	3.65e-08	2.36e-06	3.05	15493	362	435	31	[Serpinf2 - serine (or cysteine) peptidase inhibitor, clade f, member 2, F11r - f11 receptor, Bst2 - bone marrow stromal cell antigen 2, Gsn - gelsolin, Gpr65 - g-protein coupled receptor 65, Hcls1 - hematopoietic cell specific lyn substrate 1, Capg - capping protein (actin filament), gelsolin-like, Il1a - interleukin 1 alpha, Fgr - gardner-rasheed feline sarcoma viral (fgr) oncogene homolog, Myo…
GO:0098883	synapse pruning	3.7e-08	2.39e-06	23.74	15493	9	435	6	[C3 - complement component 3, Itgam - integrin alpha m, C1qc - complement component 1, q subcomponent, c chain, Trem2 - triggering receptor expressed on myeloid cells 2, C1qa - complement component 1, q subcomponent, alpha polypeptide, C1qb - complement component 1, q subcomponent, beta polypeptide]
GO:0002763	positive regulation of myeloid leukocyte differentiation	3.76e-08	2.42e-06	7.63	15493	56	435	12	[Csf1r - colony stimulating factor 1 receptor, Lif - leukemia inhibitory factor, Itgam - integrin alpha m, Ikzf1 - ikaros family zinc finger 1, Ccl3 - chemokine (c-c motif) ligand 3, Hcls1 - hematopoietic cell specific lyn substrate 1, Trem2 - triggering receptor expressed on myeloid cells 2, Tnf - tumor necrosis factor, Runx1 - runt related transcription factor 1, Ccl5 - chemokine (c-c motif) li…
GO:0042119	neutrophil activation	3.79e-08	2.43e-06	17.81	15493	14	435	7	[Anxa3 - annexin a3, Fcer1g - fc receptor, ige, high affinity i, gamma polypeptide, Fcgr4 - fc receptor, igg, low affinity iv, Syk - spleen tyrosine kinase, Myo1f - myosin if, Ccl5 - chemokine (c-c motif) ligand 5, Tyrobp - tyro protein tyrosine kinase binding protein]
GO:0019886	antigen processing and presentation of exogenous peptide antigen via MHC class II	3.79e-08	2.42e-06	17.81	15493	14	435	7	[H2-Oa - histocompatibility 2, o region alpha locus, Fcgr2b - fc receptor, igg, low affinity iib, Fcer1g - fc receptor, ige, high affinity i, gamma polypeptide, Ctse - cathepsin e, Unc93b1 - unc-93 homolog b1 (c. elegans), H2-DMb1 - histocompatibility 2, class ii, locus mb1, Ifi30 - interferon gamma inducible protein 30]
GO:0008285	negative regulation of cell proliferation	3.85e-08	2.44e-06	2.51	15493	595	435	42	[Hpgds - hematopoietic prostaglandin d synthase, Cd44 - cd44 antigen, Aif1 - allograft inflammatory factor 1, Ptpn6 - protein tyrosine phosphatase, non-receptor type 6, Havcr2 - hepatitis a virus cellular receptor 2, Il1a - interleukin 1 alpha, Eif2ak2 - eukaryotic translation initiation factor 2-alpha kinase 2, Gpld1 - glycosylphosphatidylinositol specific phospholipase d1, Cd37 - cd37 antigen, …
GO:0060759	regulation of response to cytokine stimulus	4.12e-08	2.6e-06	5.38	15493	106	435	16	[Zbp1 - z-dna binding protein 1, Pycard - pyd and card domain containing, Ptprc - protein tyrosine phosphatase, receptor type, c, Ifih1 - interferon induced with helicase c domain 1, Ticam2 - toll-like receptor adaptor molecule 2, Trem2 - triggering receptor expressed on myeloid cells 2, Ddx58 - dead (asp-glu-ala-asp) box polypeptide 58, Il1rn - interleukin 1 receptor antagonist, Irgm1 - immunity…
GO:0043304	regulation of mast cell degranulation	4.29e-08	2.7e-06	11.45	15493	28	435	9	[Lyn - yamaguchi sarcoma viral (v-yes-1) oncogene homolog, Cd84 - cd84 antigen, Adora3 - adenosine a3 receptor, Fcer1g - fc receptor, ige, high affinity i, gamma polypeptide, Rac2 - ras-related c3 botulinum substrate 2, Syk - spleen tyrosine kinase, Fgr - gardner-rasheed feline sarcoma viral (fgr) oncogene homolog, Il4ra - interleukin 4 receptor, alpha, Hmox1 - heme oxygenase (decycling) 1]
GO:0048247	lymphocyte chemotaxis	4.29e-08	2.69e-06	11.45	15493	28	435	9	[Cxcl13 - chemokine (c-x-c motif) ligand 13, Hsd3b7 - hydroxy-delta-5-steroid dehydrogenase, 3 beta- and steroid delta-isomerase 7, Ccl9 - chemokine (c-c motif) ligand 9, Cxcl10 - chemokine (c-x-c motif) ligand 10, Ccl3 - chemokine (c-c motif) ligand 3, Ccl4 - chemokine (c-c motif) ligand 4, Cxcl16 - chemokine (c-x-c motif) ligand 16, Ccl5 - chemokine (c-c motif) ligand 5, Ccl6 - chemokine (c-c m…
GO:0045765	regulation of angiogenesis	4.63e-08	2.88e-06	3.43	15493	270	435	26	[Anxa3 - annexin a3, Il1a - interleukin 1 alpha, Lif - leukemia inhibitory factor, Serpinf1 - serine (or cysteine) peptidase inhibitor, clade f, member 1, Cxcl10 - chemokine (c-x-c motif) ligand 10, Cx3cr1 - chemokine (c-x3-c) receptor 1, Hk2 - hexokinase 2, Rhoj - ras homolog gene family, member j, Ctsh - cathepsin h, Ccl5 - chemokine (c-c motif) ligand 5, Itgax - integrin alpha x, C3 - compleme…
GO:0002698	negative regulation of immune effector process	4.73e-08	2.94e-06	5.33	15493	107	435	16	[A2m - alpha-2-macroglobulin, Fcgr2b - fc receptor, igg, low affinity iib, Lgals9 - lectin, galactose binding, soluble 9, Ptprc - protein tyrosine phosphatase, receptor type, c, Ptpn6 - protein tyrosine phosphatase, non-receptor type 6, Havcr2 - hepatitis a virus cellular receptor 2, Dhx58 - dexh (asp-glu-x-his) box polypeptide 58, Parp3 - poly (adp-ribose) polymerase family, member 3, Hmox1 - he…
GO:0009966	regulation of signal transduction	5.33e-08	3.3e-06	1.63	15493	2427	435	111	[Rasal3 - ras protein activator like 3, Abca1 - atp-binding cassette, sub-family a (abc1), member 1, Gsn - gelsolin, Pik3cg - phosphoinositide-3-kinase, catalytic, gamma polypeptide, Axl - axl receptor tyrosine kinase, Pbk - pdz binding kinase, Pycard - pyd and card domain containing, C5ar1 - complement component 5a receptor 1, Ticam2 - toll-like receptor adaptor molecule 2, Dhx58 - dexh (asp-glu…
GO:0035556	intracellular signal transduction	5.51e-08	3.39e-06	1.97	15493	1210	435	67	[Bcl2a1a - b cell leukemia/lymphoma 2 related protein a1a, Rhoh - ras homolog gene family, member h, Abca1 - atp-binding cassette, sub-family a (abc1), member 1, Emr1 - egf-like module containing, mucin-like, hormone receptor-like sequence 1, Bcl2a1d - b cell leukemia/lymphoma 2 related protein a1d, Aif1 - allograft inflammatory factor 1, Bcl2a1b - b cell leukemia/lymphoma 2 related protein a1b, …
GO:0006690	icosanoid metabolic process	5.71e-08	3.5e-06	7.37	15493	58	435	12	[Hpgds - hematopoietic prostaglandin d synthase, Tbxas1 - thromboxane a synthase 1, platelet, Alox5ap - arachidonate 5-lipoxygenase activating protein, Tnfrsf1a - tumor necrosis factor receptor superfamily, member 1a, Alox5 - arachidonate 5-lipoxygenase, Ptgs1 - prostaglandin-endoperoxide synthase 1, Hpgd - hydroxyprostaglandin dehydrogenase 15 (nad), Cyp4f14 - cytochrome p450, family 4, subfamil…
GO:0033006	regulation of mast cell activation involved in immune response	6.07e-08	3.71e-06	11.05	15493	29	435	9	[Lyn - yamaguchi sarcoma viral (v-yes-1) oncogene homolog, Cd84 - cd84 antigen, Adora3 - adenosine a3 receptor, Fcer1g - fc receptor, ige, high affinity i, gamma polypeptide, Rac2 - ras-related c3 botulinum substrate 2, Syk - spleen tyrosine kinase, Fgr - gardner-rasheed feline sarcoma viral (fgr) oncogene homolog, Il4ra - interleukin 4 receptor, alpha, Hmox1 - heme oxygenase (decycling) 1]
GO:0051094	positive regulation of developmental process	6.12e-08	3.72e-06	1.91	15493	1344	435	72	[Gpam - glycerol-3-phosphate acyltransferase, mitochondrial, Cd53 - cd53 antigen, Rhoh - ras homolog gene family, member h, Ikzf1 - ikaros family zinc finger 1, F11r - f11 receptor, Clic1 - chloride intracellular channel 1, Iqgap3 - iq motif containing gtpase activating protein 3, Cmklr1 - chemokine-like receptor 1, Il1a - interleukin 1 alpha, Lif - leukemia inhibitory factor, Hk2 - hexokinase 2,…
GO:0010324	membrane invagination	6.68e-08	4.05e-06	8.16	15493	48	435	11	[Itgam - integrin alpha m, Abca1 - atp-binding cassette, sub-family a (abc1), member 1, Fcgr3 - fc receptor, igg, low affinity iii, Fcgr1 - fc receptor, igg, high affinity i, Fcgr2b - fc receptor, igg, low affinity iib, Aif1 - allograft inflammatory factor 1, Fcer1g - fc receptor, ige, high affinity i, gamma polypeptide, Gsn - gelsolin, Rac2 - ras-related c3 botulinum substrate 2, Trem2 - trigger…
GO:0035456	response to interferon-beta	6.68e-08	4.03e-06	8.16	15493	48	435	11	[AI607873 - expressed sequence ai607873, Ifit1 - interferon-induced protein with tetratricopeptide repeats 1, Igtp - interferon gamma induced gtpase, Ifitm3 - interferon induced transmembrane protein 3, Ifi204 - interferon activated gene 204, Irgm1 - immunity-related gtpase family m member 1, Tmem173 - transmembrane protein 173, Pyhin1 - pyrin and hin domain family, member 1, Bst2 - bone marrow s…
GO:0070372	regulation of ERK1 and ERK2 cascade	6.91e-08	4.15e-06	3.46	15493	257	435	25	[Serpinf2 - serine (or cysteine) peptidase inhibitor, clade f, member 2, Cd44 - cd44 antigen, Ptpn6 - protein tyrosine phosphatase, non-receptor type 6, Havcr2 - hepatitis a virus cellular receptor 2, Il1a - interleukin 1 alpha, Trem2 - triggering receptor expressed on myeloid cells 2, Lif - leukemia inhibitory factor, Atf3 - activating transcription factor 3, Csf1r - colony stimulating factor 1 …
GO:0071346	cellular response to interferon-gamma	6.94e-08	4.16e-06	6.01	15493	83	435	14	[Vim - vimentin, Irf8 - interferon regulatory factor 8, Gsn - gelsolin, Gbp3 - guanylate binding protein 3, Capg - capping protein (actin filament), gelsolin-like, Ccl9 - chemokine (c-c motif) ligand 9, Irgm1 - immunity-related gtpase family m member 1, Was - wiskott-aldrich syndrome homolog (human), Aqp4 - aquaporin 4, Ccl3 - chemokine (c-c motif) ligand 3, Ccl4 - chemokine (c-c motif) ligand 4,…
GO:0002281	macrophage activation involved in immune response	6.94e-08	4.14e-06	16.62	15493	15	435	7	[Cx3cr1 - chemokine (c-x3-c) receptor 1, Havcr2 - hepatitis a virus cellular receptor 2, Syk - spleen tyrosine kinase, Trem2 - triggering receptor expressed on myeloid cells 2, Sucnr1 - succinate receptor 1, Grn - granulin, Tyrobp - tyro protein tyrosine kinase binding protein]
GO:0043067	regulation of programmed cell death	7.1e-08	4.22e-06	1.9	15493	1349	435	72	[Gpam - glycerol-3-phosphate acyltransferase, mitochondrial, Bcl2a1a - b cell leukemia/lymphoma 2 related protein a1a, Bcl2a1d - b cell leukemia/lymphoma 2 related protein a1d, Cd44 - cd44 antigen, Aif1 - allograft inflammatory factor 1, Gsn - gelsolin, Gpld1 - glycosylphosphatidylinositol specific phospholipase d1, Hk3 - hexokinase 3, Pik3cg - phosphoinositide-3-kinase, catalytic, gamma polypept…
GO:0010941	regulation of cell death	8.1e-08	4.8e-06	1.84	15493	1487	435	77	[Gpam - glycerol-3-phosphate acyltransferase, mitochondrial, Bcl2a1a - b cell leukemia/lymphoma 2 related protein a1a, Bcl2a1d - b cell leukemia/lymphoma 2 related protein a1d, Cd44 - cd44 antigen, Aif1 - allograft inflammatory factor 1, Gsn - gelsolin, Gpld1 - glycosylphosphatidylinositol specific phospholipase d1, Hk3 - hexokinase 3, Pik3cg - phosphoinositide-3-kinase, catalytic, gamma polypept…
GO:2000106	regulation of leukocyte apoptotic process	8.12e-08	4.78e-06	5.94	15493	84	435	14	[Gpam - glycerol-3-phosphate acyltransferase, mitochondrial, Bcl2a1a - b cell leukemia/lymphoma 2 related protein a1a, Siglec1 - sialic acid binding ig-like lectin 1, sialoadhesin, Ccr5 - chemokine (c-c motif) receptor 5, Cd44 - cd44 antigen, Fcgr2b - fc receptor, igg, low affinity iib, Hcls1 - hematopoietic cell specific lyn substrate 1, Niacr1 - niacin receptor 1, Pdcd1 - programmed cell death …
GO:0001912	positive regulation of leukocyte mediated cytotoxicity	8.39e-08	4.93e-06	8	15493	49	435	11	[Lag3 - lymphocyte-activation gene 3, H2-D1 - histocompatibility 2, d region locus 1, H2-T24 - histocompatibility 2, t region locus 24, Itgam - integrin alpha m, Slamf6 - slam family member 6, Vav1 - vav 1 oncogene, Ptprc - protein tyrosine phosphatase, receptor type, c, H2-Q4 - histocompatibility 2, q region locus 4, B2m - beta-2 microglobulin, H2-K1 - histocompatibility 2, k1, k region, Tyrobp …
GO:0001934	positive regulation of protein phosphorylation	8.61e-08	5.04e-06	2.19	15493	847	435	52	[Cd44 - cd44 antigen, Aif1 - allograft inflammatory factor 1, Iqgap3 - iq motif containing gtpase activating protein 3, Tlr1 - toll-like receptor 1, Il1a - interleukin 1 alpha, Pik3cg - phosphoinositide-3-kinase, catalytic, gamma polypeptide, Lif - leukemia inhibitory factor, Fcgr1 - fc receptor, igg, high affinity i, Cd84 - cd84 antigen, Gpnmb - glycoprotein (transmembrane) nmb, Parp14 - poly (a…
GO:0002283	neutrophil activation involved in immune response	1e-07	5.83e-06	29.68	15493	6	435	5	[Anxa3 - annexin a3, Fcer1g - fc receptor, ige, high affinity i, gamma polypeptide, Syk - spleen tyrosine kinase, Myo1f - myosin if, Tyrobp - tyro protein tyrosine kinase binding protein]
GO:0070665	positive regulation of leukocyte proliferation	1.04e-07	6.01e-06	5.04	15493	113	435	16	[Rasal3 - ras protein activator like 3, Gpam - glycerol-3-phosphate acyltransferase, mitochondrial, Pycard - pyd and card domain containing, Ptprc - protein tyrosine phosphatase, receptor type, c, Aif1 - allograft inflammatory factor 1, Myd88 - myeloid differentiation primary response gene 88, Havcr2 - hepatitis a virus cellular receptor 2, Tlr9 - toll-like receptor 9, Cd86 - cd86 antigen, Tgfbr2…
GO:1903532	positive regulation of secretion by cell	1.13e-07	6.55e-06	2.84	15493	401	435	32	[AF251705 - cdna sequence af251705, Aif1 - allograft inflammatory factor 1, Ifih1 - interferon induced with helicase c domain 1, Havcr2 - hepatitis a virus cellular receptor 2, Tlr1 - toll-like receptor 1, Unc93b1 - unc-93 homolog b1 (c. elegans), Trem2 - triggering receptor expressed on myeloid cells 2, Il1a - interleukin 1 alpha, Fgr - gardner-rasheed feline sarcoma viral (fgr) oncogene homolog…
GO:0032956	regulation of actin cytoskeleton organization	1.16e-07	6.66e-06	3.11	15493	321	435	28	[Serpinf2 - serine (or cysteine) peptidase inhibitor, clade f, member 2, F11r - f11 receptor, Gsn - gelsolin, Gpr65 - g-protein coupled receptor 65, Bst2 - bone marrow stromal cell antigen 2, Hcls1 - hematopoietic cell specific lyn substrate 1, Capg - capping protein (actin filament), gelsolin-like, Il1a - interleukin 1 alpha, Fgr - gardner-rasheed feline sarcoma viral (fgr) oncogene homolog, Myo…
GO:0002504	antigen processing and presentation of peptide or polysaccharide antigen via MHC class II	1.2e-07	6.91e-06	15.58	15493	16	435	7	[H2-Oa - histocompatibility 2, o region alpha locus, Fcgr2b - fc receptor, igg, low affinity iib, Fcer1g - fc receptor, ige, high affinity i, gamma polypeptide, Ctse - cathepsin e, Unc93b1 - unc-93 homolog b1 (c. elegans), H2-DMb1 - histocompatibility 2, class ii, locus mb1, Ifi30 - interferon gamma inducible protein 30]
GO:0002495	antigen processing and presentation of peptide antigen via MHC class II	1.2e-07	6.89e-06	15.58	15493	16	435	7	[H2-Oa - histocompatibility 2, o region alpha locus, Fcgr2b - fc receptor, igg, low affinity iib, Fcer1g - fc receptor, ige, high affinity i, gamma polypeptide, Ctse - cathepsin e, Unc93b1 - unc-93 homolog b1 (c. elegans), H2-DMb1 - histocompatibility 2, class ii, locus mb1, Ifi30 - interferon gamma inducible protein 30]
GO:0060627	regulation of vesicle-mediated transport	1.31e-07	7.47e-06	2.54	15493	532	435	38	[Siglec5 - sialic acid binding ig-like lectin 5, Trem2 - triggering receptor expressed on myeloid cells 2, Fgr - gardner-rasheed feline sarcoma viral (fgr) oncogene homolog, Hck - hemopoietic cell kinase, Fcgr1 - fc receptor, igg, high affinity i, Cd84 - cd84 antigen, Fcer1g - fc receptor, ige, high affinity i, gamma polypeptide, Nckap1l - nck associated protein 1 like, Axl - axl receptor tyrosin…
GO:0051047	positive regulation of secretion	1.36e-07	7.69e-06	2.77	15493	425	435	33	[AF251705 - cdna sequence af251705, Aif1 - allograft inflammatory factor 1, Ifih1 - interferon induced with helicase c domain 1, Havcr2 - hepatitis a virus cellular receptor 2, Tlr1 - toll-like receptor 1, Trem2 - triggering receptor expressed on myeloid cells 2, Unc93b1 - unc-93 homolog b1 (c. elegans), Il1a - interleukin 1 alpha, Ddx58 - dead (asp-glu-ala-asp) box polypeptide 58, Fgr - gardner-…
GO:0050663	cytokine secretion	1.41e-07	7.98e-06	8.69	15493	41	435	10	[Tcirg1 - t cell, immune regulator 1, atpase, h+ transporting, lysosomal v0 protein a3, Gpam - glycerol-3-phosphate acyltransferase, mitochondrial, Tmem106a - transmembrane protein 106a, Isg15 - isg15 ubiquitin-like modifier, Abca1 - atp-binding cassette, sub-family a (abc1), member 1, Lyn - yamaguchi sarcoma viral (v-yes-1) oncogene homolog, S100a13 - s100 calcium binding protein a13, Tlr2 - tol…
GO:0002700	regulation of production of molecular mediator of immune response	1.5e-07	8.47e-06	4.91	15493	116	435	16	[Tnfrsf1b - tumor necrosis factor receptor superfamily, member 1b, Fcgr2b - fc receptor, igg, low affinity iib, Ptprc - protein tyrosine phosphatase, receptor type, c, B2m - beta-2 microglobulin, Ddx58 - dead (asp-glu-ala-asp) box polypeptide 58, Parp3 - poly (adp-ribose) polymerase family, member 3, Tlr9 - toll-like receptor 9, Cd37 - cd37 antigen, Hmox1 - heme oxygenase (decycling) 1, Cd22 - cd…
GO:0070374	positive regulation of ERK1 and ERK2 cascade	1.54e-07	8.61e-06	3.98	15493	179	435	20	[C3 - complement component 3, Serpinf2 - serine (or cysteine) peptidase inhibitor, clade f, member 2, Glipr2 - gli pathogenesis-related 2, Pycard - pyd and card domain containing, Cd44 - cd44 antigen, C5ar1 - complement component 5a receptor 1, Ptprc - protein tyrosine phosphatase, receptor type, c, P2ry6 - pyrimidinergic receptor p2y, g-protein coupled, 6, Havcr2 - hepatitis a virus cellular rec…
GO:0050790	regulation of catalytic activity	1.75e-07	9.78e-06	1.78	15493	1597	435	80	[Rasal3 - ras protein activator like 3, F11r - f11 receptor, Cd44 - cd44 antigen, Bcl2a1d - b cell leukemia/lymphoma 2 related protein a1d, Gpr65 - g-protein coupled receptor 65, Iqgap3 - iq motif containing gtpase activating protein 3, Gsn - gelsolin, Oas1a - 2'-5' oligoadenylate synthetase 1a, Tlr1 - toll-like receptor 1, Timp4 - tissue inhibitor of metalloproteinase 4, Oas2 - 2'-5' oligoadenyl…
GO:0050714	positive regulation of protein secretion	1.88e-07	1.05e-05	3.39	15493	252	435	24	[Ccr5 - chemokine (c-c motif) receptor 5, Pycard - pyd and card domain containing, AF251705 - cdna sequence af251705, Aif1 - allograft inflammatory factor 1, Lgals9 - lectin, galactose binding, soluble 9, Ifih1 - interferon induced with helicase c domain 1, Havcr2 - hepatitis a virus cellular receptor 2, Tlr1 - toll-like receptor 1, Trem2 - triggering receptor expressed on myeloid cells 2, Unc93b…
GO:0045576	mast cell activation	2e-07	1.11e-05	14.67	15493	17	435	7	[Rhoh - ras homolog gene family, member h, Cd48 - cd48 antigen, Fcgr3 - fc receptor, igg, low affinity iii, Fcer1g - fc receptor, ige, high affinity i, gamma polypeptide, Lcp2 - lymphocyte cytosolic protein 2, Milr1 - mast cell immunoglobulin like receptor 1, Lat2 - linker for activation of t cells family, member 2]
GO:0031348	negative regulation of defense response	2.02e-07	1.12e-05	3.91	15493	182	435	20	[A2m - alpha-2-macroglobulin, Pycard - pyd and card domain containing, Cd44 - cd44 antigen, Tnfrsf1b - tumor necrosis factor receptor superfamily, member 1b, Lgals9 - lectin, galactose binding, soluble 9, Fcgr2b - fc receptor, igg, low affinity iib, Tnfrsf1a - tumor necrosis factor receptor superfamily, member 1a, Havcr2 - hepatitis a virus cellular receptor 2, Adcy7 - adenylate cyclase 7, Tnfaip…
GO:0032652	regulation of interleukin-1 production	2.02e-07	1.11e-05	6.01	15493	77	435	13	[Ccr5 - chemokine (c-c motif) receptor 5, Pycard - pyd and card domain containing, Lgals9 - lectin, galactose binding, soluble 9, Havcr2 - hepatitis a virus cellular receptor 2, Trem2 - triggering receptor expressed on myeloid cells 2, Naip5 - nlr family, apoptosis inhibitory protein 5, Ifi204 - interferon activated gene 204, Cx3cr1 - chemokine (c-x3-c) receptor 1, Aqp4 - aquaporin 4, Ccl3 - chem…
GO:0071675	regulation of mononuclear cell migration	2.3e-07	1.26e-05	8.28	15493	43	435	10	[C3ar1 - complement component 3a receptor 1, Lgmn - legumain, Lyn - yamaguchi sarcoma viral (v-yes-1) oncogene homolog, C5ar1 - complement component 5a receptor 1, Cxcl10 - chemokine (c-x-c motif) ligand 10, Aif1 - allograft inflammatory factor 1, Slamf8 - slam family member 8, Cmklr1 - chemokine-like receptor 1, Ccl5 - chemokine (c-c motif) ligand 5, Csf1 - colony stimulating factor 1 (macrophag…
GO:0032715	negative regulation of interleukin-6 production	2.3e-07	1.26e-05	8.28	15493	43	435	10	[Tnfrsf1a - tumor necrosis factor receptor superfamily, member 1a, Cd84 - cd84 antigen, Inpp5d - inositol polyphosphate-5-phosphatase d, Ptpn6 - protein tyrosine phosphatase, non-receptor type 6, Aqp4 - aquaporin 4, Nckap1l - nck associated protein 1 like, Havcr2 - hepatitis a virus cellular receptor 2, Trim30a - tripartite motif-containing 30a, Tnf - tumor necrosis factor, Tlr9 - toll-like recep…
GO:0032945	negative regulation of mononuclear cell proliferation	2.57e-07	1.4e-05	6.48	15493	66	435	12	[Cd86 - cd86 antigen, Cd44 - cd44 antigen, Lyn - yamaguchi sarcoma viral (v-yes-1) oncogene homolog, Fcgr2b - fc receptor, igg, low affinity iib, Lgals9 - lectin, galactose binding, soluble 9, Inpp5d - inositol polyphosphate-5-phosphatase d, Ptpn6 - protein tyrosine phosphatase, non-receptor type 6, Havcr2 - hepatitis a virus cellular receptor 2, 4632428N05Rik - riken cdna 4632428n05 gene, Gpnmb …
GO:0050672	negative regulation of lymphocyte proliferation	2.57e-07	1.4e-05	6.48	15493	66	435	12	[Cd86 - cd86 antigen, Cd44 - cd44 antigen, Lyn - yamaguchi sarcoma viral (v-yes-1) oncogene homolog, Lgals9 - lectin, galactose binding, soluble 9, Fcgr2b - fc receptor, igg, low affinity iib, Inpp5d - inositol polyphosphate-5-phosphatase d, Ptpn6 - protein tyrosine phosphatase, non-receptor type 6, Havcr2 - hepatitis a virus cellular receptor 2, 4632428N05Rik - riken cdna 4632428n05 gene, Gpnmb …
GO:0050864	regulation of B cell activation	2.62e-07	1.42e-05	5.04	15493	106	435	15	[Fcgr2b - fc receptor, igg, low affinity iib, Ptprc - protein tyrosine phosphatase, receptor type, c, Ptpn6 - protein tyrosine phosphatase, non-receptor type 6, Nfam1 - nfat activating molecule with itam motif 1, Samsn1 - sam domain, sh3 domain and nuclear localization signals, 1, Parp3 - poly (adp-ribose) polymerase family, member 3, Tlr9 - toll-like receptor 9, Cd22 - cd22 antigen, Lyn - yamagu…
GO:0010646	regulation of cell communication	2.7e-07	1.45e-05	1.53	15493	2832	435	122	[Rasal3 - ras protein activator like 3, Abca1 - atp-binding cassette, sub-family a (abc1), member 1, Ptgs1 - prostaglandin-endoperoxide synthase 1, Gsn - gelsolin, Pik3cg - phosphoinositide-3-kinase, catalytic, gamma polypeptide, Axl - axl receptor tyrosine kinase, Pbk - pdz binding kinase, Ucp2 - uncoupling protein 2 (mitochondrial, proton carrier), Pycard - pyd and card domain containing, C5ar1…
GO:0002793	positive regulation of peptide secretion	2.74e-07	1.47e-05	3.23	15493	276	435	25	[AF251705 - cdna sequence af251705, Aif1 - allograft inflammatory factor 1, Ifih1 - interferon induced with helicase c domain 1, Havcr2 - hepatitis a virus cellular receptor 2, Tlr1 - toll-like receptor 1, Il1a - interleukin 1 alpha, Unc93b1 - unc-93 homolog b1 (c. elegans), Trem2 - triggering receptor expressed on myeloid cells 2, Fgr - gardner-rasheed feline sarcoma viral (fgr) oncogene homolog…
GO:0002474	antigen processing and presentation of peptide antigen via MHC class I	2.81e-07	1.5e-05	9.43	15493	34	435	9	[H2-D1 - histocompatibility 2, d region locus 1, H2-T24 - histocompatibility 2, t region locus 24, Fcgr3 - fc receptor, igg, low affinity iii, Fcgr1 - fc receptor, igg, high affinity i, H2-Q4 - histocompatibility 2, q region locus 4, Fcer1g - fc receptor, ige, high affinity i, gamma polypeptide, B2m - beta-2 microglobulin, H2-K1 - histocompatibility 2, k1, k region, Ifi30 - interferon gamma induc…
GO:0002821	positive regulation of adaptive immune response	2.97e-07	1.58e-05	4.99	15493	107	435	15	[C3 - complement component 3, H2-T24 - histocompatibility 2, t region locus 24, H2-D1 - histocompatibility 2, d region locus 1, Pycard - pyd and card domain containing, Fcgr3 - fc receptor, igg, low affinity iii, Cd44 - cd44 antigen, Ptprc - protein tyrosine phosphatase, receptor type, c, B2m - beta-2 microglobulin, Slc11a1 - solute carrier family 11 (proton-coupled divalent metal ion transporter…
GO:0002577	regulation of antigen processing and presentation	3.19e-07	1.7e-05	13.85	15493	18	435	7	[H2-Ob - histocompatibility 2, o region beta locus, H2-Oa - histocompatibility 2, o region alpha locus, Pycard - pyd and card domain containing, Was - wiskott-aldrich syndrome homolog (human), Trem2 - triggering receptor expressed on myeloid cells 2, Cd68 - cd68 antigen, Slc11a1 - solute carrier family 11 (proton-coupled divalent metal ion transporters), member 1]
GO:0036230	granulocyte activation	3.19e-07	1.69e-05	13.85	15493	18	435	7	[Anxa3 - annexin a3, Fcer1g - fc receptor, ige, high affinity i, gamma polypeptide, Fcgr4 - fc receptor, igg, low affinity iv, Syk - spleen tyrosine kinase, Myo1f - myosin if, Ccl5 - chemokine (c-c motif) ligand 5, Tyrobp - tyro protein tyrosine kinase binding protein]
GO:0051246	regulation of protein metabolic process	3.36e-07	1.77e-05	1.6	15493	2336	435	105	[Gsn - gelsolin, Timp4 - tissue inhibitor of metalloproteinase 4, Samsn1 - sam domain, sh3 domain and nuclear localization signals, 1, Pik3cg - phosphoinositide-3-kinase, catalytic, gamma polypeptide, Fcgr1 - fc receptor, igg, high affinity i, Gsap - gamma-secretase activating protein, Pbk - pdz binding kinase, Pycard - pyd and card domain containing, C5ar1 - complement component 5a receptor 1, S…
GO:0071345	cellular response to cytokine stimulus	3.59e-07	1.89e-05	2.7	15493	422	435	32	[Laptm5 - lysosomal-associated protein transmembrane 5, Tcirg1 - t cell, immune regulator 1, atpase, h+ transporting, lysosomal v0 protein a3, Irf8 - interferon regulatory factor 8, Tmem173 - transmembrane protein 173, Gsn - gelsolin, Hcls1 - hematopoietic cell specific lyn substrate 1, Gbp3 - guanylate binding protein 3, Capg - capping protein (actin filament), gelsolin-like, Entpd2 - ectonucleo…
GO:0023051	regulation of signaling	3.61e-07	1.89e-05	1.53	15493	2847	435	122	[Rasal3 - ras protein activator like 3, Abca1 - atp-binding cassette, sub-family a (abc1), member 1, Ptgs1 - prostaglandin-endoperoxide synthase 1, Gsn - gelsolin, Pik3cg - phosphoinositide-3-kinase, catalytic, gamma polypeptide, Axl - axl receptor tyrosine kinase, Pbk - pdz binding kinase, Ucp2 - uncoupling protein 2 (mitochondrial, proton carrier), Pycard - pyd and card domain containing, C5ar1…
GO:0002920	regulation of humoral immune response	3.63e-07	1.9e-05	10.96	15493	26	435	8	[C3 - complement component 3, A2m - alpha-2-macroglobulin, Fcgr2b - fc receptor, igg, low affinity iib, Ptprc - protein tyrosine phosphatase, receptor type, c, Ptpn6 - protein tyrosine phosphatase, non-receptor type 6, Cd5l - cd5 antigen-like, Tnf - tumor necrosis factor, Cd37 - cd37 antigen]
GO:1901342	regulation of vasculature development	3.74e-07	1.95e-05	3.09	15493	300	435	26	[Anxa3 - annexin a3, Il1a - interleukin 1 alpha, Lif - leukemia inhibitory factor, Serpinf1 - serine (or cysteine) peptidase inhibitor, clade f, member 1, Cxcl10 - chemokine (c-x-c motif) ligand 10, Cx3cr1 - chemokine (c-x3-c) receptor 1, Hk2 - hexokinase 2, Rhoj - ras homolog gene family, member j, Ctsh - cathepsin h, Ccl5 - chemokine (c-c motif) ligand 5, Itgax - integrin alpha x, C3 - compleme…
GO:0022603	regulation of anatomical structure morphogenesis	3.77e-07	1.96e-05	2.03	15493	963	435	55	[Cd53 - cd53 antigen, F11r - f11 receptor, Arhgap4 - rho gtpase activating protein 4, Cd44 - cd44 antigen, Il1a - interleukin 1 alpha, Lif - leukemia inhibitory factor, Hk2 - hexokinase 2, Sall1 - sal-like 1 (drosophila), Pdpn - podoplanin, S100b - s100 protein, beta polypeptide, neural, Itgax - integrin alpha x, Ddah1 - dimethylarginine dimethylaminohydrolase 1, Vim - vimentin, Tnfrsf1b - tumor …
GO:0002444	myeloid leukocyte mediated immunity	3.79e-07	1.96e-05	17.81	15493	12	435	6	[Cd300lb - cd300 antigen like family member b, Fcgr3 - fc receptor, igg, low affinity iii, Fcgr1 - fc receptor, igg, high affinity i, Irak4 - interleukin-1 receptor-associated kinase 4, Myo1f - myosin if, Ncf1 - neutrophil cytosolic factor 1]
GO:0032946	positive regulation of mononuclear cell proliferation	3.8e-07	1.96e-05	4.9	15493	109	435	15	[Rasal3 - ras protein activator like 3, Gpam - glycerol-3-phosphate acyltransferase, mitochondrial, Pycard - pyd and card domain containing, Ptprc - protein tyrosine phosphatase, receptor type, c, Aif1 - allograft inflammatory factor 1, Myd88 - myeloid differentiation primary response gene 88, Havcr2 - hepatitis a virus cellular receptor 2, Tlr9 - toll-like receptor 9, Cd86 - cd86 antigen, Tgfbr2…
GO:0022610	biological adhesion	3.83e-07	1.97e-05	2.26	15493	694	435	44	[Siglec1 - sialic acid binding ig-like lectin 1, sialoadhesin, F11r - f11 receptor, Cd44 - cd44 antigen, Atp1b2 - atpase, na+/k+ transporting, beta 2 polypeptide, Ptpn6 - protein tyrosine phosphatase, non-receptor type 6, Gbp3 - guanylate binding protein 3, Siglec5 - sialic acid binding ig-like lectin 5, Glycam1 - glycosylation dependent cell adhesion molecule 1, Cd9 - cd9 antigen, Fermt3 - fermi…
GO:0051336	regulation of hydrolase activity	3.85e-07	1.97e-05	2.12	15493	839	435	50	[Rasal3 - ras protein activator like 3, F11r - f11 receptor, Bcl2a1d - b cell leukemia/lymphoma 2 related protein a1d, Cd44 - cd44 antigen, Gpr65 - g-protein coupled receptor 65, Gsn - gelsolin, Oas1a - 2'-5' oligoadenylate synthetase 1a, Timp4 - tissue inhibitor of metalloproteinase 4, Oas2 - 2'-5' oligoadenylate synthetase 2, Serpina3n - serine (or cysteine) peptidase inhibitor, clade a, member…
GO:0042981	regulation of apoptotic process	3.94e-07	2.01e-05	1.85	15493	1329	435	69	[Gpam - glycerol-3-phosphate acyltransferase, mitochondrial, Bcl2a1a - b cell leukemia/lymphoma 2 related protein a1a, Cd44 - cd44 antigen, Bcl2a1d - b cell leukemia/lymphoma 2 related protein a1d, Aif1 - allograft inflammatory factor 1, Gsn - gelsolin, Gpld1 - glycosylphosphatidylinositol specific phospholipase d1, Pik3cg - phosphoinositide-3-kinase, catalytic, gamma polypeptide, Timp1 - tissue …
GO:0007229	integrin-mediated signaling pathway	4.27e-07	2.17e-05	6.19	15493	69	435	12	[Itgax - integrin alpha x, Fermt3 - fermitin family homolog 3 (drosophila), Isg15 - isg15 ubiquitin-like modifier, Vav1 - vav 1 oncogene, Fcer1g - fc receptor, ige, high affinity i, gamma polypeptide, Syk - spleen tyrosine kinase, Fgr - gardner-rasheed feline sarcoma viral (fgr) oncogene homolog, Itgb5 - integrin beta 5, Plek - pleckstrin, Fyb - fyn binding protein, Tyrobp - tyro protein tyrosine…
GO:0098609	cell-cell adhesion	4.27e-07	2.16e-05	2.92	15493	342	435	28	[F11r - f11 receptor, Cd44 - cd44 antigen, Ptpn6 - protein tyrosine phosphatase, non-receptor type 6, Fermt3 - fermitin family homolog 3 (drosophila), Cx3cr1 - chemokine (c-x3-c) receptor 1, Aqp4 - aquaporin 4, Pdpn - podoplanin, Ccl5 - chemokine (c-c motif) ligand 5, Gcnt1 - glucosaminyl (n-acetyl) transferase 1, core 2, Itgax - integrin alpha x, Olr1 - oxidized low density lipoprotein (lectin-l…
GO:0044093	positive regulation of molecular function	4.9e-07	2.47e-05	1.85	15493	1310	435	68	[F11r - f11 receptor, Gpr65 - g-protein coupled receptor 65, Iqgap3 - iq motif containing gtpase activating protein 3, Gsn - gelsolin, Tlr1 - toll-like receptor 1, Ddx58 - dead (asp-glu-ala-asp) box polypeptide 58, Pik3cg - phosphoinositide-3-kinase, catalytic, gamma polypeptide, Fcgr1 - fc receptor, igg, high affinity i, Cd84 - cd84 antigen, Arhgef19 - rho guanine nucleotide exchange factor (gef…
GO:0045069	regulation of viral genome replication	4.99e-07	2.51e-05	5.58	15493	83	435	13	[Fam111a - family with sequence similarity 111, member a, Bst2 - bone marrow stromal cell antigen 2, Oas1a - 2'-5' oligoadenylate synthetase 1a, Eif2ak2 - eukaryotic translation initiation factor 2-alpha kinase 2, Oas2 - 2'-5' oligoadenylate synthetase 2, Isg15 - isg15 ubiquitin-like modifier, Ifitm3 - interferon induced transmembrane protein 3, Apobec3 - apolipoprotein b mrna editing enzyme, cat…
GO:0070664	negative regulation of leukocyte proliferation	5.02e-07	2.52e-05	6.11	15493	70	435	12	[Cd86 - cd86 antigen, Cd44 - cd44 antigen, Lyn - yamaguchi sarcoma viral (v-yes-1) oncogene homolog, Lgals9 - lectin, galactose binding, soluble 9, Fcgr2b - fc receptor, igg, low affinity iib, Inpp5d - inositol polyphosphate-5-phosphatase d, Ptpn6 - protein tyrosine phosphatase, non-receptor type 6, Havcr2 - hepatitis a virus cellular receptor 2, 4632428N05Rik - riken cdna 4632428n05 gene, Gpnmb …
GO:0040011	locomotion	5.05e-07	2.52e-05	2.12	15493	822	435	49	[Hsd3b7 - hydroxy-delta-5-steroid dehydrogenase, 3 beta- and steroid delta-isomerase 7, F11r - f11 receptor, Cd44 - cd44 antigen, Cmklr1 - chemokine-like receptor 1, Il1a - interleukin 1 alpha, Gpld1 - glycosylphosphatidylinositol specific phospholipase d1, Pik3cg - phosphoinositide-3-kinase, catalytic, gamma polypeptide, Fcer1g - fc receptor, ige, high affinity i, gamma polypeptide, Axl - axl re…
GO:0007186	G protein-coupled receptor signaling pathway	5.08e-07	2.53e-05	2.52	15493	494	435	35	[Abca1 - atp-binding cassette, sub-family a (abc1), member 1, Emr1 - egf-like module containing, mucin-like, hormone receptor-like sequence 1, Gpr65 - g-protein coupled receptor 65, Adcy7 - adenylate cyclase 7, Cmklr1 - chemokine-like receptor 1, Entpd2 - ectonucleoside triphosphate diphosphohydrolase 2, Entpd1 - ectonucleoside triphosphate diphosphohydrolase 1, Pik3cg - phosphoinositide-3-kinase…
GO:0030099	myeloid cell differentiation	5.29e-07	2.63e-05	4.03	15493	159	435	18	[Tcirg1 - t cell, immune regulator 1, atpase, h+ transporting, lysosomal v0 protein a3, Spi1 - spleen focus forming virus (sffv) proviral integration oncogene, Ikzf1 - ikaros family zinc finger 1, Irf8 - interferon regulatory factor 8, Dnase2a - deoxyribonuclease ii alpha, Ptpn6 - protein tyrosine phosphatase, non-receptor type 6, Hcls1 - hematopoietic cell specific lyn substrate 1, Trem2 - trigg…
GO:0050851	antigen receptor-mediated signaling pathway	5.76e-07	2.85e-05	5.51	15493	84	435	13	[Klhl6 - kelch-like 6, Bcl2a1d - b cell leukemia/lymphoma 2 related protein a1d, Ptprc - protein tyrosine phosphatase, receptor type, c, Nfam1 - nfat activating molecule with itam motif 1, Ptpn6 - protein tyrosine phosphatase, non-receptor type 6, Themis2 - thymocyte selection associated family member 2, Lyn - yamaguchi sarcoma viral (v-yes-1) oncogene homolog, Plcg2 - phospholipase c, gamma 2, N…
GO:0043408	regulation of MAPK cascade	5.88e-07	2.9e-05	2.3	15493	634	435	41	[Serpinf2 - serine (or cysteine) peptidase inhibitor, clade f, member 2, Cd44 - cd44 antigen, Ptpn6 - protein tyrosine phosphatase, non-receptor type 6, Iqgap3 - iq motif containing gtpase activating protein 3, Havcr2 - hepatitis a virus cellular receptor 2, Trem2 - triggering receptor expressed on myeloid cells 2, Il1a - interleukin 1 alpha, Eif2ak2 - eukaryotic translation initiation factor 2-a…
GO:0002690	positive regulation of leukocyte chemotaxis	5.89e-07	2.9e-05	6.02	15493	71	435	12	[Cxcl13 - chemokine (c-x-c motif) ligand 13, C3ar1 - complement component 3a receptor 1, Lgmn - legumain, Cxcl10 - chemokine (c-x-c motif) ligand 10, C5ar1 - complement component 5a receptor 1, Aif1 - allograft inflammatory factor 1, Nckap1l - nck associated protein 1 like, Rac2 - ras-related c3 botulinum substrate 2, Ccl4 - chemokine (c-c motif) ligand 4, Cmklr1 - chemokine-like receptor 1, Csf1…
GO:0002586	regulation of antigen processing and presentation of peptide antigen via MHC class II	6.13e-07	3.01e-05	35.62	15493	4	435	4	[H2-Ob - histocompatibility 2, o region beta locus, H2-Oa - histocompatibility 2, o region alpha locus, Pycard - pyd and card domain containing, Trem2 - triggering receptor expressed on myeloid cells 2]
GO:0034154	toll-like receptor 7 signaling pathway	6.13e-07	3e-05	35.62	15493	4	435	4	[Pik3ap1 - phosphoinositide-3-kinase adaptor protein 1, Tlr7 - toll-like receptor 7, Havcr2 - hepatitis a virus cellular receptor 2, Unc93b1 - unc-93 homolog b1 (c. elegans)]
GO:0150062	complement-mediated synapse pruning	6.13e-07	2.99e-05	35.62	15493	4	435	4	[C3 - complement component 3, Itgam - integrin alpha m, C1qa - complement component 1, q subcomponent, alpha polypeptide, Trem2 - triggering receptor expressed on myeloid cells 2]
GO:0035458	cellular response to interferon-beta	6.18e-07	3e-05	8.66	15493	37	435	9	[AI607873 - expressed sequence ai607873, Ifit1 - interferon-induced protein with tetratricopeptide repeats 1, Igtp - interferon gamma induced gtpase, Ifi204 - interferon activated gene 204, Irgm1 - immunity-related gtpase family m member 1, Tmem173 - transmembrane protein 173, Pyhin1 - pyrin and hin domain family, member 1, Gbp3 - guanylate binding protein 3, Ifit3 - interferon-induced protein wi…
GO:0030193	regulation of blood coagulation	6.26e-07	3.03e-05	6.64	15493	59	435	11	[Plau - plasminogen activator, urokinase, Serpinf2 - serine (or cysteine) peptidase inhibitor, clade f, member 2, Cd9 - cd9 antigen, Anxa5 - annexin a5, F11r - f11 receptor, Lyn - yamaguchi sarcoma viral (v-yes-1) oncogene homolog, Fcer1g - fc receptor, ige, high affinity i, gamma polypeptide, Syk - spleen tyrosine kinase, Pros1 - protein s (alpha), Plek - pleckstrin, Pdpn - podoplanin]
GO:0007155	cell adhesion	6.85e-07	3.3e-05	2.24	15493	685	435	43	[Siglec1 - sialic acid binding ig-like lectin 1, sialoadhesin, F11r - f11 receptor, Cd44 - cd44 antigen, Atp1b2 - atpase, na+/k+ transporting, beta 2 polypeptide, Ptpn6 - protein tyrosine phosphatase, non-receptor type 6, Siglec5 - sialic acid binding ig-like lectin 5, Glycam1 - glycosylation dependent cell adhesion molecule 1, Cd9 - cd9 antigen, Fermt3 - fermitin family homolog 3 (drosophila), C…
GO:0050855	regulation of B cell receptor signaling pathway	6.87e-07	3.31e-05	16.44	15493	13	435	6	[Cd22 - cd22 antigen, Lyn - yamaguchi sarcoma viral (v-yes-1) oncogene homolog, Fcgr2b - fc receptor, igg, low affinity iib, Nfam1 - nfat activating molecule with itam motif 1, Cmtm3 - cklf-like marvel transmembrane domain containing 3, Lpxn - leupaxin]
GO:2000107	negative regulation of leukocyte apoptotic process	6.91e-07	3.31e-05	7.42	15493	48	435	10	[Ccr5 - chemokine (c-c motif) receptor 5, Bcl2a1a - b cell leukemia/lymphoma 2 related protein a1a, Gpam - glycerol-3-phosphate acyltransferase, mitochondrial, Cd44 - cd44 antigen, Fcgr2b - fc receptor, igg, low affinity iib, Fcer1g - fc receptor, ige, high affinity i, gamma polypeptide, Axl - axl receptor tyrosine kinase, Hcls1 - hematopoietic cell specific lyn substrate 1, Dock8 - dedicator of …
GO:1900046	regulation of hemostasis	7.48e-07	3.57e-05	6.53	15493	60	435	11	[Plau - plasminogen activator, urokinase, Serpinf2 - serine (or cysteine) peptidase inhibitor, clade f, member 2, Cd9 - cd9 antigen, Anxa5 - annexin a5, F11r - f11 receptor, Lyn - yamaguchi sarcoma viral (v-yes-1) oncogene homolog, Fcer1g - fc receptor, ige, high affinity i, gamma polypeptide, Syk - spleen tyrosine kinase, Pros1 - protein s (alpha), Plek - pleckstrin, Pdpn - podoplanin]
GO:0052547	regulation of peptidase activity	7.95e-07	3.79e-05	2.97	15493	312	435	26	[Serpinf2 - serine (or cysteine) peptidase inhibitor, clade f, member 2, Cd44 - cd44 antigen, Bcl2a1d - b cell leukemia/lymphoma 2 related protein a1d, Gsn - gelsolin, Cst3 - cystatin c, Timp4 - tissue inhibitor of metalloproteinase 4, Cst7 - cystatin f (leukocystatin), Serpina3n - serine (or cysteine) peptidase inhibitor, clade a, member 3n, Lgmn - legumain, Timp1 - tissue inhibitor of metallopr…
GO:2000401	regulation of lymphocyte migration	8.47e-07	4.02e-05	7.27	15493	49	435	10	[Cxcl13 - chemokine (c-x-c motif) ligand 13, Msn - moesin, Pycard - pyd and card domain containing, Lgals9 - lectin, galactose binding, soluble 9, Cxcl10 - chemokine (c-x-c motif) ligand 10, Aif1 - allograft inflammatory factor 1, Ccl4 - chemokine (c-c motif) ligand 4, Slc24a6 - solute carrier family 24 (sodium/potassium/calcium exchanger), member 6, Dock8 - dedicator of cytokinesis 8, Ccl5 - che…
GO:0032940	secretion by cell	9.05e-07	4.28e-05	2.81	15493	355	435	28	[Anxa3 - annexin a3, Tcirg1 - t cell, immune regulator 1, atpase, h+ transporting, lysosomal v0 protein a3, Gpam - glycerol-3-phosphate acyltransferase, mitochondrial, Abca1 - atp-binding cassette, sub-family a (abc1), member 1, Myo1f - myosin if, Hck - hemopoietic cell kinase, Isg15 - isg15 ubiquitin-like modifier, Fcer1g - fc receptor, ige, high affinity i, gamma polypeptide, Axl - axl receptor…
GO:2000778	positive regulation of interleukin-6 secretion	9.26e-07	4.37e-05	9.83	15493	29	435	8	[Pycard - pyd and card domain containing, Lgals9 - lectin, galactose binding, soluble 9, Aif1 - allograft inflammatory factor 1, Ifih1 - interferon induced with helicase c domain 1, Tlr2 - toll-like receptor 2, Unc93b1 - unc-93 homolog b1 (c. elegans), Tnf - tumor necrosis factor, Ddx58 - dead (asp-glu-ala-asp) box polypeptide 58]
GO:0045595	regulation of cell differentiation	1.01e-06	4.73e-05	1.71	15493	1667	435	80	[Cd53 - cd53 antigen, Rhoh - ras homolog gene family, member h, F11r - f11 receptor, Ikzf1 - ikaros family zinc finger 1, Arhgap4 - rho gtpase activating protein 4, Cd44 - cd44 antigen, Clic1 - chloride intracellular channel 1, Cmklr1 - chemokine-like receptor 1, Il1a - interleukin 1 alpha, Lif - leukemia inhibitory factor, H2-Oa - histocompatibility 2, o region alpha locus, Mafb - v-maf musculoa…
GO:0042102	positive regulation of T cell proliferation	1.09e-06	5.1e-05	5.7	15493	75	435	12	[Rasal3 - ras protein activator like 3, Gpam - glycerol-3-phosphate acyltransferase, mitochondrial, Pycard - pyd and card domain containing, Cd86 - cd86 antigen, Tgfbr2 - transforming growth factor, beta receptor ii, Ptprc - protein tyrosine phosphatase, receptor type, c, Aif1 - allograft inflammatory factor 1, Sash3 - sam and sh3 domain containing 3, Nckap1l - nck associated protein 1 like, Havc…
GO:0050818	regulation of coagulation	1.25e-06	5.82e-05	6.22	15493	63	435	11	[Plau - plasminogen activator, urokinase, Serpinf2 - serine (or cysteine) peptidase inhibitor, clade f, member 2, Cd9 - cd9 antigen, Anxa5 - annexin a5, F11r - f11 receptor, Lyn - yamaguchi sarcoma viral (v-yes-1) oncogene homolog, Fcer1g - fc receptor, ige, high affinity i, gamma polypeptide, Syk - spleen tyrosine kinase, Pros1 - protein s (alpha), Plek - pleckstrin, Pdpn - podoplanin]
GO:0042531	positive regulation of tyrosine phosphorylation of STAT protein	1.26e-06	5.87e-05	8.01	15493	40	435	9	[Lif - leukemia inhibitory factor, Csf1r - colony stimulating factor 1 receptor, Lyn - yamaguchi sarcoma viral (v-yes-1) oncogene homolog, Tnfrsf1a - tumor necrosis factor receptor superfamily, member 1a, Cntf - ciliary neurotrophic factor, Hcls1 - hematopoietic cell specific lyn substrate 1, Tnf - tumor necrosis factor, Ccl5 - chemokine (c-c motif) ligand 5, Parp14 - poly (adp-ribose) polymerase…
GO:0016477	cell migration	1.36e-06	6.33e-05	2.2	15493	679	435	42	[Hsd3b7 - hydroxy-delta-5-steroid dehydrogenase, 3 beta- and steroid delta-isomerase 7, F11r - f11 receptor, Cd44 - cd44 antigen, Lcp1 - lymphocyte cytosolic protein 1, Il1a - interleukin 1 alpha, Gpld1 - glycosylphosphatidylinositol specific phospholipase d1, Cxcl13 - chemokine (c-x-c motif) ligand 13, St14 - suppression of tumorigenicity 14 (colon carcinoma), Ccl9 - chemokine (c-c motif) ligand…
GO:1901568	fatty acid derivative metabolic process	1.45e-06	6.73e-05	5.55	15493	77	435	12	[Hpgds - hematopoietic prostaglandin d synthase, Tbxas1 - thromboxane a synthase 1, platelet, Alox5ap - arachidonate 5-lipoxygenase activating protein, Alox5 - arachidonate 5-lipoxygenase, Tnfrsf1a - tumor necrosis factor receptor superfamily, member 1a, Ptgs1 - prostaglandin-endoperoxide synthase 1, Hpgd - hydroxyprostaglandin dehydrogenase 15 (nad), Cyp4f14 - cytochrome p450, family 4, subfamil…
GO:2000379	positive regulation of reactive oxygen species metabolic process	1.48e-06	6.82e-05	5.09	15493	91	435	13	[Itgam - integrin alpha m, Ddah1 - dimethylarginine dimethylaminohydrolase 1, Tmem106a - transmembrane protein 106a, Aif1 - allograft inflammatory factor 1, Cyba - cytochrome b-245, alpha polypeptide, Itgb2 - integrin beta 2, Plau - plasminogen activator, urokinase, Tgfbr2 - transforming growth factor, beta receptor ii, Clu - clusterin, Tlr2 - toll-like receptor 2, Syk - spleen tyrosine kinase, T…
GO:0002831	regulation of response to biotic stimulus	1.49e-06	6.84e-05	4.42	15493	121	435	15	[Pycard - pyd and card domain containing, Lgals9 - lectin, galactose binding, soluble 9, Tmem173 - transmembrane protein 173, Cyba - cytochrome b-245, alpha polypeptide, Havcr2 - hepatitis a virus cellular receptor 2, Ddx58 - dead (asp-glu-ala-asp) box polypeptide 58, Dhx58 - dexh (asp-glu-x-his) box polypeptide 58, Cd180 - cd180 antigen, Cd37 - cd37 antigen, Apobec3 - apolipoprotein b mrna editi…
GO:0043302	positive regulation of leukocyte degranulation	1.55e-06	7.12e-05	11.33	15493	22	435	7	[Itgam - integrin alpha m, Fcer1g - fc receptor, ige, high affinity i, gamma polypeptide, Adora3 - adenosine a3 receptor, Syk - spleen tyrosine kinase, Fgr - gardner-rasheed feline sarcoma viral (fgr) oncogene homolog, Il4ra - interleukin 4 receptor, alpha, Itgb2 - integrin beta 2]
GO:0001961	positive regulation of cytokine-mediated signaling pathway	1.57e-06	7.21e-05	7.82	15493	41	435	9	[Zbp1 - z-dna binding protein 1, Irgm1 - immunity-related gtpase family m member 1, Ticam2 - toll-like receptor adaptor molecule 2, Axl - axl receptor tyrosine kinase, Trem2 - triggering receptor expressed on myeloid cells 2, Nlrc5 - nlr family, card domain containing 5, Csf1 - colony stimulating factor 1 (macrophage), Irf7 - interferon regulatory factor 7, Parp14 - poly (adp-ribose) polymerase f…
GO:0033628	regulation of cell adhesion mediated by integrin	1.57e-06	7.19e-05	7.82	15493	41	435	9	[Plau - plasminogen activator, urokinase, Cxcl13 - chemokine (c-x-c motif) ligand 13, Fermt3 - fermitin family homolog 3 (drosophila), Lyn - yamaguchi sarcoma viral (v-yes-1) oncogene homolog, Ptpn6 - protein tyrosine phosphatase, non-receptor type 6, Nckap1l - nck associated protein 1 like, Syk - spleen tyrosine kinase, Lpxn - leupaxin, Ccl5 - chemokine (c-c motif) ligand 5]
GO:0042098	T cell proliferation	1.57e-06	7.16e-05	7.82	15493	41	435	9	[Msn - moesin, Itgam - integrin alpha m, Ptprc - protein tyrosine phosphatase, receptor type, c, Dock2 - dedicator of cyto-kinesis 2, Elf4 - e74-like factor 4 (ets domain transcription factor), Slc11a1 - solute carrier family 11 (proton-coupled divalent metal ion transporters), member 1, Dock8 - dedicator of cytokinesis 8, Itgb2 - integrin beta 2, Lilrb4 - leukocyte immunoglobulin-like receptor, …
GO:2000403	positive regulation of lymphocyte migration	1.62e-06	7.35e-05	9.19	15493	31	435	8	[Cxcl13 - chemokine (c-x-c motif) ligand 13, Pycard - pyd and card domain containing, Lgals9 - lectin, galactose binding, soluble 9, Cxcl10 - chemokine (c-x-c motif) ligand 10, Aif1 - allograft inflammatory factor 1, Ccl4 - chemokine (c-c motif) ligand 4, Dock8 - dedicator of cytokinesis 8, Ccl5 - chemokine (c-c motif) ligand 5]
GO:0050728	negative regulation of inflammatory response	1.65e-06	7.46e-05	4.38	15493	122	435	15	[Pycard - pyd and card domain containing, Cd44 - cd44 antigen, Tnfrsf1b - tumor necrosis factor receptor superfamily, member 1b, Fcgr2b - fc receptor, igg, low affinity iib, Lgals9 - lectin, galactose binding, soluble 9, Tnfrsf1a - tumor necrosis factor receptor superfamily, member 1a, Adcy7 - adenylate cyclase 7, Tnfaip8l2 - tumor necrosis factor, alpha-induced protein 8-like 2, Cst7 - cystatin …
GO:0045621	positive regulation of lymphocyte differentiation	1.68e-06	7.56e-05	5.03	15493	92	435	13	[Rhoh - ras homolog gene family, member h, Ikzf1 - ikaros family zinc finger 1, Lgals9 - lectin, galactose binding, soluble 9, Ptprc - protein tyrosine phosphatase, receptor type, c, Tgfbr2 - transforming growth factor, beta receptor ii, Inpp5d - inositol polyphosphate-5-phosphatase d, Sash3 - sam and sh3 domain containing 3, Axl - axl receptor tyrosine kinase, 4632428N05Rik - riken cdna 4632428n…
GO:0032651	regulation of interleukin-1 beta production	1.72e-06	7.74e-05	6.03	15493	65	435	11	[Ccr5 - chemokine (c-c motif) receptor 5, Naip5 - nlr family, apoptosis inhibitory protein 5, Pycard - pyd and card domain containing, Ifi204 - interferon activated gene 204, Cx3cr1 - chemokine (c-x3-c) receptor 1, Ccl3 - chemokine (c-c motif) ligand 3, Aqp4 - aquaporin 4, Tlr2 - toll-like receptor 2, Trem2 - triggering receptor expressed on myeloid cells 2, S1pr3 - sphingosine-1-phosphate recept…
GO:0046651	lymphocyte proliferation	1.72e-06	7.71e-05	6.03	15493	65	435	11	[Msn - moesin, Itgam - integrin alpha m, Slamf6 - slam family member 6, Ptprc - protein tyrosine phosphatase, receptor type, c, Dock2 - dedicator of cyto-kinesis 2, Elf4 - e74-like factor 4 (ets domain transcription factor), Slc11a1 - solute carrier family 11 (proton-coupled divalent metal ion transporters), member 1, Dock8 - dedicator of cytokinesis 8, Cd180 - cd180 antigen, Itgb2 - integrin bet…
GO:0050671	positive regulation of lymphocyte proliferation	1.73e-06	7.72e-05	4.66	15493	107	435	14	[Rasal3 - ras protein activator like 3, Gpam - glycerol-3-phosphate acyltransferase, mitochondrial, Pycard - pyd and card domain containing, Ptprc - protein tyrosine phosphatase, receptor type, c, Aif1 - allograft inflammatory factor 1, Myd88 - myeloid differentiation primary response gene 88, Havcr2 - hepatitis a virus cellular receptor 2, Tlr9 - toll-like receptor 9, Cd86 - cd86 antigen, Tgfbr2…
GO:0046427	positive regulation of JAK-STAT cascade	1.82e-06	8.1e-05	6.72	15493	53	435	10	[Csf1r - colony stimulating factor 1 receptor, Lif - leukemia inhibitory factor, Lyn - yamaguchi sarcoma viral (v-yes-1) oncogene homolog, Cntf - ciliary neurotrophic factor, Tnfrsf1a - tumor necrosis factor receptor superfamily, member 1a, Hcls1 - hematopoietic cell specific lyn substrate 1, Tnf - tumor necrosis factor, Il10ra - interleukin 10 receptor, alpha, Ccl5 - chemokine (c-c motif) ligand…
GO:0002755	MyD88-dependent toll-like receptor signaling pathway	1.91e-06	8.49e-05	14.25	15493	15	435	6	[Tlr7 - toll-like receptor 7, Myd88 - myeloid differentiation primary response gene 88, Tlr13 - toll-like receptor 13, Tlr1 - toll-like receptor 1, Tlr2 - toll-like receptor 2, Tlr9 - toll-like receptor 9]
GO:0034138	toll-like receptor 3 signaling pathway	1.96e-06	8.67e-05	19.79	15493	9	435	5	[Cd86 - cd86 antigen, Lgals9 - lectin, galactose binding, soluble 9, Havcr2 - hepatitis a virus cellular receptor 2, Unc93b1 - unc-93 homolog b1 (c. elegans), Tnf - tumor necrosis factor]
GO:0042590	antigen processing and presentation of exogenous peptide antigen via MHC class I	1.96e-06	8.65e-05	19.79	15493	9	435	5	[Fcgr3 - fc receptor, igg, low affinity iii, Fcgr1 - fc receptor, igg, high affinity i, Fcer1g - fc receptor, ige, high affinity i, gamma polypeptide, H2-K1 - histocompatibility 2, k1, k region, Ifi30 - interferon gamma inducible protein 30]
GO:0002883	regulation of hypersensitivity	1.96e-06	8.62e-05	19.79	15493	9	435	5	[C3 - complement component 3, Fcgr1 - fc receptor, igg, high affinity i, Fcgr3 - fc receptor, igg, low affinity iii, Fcgr2b - fc receptor, igg, low affinity iib, Fcer1g - fc receptor, ige, high affinity i, gamma polypeptide]
GO:0032943	mononuclear cell proliferation	2.01e-06	8.84e-05	5.94	15493	66	435	11	[Msn - moesin, Itgam - integrin alpha m, Slamf6 - slam family member 6, Ptprc - protein tyrosine phosphatase, receptor type, c, Dock2 - dedicator of cyto-kinesis 2, Elf4 - e74-like factor 4 (ets domain transcription factor), Slc11a1 - solute carrier family 11 (proton-coupled divalent metal ion transporters), member 1, Dock8 - dedicator of cytokinesis 8, Cd180 - cd180 antigen, Itgb2 - integrin bet…
GO:0035455	response to interferon-alpha	2.18e-06	9.53e-05	10.84	15493	23	435	7	[Ifit1 - interferon-induced protein with tetratricopeptide repeats 1, Ifi204 - interferon activated gene 204, Ifitm3 - interferon induced transmembrane protein 3, Bst2 - bone marrow stromal cell antigen 2, Axl - axl receptor tyrosine kinase, Ifit3 - interferon-induced protein with tetratricopeptide repeats 3, Eif2ak2 - eukaryotic translation initiation factor 2-alpha kinase 2]
GO:0009893	positive regulation of metabolic process	2.25e-06	9.82e-05	1.47	15493	3008	435	124	[Ikzf1 - ikaros family zinc finger 1, Gsn - gelsolin, Ddx58 - dead (asp-glu-ala-asp) box polypeptide 58, Ckap2 - cytoskeleton associated protein 2, Pik3cg - phosphoinositide-3-kinase, catalytic, gamma polypeptide, Fcgr1 - fc receptor, igg, high affinity i, Mafb - v-maf musculoaponeurotic fibrosarcoma oncogene family, protein b (avian), Gsap - gamma-secretase activating protein, Ucp2 - uncoupling …
GO:2000377	regulation of reactive oxygen species metabolic process	2.35e-06	0.000102	3.64	15493	176	435	18	[Tmem106a - transmembrane protein 106a, Itgam - integrin alpha m, Ddah1 - dimethylarginine dimethylaminohydrolase 1, Aif1 - allograft inflammatory factor 1, Trim30a - tripartite motif-containing 30a, Cyba - cytochrome b-245, alpha polypeptide, Bco2 - beta-carotene oxygenase 2, Itgb2 - integrin beta 2, Plau - plasminogen activator, urokinase, Tgfbr2 - transforming growth factor, beta receptor ii, …
GO:0051282	regulation of sequestering of calcium ion	2.42e-06	0.000105	4.53	15493	110	435	14	[Ccr5 - chemokine (c-c motif) receptor 5, Anxa5 - annexin a5, Ptprc - protein tyrosine phosphatase, receptor type, c, P2ry6 - pyrimidinergic receptor p2y, g-protein coupled, 6, Ptpn6 - protein tyrosine phosphatase, non-receptor type 6, Cyba - cytochrome b-245, alpha polypeptide, Slc24a6 - solute carrier family 24 (sodium/potassium/calcium exchanger), member 6, Plce1 - phospholipase c, epsilon 1, …
GO:0031325	positive regulation of cellular metabolic process	2.53e-06	0.000109	1.49	15493	2769	435	116	[Ikzf1 - ikaros family zinc finger 1, Gsn - gelsolin, Ddx58 - dead (asp-glu-ala-asp) box polypeptide 58, Ckap2 - cytoskeleton associated protein 2, Pik3cg - phosphoinositide-3-kinase, catalytic, gamma polypeptide, Fcgr1 - fc receptor, igg, high affinity i, Mafb - v-maf musculoaponeurotic fibrosarcoma oncogene family, protein b (avian), Gsap - gamma-secretase activating protein, Pycard - pyd and c…
GO:0001959	regulation of cytokine-mediated signaling pathway	2.74e-06	0.000118	4.82	15493	96	435	13	[Zbp1 - z-dna binding protein 1, Pycard - pyd and card domain containing, Ptprc - protein tyrosine phosphatase, receptor type, c, Ticam2 - toll-like receptor adaptor molecule 2, Trem2 - triggering receptor expressed on myeloid cells 2, Il1rn - interleukin 1 receptor antagonist, Irgm1 - immunity-related gtpase family m member 1, Axl - axl receptor tyrosine kinase, Syk - spleen tyrosine kinase, Nlr…
GO:0002712	regulation of B cell mediated immunity	2.96e-06	0.000127	7.29	15493	44	435	9	[C3 - complement component 3, Fcgr3 - fc receptor, igg, low affinity iii, Fcgr1 - fc receptor, igg, high affinity i, Fcgr2b - fc receptor, igg, low affinity iib, Ptprc - protein tyrosine phosphatase, receptor type, c, Fcer1g - fc receptor, ige, high affinity i, gamma polypeptide, Ptpn6 - protein tyrosine phosphatase, non-receptor type 6, Tnf - tumor necrosis factor, Parp3 - poly (adp-ribose) poly…
GO:0002704	negative regulation of leukocyte mediated immunity	2.96e-06	0.000127	7.29	15493	44	435	9	[Ptprc - protein tyrosine phosphatase, receptor type, c, Lgals9 - lectin, galactose binding, soluble 9, Fcgr2b - fc receptor, igg, low affinity iib, Cd84 - cd84 antigen, Ptpn6 - protein tyrosine phosphatase, non-receptor type 6, 4632428N05Rik - riken cdna 4632428n05 gene, Havcr2 - hepatitis a virus cellular receptor 2, Parp3 - poly (adp-ribose) polymerase family, member 3, Hmox1 - heme oxygenase …
GO:0002889	regulation of immunoglobulin mediated immune response	2.96e-06	0.000127	7.29	15493	44	435	9	[C3 - complement component 3, Fcgr3 - fc receptor, igg, low affinity iii, Fcgr1 - fc receptor, igg, high affinity i, Ptprc - protein tyrosine phosphatase, receptor type, c, Fcgr2b - fc receptor, igg, low affinity iib, Fcer1g - fc receptor, ige, high affinity i, gamma polypeptide, Ptpn6 - protein tyrosine phosphatase, non-receptor type 6, Tnf - tumor necrosis factor, Parp3 - poly (adp-ribose) poly…
GO:0002282	microglial cell activation involved in immune response	3e-06	0.000128	28.49	15493	5	435	4	[Cx3cr1 - chemokine (c-x3-c) receptor 1, Trem2 - triggering receptor expressed on myeloid cells 2, Grn - granulin, Tyrobp - tyro protein tyrosine kinase binding protein]
GO:0002580	regulation of antigen processing and presentation of peptide or polysaccharide antigen via MHC class II	3e-06	0.000128	28.49	15493	5	435	4	[H2-Ob - histocompatibility 2, o region beta locus, H2-Oa - histocompatibility 2, o region alpha locus, Pycard - pyd and card domain containing, Trem2 - triggering receptor expressed on myeloid cells 2]
GO:0002430	complement receptor mediated signaling pathway	3e-06	0.000127	28.49	15493	5	435	4	[C3ar1 - complement component 3a receptor 1, C5ar1 - complement component 5a receptor 1, Cmklr1 - chemokine-like receptor 1, Gpld1 - glycosylphosphatidylinositol specific phospholipase d1]
GO:0001796	regulation of type IIa hypersensitivity	3e-06	0.000127	28.49	15493	5	435	4	[C3 - complement component 3, Fcgr1 - fc receptor, igg, high affinity i, Fcgr3 - fc receptor, igg, low affinity iii, Fcer1g - fc receptor, ige, high affinity i, gamma polypeptide]
GO:0001798	positive regulation of type IIa hypersensitivity	3e-06	0.000126	28.49	15493	5	435	4	[C3 - complement component 3, Fcgr3 - fc receptor, igg, low affinity iii, Fcgr1 - fc receptor, igg, high affinity i, Fcer1g - fc receptor, ige, high affinity i, gamma polypeptide]
GO:0002892	regulation of type II hypersensitivity	3e-06	0.000126	28.49	15493	5	435	4	[C3 - complement component 3, Fcgr3 - fc receptor, igg, low affinity iii, Fcgr1 - fc receptor, igg, high affinity i, Fcer1g - fc receptor, ige, high affinity i, gamma polypeptide]
GO:0002894	positive regulation of type II hypersensitivity	3e-06	0.000126	28.49	15493	5	435	4	[C3 - complement component 3, Fcgr1 - fc receptor, igg, high affinity i, Fcgr3 - fc receptor, igg, low affinity iii, Fcer1g - fc receptor, ige, high affinity i, gamma polypeptide]
GO:0051247	positive regulation of protein metabolic process	3.11e-06	0.00013	1.73	15493	1463	435	71	[Cd44 - cd44 antigen, Aif1 - allograft inflammatory factor 1, Iqgap3 - iq motif containing gtpase activating protein 3, Gsn - gelsolin, Tlr1 - toll-like receptor 1, Il1a - interleukin 1 alpha, Gpld1 - glycosylphosphatidylinositol specific phospholipase d1, Pik3cg - phosphoinositide-3-kinase, catalytic, gamma polypeptide, Lif - leukemia inhibitory factor, Fcgr1 - fc receptor, igg, high affinity i,…
GO:0002526	acute inflammatory response	3.46e-06	0.000144	8.38	15493	34	435	8	[Serpinf2 - serine (or cysteine) peptidase inhibitor, clade f, member 2, Il1rn - interleukin 1 receptor antagonist, Serpina3n - serine (or cysteine) peptidase inhibitor, clade a, member 3n, Fcgr3 - fc receptor, igg, low affinity iii, Fcgr1 - fc receptor, igg, high affinity i, Alox5 - arachidonate 5-lipoxygenase, Il1a - interleukin 1 alpha, Stat3 - signal transducer and activator of transcription …
GO:0001906	cell killing	3.61e-06	0.00015	7.12	15493	45	435	9	[C3 - complement component 3, Cxcl13 - chemokine (c-x-c motif) ligand 13, Fcgr3 - fc receptor, igg, low affinity iii, Fcgr1 - fc receptor, igg, high affinity i, Cxcl10 - chemokine (c-x-c motif) ligand 10, Ptpn6 - protein tyrosine phosphatase, non-receptor type 6, Ctsc - cathepsin c, Ctsh - cathepsin h, Ncf1 - neutrophil cytosolic factor 1]
GO:1904894	positive regulation of STAT cascade	3.64e-06	0.000151	6.25	15493	57	435	10	[Csf1r - colony stimulating factor 1 receptor, Lif - leukemia inhibitory factor, Lyn - yamaguchi sarcoma viral (v-yes-1) oncogene homolog, Cntf - ciliary neurotrophic factor, Tnfrsf1a - tumor necrosis factor receptor superfamily, member 1a, Hcls1 - hematopoietic cell specific lyn substrate 1, Tnf - tumor necrosis factor, Il10ra - interleukin 10 receptor, alpha, Ccl5 - chemokine (c-c motif) ligand…
GO:0046634	regulation of alpha-beta T cell activation	3.74e-06	0.000155	5.09	15493	84	435	12	[Rasal3 - ras protein activator like 3, Ikzf1 - ikaros family zinc finger 1, Cd44 - cd44 antigen, Tgfbr2 - transforming growth factor, beta receptor ii, Lgals9 - lectin, galactose binding, soluble 9, Ptprc - protein tyrosine phosphatase, receptor type, c, Sash3 - sam and sh3 domain containing 3, Nckap1l - nck associated protein 1 like, 4632428N05Rik - riken cdna 4632428n05 gene, Syk - spleen tyro…
GO:0048661	positive regulation of smooth muscle cell proliferation	3.89e-06	0.00016	4.68	15493	99	435	13	[Serpinf2 - serine (or cysteine) peptidase inhibitor, clade f, member 2, C3ar1 - complement component 3a receptor 1, Aif1 - allograft inflammatory factor 1, P2ry6 - pyrimidinergic receptor p2y, g-protein coupled, 6, Myd88 - myeloid differentiation primary response gene 88, Cyba - cytochrome b-245, alpha polypeptide, Hpgd - hydroxyprostaglandin dehydrogenase 15 (nad), Hmox1 - heme oxygenase (decyc…
GO:0042534	regulation of tumor necrosis factor biosynthetic process	4.07e-06	0.000167	9.97	15493	25	435	7	[Fcgr3 - fc receptor, igg, low affinity iii, Cx3cr1 - chemokine (c-x3-c) receptor 1, Tlr1 - toll-like receptor 1, Syk - spleen tyrosine kinase, Tlr2 - toll-like receptor 2, Bcl3 - b cell leukemia/lymphoma 3, Tyrobp - tyro protein tyrosine kinase binding protein]
GO:0042325	regulation of phosphorylation	4.18e-06	0.000171	1.76	15493	1337	435	66	[Cd44 - cd44 antigen, Aif1 - allograft inflammatory factor 1, Iqgap3 - iq motif containing gtpase activating protein 3, Tlr1 - toll-like receptor 1, Il1a - interleukin 1 alpha, Samsn1 - sam domain, sh3 domain and nuclear localization signals, 1, Pik3cg - phosphoinositide-3-kinase, catalytic, gamma polypeptide, Lif - leukemia inhibitory factor, Fcgr1 - fc receptor, igg, high affinity i, Cd84 - cd8…
GO:0002824	positive regulation of adaptive immune response based on somatic recombination of immune receptors built from immunoglobulin superfamily domains	4.35e-06	0.000178	4.63	15493	100	435	13	[C3 - complement component 3, H2-T24 - histocompatibility 2, t region locus 24, H2-D1 - histocompatibility 2, d region locus 1, Fcgr3 - fc receptor, igg, low affinity iii, Ptprc - protein tyrosine phosphatase, receptor type, c, B2m - beta-2 microglobulin, Slc11a1 - solute carrier family 11 (proton-coupled divalent metal ion transporters), member 1, H2-K1 - histocompatibility 2, k1, k region, Fcgr…
GO:1905521	regulation of macrophage migration	4.38e-06	0.000179	8.14	15493	35	435	8	[C3ar1 - complement component 3a receptor 1, Cd9 - cd9 antigen, C5ar1 - complement component 5a receptor 1, Slamf8 - slam family member 8, Cmklr1 - chemokine-like receptor 1, Trem2 - triggering receptor expressed on myeloid cells 2, Csf1 - colony stimulating factor 1 (macrophage), Ccl5 - chemokine (c-c motif) ligand 5]
GO:0002820	negative regulation of adaptive immune response	4.38e-06	0.000178	8.14	15493	35	435	8	[Ptprc - protein tyrosine phosphatase, receptor type, c, Fcgr2b - fc receptor, igg, low affinity iib, Ptpn6 - protein tyrosine phosphatase, non-receptor type 6, 4632428N05Rik - riken cdna 4632428n05 gene, Havcr2 - hepatitis a virus cellular receptor 2, Il4ra - interleukin 4 receptor, alpha, Samsn1 - sam domain, sh3 domain and nuclear localization signals, 1, Parp3 - poly (adp-ribose) polymerase f…
GO:0030162	regulation of proteolysis	4.72e-06	0.000192	2.23	15493	592	435	37	[Serpinf2 - serine (or cysteine) peptidase inhibitor, clade f, member 2, Cd44 - cd44 antigen, Bcl2a1d - b cell leukemia/lymphoma 2 related protein a1d, Ctsc - cathepsin c, Gsn - gelsolin, Cst3 - cystatin c, Trim21 - tripartite motif-containing 21, Timp4 - tissue inhibitor of metalloproteinase 4, Trem2 - triggering receptor expressed on myeloid cells 2, Cst7 - cystatin f (leukocystatin), Gpld1 - g…
GO:0046425	regulation of JAK-STAT cascade	4.81e-06	0.000195	4.97	15493	86	435	12	[Csf1r - colony stimulating factor 1 receptor, Lif - leukemia inhibitory factor, Lyn - yamaguchi sarcoma viral (v-yes-1) oncogene homolog, Ptprc - protein tyrosine phosphatase, receptor type, c, Cntf - ciliary neurotrophic factor, Tnfrsf1a - tumor necrosis factor receptor superfamily, member 1a, Hcls1 - hematopoietic cell specific lyn substrate 1, Tnf - tumor necrosis factor, Bcl3 - b cell leukem…
GO:0060548	negative regulation of cell death	4.86e-06	0.000196	1.94	15493	916	435	50	[Bcl2a1a - b cell leukemia/lymphoma 2 related protein a1a, Gpam - glycerol-3-phosphate acyltransferase, mitochondrial, Cd44 - cd44 antigen, Bcl2a1d - b cell leukemia/lymphoma 2 related protein a1d, Aif1 - allograft inflammatory factor 1, Hk3 - hexokinase 3, Pik3cg - phosphoinositide-3-kinase, catalytic, gamma polypeptide, Timp1 - tissue inhibitor of metalloproteinase 1, Fcer1g - fc receptor, ige,…
GO:0032102	negative regulation of response to external stimulus	4.95e-06	0.000199	2.9	15493	282	435	23	[Pycard - pyd and card domain containing, Anxa5 - annexin a5, Cd44 - cd44 antigen, Tnfrsf1b - tumor necrosis factor receptor superfamily, member 1b, Lgals9 - lectin, galactose binding, soluble 9, Fcgr2b - fc receptor, igg, low affinity iib, Aif1 - allograft inflammatory factor 1, Tnfrsf1a - tumor necrosis factor receptor superfamily, member 1a, Havcr2 - hepatitis a virus cellular receptor 2, Adcy…
GO:0043902	positive regulation of multi-organism process	5.4e-06	0.000217	3.77	15493	151	435	16	[Ccr5 - chemokine (c-c motif) receptor 5, Lgals1 - lectin, galactose binding, soluble 1, Lgals9 - lectin, galactose binding, soluble 9, Trim30a - tripartite motif-containing 30a, Cyba - cytochrome b-245, alpha polypeptide, Havcr2 - hepatitis a virus cellular receptor 2, Trim21 - tripartite motif-containing 21, Dhx58 - dexh (asp-glu-x-his) box polypeptide 58, Cd180 - cd180 antigen, Plau - plasmino…
GO:0043123	positive regulation of I-kappaB kinase/NF-kappaB signaling	5.44e-06	0.000218	4.54	15493	102	435	13	[Tmem106a - transmembrane protein 106a, Myd88 - myeloid differentiation primary response gene 88, S100a13 - s100 calcium binding protein a13, Il1a - interleukin 1 alpha, S100a4 - s100 calcium binding protein a4, Tlr9 - toll-like receptor 9, Il1rn - interleukin 1 receptor antagonist, Trim25 - tripartite motif-containing 25, Ltbr - lymphotoxin b receptor, Cx3cr1 - chemokine (c-x3-c) receptor 1, Ira…
GO:0010942	positive regulation of cell death	5.48e-06	0.000219	2.16	15493	644	435	39	[Siglec1 - sialic acid binding ig-like lectin 1, sialoadhesin, Anxa5 - annexin a5, Cd44 - cd44 antigen, Ctsc - cathepsin c, Gsn - gelsolin, Eif2ak2 - eukaryotic translation initiation factor 2-alpha kinase 2, Gpld1 - glycosylphosphatidylinositol specific phospholipase d1, Atf3 - activating transcription factor 3, Pdcd1 - programmed cell death 1, Ctsz - cathepsin z, Ltbr - lymphotoxin b receptor, …
GO:0016192	vesicle-mediated transport	5.83e-06	0.000232	1.92	15493	948	435	51	[Abca1 - atp-binding cassette, sub-family a (abc1), member 1, Gsn - gelsolin, Cd9 - cd9 antigen, Pik3cg - phosphoinositide-3-kinase, catalytic, gamma polypeptide, Fcgr1 - fc receptor, igg, high affinity i, Fcer1g - fc receptor, ige, high affinity i, gamma polypeptide, Arl11 - adp-ribosylation factor-like 11, Axl - axl receptor tyrosine kinase, Cxcl16 - chemokine (c-x-c motif) ligand 16, Il10ra - …
GO:0050921	positive regulation of chemotaxis	6.18e-06	0.000246	4.19	15493	119	435	14	[C3ar1 - complement component 3a receptor 1, C5ar1 - complement component 5a receptor 1, Aif1 - allograft inflammatory factor 1, Rac2 - ras-related c3 botulinum substrate 2, Cmklr1 - chemokine-like receptor 1, Trem2 - triggering receptor expressed on myeloid cells 2, Cxcl13 - chemokine (c-x-c motif) ligand 13, Lgmn - legumain, Cxcl10 - chemokine (c-x-c motif) ligand 10, Nckap1l - nck associated p…
GO:0032732	positive regulation of interleukin-1 production	6.33e-06	0.000251	6.68	15493	48	435	9	[Ccr5 - chemokine (c-c motif) receptor 5, Naip5 - nlr family, apoptosis inhibitory protein 5, Pycard - pyd and card domain containing, Ifi204 - interferon activated gene 204, Lgals9 - lectin, galactose binding, soluble 9, Ccl3 - chemokine (c-c motif) ligand 3, Havcr2 - hepatitis a virus cellular receptor 2, Tlr2 - toll-like receptor 2, Tyrobp - tyro protein tyrosine kinase binding protein]
GO:0043122	regulation of I-kappaB kinase/NF-kappaB signaling	6.4e-06	0.000253	3.72	15493	153	435	16	[Pycard - pyd and card domain containing, Rhoh - ras homolog gene family, member h, Tmem106a - transmembrane protein 106a, Myd88 - myeloid differentiation primary response gene 88, Ticam2 - toll-like receptor adaptor molecule 2, S100a13 - s100 calcium binding protein a13, Il1a - interleukin 1 alpha, S100a4 - s100 calcium binding protein a4, Tlr9 - toll-like receptor 9, Il1rn - interleukin 1 recep…
GO:0098581	detection of external biotic stimulus	6.6e-06	0.00026	11.87	15493	18	435	6	[Naip2 - nlr family, apoptosis inhibitory protein 2, Naip5 - nlr family, apoptosis inhibitory protein 5, Naip6 - nlr family, apoptosis inhibitory protein 6, Tlr1 - toll-like receptor 1, Tlr2 - toll-like receptor 2, Trem2 - triggering receptor expressed on myeloid cells 2]
GO:0002863	positive regulation of inflammatory response to antigenic stimulus	6.85e-06	0.00027	16.19	15493	11	435	5	[C3 - complement component 3, Fcgr3 - fc receptor, igg, low affinity iii, Fcgr1 - fc receptor, igg, high affinity i, Fcer1g - fc receptor, ige, high affinity i, gamma polypeptide, Tnf - tumor necrosis factor]
GO:0051090	regulation of DNA-binding transcription factor activity	6.99e-06	0.000274	2.64	15493	351	435	26	[Anxa3 - annexin a3, Tmem173 - transmembrane protein 173, Havcr2 - hepatitis a virus cellular receptor 2, Hcls1 - hematopoietic cell specific lyn substrate 1, Cmklr1 - chemokine-like receptor 1, Trim21 - tripartite motif-containing 21, Ddx58 - dead (asp-glu-ala-asp) box polypeptide 58, Eif2ak2 - eukaryotic translation initiation factor 2-alpha kinase 2, Hck - hemopoietic cell kinase, Cd84 - cd84 …
GO:0045577	regulation of B cell differentiation	7.15e-06	0.00028	9.23	15493	27	435	7	[Inpp5d - inositol polyphosphate-5-phosphatase d, Nfam1 - nfat activating molecule with itam motif 1, Ptpn6 - protein tyrosine phosphatase, non-receptor type 6, Nckap1l - nck associated protein 1 like, Slamf8 - slam family member 8, Syk - spleen tyrosine kinase, Tlr9 - toll-like receptor 9]
GO:0045672	positive regulation of osteoclast differentiation	7.15e-06	0.000279	9.23	15493	27	435	7	[Csf1r - colony stimulating factor 1 receptor, Ccl3 - chemokine (c-c motif) ligand 3, Trem2 - triggering receptor expressed on myeloid cells 2, Tnf - tumor necrosis factor, Ccl5 - chemokine (c-c motif) ligand 5, Csf1 - colony stimulating factor 1 (macrophage), Tyrobp - tyro protein tyrosine kinase binding protein]
GO:2000406	positive regulation of T cell migration	7.15e-06	0.000279	9.23	15493	27	435	7	[Cxcl13 - chemokine (c-x-c motif) ligand 13, Pycard - pyd and card domain containing, Lgals9 - lectin, galactose binding, soluble 9, Cxcl10 - chemokine (c-x-c motif) ligand 10, Aif1 - allograft inflammatory factor 1, Dock8 - dedicator of cytokinesis 8, Ccl5 - chemokine (c-c motif) ligand 5]
GO:0032268	regulation of cellular protein metabolic process	7.72e-06	0.0003	1.54	15493	2167	435	94	[Cd44 - cd44 antigen, Bcl2a1d - b cell leukemia/lymphoma 2 related protein a1d, Aif1 - allograft inflammatory factor 1, Iqgap3 - iq motif containing gtpase activating protein 3, Gsn - gelsolin, Tlr1 - toll-like receptor 1, Il1a - interleukin 1 alpha, Timp4 - tissue inhibitor of metalloproteinase 4, Samsn1 - sam domain, sh3 domain and nuclear localization signals, 1, Gpld1 - glycosylphosphatidylin…
GO:0001932	regulation of protein phosphorylation	7.97e-06	0.000309	1.77	15493	1226	435	61	[Cd44 - cd44 antigen, Aif1 - allograft inflammatory factor 1, Iqgap3 - iq motif containing gtpase activating protein 3, Tlr1 - toll-like receptor 1, Il1a - interleukin 1 alpha, Samsn1 - sam domain, sh3 domain and nuclear localization signals, 1, Pik3cg - phosphoinositide-3-kinase, catalytic, gamma polypeptide, Lif - leukemia inhibitory factor, Fcgr1 - fc receptor, igg, high affinity i, Cd84 - cd8…
GO:0032270	positive regulation of cellular protein metabolic process	8.09e-06	0.000313	1.72	15493	1364	435	66	[Cd44 - cd44 antigen, Aif1 - allograft inflammatory factor 1, Iqgap3 - iq motif containing gtpase activating protein 3, Gsn - gelsolin, Tlr1 - toll-like receptor 1, Il1a - interleukin 1 alpha, Gpld1 - glycosylphosphatidylinositol specific phospholipase d1, Pik3cg - phosphoinositide-3-kinase, catalytic, gamma polypeptide, Lif - leukemia inhibitory factor, Fcgr1 - fc receptor, igg, high affinity i,…
GO:1904892	regulation of STAT cascade	8.75e-06	0.000337	4.7	15493	91	435	12	[Csf1r - colony stimulating factor 1 receptor, Lif - leukemia inhibitory factor, Lyn - yamaguchi sarcoma viral (v-yes-1) oncogene homolog, Ptprc - protein tyrosine phosphatase, receptor type, c, Cntf - ciliary neurotrophic factor, Tnfrsf1a - tumor necrosis factor receptor superfamily, member 1a, Hcls1 - hematopoietic cell specific lyn substrate 1, Tnf - tumor necrosis factor, Bcl3 - b cell leukem…
GO:0002885	positive regulation of hypersensitivity	8.79e-06	0.000338	23.74	15493	6	435	4	[C3 - complement component 3, Fcgr3 - fc receptor, igg, low affinity iii, Fcgr1 - fc receptor, igg, high affinity i, Fcer1g - fc receptor, ige, high affinity i, gamma polypeptide]
GO:0043065	positive regulation of apoptotic process	8.97e-06	0.000344	2.19	15493	585	435	36	[Siglec1 - sialic acid binding ig-like lectin 1, sialoadhesin, Anxa5 - annexin a5, Cd44 - cd44 antigen, Ctsc - cathepsin c, Gsn - gelsolin, Eif2ak2 - eukaryotic translation initiation factor 2-alpha kinase 2, Gpld1 - glycosylphosphatidylinositol specific phospholipase d1, Atf3 - activating transcription factor 3, Pdcd1 - programmed cell death 1, Ctsz - cathepsin z, Ltbr - lymphotoxin b receptor, …
GO:0042832	defense response to protozoan	9.31e-06	0.000356	8.9	15493	28	435	7	[Irf8 - interferon regulatory factor 8, Myd88 - myeloid differentiation primary response gene 88, Gbp3 - guanylate binding protein 3, Bcl3 - b cell leukemia/lymphoma 3, Il4ra - interleukin 4 receptor, alpha, Slc11a1 - solute carrier family 11 (proton-coupled divalent metal ion transporters), member 1, Cd37 - cd37 antigen]
GO:0001909	leukocyte mediated cytotoxicity	9.41e-06	0.000359	11.25	15493	19	435	6	[Fcgr1 - fc receptor, igg, high affinity i, Fcgr3 - fc receptor, igg, low affinity iii, Ptpn6 - protein tyrosine phosphatase, non-receptor type 6, Ctsc - cathepsin c, Ctsh - cathepsin h, Ncf1 - neutrophil cytosolic factor 1]
GO:0045580	regulation of T cell differentiation	1e-05	0.000381	4.02	15493	124	435	14	[Rhoh - ras homolog gene family, member h, Ikzf1 - ikaros family zinc finger 1, Cd44 - cd44 antigen, Ptprc - protein tyrosine phosphatase, receptor type, c, Lgals9 - lectin, galactose binding, soluble 9, Lag3 - lymphocyte-activation gene 3, H2-Oa - histocompatibility 2, o region alpha locus, Tgfbr2 - transforming growth factor, beta receptor ii, Sash3 - sam and sh3 domain containing 3, Nckap1l - …
GO:0051283	negative regulation of sequestering of calcium ion	1.07e-05	0.000405	6.29	15493	51	435	9	[Ccr5 - chemokine (c-c motif) receptor 5, Plce1 - phospholipase c, epsilon 1, Plcb2 - phospholipase c, beta 2, Anxa5 - annexin a5, Ptprc - protein tyrosine phosphatase, receptor type, c, Plcg2 - phospholipase c, gamma 2, Itpr2 - inositol 1,4,5-triphosphate receptor 2, Slc24a6 - solute carrier family 24 (sodium/potassium/calcium exchanger), member 6, Plcd4 - phospholipase c, delta 4]
GO:0051223	regulation of protein transport	1.07e-05	0.000407	2.15	15493	614	435	37	[Gpam - glycerol-3-phosphate acyltransferase, mitochondrial, Tcirg1 - t cell, immune regulator 1, atpase, h+ transporting, lysosomal v0 protein a3, Anxa5 - annexin a5, AF251705 - cdna sequence af251705, Aif1 - allograft inflammatory factor 1, Ifih1 - interferon induced with helicase c domain 1, Havcr2 - hepatitis a virus cellular receptor 2, Hcls1 - hematopoietic cell specific lyn substrate 1, Lc…
GO:0043068	positive regulation of programmed cell death	1.08e-05	0.000408	2.17	15493	590	435	36	[Siglec1 - sialic acid binding ig-like lectin 1, sialoadhesin, Anxa5 - annexin a5, Cd44 - cd44 antigen, Ctsc - cathepsin c, Gsn - gelsolin, Eif2ak2 - eukaryotic translation initiation factor 2-alpha kinase 2, Gpld1 - glycosylphosphatidylinositol specific phospholipase d1, Atf3 - activating transcription factor 3, Pdcd1 - programmed cell death 1, Ctsz - cathepsin z, Ltbr - lymphotoxin b receptor, …
GO:0030098	lymphocyte differentiation	1.12e-05	0.000423	3.4	15493	178	435	17	[Tcirg1 - t cell, immune regulator 1, atpase, h+ transporting, lysosomal v0 protein a3, Lgals1 - lectin, galactose binding, soluble 1, Spi1 - spleen focus forming virus (sffv) proviral integration oncogene, Rhoh - ras homolog gene family, member h, Ikzf1 - ikaros family zinc finger 1, Bcl2a1d - b cell leukemia/lymphoma 2 related protein a1d, Ptprc - protein tyrosine phosphatase, receptor type, c,…
GO:0045730	respiratory burst	1.15e-05	0.000431	14.84	15493	12	435	5	[Ncf4 - neutrophil cytosolic factor 4, Cyba - cytochrome b-245, alpha polypeptide, Slc11a1 - solute carrier family 11 (proton-coupled divalent metal ion transporters), member 1, Ncf2 - neutrophil cytosolic factor 2, Ncf1 - neutrophil cytosolic factor 1]
GO:0045414	regulation of interleukin-8 biosynthetic process	1.15e-05	0.00043	14.84	15493	12	435	5	[Tlr7 - toll-like receptor 7, Syk - spleen tyrosine kinase, Bcl3 - b cell leukemia/lymphoma 3, Tnf - tumor necrosis factor, Tlr9 - toll-like receptor 9]
GO:0033032	regulation of myeloid cell apoptotic process	1.2e-05	0.000448	8.6	15493	29	435	7	[Clec5a - c-type lectin domain family 5, member a, Ccr5 - chemokine (c-c motif) receptor 5, Cd44 - cd44 antigen, Fcgr2b - fc receptor, igg, low affinity iib, Fcer1g - fc receptor, ige, high affinity i, gamma polypeptide, Niacr1 - niacin receptor 1, Ccl5 - chemokine (c-c motif) ligand 5]
GO:0050868	negative regulation of T cell activation	1.23e-05	0.000458	4.55	15493	94	435	12	[Lag3 - lymphocyte-activation gene 3, Cd86 - cd86 antigen, Cd44 - cd44 antigen, Lgals9 - lectin, galactose binding, soluble 9, Ptpn6 - protein tyrosine phosphatase, non-receptor type 6, Havcr2 - hepatitis a virus cellular receptor 2, 4632428N05Rik - riken cdna 4632428n05 gene, Tnfaip8l2 - tumor necrosis factor, alpha-induced protein 8-like 2, Il4ra - interleukin 4 receptor, alpha, Runx1 - runt re…
GO:0002833	positive regulation of response to biotic stimulus	1.26e-05	0.000471	7.12	15493	40	435	8	[Ly86 - lymphocyte antigen 86, Lgals9 - lectin, galactose binding, soluble 9, Cyba - cytochrome b-245, alpha polypeptide, Havcr2 - hepatitis a virus cellular receptor 2, Tlr2 - toll-like receptor 2, Dhx58 - dexh (asp-glu-x-his) box polypeptide 58, Grn - granulin, Cd180 - cd180 antigen]
GO:0051091	positive regulation of DNA-binding transcription factor activity	1.3e-05	0.000482	3.1	15493	218	435	19	[Anxa3 - annexin a3, Pycard - pyd and card domain containing, Fcgr2b - fc receptor, igg, low affinity iib, Tmem173 - transmembrane protein 173, Nfam1 - nfat activating molecule with itam motif 1, Myd88 - myeloid differentiation primary response gene 88, Hcls1 - hematopoietic cell specific lyn substrate 1, Trim21 - tripartite motif-containing 21, Ddx58 - dead (asp-glu-ala-asp) box polypeptide 58, …
GO:0033005	positive regulation of mast cell activation	1.31e-05	0.000486	10.68	15493	20	435	6	[Cd300lb - cd300 antigen like family member b, Fcer1g - fc receptor, ige, high affinity i, gamma polypeptide, Adora3 - adenosine a3 receptor, Syk - spleen tyrosine kinase, Fgr - gardner-rasheed feline sarcoma viral (fgr) oncogene homolog, Il4ra - interleukin 4 receptor, alpha]
GO:0009595	detection of biotic stimulus	1.31e-05	0.000485	10.68	15493	20	435	6	[Naip2 - nlr family, apoptosis inhibitory protein 2, Naip5 - nlr family, apoptosis inhibitory protein 5, Naip6 - nlr family, apoptosis inhibitory protein 6, Tlr1 - toll-like receptor 1, Tlr2 - toll-like receptor 2, Trem2 - triggering receptor expressed on myeloid cells 2]
GO:0070201	regulation of establishment of protein localization	1.36e-05	0.000499	2.1	15493	645	435	38	[Gpam - glycerol-3-phosphate acyltransferase, mitochondrial, Tcirg1 - t cell, immune regulator 1, atpase, h+ transporting, lysosomal v0 protein a3, Anxa5 - annexin a5, AF251705 - cdna sequence af251705, Aif1 - allograft inflammatory factor 1, Ifih1 - interferon induced with helicase c domain 1, Havcr2 - hepatitis a virus cellular receptor 2, Hcls1 - hematopoietic cell specific lyn substrate 1, Lc…
GO:0045582	positive regulation of T cell differentiation	1.38e-05	0.000508	4.9	15493	80	435	11	[Rhoh - ras homolog gene family, member h, Ikzf1 - ikaros family zinc finger 1, Tgfbr2 - transforming growth factor, beta receptor ii, Lgals9 - lectin, galactose binding, soluble 9, Ptprc - protein tyrosine phosphatase, receptor type, c, Sash3 - sam and sh3 domain containing 3, Nckap1l - nck associated protein 1 like, 4632428N05Rik - riken cdna 4632428n05 gene, Syk - spleen tyrosine kinase, Il4ra…
GO:0002718	regulation of cytokine production involved in immune response	1.42e-05	0.000521	5.4	15493	66	435	10	[Tnfrsf1b - tumor necrosis factor receptor superfamily, member 1b, Fcer1g - fc receptor, ige, high affinity i, gamma polypeptide, Sash3 - sam and sh3 domain containing 3, 4632428N05Rik - riken cdna 4632428n05 gene, Tlr2 - toll-like receptor 2, B2m - beta-2 microglobulin, Tnf - tumor necrosis factor, Ddx58 - dead (asp-glu-ala-asp) box polypeptide 58, Tlr9 - toll-like receptor 9, Hmox1 - heme oxyge…
GO:0014068	positive regulation of phosphatidylinositol 3-kinase signaling	1.42e-05	0.000519	5.4	15493	66	435	10	[Pik3ap1 - phosphoinositide-3-kinase adaptor protein 1, Cntf - ciliary neurotrophic factor, Adora3 - adenosine a3 receptor, Ptpn6 - protein tyrosine phosphatase, non-receptor type 6, Hcls1 - hematopoietic cell specific lyn substrate 1, Fgr - gardner-rasheed feline sarcoma viral (fgr) oncogene homolog, Tnf - tumor necrosis factor, Sox9 - sry-box containing gene 9, Ccl5 - chemokine (c-c motif) liga…
GO:0042592	homeostatic process	1.45e-05	0.000528	1.74	15493	1250	435	61	[Abhd4 - abhydrolase domain containing 4, Gpam - glycerol-3-phosphate acyltransferase, mitochondrial, Bcl2a1a - b cell leukemia/lymphoma 2 related protein a1a, Abca1 - atp-binding cassette, sub-family a (abc1), member 1, Gpr65 - g-protein coupled receptor 65, Cmklr1 - chemokine-like receptor 1, Il1a - interleukin 1 alpha, Hk3 - hexokinase 3, Pik3cg - phosphoinositide-3-kinase, catalytic, gamma po…
GO:0046903	secretion	1.45e-05	0.000528	2.39	15493	433	435	29	[Anxa3 - annexin a3, Tcirg1 - t cell, immune regulator 1, atpase, h+ transporting, lysosomal v0 protein a3, Gpam - glycerol-3-phosphate acyltransferase, mitochondrial, Abca1 - atp-binding cassette, sub-family a (abc1), member 1, Abcc3 - atp-binding cassette, sub-family c (cftr/mrp), member 3, Myo1f - myosin if, Hck - hemopoietic cell kinase, Isg15 - isg15 ubiquitin-like modifier, Fcer1g - fc rece…
GO:0030888	regulation of B cell proliferation	1.48e-05	0.000537	6.05	15493	53	435	9	[Cd22 - cd22 antigen, Lyn - yamaguchi sarcoma viral (v-yes-1) oncogene homolog, Fcgr2b - fc receptor, igg, low affinity iib, Ptprc - protein tyrosine phosphatase, receptor type, c, Inpp5d - inositol polyphosphate-5-phosphatase d, Sash3 - sam and sh3 domain containing 3, Nckap1l - nck associated protein 1 like, Tlr9 - toll-like receptor 9, Tyrobp - tyro protein tyrosine kinase binding protein]
GO:0042509	regulation of tyrosine phosphorylation of STAT protein	1.48e-05	0.000536	6.05	15493	53	435	9	[Csf1r - colony stimulating factor 1 receptor, Lif - leukemia inhibitory factor, Lyn - yamaguchi sarcoma viral (v-yes-1) oncogene homolog, Cntf - ciliary neurotrophic factor, Tnfrsf1a - tumor necrosis factor receptor superfamily, member 1a, Hcls1 - hematopoietic cell specific lyn substrate 1, Tnf - tumor necrosis factor, Ccl5 - chemokine (c-c motif) ligand 5, Parp14 - poly (adp-ribose) polymerase…
GO:0090087	regulation of peptide transport	1.5e-05	0.000544	2.09	15493	648	435	38	[Gpam - glycerol-3-phosphate acyltransferase, mitochondrial, Tcirg1 - t cell, immune regulator 1, atpase, h+ transporting, lysosomal v0 protein a3, Anxa5 - annexin a5, AF251705 - cdna sequence af251705, Aif1 - allograft inflammatory factor 1, Ifih1 - interferon induced with helicase c domain 1, Havcr2 - hepatitis a virus cellular receptor 2, Hcls1 - hematopoietic cell specific lyn substrate 1, Lc…
GO:0034110	regulation of homotypic cell-cell adhesion	1.52e-05	0.00055	8.31	15493	30	435	7	[Cd9 - cd9 antigen, Lgals1 - lectin, galactose binding, soluble 1, F11r - f11 receptor, Lyn - yamaguchi sarcoma viral (v-yes-1) oncogene homolog, Syk - spleen tyrosine kinase, Pdpn - podoplanin, Ccl5 - chemokine (c-c motif) ligand 5]
GO:0001562	response to protozoan	1.52e-05	0.000549	8.31	15493	30	435	7	[Irf8 - interferon regulatory factor 8, Myd88 - myeloid differentiation primary response gene 88, Gbp3 - guanylate binding protein 3, Bcl3 - b cell leukemia/lymphoma 3, Il4ra - interleukin 4 receptor, alpha, Slc11a1 - solute carrier family 11 (proton-coupled divalent metal ion transporters), member 1, Cd37 - cd37 antigen]
GO:0048870	cell motility	1.55e-05	0.000558	2	15493	749	435	42	[Hsd3b7 - hydroxy-delta-5-steroid dehydrogenase, 3 beta- and steroid delta-isomerase 7, F11r - f11 receptor, Cd44 - cd44 antigen, Lcp1 - lymphocyte cytosolic protein 1, Il1a - interleukin 1 alpha, Gpld1 - glycosylphosphatidylinositol specific phospholipase d1, Cxcl13 - chemokine (c-x-c motif) ligand 13, St14 - suppression of tumorigenicity 14 (colon carcinoma), Ccl9 - chemokine (c-c motif) ligand…
GO:1901224	positive regulation of NIK/NF-kappaB signaling	1.63e-05	0.000583	5.32	15493	67	435	10	[Tlr7 - toll-like receptor 7, Havcr2 - hepatitis a virus cellular receptor 2, Tlr1 - toll-like receptor 1, Tlr2 - toll-like receptor 2, Trem2 - triggering receptor expressed on myeloid cells 2, Chi3l1 - chitinase 3-like 1, Tnf - tumor necrosis factor, Eif2ak2 - eukaryotic translation initiation factor 2-alpha kinase 2, Cd14 - cd14 antigen, Tlr9 - toll-like receptor 9]
GO:0006898	receptor-mediated endocytosis	1.73e-05	0.000617	3.84	15493	130	435	14	[Itgam - integrin alpha m, Fcgr2b - fc receptor, igg, low affinity iib, Rab31 - rab31, member ras oncogene family, Mx2 - myxovirus (influenza virus) resistance 2, Itgb2 - integrin beta 2, Cd9 - cd9 antigen, Ifitm3 - interferon induced transmembrane protein 3, Mx1 - myxovirus (influenza virus) resistance 1, Fcgr1 - fc receptor, igg, high affinity i, Tgfbr2 - transforming growth factor, beta recept…
GO:0055094	response to lipoprotein particle	1.79e-05	0.00064	10.18	15493	21	435	6	[Cd9 - cd9 antigen, Fcer1g - fc receptor, ige, high affinity i, gamma polypeptide, Myd88 - myeloid differentiation primary response gene 88, Syk - spleen tyrosine kinase, Cd68 - cd68 antigen, Itgb2 - integrin beta 2]
GO:0045408	regulation of interleukin-6 biosynthetic process	1.79e-05	0.000638	10.18	15493	21	435	6	[Inpp5d - inositol polyphosphate-5-phosphatase d, Tlr1 - toll-like receptor 1, Syk - spleen tyrosine kinase, Tnf - tumor necrosis factor, Stat3 - signal transducer and activator of transcription 3, Tyrobp - tyro protein tyrosine kinase binding protein]
GO:0090025	regulation of monocyte chemotaxis	1.79e-05	0.000637	10.18	15493	21	435	6	[Lgmn - legumain, Cxcl10 - chemokine (c-x-c motif) ligand 10, Lyn - yamaguchi sarcoma viral (v-yes-1) oncogene homolog, Aif1 - allograft inflammatory factor 1, Slamf8 - slam family member 8, Ccl5 - chemokine (c-c motif) ligand 5]
GO:0032494	response to peptidoglycan	1.82e-05	0.000645	13.7	15493	13	435	5	[C5ar1 - complement component 5a receptor 1, Myd88 - myeloid differentiation primary response gene 88, Irf5 - interferon regulatory factor 5, Tlr2 - toll-like receptor 2, Trem2 - triggering receptor expressed on myeloid cells 2]
GO:0043030	regulation of macrophage activation	1.85e-05	0.000653	6.78	15493	42	435	8	[Lgals9 - lectin, galactose binding, soluble 9, Cd84 - cd84 antigen, Ctsc - cathepsin c, Havcr2 - hepatitis a virus cellular receptor 2, Trem2 - triggering receptor expressed on myeloid cells 2, Cst7 - cystatin f (leukocystatin), Il4ra - interleukin 4 receptor, alpha, Grn - granulin]
GO:0050920	regulation of chemotaxis	1.86e-05	0.000656	3.27	15493	185	435	17	[C3ar1 - complement component 3a receptor 1, C5ar1 - complement component 5a receptor 1, Aif1 - allograft inflammatory factor 1, Rac2 - ras-related c3 botulinum substrate 2, Cmklr1 - chemokine-like receptor 1, Trem2 - triggering receptor expressed on myeloid cells 2, Slc24a6 - solute carrier family 24 (sodium/potassium/calcium exchanger), member 6, Cxcl13 - chemokine (c-x-c motif) ligand 13, Lgmn…
GO:0046640	regulation of alpha-beta T cell proliferation	1.92e-05	0.000676	8.04	15493	31	435	7	[Rasal3 - ras protein activator like 3, Cd44 - cd44 antigen, Tgfbr2 - transforming growth factor, beta receptor ii, Ptprc - protein tyrosine phosphatase, receptor type, c, Lgals9 - lectin, galactose binding, soluble 9, 4632428N05Rik - riken cdna 4632428n05 gene, Syk - spleen tyrosine kinase]
GO:0002583	regulation of antigen processing and presentation of peptide antigen	2.01e-05	0.000704	20.35	15493	7	435	4	[H2-Ob - histocompatibility 2, o region beta locus, H2-Oa - histocompatibility 2, o region alpha locus, Pycard - pyd and card domain containing, Trem2 - triggering receptor expressed on myeloid cells 2]
GO:0034162	toll-like receptor 9 signaling pathway	2.01e-05	0.000702	20.35	15493	7	435	4	[Pik3ap1 - phosphoinositide-3-kinase adaptor protein 1, Havcr2 - hepatitis a virus cellular receptor 2, Unc93b1 - unc-93 homolog b1 (c. elegans), Tlr9 - toll-like receptor 9]
GO:0034112	positive regulation of homotypic cell-cell adhesion	2.01e-05	0.0007	20.35	15493	7	435	4	[Lgals1 - lectin, galactose binding, soluble 1, F11r - f11 receptor, Pdpn - podoplanin, Ccl5 - chemokine (c-c motif) ligand 5]
GO:0061517	macrophage proliferation	2.01e-05	0.000699	20.35	15493	7	435	4	[Csf1r - colony stimulating factor 1 receptor, Clu - clusterin, Trem2 - triggering receptor expressed on myeloid cells 2, Csf1 - colony stimulating factor 1 (macrophage)]
GO:0061518	microglial cell proliferation	2.01e-05	0.000697	20.35	15493	7	435	4	[Csf1r - colony stimulating factor 1 receptor, Clu - clusterin, Trem2 - triggering receptor expressed on myeloid cells 2, Csf1 - colony stimulating factor 1 (macrophage)]
GO:0032661	regulation of interleukin-18 production	2.01e-05	0.000695	20.35	15493	7	435	4	[Cd84 - cd84 antigen, Tlr2 - toll-like receptor 2, Tnf - tumor necrosis factor, Tlr9 - toll-like receptor 9]
GO:0002709	regulation of T cell mediated immunity	2.12e-05	0.000734	5.16	15493	69	435	10	[H2-D1 - histocompatibility 2, d region locus 1, H2-T24 - histocompatibility 2, t region locus 24, Tnfrsf1b - tumor necrosis factor receptor superfamily, member 1b, Ptprc - protein tyrosine phosphatase, receptor type, c, Was - wiskott-aldrich syndrome homolog (human), H2-Q4 - histocompatibility 2, q region locus 4, Sash3 - sam and sh3 domain containing 3, 4632428N05Rik - riken cdna 4632428n05 gen…
GO:0043069	negative regulation of programmed cell death	2.17e-05	0.00075	1.93	15493	811	435	44	[Gpam - glycerol-3-phosphate acyltransferase, mitochondrial, Bcl2a1a - b cell leukemia/lymphoma 2 related protein a1a, Bcl2a1d - b cell leukemia/lymphoma 2 related protein a1d, Cd44 - cd44 antigen, Aif1 - allograft inflammatory factor 1, Hcls1 - hematopoietic cell specific lyn substrate 1, Trem2 - triggering receptor expressed on myeloid cells 2, Eif2ak2 - eukaryotic translation initiation factor…
GO:0071725	response to triacyl bacterial lipopeptide	2.2e-05	0.000757	35.62	15493	3	435	3	[Tlr1 - toll-like receptor 1, Tlr2 - toll-like receptor 2, Cd14 - cd14 antigen]
GO:0071727	cellular response to triacyl bacterial lipopeptide	2.2e-05	0.000755	35.62	15493	3	435	3	[Tlr1 - toll-like receptor 1, Tlr2 - toll-like receptor 2, Cd14 - cd14 antigen]
GO:0150064	vertebrate eye-specific patterning	2.2e-05	0.000754	35.62	15493	3	435	3	[C3 - complement component 3, Itgam - integrin alpha m, C1qa - complement component 1, q subcomponent, alpha polypeptide]
GO:0002637	regulation of immunoglobulin production	2.35e-05	0.000802	5.72	15493	56	435	9	[Cd22 - cd22 antigen, Ptprc - protein tyrosine phosphatase, receptor type, c, Fcgr2b - fc receptor, igg, low affinity iib, Sash3 - sam and sh3 domain containing 3, Tnf - tumor necrosis factor, Il4ra - interleukin 4 receptor, alpha, Parp3 - poly (adp-ribose) polymerase family, member 3, Tlr9 - toll-like receptor 9, Cd37 - cd37 antigen]
GO:0046635	positive regulation of alpha-beta T cell activation	2.35e-05	0.0008	5.72	15493	56	435	9	[Rasal3 - ras protein activator like 3, Ikzf1 - ikaros family zinc finger 1, Tgfbr2 - transforming growth factor, beta receptor ii, Ptprc - protein tyrosine phosphatase, receptor type, c, Sash3 - sam and sh3 domain containing 3, Nckap1l - nck associated protein 1 like, Syk - spleen tyrosine kinase, Il4ra - interleukin 4 receptor, alpha, Runx1 - runt related transcription factor 1]
GO:0010543	regulation of platelet activation	2.4e-05	0.000817	7.79	15493	32	435	7	[Cd9 - cd9 antigen, F11r - f11 receptor, Lyn - yamaguchi sarcoma viral (v-yes-1) oncogene homolog, Fcer1g - fc receptor, ige, high affinity i, gamma polypeptide, Syk - spleen tyrosine kinase, Plek - pleckstrin, Pdpn - podoplanin]
GO:0002823	negative regulation of adaptive immune response based on somatic recombination of immune receptors built from immunoglobulin superfamily domains	2.4e-05	0.000816	7.79	15493	32	435	7	[Ptprc - protein tyrosine phosphatase, receptor type, c, Fcgr2b - fc receptor, igg, low affinity iib, Ptpn6 - protein tyrosine phosphatase, non-receptor type 6, 4632428N05Rik - riken cdna 4632428n05 gene, Havcr2 - hepatitis a virus cellular receptor 2, Il4ra - interleukin 4 receptor, alpha, Parp3 - poly (adp-ribose) polymerase family, member 3]
GO:0043085	positive regulation of catalytic activity	2.41e-05	0.000817	1.83	15493	972	435	50	[F11r - f11 receptor, Gpr65 - g-protein coupled receptor 65, Gsn - gelsolin, Iqgap3 - iq motif containing gtpase activating protein 3, Tlr1 - toll-like receptor 1, Pik3cg - phosphoinositide-3-kinase, catalytic, gamma polypeptide, Fcgr1 - fc receptor, igg, high affinity i, Arhgef19 - rho guanine nucleotide exchange factor (gef) 19, Itgam - integrin alpha m, Pycard - pyd and card domain containing,…
GO:0051222	positive regulation of protein transport	2.56e-05	0.000865	2.45	15493	378	435	26	[AF251705 - cdna sequence af251705, Aif1 - allograft inflammatory factor 1, Ifih1 - interferon induced with helicase c domain 1, Havcr2 - hepatitis a virus cellular receptor 2, Hcls1 - hematopoietic cell specific lyn substrate 1, Tlr1 - toll-like receptor 1, Il1a - interleukin 1 alpha, Unc93b1 - unc-93 homolog b1 (c. elegans), Trem2 - triggering receptor expressed on myeloid cells 2, Fgr - gardne…
GO:0007204	positive regulation of cytosolic calcium ion concentration	2.59e-05	0.000875	2.96	15493	229	435	19	[C3ar1 - complement component 3a receptor 1, Ccr5 - chemokine (c-c motif) receptor 5, C5ar1 - complement component 5a receptor 1, Ptprc - protein tyrosine phosphatase, receptor type, c, P2ry6 - pyrimidinergic receptor p2y, g-protein coupled, 6, Gpr65 - g-protein coupled receptor 65, Cmklr1 - chemokine-like receptor 1, Slc24a6 - solute carrier family 24 (sodium/potassium/calcium exchanger), member…
GO:0052548	regulation of endopeptidase activity	2.6e-05	0.000877	2.77	15493	270	435	21	[Serpinf2 - serine (or cysteine) peptidase inhibitor, clade f, member 2, Pycard - pyd and card domain containing, Bcl2a1d - b cell leukemia/lymphoma 2 related protein a1d, Cd44 - cd44 antigen, Gsn - gelsolin, Timp4 - tissue inhibitor of metalloproteinase 4, Cst7 - cystatin f (leukocystatin), Renbp - renin binding protein, Naip2 - nlr family, apoptosis inhibitory protein 2, Serpina3n - serine (or …
GO:0006691	leukotriene metabolic process	2.77e-05	0.00093	12.72	15493	14	435	5	[Alox5ap - arachidonate 5-lipoxygenase activating protein, Alox5 - arachidonate 5-lipoxygenase, Tlr2 - toll-like receptor 2, Syk - spleen tyrosine kinase, Ncf1 - neutrophil cytosolic factor 1]
GO:0002864	regulation of acute inflammatory response to antigenic stimulus	2.77e-05	0.000928	12.72	15493	14	435	5	[C3 - complement component 3, Fcgr1 - fc receptor, igg, high affinity i, Fcgr3 - fc receptor, igg, low affinity iii, Fcgr2b - fc receptor, igg, low affinity iib, Fcer1g - fc receptor, ige, high affinity i, gamma polypeptide]
GO:0060100	positive regulation of phagocytosis, engulfment	2.77e-05	0.000926	12.72	15493	14	435	5	[C3 - complement component 3, Fcgr1 - fc receptor, igg, high affinity i, Rab31 - rab31, member ras oncogene family, Nckap1l - nck associated protein 1 like, Trem2 - triggering receptor expressed on myeloid cells 2]
GO:1905155	positive regulation of membrane invagination	2.77e-05	0.000924	12.72	15493	14	435	5	[C3 - complement component 3, Fcgr1 - fc receptor, igg, high affinity i, Rab31 - rab31, member ras oncogene family, Nckap1l - nck associated protein 1 like, Trem2 - triggering receptor expressed on myeloid cells 2]
GO:0001816	cytokine production	2.77e-05	0.000923	4.56	15493	86	435	11	[Pycard - pyd and card domain containing, Aif1 - allograft inflammatory factor 1, Tmem173 - transmembrane protein 173, Fcer1g - fc receptor, ige, high affinity i, gamma polypeptide, Irak4 - interleukin-1 receptor-associated kinase 4, Tlr2 - toll-like receptor 2, Sucnr1 - succinate receptor 1, S1pr3 - sphingosine-1-phosphate receptor 3, Slc11a1 - solute carrier family 11 (proton-coupled divalent m…
GO:0031401	positive regulation of protein modification process	3.08e-05	0.00102	1.78	15493	1062	435	53	[Cd44 - cd44 antigen, Aif1 - allograft inflammatory factor 1, Iqgap3 - iq motif containing gtpase activating protein 3, Tlr1 - toll-like receptor 1, Il1a - interleukin 1 alpha, Pik3cg - phosphoinositide-3-kinase, catalytic, gamma polypeptide, Lif - leukemia inhibitory factor, Fcgr1 - fc receptor, igg, high affinity i, Cd84 - cd84 antigen, Gpnmb - glycoprotein (transmembrane) nmb, Parp14 - poly (a…
GO:0009306	protein secretion	3.13e-05	0.00104	3.64	15493	137	435	14	[Gpam - glycerol-3-phosphate acyltransferase, mitochondrial, Tcirg1 - t cell, immune regulator 1, atpase, h+ transporting, lysosomal v0 protein a3, Tmem106a - transmembrane protein 106a, Abca1 - atp-binding cassette, sub-family a (abc1), member 1, S100a13 - s100 calcium binding protein a13, Plek - pleckstrin, Isg15 - isg15 ubiquitin-like modifier, Il1rn - interleukin 1 receptor antagonist, Lyn - …
GO:0045646	regulation of erythrocyte differentiation	3.14e-05	0.00104	6.33	15493	45	435	8	[Spi1 - spleen focus forming virus (sffv) proviral integration oncogene, Isg15 - isg15 ubiquitin-like modifier, Lyn - yamaguchi sarcoma viral (v-yes-1) oncogene homolog, Inpp5d - inositol polyphosphate-5-phosphatase d, Mafb - v-maf musculoaponeurotic fibrosarcoma oncogene family, protein b (avian), Nckap1l - nck associated protein 1 like, B2m - beta-2 microglobulin, Stat3 - signal transducer and …
GO:0034121	regulation of toll-like receptor signaling pathway	3.14e-05	0.00104	5.53	15493	58	435	9	[Pik3ap1 - phosphoinositide-3-kinase adaptor protein 1, Lyn - yamaguchi sarcoma viral (v-yes-1) oncogene homolog, Cyba - cytochrome b-245, alpha polypeptide, Trim30a - tripartite motif-containing 30a, Ticam2 - toll-like receptor adaptor molecule 2, Tlr1 - toll-like receptor 1, Tlr2 - toll-like receptor 2, Irf7 - interferon regulatory factor 7, Tlr9 - toll-like receptor 9]
GO:0071402	cellular response to lipoprotein particle stimulus	3.18e-05	0.00105	9.29	15493	23	435	6	[Cd9 - cd9 antigen, Fcer1g - fc receptor, ige, high affinity i, gamma polypeptide, Myd88 - myeloid differentiation primary response gene 88, Syk - spleen tyrosine kinase, Cd68 - cd68 antigen, Itgb2 - integrin beta 2]
GO:0034123	positive regulation of toll-like receptor signaling pathway	3.18e-05	0.00105	9.29	15493	23	435	6	[Pik3ap1 - phosphoinositide-3-kinase adaptor protein 1, Ticam2 - toll-like receptor adaptor molecule 2, Cyba - cytochrome b-245, alpha polypeptide, Tlr1 - toll-like receptor 1, Tlr2 - toll-like receptor 2, Tlr9 - toll-like receptor 9]
GO:1905523	positive regulation of macrophage migration	3.18e-05	0.00104	9.29	15493	23	435	6	[C3ar1 - complement component 3a receptor 1, C5ar1 - complement component 5a receptor 1, Cmklr1 - chemokine-like receptor 1, Trem2 - triggering receptor expressed on myeloid cells 2, Csf1 - colony stimulating factor 1 (macrophage), Ccl5 - chemokine (c-c motif) ligand 5]
GO:0019220	regulation of phosphate metabolic process	3.41e-05	0.00112	1.63	15493	1484	435	68	[Cd44 - cd44 antigen, Aif1 - allograft inflammatory factor 1, Iqgap3 - iq motif containing gtpase activating protein 3, Tlr1 - toll-like receptor 1, Il1a - interleukin 1 alpha, Samsn1 - sam domain, sh3 domain and nuclear localization signals, 1, Entpd1 - ectonucleoside triphosphate diphosphohydrolase 1, Pik3cg - phosphoinositide-3-kinase, catalytic, gamma polypeptide, Lif - leukemia inhibitory fa…
GO:0051128	regulation of cellular component organization	3.42e-05	0.00112	1.47	15493	2370	435	98	[Hsd3b7 - hydroxy-delta-5-steroid dehydrogenase, 3 beta- and steroid delta-isomerase 7, Abca1 - atp-binding cassette, sub-family a (abc1), member 1, Ikzf1 - ikaros family zinc finger 1, Gsn - gelsolin, Capg - capping protein (actin filament), gelsolin-like, Ckap2 - cytoskeleton associated protein 2, Fcgr1 - fc receptor, igg, high affinity i, Fcer1g - fc receptor, ige, high affinity i, gamma polyp…
GO:0051174	regulation of phosphorus metabolic process	3.48e-05	0.00114	1.63	15493	1485	435	68	[Cd44 - cd44 antigen, Aif1 - allograft inflammatory factor 1, Iqgap3 - iq motif containing gtpase activating protein 3, Tlr1 - toll-like receptor 1, Il1a - interleukin 1 alpha, Samsn1 - sam domain, sh3 domain and nuclear localization signals, 1, Entpd1 - ectonucleoside triphosphate diphosphohydrolase 1, Pik3cg - phosphoinositide-3-kinase, catalytic, gamma polypeptide, Lif - leukemia inhibitory fa…
GO:0045670	regulation of osteoclast differentiation	3.61e-05	0.00117	5.43	15493	59	435	9	[Csf1r - colony stimulating factor 1 receptor, Inpp5d - inositol polyphosphate-5-phosphatase d, Mafb - v-maf musculoaponeurotic fibrosarcoma oncogene family, protein b (avian), Ccl3 - chemokine (c-c motif) ligand 3, Trem2 - triggering receptor expressed on myeloid cells 2, Tnf - tumor necrosis factor, Csf1 - colony stimulating factor 1 (macrophage), Ccl5 - chemokine (c-c motif) ligand 5, Tyrobp -…
GO:0002707	negative regulation of lymphocyte mediated immunity	3.66e-05	0.00119	7.33	15493	34	435	7	[Fcgr2b - fc receptor, igg, low affinity iib, Lgals9 - lectin, galactose binding, soluble 9, Ptprc - protein tyrosine phosphatase, receptor type, c, Ptpn6 - protein tyrosine phosphatase, non-receptor type 6, 4632428N05Rik - riken cdna 4632428n05 gene, Havcr2 - hepatitis a virus cellular receptor 2, Parp3 - poly (adp-ribose) polymerase family, member 3]
GO:0030316	osteoclast differentiation	3.66e-05	0.00118	7.33	15493	34	435	7	[Csf1r - colony stimulating factor 1 receptor, Tcirg1 - t cell, immune regulator 1, atpase, h+ transporting, lysosomal v0 protein a3, Fcer1g - fc receptor, ige, high affinity i, gamma polypeptide, Trem2 - triggering receptor expressed on myeloid cells 2, Tnf - tumor necrosis factor, Csf1 - colony stimulating factor 1 (macrophage), Tyrobp - tyro protein tyrosine kinase binding protein]
GO:0050854	regulation of antigen receptor-mediated signaling pathway	3.7e-05	0.0012	6.19	15493	46	435	8	[Cd22 - cd22 antigen, Lyn - yamaguchi sarcoma viral (v-yes-1) oncogene homolog, Fcgr2b - fc receptor, igg, low affinity iib, Ptprc - protein tyrosine phosphatase, receptor type, c, Nfam1 - nfat activating molecule with itam motif 1, Ptpn6 - protein tyrosine phosphatase, non-receptor type 6, Cmtm3 - cklf-like marvel transmembrane domain containing 3, Lpxn - leupaxin]
GO:1903038	negative regulation of leukocyte cell-cell adhesion	3.8e-05	0.00122	4.07	15493	105	435	12	[Lag3 - lymphocyte-activation gene 3, Cd86 - cd86 antigen, Cd44 - cd44 antigen, Lgals9 - lectin, galactose binding, soluble 9, Ptpn6 - protein tyrosine phosphatase, non-receptor type 6, Havcr2 - hepatitis a virus cellular receptor 2, 4632428N05Rik - riken cdna 4632428n05 gene, Tnfaip8l2 - tumor necrosis factor, alpha-induced protein 8-like 2, Il4ra - interleukin 4 receptor, alpha, Runx1 - runt re…
GO:0002866	positive regulation of acute inflammatory response to antigenic stimulus	3.92e-05	0.00126	17.81	15493	8	435	4	[C3 - complement component 3, Fcgr1 - fc receptor, igg, high affinity i, Fcgr3 - fc receptor, igg, low affinity iii, Fcer1g - fc receptor, ige, high affinity i, gamma polypeptide]
GO:0008630	intrinsic apoptotic signaling pathway in response to DNA damage	3.96e-05	0.00127	4.81	15493	74	435	10	[Bcl2a1a - b cell leukemia/lymphoma 2 related protein a1a, Pycard - pyd and card domain containing, Ifi204 - interferon activated gene 204, Tnfrsf1b - tumor necrosis factor receptor superfamily, member 1b, Bcl2a1d - b cell leukemia/lymphoma 2 related protein a1d, Tnfrsf1a - tumor necrosis factor receptor superfamily, member 1a, Bcl2a1b - b cell leukemia/lymphoma 2 related protein a1b, Bcl3 - b ce…
GO:1901214	regulation of neuron death	3.98e-05	0.00127	2.49	15493	343	435	24	[Itgam - integrin alpha m, Tnfrsf1b - tumor necrosis factor receptor superfamily, member 1b, C5ar1 - complement component 5a receptor 1, Tnfrsf1a - tumor necrosis factor receptor superfamily, member 1a, Fcgr2b - fc receptor, igg, low affinity iib, Pm20d1 - peptidase m20 domain containing 1, C1qa - complement component 1, q subcomponent, alpha polypeptide, Ncf2 - neutrophil cytosolic factor 2, Hmo…
GO:0043306	positive regulation of mast cell degranulation	4.06e-05	0.0013	11.87	15493	15	435	5	[Fcer1g - fc receptor, ige, high affinity i, gamma polypeptide, Adora3 - adenosine a3 receptor, Syk - spleen tyrosine kinase, Fgr - gardner-rasheed feline sarcoma viral (fgr) oncogene homolog, Il4ra - interleukin 4 receptor, alpha]
GO:0048143	astrocyte activation	4.06e-05	0.00129	11.87	15493	15	435	5	[Cntf - ciliary neurotrophic factor, C5ar1 - complement component 5a receptor 1, Trem2 - triggering receptor expressed on myeloid cells 2, C1qa - complement component 1, q subcomponent, alpha polypeptide, Grn - granulin]
GO:0045410	positive regulation of interleukin-6 biosynthetic process	4.06e-05	0.00129	11.87	15493	15	435	5	[Tlr1 - toll-like receptor 1, Syk - spleen tyrosine kinase, Tnf - tumor necrosis factor, Stat3 - signal transducer and activator of transcription 3, Tyrobp - tyro protein tyrosine kinase binding protein]
GO:0033008	positive regulation of mast cell activation involved in immune response	4.06e-05	0.00129	11.87	15493	15	435	5	[Fcer1g - fc receptor, ige, high affinity i, gamma polypeptide, Adora3 - adenosine a3 receptor, Syk - spleen tyrosine kinase, Fgr - gardner-rasheed feline sarcoma viral (fgr) oncogene homolog, Il4ra - interleukin 4 receptor, alpha]
GO:0014009	glial cell proliferation	4.06e-05	0.00129	11.87	15493	15	435	5	[Csf1r - colony stimulating factor 1 receptor, Clu - clusterin, Lgi4 - leucine-rich repeat lgi family, member 4, Trem2 - triggering receptor expressed on myeloid cells 2, Csf1 - colony stimulating factor 1 (macrophage)]
GO:0032660	regulation of interleukin-17 production	4.14e-05	0.00131	8.9	15493	24	435	6	[Ly9 - lymphocyte antigen 9, Slamf6 - slam family member 6, Myd88 - myeloid differentiation primary response gene 88, 4632428N05Rik - riken cdna 4632428n05 gene, Nckap1l - nck associated protein 1 like, Tlr2 - toll-like receptor 2]
GO:0002861	regulation of inflammatory response to antigenic stimulus	4.14e-05	0.00131	8.9	15493	24	435	6	[C3 - complement component 3, Fcgr1 - fc receptor, igg, high affinity i, Fcgr3 - fc receptor, igg, low affinity iii, Fcgr2b - fc receptor, igg, low affinity iib, Fcer1g - fc receptor, ige, high affinity i, gamma polypeptide, Tnf - tumor necrosis factor]
GO:0046456	icosanoid biosynthetic process	4.14e-05	0.00131	8.9	15493	24	435	6	[Hpgds - hematopoietic prostaglandin d synthase, Tbxas1 - thromboxane a synthase 1, platelet, Alox5ap - arachidonate 5-lipoxygenase activating protein, Alox5 - arachidonate 5-lipoxygenase, Ptgs1 - prostaglandin-endoperoxide synthase 1, Syk - spleen tyrosine kinase]
GO:0050730	regulation of peptidyl-tyrosine phosphorylation	4.49e-05	0.00141	2.94	15493	218	435	18	[Cd44 - cd44 antigen, Ptprc - protein tyrosine phosphatase, receptor type, c, Tnfrsf1a - tumor necrosis factor receptor superfamily, member 1a, Ptpn6 - protein tyrosine phosphatase, non-receptor type 6, Hcls1 - hematopoietic cell specific lyn substrate 1, Trem2 - triggering receptor expressed on myeloid cells 2, Samsn1 - sam domain, sh3 domain and nuclear localization signals, 1, Itgb2 - integrin…
GO:0050731	positive regulation of peptidyl-tyrosine phosphorylation	4.55e-05	0.00143	3.34	15493	160	435	15	[Cd44 - cd44 antigen, Ptprc - protein tyrosine phosphatase, receptor type, c, Tnfrsf1a - tumor necrosis factor receptor superfamily, member 1a, Hcls1 - hematopoietic cell specific lyn substrate 1, Trem2 - triggering receptor expressed on myeloid cells 2, Ncf1 - neutrophil cytosolic factor 1, Lif - leukemia inhibitory factor, Csf1r - colony stimulating factor 1 receptor, Fcgr1 - fc receptor, igg, …
GO:2000514	regulation of CD4-positive, alpha-beta T cell activation	5.1e-05	0.0016	5.94	15493	48	435	8	[Cd44 - cd44 antigen, Tgfbr2 - transforming growth factor, beta receptor ii, Lgals9 - lectin, galactose binding, soluble 9, Sash3 - sam and sh3 domain containing 3, 4632428N05Rik - riken cdna 4632428n05 gene, Nckap1l - nck associated protein 1 like, Il4ra - interleukin 4 receptor, alpha, Runx1 - runt related transcription factor 1]
GO:0006693	prostaglandin metabolic process	5.32e-05	0.00166	8.55	15493	25	435	6	[Hpgds - hematopoietic prostaglandin d synthase, Tbxas1 - thromboxane a synthase 1, platelet, Tnfrsf1a - tumor necrosis factor receptor superfamily, member 1a, Ptgs1 - prostaglandin-endoperoxide synthase 1, Hpgd - hydroxyprostaglandin dehydrogenase 15 (nad), Pdpn - podoplanin]
GO:0006692	prostanoid metabolic process	5.32e-05	0.00166	8.55	15493	25	435	6	[Hpgds - hematopoietic prostaglandin d synthase, Tbxas1 - thromboxane a synthase 1, platelet, Tnfrsf1a - tumor necrosis factor receptor superfamily, member 1a, Ptgs1 - prostaglandin-endoperoxide synthase 1, Hpgd - hydroxyprostaglandin dehydrogenase 15 (nad), Pdpn - podoplanin]
GO:0010758	regulation of macrophage chemotaxis	5.32e-05	0.00166	8.55	15493	25	435	6	[C3ar1 - complement component 3a receptor 1, C5ar1 - complement component 5a receptor 1, Slamf8 - slam family member 8, Cmklr1 - chemokine-like receptor 1, Ccl5 - chemokine (c-c motif) ligand 5, Csf1 - colony stimulating factor 1 (macrophage)]
GO:0002701	negative regulation of production of molecular mediator of immune response	5.32e-05	0.00165	8.55	15493	25	435	6	[Cd22 - cd22 antigen, Fcgr2b - fc receptor, igg, low affinity iib, 4632428N05Rik - riken cdna 4632428n05 gene, Tnf - tumor necrosis factor, Parp3 - poly (adp-ribose) polymerase family, member 3, Hmox1 - heme oxygenase (decycling) 1]
GO:0055082	cellular chemical homeostasis	5.66e-05	0.00175	2.06	15493	588	435	34	[Tcirg1 - t cell, immune regulator 1, atpase, h+ transporting, lysosomal v0 protein a3, Atp1b2 - atpase, na+/k+ transporting, beta 2 polypeptide, Gpr65 - g-protein coupled receptor 65, Cmklr1 - chemokine-like receptor 1, Hk3 - hexokinase 3, Cxcl13 - chemokine (c-x-c motif) ligand 13, Pik3cg - phosphoinositide-3-kinase, catalytic, gamma polypeptide, Tbxas1 - thromboxane a synthase 1, platelet, Cxc…
GO:0071801	regulation of podosome assembly	5.77e-05	0.00178	11.13	15493	16	435	5	[Msn - moesin, Gsn - gelsolin, Lcp1 - lymphocyte cytosolic protein 1, Tnf - tumor necrosis factor, Hck - hemopoietic cell kinase]
GO:0006953	acute-phase response	5.77e-05	0.00178	11.13	15493	16	435	5	[Serpinf2 - serine (or cysteine) peptidase inhibitor, clade f, member 2, Serpina3n - serine (or cysteine) peptidase inhibitor, clade a, member 3n, Il1rn - interleukin 1 receptor antagonist, Il1a - interleukin 1 alpha, Stat3 - signal transducer and activator of transcription 3]
GO:0002643	regulation of tolerance induction	5.77e-05	0.00178	11.13	15493	16	435	5	[Cd86 - cd86 antigen, Pdcd1 - programmed cell death 1, Tgfbr2 - transforming growth factor, beta receptor ii, Havcr2 - hepatitis a virus cellular receptor 2, Runx1 - runt related transcription factor 1]
GO:0030852	regulation of granulocyte differentiation	5.77e-05	0.00177	11.13	15493	16	435	5	[Ikzf1 - ikaros family zinc finger 1, C1qc - complement component 1, q subcomponent, c chain, Inpp5d - inositol polyphosphate-5-phosphatase d, Hcls1 - hematopoietic cell specific lyn substrate 1, Runx1 - runt related transcription factor 1]
GO:0090197	positive regulation of chemokine secretion	5.77e-05	0.00177	11.13	15493	16	435	5	[Csf1r - colony stimulating factor 1 receptor, Pycard - pyd and card domain containing, Aif1 - allograft inflammatory factor 1, Tnf - tumor necrosis factor, Il4ra - interleukin 4 receptor, alpha]
GO:0060099	regulation of phagocytosis, engulfment	5.77e-05	0.00176	11.13	15493	16	435	5	[C3 - complement component 3, Fcgr1 - fc receptor, igg, high affinity i, Rab31 - rab31, member ras oncogene family, Nckap1l - nck associated protein 1 like, Trem2 - triggering receptor expressed on myeloid cells 2]
GO:1904951	positive regulation of establishment of protein localization	5.85e-05	0.00179	2.33	15493	397	435	26	[AF251705 - cdna sequence af251705, Aif1 - allograft inflammatory factor 1, Ifih1 - interferon induced with helicase c domain 1, Hcls1 - hematopoietic cell specific lyn substrate 1, Havcr2 - hepatitis a virus cellular receptor 2, Tlr1 - toll-like receptor 1, Il1a - interleukin 1 alpha, Unc93b1 - unc-93 homolog b1 (c. elegans), Trem2 - triggering receptor expressed on myeloid cells 2, Fgr - gardne…
GO:0045824	negative regulation of innate immune response	5.95e-05	0.00181	5.81	15493	49	435	8	[A2m - alpha-2-macroglobulin, Lgals9 - lectin, galactose binding, soluble 9, Havcr2 - hepatitis a virus cellular receptor 2, Slamf8 - slam family member 8, Dhx58 - dexh (asp-glu-x-his) box polypeptide 58, Nlrc5 - nlr family, card domain containing 5, Grn - granulin, Parp14 - poly (adp-ribose) polymerase family, member 14]
GO:0051209	release of sequestered calcium ion into cytosol	5.95e-05	0.00181	5.81	15493	49	435	8	[Ccr5 - chemokine (c-c motif) receptor 5, Plce1 - phospholipase c, epsilon 1, Plcb2 - phospholipase c, beta 2, Ptprc - protein tyrosine phosphatase, receptor type, c, Plcg2 - phospholipase c, gamma 2, Itpr2 - inositol 1,4,5-triphosphate receptor 2, Slc24a6 - solute carrier family 24 (sodium/potassium/calcium exchanger), member 6, Plcd4 - phospholipase c, delta 4]
GO:0043066	negative regulation of apoptotic process	6.01e-05	0.00183	1.88	15493	794	435	42	[Gpam - glycerol-3-phosphate acyltransferase, mitochondrial, Bcl2a1a - b cell leukemia/lymphoma 2 related protein a1a, Bcl2a1d - b cell leukemia/lymphoma 2 related protein a1d, Cd44 - cd44 antigen, Aif1 - allograft inflammatory factor 1, Hcls1 - hematopoietic cell specific lyn substrate 1, Trem2 - triggering receptor expressed on myeloid cells 2, Eif2ak2 - eukaryotic translation initiation factor…
GO:1902622	regulation of neutrophil migration	6.51e-05	0.00197	6.74	15493	37	435	7	[C3ar1 - complement component 3a receptor 1, C5ar1 - complement component 5a receptor 1, Myd88 - myeloid differentiation primary response gene 88, Rac2 - ras-related c3 botulinum substrate 2, Nckap1l - nck associated protein 1 like, Slamf8 - slam family member 8, Il1a - interleukin 1 alpha]
GO:0070098	chemokine-mediated signaling pathway	6.51e-05	0.00197	6.74	15493	37	435	7	[Cxcl13 - chemokine (c-x-c motif) ligand 13, Ccl9 - chemokine (c-c motif) ligand 9, Cxcl10 - chemokine (c-x-c motif) ligand 10, Ccl3 - chemokine (c-c motif) ligand 3, Ccl4 - chemokine (c-c motif) ligand 4, Ccl5 - chemokine (c-c motif) ligand 5, Ccl6 - chemokine (c-c motif) ligand 6]
GO:0007162	negative regulation of cell adhesion	6.89e-05	0.00208	2.75	15493	246	435	19	[Lgals1 - lectin, galactose binding, soluble 1, Cd44 - cd44 antigen, Ptprc - protein tyrosine phosphatase, receptor type, c, Lgals9 - lectin, galactose binding, soluble 9, Ptpn6 - protein tyrosine phosphatase, non-receptor type 6, Havcr2 - hepatitis a virus cellular receptor 2, Tnfaip8l2 - tumor necrosis factor, alpha-induced protein 8-like 2, Myo1f - myosin if, Lag3 - lymphocyte-activation gene …
GO:2000561	regulation of CD4-positive, alpha-beta T cell proliferation	6.9e-05	0.00208	15.83	15493	9	435	4	[Cd44 - cd44 antigen, Lgals9 - lectin, galactose binding, soluble 9, Tgfbr2 - transforming growth factor, beta receptor ii, 4632428N05Rik - riken cdna 4632428n05 gene]
GO:1900426	positive regulation of defense response to bacterium	6.9e-05	0.00208	15.83	15493	9	435	4	[Lgals9 - lectin, galactose binding, soluble 9, Havcr2 - hepatitis a virus cellular receptor 2, Cyba - cytochrome b-245, alpha polypeptide, Grn - granulin]
GO:1902563	regulation of neutrophil activation	6.9e-05	0.00207	15.83	15493	9	435	4	[Itgam - integrin alpha m, Syk - spleen tyrosine kinase, Grn - granulin, Itgb2 - integrin beta 2]
GO:0045416	positive regulation of interleukin-8 biosynthetic process	6.9e-05	0.00207	15.83	15493	9	435	4	[Tlr7 - toll-like receptor 7, Syk - spleen tyrosine kinase, Tnf - tumor necrosis factor, Tlr9 - toll-like receptor 9]
GO:0002923	regulation of humoral immune response mediated by circulating immunoglobulin	6.9e-05	0.00206	15.83	15493	9	435	4	[Fcgr2b - fc receptor, igg, low affinity iib, Ptprc - protein tyrosine phosphatase, receptor type, c, Ptpn6 - protein tyrosine phosphatase, non-receptor type 6, Tnf - tumor necrosis factor]
GO:2000404	regulation of T cell migration	7.78e-05	0.00232	6.56	15493	38	435	7	[Cxcl13 - chemokine (c-x-c motif) ligand 13, Pycard - pyd and card domain containing, Lgals9 - lectin, galactose binding, soluble 9, Cxcl10 - chemokine (c-x-c motif) ligand 10, Aif1 - allograft inflammatory factor 1, Dock8 - dedicator of cytokinesis 8, Ccl5 - chemokine (c-c motif) ligand 5]
GO:0045597	positive regulation of cell differentiation	7.9e-05	0.00235	1.76	15493	991	435	49	[Cd53 - cd53 antigen, Rhoh - ras homolog gene family, member h, F11r - f11 receptor, Ikzf1 - ikaros family zinc finger 1, Clic1 - chloride intracellular channel 1, Cmklr1 - chemokine-like receptor 1, Lif - leukemia inhibitory factor, Axl - axl receptor tyrosine kinase, Sall1 - sal-like 1 (drosophila), Pdpn - podoplanin, Glipr2 - gli pathogenesis-related 2, Vim - vimentin, Itgam - integrin alpha m…
GO:1901623	regulation of lymphocyte chemotaxis	7.98e-05	0.00237	10.48	15493	17	435	5	[Cxcl13 - chemokine (c-x-c motif) ligand 13, Cxcl10 - chemokine (c-x-c motif) ligand 10, Ccl4 - chemokine (c-c motif) ligand 4, Slc24a6 - solute carrier family 24 (sodium/potassium/calcium exchanger), member 6, Ccl5 - chemokine (c-c motif) ligand 5]
GO:0033033	negative regulation of myeloid cell apoptotic process	7.98e-05	0.00237	10.48	15493	17	435	5	[Clec5a - c-type lectin domain family 5, member a, Ccr5 - chemokine (c-c motif) receptor 5, Fcgr2b - fc receptor, igg, low affinity iib, Fcer1g - fc receptor, ige, high affinity i, gamma polypeptide, Ccl5 - chemokine (c-c motif) ligand 5]
GO:0090196	regulation of chemokine secretion	7.98e-05	0.00236	10.48	15493	17	435	5	[Csf1r - colony stimulating factor 1 receptor, Pycard - pyd and card domain containing, Aif1 - allograft inflammatory factor 1, Tnf - tumor necrosis factor, Il4ra - interleukin 4 receptor, alpha]
GO:1905153	regulation of membrane invagination	7.98e-05	0.00236	10.48	15493	17	435	5	[C3 - complement component 3, Fcgr1 - fc receptor, igg, high affinity i, Rab31 - rab31, member ras oncogene family, Nckap1l - nck associated protein 1 like, Trem2 - triggering receptor expressed on myeloid cells 2]
GO:0051480	regulation of cytosolic calcium ion concentration	8.41e-05	0.00248	2.63	15493	271	435	20	[C3ar1 - complement component 3a receptor 1, Ccr5 - chemokine (c-c motif) receptor 5, C5ar1 - complement component 5a receptor 1, Ptprc - protein tyrosine phosphatase, receptor type, c, P2ry6 - pyrimidinergic receptor p2y, g-protein coupled, 6, Gpr65 - g-protein coupled receptor 65, Fxyd1 - fxyd domain-containing ion transport regulator 1, Cmklr1 - chemokine-like receptor 1, Slc24a6 - solute carr…
GO:0032647	regulation of interferon-alpha production	8.49e-05	0.0025	7.91	15493	27	435	6	[Tlr7 - toll-like receptor 7, Ifih1 - interferon induced with helicase c domain 1, Havcr2 - hepatitis a virus cellular receptor 2, Ddx58 - dead (asp-glu-ala-asp) box polypeptide 58, Irf7 - interferon regulatory factor 7, Tlr9 - toll-like receptor 9]
GO:0030101	natural killer cell activation	8.49e-05	0.00249	7.91	15493	27	435	6	[Slamf6 - slam family member 6, Ikzf1 - ikaros family zinc finger 1, Ptprc - protein tyrosine phosphatase, receptor type, c, Axl - axl receptor tyrosine kinase, Elf4 - e74-like factor 4 (ets domain transcription factor), Itgb2 - integrin beta 2]
GO:0046596	regulation of viral entry into host cell	8.49e-05	0.00249	7.91	15493	27	435	6	[Lgals1 - lectin, galactose binding, soluble 1, Ifitm3 - interferon induced transmembrane protein 3, Trim25 - tripartite motif-containing 25, Gsn - gelsolin, Trim30a - tripartite motif-containing 30a, Trim21 - tripartite motif-containing 21]
GO:0048878	chemical homeostasis	8.5e-05	0.00248	1.81	15493	886	435	45	[Abhd4 - abhydrolase domain containing 4, Gpam - glycerol-3-phosphate acyltransferase, mitochondrial, Tcirg1 - t cell, immune regulator 1, atpase, h+ transporting, lysosomal v0 protein a3, Abca1 - atp-binding cassette, sub-family a (abc1), member 1, Atp1b2 - atpase, na+/k+ transporting, beta 2 polypeptide, Gpr65 - g-protein coupled receptor 65, Cmklr1 - chemokine-like receptor 1, Hk3 - hexokinase…
GO:0002238	response to molecule of fungal origin	8.61e-05	0.00251	26.71	15493	4	435	3	[Myd88 - myeloid differentiation primary response gene 88, Syk - spleen tyrosine kinase, Tlr2 - toll-like receptor 2]
GO:0045074	regulation of interleukin-10 biosynthetic process	8.61e-05	0.00251	26.71	15493	4	435	3	[Syk - spleen tyrosine kinase, Bcl3 - b cell leukemia/lymphoma 3, Tyrobp - tyro protein tyrosine kinase binding protein]
GO:0001810	regulation of type I hypersensitivity	8.61e-05	0.0025	26.71	15493	4	435	3	[Fcgr3 - fc receptor, igg, low affinity iii, Fcgr2b - fc receptor, igg, low affinity iib, Fcer1g - fc receptor, ige, high affinity i, gamma polypeptide]
GO:0001803	regulation of type III hypersensitivity	8.61e-05	0.0025	26.71	15493	4	435	3	[Fcgr3 - fc receptor, igg, low affinity iii, Fcgr1 - fc receptor, igg, high affinity i, Fcer1g - fc receptor, ige, high affinity i, gamma polypeptide]
GO:0001805	positive regulation of type III hypersensitivity	8.61e-05	0.00249	26.71	15493	4	435	3	[Fcgr1 - fc receptor, igg, high affinity i, Fcgr3 - fc receptor, igg, low affinity iii, Fcer1g - fc receptor, ige, high affinity i, gamma polypeptide]
GO:0110089	regulation of hippocampal neuron apoptotic process	8.61e-05	0.00249	26.71	15493	4	435	3	[Itgam - integrin alpha m, Cx3cr1 - chemokine (c-x3-c) receptor 1, Tyrobp - tyro protein tyrosine kinase binding protein]
GO:0046633	alpha-beta T cell proliferation	8.61e-05	0.00248	26.71	15493	4	435	3	[Dock2 - dedicator of cyto-kinesis 2, Elf4 - e74-like factor 4 (ets domain transcription factor), Lilrb4 - leukocyte immunoglobulin-like receptor, subfamily b, member 4]
GO:0072503	cellular divalent inorganic cation homeostasis	9.27e-05	0.00267	2.31	15493	385	435	25	[Tcirg1 - t cell, immune regulator 1, atpase, h+ transporting, lysosomal v0 protein a3, Gpr65 - g-protein coupled receptor 65, Cmklr1 - chemokine-like receptor 1, Cxcl13 - chemokine (c-x-c motif) ligand 13, Pik3cg - phosphoinositide-3-kinase, catalytic, gamma polypeptide, Cxcl10 - chemokine (c-x-c motif) ligand 10, Cx3cr1 - chemokine (c-x3-c) receptor 1, Ccl3 - chemokine (c-c motif) ligand 3, S10…
GO:0042113	B cell activation	9.33e-05	0.00268	3.72	15493	115	435	12	[Tcirg1 - t cell, immune regulator 1, atpase, h+ transporting, lysosomal v0 protein a3, Lgals1 - lectin, galactose binding, soluble 1, Cd86 - cd86 antigen, Blnk - b cell linker, Ikzf1 - ikaros family zinc finger 1, Cd22 - cd22 antigen, Ptprc - protein tyrosine phosphatase, receptor type, c, Nfam1 - nfat activating molecule with itam motif 1, Plcg2 - phospholipase c, gamma 2, Bcl3 - b cell leukemi…
GO:0002573	myeloid leukocyte differentiation	9.65e-05	0.00277	4.34	15493	82	435	10	[Csf1r - colony stimulating factor 1 receptor, Tcirg1 - t cell, immune regulator 1, atpase, h+ transporting, lysosomal v0 protein a3, Spi1 - spleen focus forming virus (sffv) proviral integration oncogene, Tgfbr2 - transforming growth factor, beta receptor ii, Fcer1g - fc receptor, ige, high affinity i, gamma polypeptide, Ltbr - lymphotoxin b receptor, Trem2 - triggering receptor expressed on mye…
GO:1902106	negative regulation of leukocyte differentiation	9.65e-05	0.00276	4.34	15493	82	435	10	[Lag3 - lymphocyte-activation gene 3, Cd44 - cd44 antigen, Lyn - yamaguchi sarcoma viral (v-yes-1) oncogene homolog, C1qc - complement component 1, q subcomponent, c chain, Tmem176b - transmembrane protein 176b, Inpp5d - inositol polyphosphate-5-phosphatase d, Mafb - v-maf musculoaponeurotic fibrosarcoma oncogene family, protein b (avian), Tmem176a - transmembrane protein 176a, Il4ra - interleuki…
GO:0050878	regulation of body fluid levels	9.85e-05	0.00281	2.87	15493	211	435	17	[C3 - complement component 3, Serpinf2 - serine (or cysteine) peptidase inhibitor, clade f, member 2, Anxa5 - annexin a5, F11r - f11 receptor, Tifab - traf-interacting protein with forkhead-associated domain, family member b, Adora3 - adenosine a3 receptor, Cyba - cytochrome b-245, alpha polypeptide, Plek - pleckstrin, Oas2 - 2'-5' oligoadenylate synthetase 2, Plau - plasminogen activator, urokin…
GO:0051493	regulation of cytoskeleton organization	9.96e-05	0.00284	2.11	15493	506	435	30	[Serpinf2 - serine (or cysteine) peptidase inhibitor, clade f, member 2, F11r - f11 receptor, Gpr65 - g-protein coupled receptor 65, Gsn - gelsolin, Bst2 - bone marrow stromal cell antigen 2, Hcls1 - hematopoietic cell specific lyn substrate 1, Capg - capping protein (actin filament), gelsolin-like, Il1a - interleukin 1 alpha, Ckap2 - cytoskeleton associated protein 2, Fgr - gardner-rasheed felin…
GO:0010466	negative regulation of peptidase activity	0.000105	0.003	3.26	15493	153	435	14	[Serpinf2 - serine (or cysteine) peptidase inhibitor, clade f, member 2, A2m - alpha-2-macroglobulin, Bcl2a1d - b cell leukemia/lymphoma 2 related protein a1d, Cd44 - cd44 antigen, Timp4 - tissue inhibitor of metalloproteinase 4, Cst3 - cystatin c, Cst7 - cystatin f (leukocystatin), Renbp - renin binding protein, Naip2 - nlr family, apoptosis inhibitory protein 2, Serpina3n - serine (or cysteine)…
GO:0002790	peptide secretion	0.000105	0.00299	3.26	15493	153	435	14	[Gpam - glycerol-3-phosphate acyltransferase, mitochondrial, Tcirg1 - t cell, immune regulator 1, atpase, h+ transporting, lysosomal v0 protein a3, Tmem106a - transmembrane protein 106a, Abca1 - atp-binding cassette, sub-family a (abc1), member 1, S100a13 - s100 calcium binding protein a13, Plek - pleckstrin, Isg15 - isg15 ubiquitin-like modifier, Il1rn - interleukin 1 receptor antagonist, Lyn - …
GO:0022408	negative regulation of cell-cell adhesion	0.000105	0.00299	3.26	15493	153	435	14	[Cd44 - cd44 antigen, Lgals9 - lectin, galactose binding, soluble 9, Ptpn6 - protein tyrosine phosphatase, non-receptor type 6, Havcr2 - hepatitis a virus cellular receptor 2, Tnfaip8l2 - tumor necrosis factor, alpha-induced protein 8-like 2, Lag3 - lymphocyte-activation gene 3, Cd9 - cd9 antigen, Cd86 - cd86 antigen, Il1rn - interleukin 1 receptor antagonist, 4632428N05Rik - riken cdna 4632428n0…
GO:0014015	positive regulation of gliogenesis	0.000107	0.00303	4.29	15493	83	435	10	[Lif - leukemia inhibitory factor, Vim - vimentin, Tnfrsf1b - tumor necrosis factor receptor superfamily, member 1b, Lyn - yamaguchi sarcoma viral (v-yes-1) oncogene homolog, Gfap - glial fibrillary acidic protein, Tlr2 - toll-like receptor 2, Trem2 - triggering receptor expressed on myeloid cells 2, Spint1 - serine protease inhibitor, kunitz type 1, Tnf - tumor necrosis factor, Csf1 - colony sti…
GO:0010759	positive regulation of macrophage chemotaxis	0.000108	0.00305	9.89	15493	18	435	5	[C3ar1 - complement component 3a receptor 1, C5ar1 - complement component 5a receptor 1, Cmklr1 - chemokine-like receptor 1, Ccl5 - chemokine (c-c motif) ligand 5, Csf1 - colony stimulating factor 1 (macrophage)]
GO:0061756	leukocyte adhesion to vascular endothelial cell	0.000108	0.00305	9.89	15493	18	435	5	[Itgam - integrin alpha m, Cx3cr1 - chemokine (c-x3-c) receptor 1, Tnf - tumor necrosis factor, Selplg - selectin, platelet (p-selectin) ligand, Gcnt1 - glucosaminyl (n-acetyl) transferase 1, core 2]
GO:0072678	T cell migration	0.000108	0.00304	9.89	15493	18	435	5	[Msn - moesin, F11r - f11 receptor, Cxcl10 - chemokine (c-x-c motif) ligand 10, Cxcl16 - chemokine (c-x-c motif) ligand 16, Ccl5 - chemokine (c-c motif) ligand 5]
GO:0048585	negative regulation of response to stimulus	0.000109	0.00307	1.61	15493	1397	435	63	[Rasal3 - ras protein activator like 3, Rhoh - ras homolog gene family, member h, Cd44 - cd44 antigen, Aif1 - allograft inflammatory factor 1, Samsn1 - sam domain, sh3 domain and nuclear localization signals, 1, Entpd1 - ectonucleoside triphosphate diphosphohydrolase 1, Hk3 - hexokinase 3, Cd9 - cd9 antigen, Lif - leukemia inhibitory factor, Cd84 - cd84 antigen, Pbk - pdz binding kinase, Slamf8 -…
GO:1904407	positive regulation of nitric oxide metabolic process	0.00011	0.00307	6.23	15493	40	435	7	[Ddah1 - dimethylarginine dimethylaminohydrolase 1, Tmem106a - transmembrane protein 106a, Aif1 - allograft inflammatory factor 1, Clu - clusterin, Tlr2 - toll-like receptor 2, Tnf - tumor necrosis factor, Itgb2 - integrin beta 2]
GO:0050829	defense response to Gram-negative bacterium	0.00011	0.00307	6.23	15493	40	435	7	[Naip5 - nlr family, apoptosis inhibitory protein 5, Pycard - pyd and card domain containing, Mpeg1 - macrophage expressed gene 1, B2m - beta-2 microglobulin, Lyz2 - lysozyme 2, Slc11a1 - solute carrier family 11 (proton-coupled divalent metal ion transporters), member 1, Tlr9 - toll-like receptor 9]
GO:0032645	regulation of granulocyte macrophage colony-stimulating factor production	0.000113	0.00315	14.25	15493	10	435	4	[Cd84 - cd84 antigen, Syk - spleen tyrosine kinase, Ddx58 - dead (asp-glu-ala-asp) box polypeptide 58, Tlr9 - toll-like receptor 9]
GO:2000484	positive regulation of interleukin-8 secretion	0.000113	0.00314	14.25	15493	10	435	4	[Pycard - pyd and card domain containing, Tlr1 - toll-like receptor 1, Tlr2 - toll-like receptor 2, Cd14 - cd14 antigen]
GO:0002446	neutrophil mediated immunity	0.000113	0.00313	14.25	15493	10	435	4	[Cd300lb - cd300 antigen like family member b, Irak4 - interleukin-1 receptor-associated kinase 4, Myo1f - myosin if, Ncf1 - neutrophil cytosolic factor 1]
GO:0006874	cellular calcium ion homeostasis	0.000115	0.00319	2.33	15493	367	435	24	[C3ar1 - complement component 3a receptor 1, Ccr5 - chemokine (c-c motif) receptor 5, Tcirg1 - t cell, immune regulator 1, atpase, h+ transporting, lysosomal v0 protein a3, C5ar1 - complement component 5a receptor 1, Ptprc - protein tyrosine phosphatase, receptor type, c, P2ry6 - pyrimidinergic receptor p2y, g-protein coupled, 6, Gpr65 - g-protein coupled receptor 65, Fxyd1 - fxyd domain-containi…
GO:0032720	negative regulation of tumor necrosis factor production	0.000121	0.00337	5.28	15493	54	435	8	[Ptpn6 - protein tyrosine phosphatase, non-receptor type 6, Havcr2 - hepatitis a virus cellular receptor 2, Trim30a - tripartite motif-containing 30a, 4632428N05Rik - riken cdna 4632428n05 gene, Axl - axl receptor tyrosine kinase, Trem2 - triggering receptor expressed on myeloid cells 2, Bcl3 - b cell leukemia/lymphoma 3, Gpnmb - glycoprotein (transmembrane) nmb]
GO:0071622	regulation of granulocyte chemotaxis	0.000129	0.00357	6.08	15493	41	435	7	[C3ar1 - complement component 3a receptor 1, C5ar1 - complement component 5a receptor 1, Rac2 - ras-related c3 botulinum substrate 2, Nckap1l - nck associated protein 1 like, Cmklr1 - chemokine-like receptor 1, Csf1 - colony stimulating factor 1 (macrophage), Ccl5 - chemokine (c-c motif) ligand 5]
GO:0046638	positive regulation of alpha-beta T cell differentiation	0.000129	0.00357	6.08	15493	41	435	7	[Ikzf1 - ikaros family zinc finger 1, Tgfbr2 - transforming growth factor, beta receptor ii, Sash3 - sam and sh3 domain containing 3, Nckap1l - nck associated protein 1 like, Syk - spleen tyrosine kinase, Il4ra - interleukin 4 receptor, alpha, Runx1 - runt related transcription factor 1]
GO:0050869	negative regulation of B cell activation	0.00013	0.00358	7.37	15493	29	435	6	[Lyn - yamaguchi sarcoma viral (v-yes-1) oncogene homolog, Fcgr2b - fc receptor, igg, low affinity iib, Inpp5d - inositol polyphosphate-5-phosphatase d, Samsn1 - sam domain, sh3 domain and nuclear localization signals, 1, Parp3 - poly (adp-ribose) polymerase family, member 3, Tyrobp - tyro protein tyrosine kinase binding protein]
GO:1903556	negative regulation of tumor necrosis factor superfamily cytokine production	0.000139	0.00382	5.18	15493	55	435	8	[Ptpn6 - protein tyrosine phosphatase, non-receptor type 6, Havcr2 - hepatitis a virus cellular receptor 2, Trim30a - tripartite motif-containing 30a, 4632428N05Rik - riken cdna 4632428n05 gene, Axl - axl receptor tyrosine kinase, Trem2 - triggering receptor expressed on myeloid cells 2, Bcl3 - b cell leukemia/lymphoma 3, Gpnmb - glycoprotein (transmembrane) nmb]
GO:0042130	negative regulation of T cell proliferation	0.000139	0.00381	5.18	15493	55	435	8	[Cd86 - cd86 antigen, Cd44 - cd44 antigen, Lgals9 - lectin, galactose binding, soluble 9, Ptpn6 - protein tyrosine phosphatase, non-receptor type 6, Havcr2 - hepatitis a virus cellular receptor 2, 4632428N05Rik - riken cdna 4632428n05 gene, Gpnmb - glycoprotein (transmembrane) nmb, Sdc4 - syndecan 4]
GO:0051092	positive regulation of NF-kappaB transcription factor activity	0.000141	0.00386	3.56	15493	120	435	12	[Pycard - pyd and card domain containing, Trim25 - tripartite motif-containing 25, Cd84 - cd84 antigen, Myd88 - myeloid differentiation primary response gene 88, Clu - clusterin, Cx3cr1 - chemokine (c-x3-c) receptor 1, Tlr2 - toll-like receptor 2, Tnf - tumor necrosis factor, Eif2ak2 - eukaryotic translation initiation factor 2-alpha kinase 2, Stat3 - signal transducer and activator of transcript…
GO:0001773	myeloid dendritic cell activation	0.000143	0.00392	9.37	15493	19	435	5	[Spi1 - spleen focus forming virus (sffv) proviral integration oncogene, Pycard - pyd and card domain containing, Tgfbr2 - transforming growth factor, beta receptor ii, Ltbr - lymphotoxin b receptor, Dock2 - dedicator of cyto-kinesis 2]
GO:0032930	positive regulation of superoxide anion generation	0.000143	0.00391	9.37	15493	19	435	5	[Itgam - integrin alpha m, Cyba - cytochrome b-245, alpha polypeptide, Syk - spleen tyrosine kinase, Tyrobp - tyro protein tyrosine kinase binding protein, Itgb2 - integrin beta 2]
GO:0033630	positive regulation of cell adhesion mediated by integrin	0.000143	0.00391	9.37	15493	19	435	5	[Cxcl13 - chemokine (c-x-c motif) ligand 13, Ptpn6 - protein tyrosine phosphatase, non-receptor type 6, Nckap1l - nck associated protein 1 like, Syk - spleen tyrosine kinase, Ccl5 - chemokine (c-c motif) ligand 5]
GO:0042535	positive regulation of tumor necrosis factor biosynthetic process	0.000143	0.0039	9.37	15493	19	435	5	[Fcgr3 - fc receptor, igg, low affinity iii, Tlr1 - toll-like receptor 1, Syk - spleen tyrosine kinase, Tlr2 - toll-like receptor 2, Tyrobp - tyro protein tyrosine kinase binding protein]
GO:0006873	cellular ion homeostasis	0.000146	0.00396	2.07	15493	517	435	30	[Tcirg1 - t cell, immune regulator 1, atpase, h+ transporting, lysosomal v0 protein a3, Atp1b2 - atpase, na+/k+ transporting, beta 2 polypeptide, Gpr65 - g-protein coupled receptor 65, Cmklr1 - chemokine-like receptor 1, Cxcl13 - chemokine (c-x-c motif) ligand 13, Pik3cg - phosphoinositide-3-kinase, catalytic, gamma polypeptide, Tbxas1 - thromboxane a synthase 1, platelet, Cxcl10 - chemokine (c-x…
GO:0070228	regulation of lymphocyte apoptotic process	0.000158	0.00428	5.09	15493	56	435	8	[Siglec1 - sialic acid binding ig-like lectin 1, sialoadhesin, Bcl2a1a - b cell leukemia/lymphoma 2 related protein a1a, Gpam - glycerol-3-phosphate acyltransferase, mitochondrial, Pdcd1 - programmed cell death 1, Cd44 - cd44 antigen, Lyn - yamaguchi sarcoma viral (v-yes-1) oncogene homolog, Dock8 - dedicator of cytokinesis 8, Ccl5 - chemokine (c-c motif) ligand 5]
GO:0050801	ion homeostasis	0.000159	0.00431	1.93	15493	646	435	35	[Gpam - glycerol-3-phosphate acyltransferase, mitochondrial, Tcirg1 - t cell, immune regulator 1, atpase, h+ transporting, lysosomal v0 protein a3, Abca1 - atp-binding cassette, sub-family a (abc1), member 1, Atp1b2 - atpase, na+/k+ transporting, beta 2 polypeptide, Gpr65 - g-protein coupled receptor 65, Cmklr1 - chemokine-like receptor 1, Cxcl13 - chemokine (c-x-c motif) ligand 13, Pik3cg - phos…
GO:0060700	regulation of ribonuclease activity	0.000173	0.00468	12.95	15493	11	435	4	[Oasl2 - 2'-5' oligoadenylate synthetase-like 2, Oas1g - 2'-5' oligoadenylate synthetase 1g, Oas1a - 2'-5' oligoadenylate synthetase 1a, Oas2 - 2'-5' oligoadenylate synthetase 2]
GO:0032731	positive regulation of interleukin-1 beta production	0.000176	0.00476	5.8	15493	43	435	7	[Ccr5 - chemokine (c-c motif) receptor 5, Naip5 - nlr family, apoptosis inhibitory protein 5, Pycard - pyd and card domain containing, Ifi204 - interferon activated gene 204, Ccl3 - chemokine (c-c motif) ligand 3, Tlr2 - toll-like receptor 2, Tyrobp - tyro protein tyrosine kinase binding protein]
GO:0044703	multi-organism reproductive process	0.000176	0.00475	5.8	15493	43	435	7	[A2m - alpha-2-macroglobulin, Igfbp5 - insulin-like growth factor binding protein 5, Lgals9 - lectin, galactose binding, soluble 9, Hpgd - hydroxyprostaglandin dehydrogenase 15 (nad), Stat3 - signal transducer and activator of transcription 3, Hexa - hexosaminidase a, Hexb - hexosaminidase b]
GO:0043032	positive regulation of macrophage activation	0.000186	0.00502	8.9	15493	20	435	5	[Lgals9 - lectin, galactose binding, soluble 9, Ctsc - cathepsin c, Havcr2 - hepatitis a virus cellular receptor 2, Trem2 - triggering receptor expressed on myeloid cells 2, Il4ra - interleukin 4 receptor, alpha]
GO:0006875	cellular metal ion homeostasis	0.000189	0.00508	2.13	15493	451	435	27	[Tcirg1 - t cell, immune regulator 1, atpase, h+ transporting, lysosomal v0 protein a3, Atp1b2 - atpase, na+/k+ transporting, beta 2 polypeptide, Gpr65 - g-protein coupled receptor 65, Cmklr1 - chemokine-like receptor 1, Cxcl13 - chemokine (c-x-c motif) ligand 13, Pik3cg - phosphoinositide-3-kinase, catalytic, gamma polypeptide, Cxcl10 - chemokine (c-x-c motif) ligand 10, Cx3cr1 - chemokine (c-x3…
GO:2000108	positive regulation of leukocyte apoptotic process	0.000192	0.00515	6.89	15493	31	435	6	[Siglec1 - sialic acid binding ig-like lectin 1, sialoadhesin, Pdcd1 - programmed cell death 1, Cd44 - cd44 antigen, Lyn - yamaguchi sarcoma viral (v-yes-1) oncogene homolog, Niacr1 - niacin receptor 1, Ccl5 - chemokine (c-c motif) ligand 5]
GO:0031638	zymogen activation	0.000192	0.00514	6.89	15493	31	435	6	[Plau - plasminogen activator, urokinase, Pycard - pyd and card domain containing, Lgmn - legumain, 4632428N05Rik - riken cdna 4632428n05 gene, Cd5l - cd5 antigen-like, Ctsh - cathepsin h]
GO:0031663	lipopolysaccharide-mediated signaling pathway	0.000192	0.00513	6.89	15493	31	435	6	[Lyn - yamaguchi sarcoma viral (v-yes-1) oncogene homolog, Myd88 - myeloid differentiation primary response gene 88, Trem2 - triggering receptor expressed on myeloid cells 2, Tnf - tumor necrosis factor, Cd14 - cd14 antigen, Ccl5 - chemokine (c-c motif) ligand 5]
GO:0008360	regulation of cell shape	0.000197	0.00525	3.24	15493	143	435	13	[F11r - f11 receptor, Rac2 - ras-related c3 botulinum substrate 2, S100a13 - s100 calcium binding protein a13, Fgr - gardner-rasheed feline sarcoma viral (fgr) oncogene homolog, Hexb - hexosaminidase b, Fblim1 - filamin binding lim protein 1, Hck - hemopoietic cell kinase, Csf1r - colony stimulating factor 1 receptor, Msn - moesin, Ccl3 - chemokine (c-c motif) ligand 3, Rhoj - ras homolog gene fa…
GO:0055074	calcium ion homeostasis	0.00021	0.00559	2.24	15493	382	435	24	[C3ar1 - complement component 3a receptor 1, Ccr5 - chemokine (c-c motif) receptor 5, Tcirg1 - t cell, immune regulator 1, atpase, h+ transporting, lysosomal v0 protein a3, C5ar1 - complement component 5a receptor 1, Ptprc - protein tyrosine phosphatase, receptor type, c, P2ry6 - pyrimidinergic receptor p2y, g-protein coupled, 6, Gpr65 - g-protein coupled receptor 65, Fxyd1 - fxyd domain-containi…
GO:0039528	cytoplasmic pattern recognition receptor signaling pathway in response to virus	0.000211	0.0056	21.37	15493	5	435	3	[Ifih1 - interferon induced with helicase c domain 1, Tmem173 - transmembrane protein 173, Ddx58 - dead (asp-glu-ala-asp) box polypeptide 58]
GO:0002431	Fc receptor mediated stimulatory signaling pathway	0.000211	0.00559	21.37	15493	5	435	3	[Fcgr2b - fc receptor, igg, low affinity iib, Lyn - yamaguchi sarcoma viral (v-yes-1) oncogene homolog, Fcer1g - fc receptor, ige, high affinity i, gamma polypeptide]
GO:0045351	type I interferon biosynthetic process	0.000211	0.00558	21.37	15493	5	435	3	[Irf9 - interferon regulatory factor 9, Myd88 - myeloid differentiation primary response gene 88, Irf7 - interferon regulatory factor 7]
GO:0032741	positive regulation of interleukin-18 production	0.000211	0.00557	21.37	15493	5	435	3	[Tlr2 - toll-like receptor 2, Tnf - tumor necrosis factor, Tlr9 - toll-like receptor 9]
GO:0072540	T-helper 17 cell lineage commitment	0.000211	0.00556	21.37	15493	5	435	3	[Ly9 - lymphocyte antigen 9, Slamf6 - slam family member 6, Stat3 - signal transducer and activator of transcription 3]
GO:0006959	humoral immune response	0.000211	0.00557	3.96	15493	90	435	10	[C3 - complement component 3, Cxcl13 - chemokine (c-x-c motif) ligand 13, C4b - complement component 4b (chido blood group), C1qc - complement component 1, q subcomponent, c chain, Cxcl10 - chemokine (c-x-c motif) ligand 10, C1qa - complement component 1, q subcomponent, alpha polypeptide, B2m - beta-2 microglobulin, C1qb - complement component 1, q subcomponent, beta polypeptide, Bcl3 - b cell l…
GO:0014066	regulation of phosphatidylinositol 3-kinase signaling	0.000211	0.00556	3.96	15493	90	435	10	[Pik3ap1 - phosphoinositide-3-kinase adaptor protein 1, Cntf - ciliary neurotrophic factor, Adora3 - adenosine a3 receptor, Ptpn6 - protein tyrosine phosphatase, non-receptor type 6, Hcls1 - hematopoietic cell specific lyn substrate 1, Fgr - gardner-rasheed feline sarcoma viral (fgr) oncogene homolog, Tnf - tumor necrosis factor, Sox9 - sry-box containing gene 9, Ccl5 - chemokine (c-c motif) liga…
GO:0009719	response to endogenous stimulus	0.000216	0.00568	1.84	15493	735	435	38	[Gpam - glycerol-3-phosphate acyltransferase, mitochondrial, Anxa3 - annexin a3, Anxa5 - annexin a5, Cd44 - cd44 antigen, Hcls1 - hematopoietic cell specific lyn substrate 1, Trem2 - triggering receptor expressed on myeloid cells 2, Timp4 - tissue inhibitor of metalloproteinase 4, Gpld1 - glycosylphosphatidylinositol specific phospholipase d1, Pik3cg - phosphoinositide-3-kinase, catalytic, gamma …
GO:0002714	positive regulation of B cell mediated immunity	0.000231	0.00605	6.68	15493	32	435	6	[C3 - complement component 3, Fcgr3 - fc receptor, igg, low affinity iii, Fcgr1 - fc receptor, igg, high affinity i, Ptprc - protein tyrosine phosphatase, receptor type, c, Fcer1g - fc receptor, ige, high affinity i, gamma polypeptide, Tnf - tumor necrosis factor]
GO:0032728	positive regulation of interferon-beta production	0.000231	0.00604	6.68	15493	32	435	6	[Tlr7 - toll-like receptor 7, Ifih1 - interferon induced with helicase c domain 1, Tlr2 - toll-like receptor 2, Ddx58 - dead (asp-glu-ala-asp) box polypeptide 58, Irf7 - interferon regulatory factor 7, Tlr9 - toll-like receptor 9]
GO:0090322	regulation of superoxide metabolic process	0.000231	0.00603	6.68	15493	32	435	6	[Itgam - integrin alpha m, Cyba - cytochrome b-245, alpha polypeptide, Syk - spleen tyrosine kinase, Tnf - tumor necrosis factor, Tyrobp - tyro protein tyrosine kinase binding protein, Itgb2 - integrin beta 2]
GO:0002891	positive regulation of immunoglobulin mediated immune response	0.000231	0.00602	6.68	15493	32	435	6	[C3 - complement component 3, Fcgr3 - fc receptor, igg, low affinity iii, Fcgr1 - fc receptor, igg, high affinity i, Ptprc - protein tyrosine phosphatase, receptor type, c, Fcer1g - fc receptor, ige, high affinity i, gamma polypeptide, Tnf - tumor necrosis factor]
GO:0072507	divalent inorganic cation homeostasis	0.000237	0.00618	2.18	15493	409	435	25	[Tcirg1 - t cell, immune regulator 1, atpase, h+ transporting, lysosomal v0 protein a3, Gpr65 - g-protein coupled receptor 65, Cmklr1 - chemokine-like receptor 1, Cxcl13 - chemokine (c-x-c motif) ligand 13, Pik3cg - phosphoinositide-3-kinase, catalytic, gamma polypeptide, Cxcl10 - chemokine (c-x-c motif) ligand 10, Cx3cr1 - chemokine (c-x3-c) receptor 1, Ccl3 - chemokine (c-c motif) ligand 3, S10…
GO:0030003	cellular cation homeostasis	0.000239	0.0062	2.04	15493	507	435	29	[Tcirg1 - t cell, immune regulator 1, atpase, h+ transporting, lysosomal v0 protein a3, Atp1b2 - atpase, na+/k+ transporting, beta 2 polypeptide, Gpr65 - g-protein coupled receptor 65, Cmklr1 - chemokine-like receptor 1, Cxcl13 - chemokine (c-x-c motif) ligand 13, Pik3cg - phosphoinositide-3-kinase, catalytic, gamma polypeptide, Cxcl10 - chemokine (c-x-c motif) ligand 10, Cx3cr1 - chemokine (c-x3…
GO:0030041	actin filament polymerization	0.000239	0.0062	8.48	15493	21	435	5	[Fam107a - family with sequence similarity 107, member a, Aif1 - allograft inflammatory factor 1, Was - wiskott-aldrich syndrome homolog (human), Gsn - gelsolin, Hcls1 - hematopoietic cell specific lyn substrate 1]
GO:1904469	positive regulation of tumor necrosis factor secretion	0.000239	0.00619	8.48	15493	21	435	5	[Cd84 - cd84 antigen, Ifih1 - interferon induced with helicase c domain 1, Havcr2 - hepatitis a virus cellular receptor 2, Tlr2 - toll-like receptor 2, Ddx58 - dead (asp-glu-ala-asp) box polypeptide 58]
GO:0150077	regulation of neuroinflammatory response	0.000239	0.00618	8.48	15493	21	435	5	[Tnfrsf1b - tumor necrosis factor receptor superfamily, member 1b, Ctsc - cathepsin c, Trem2 - triggering receptor expressed on myeloid cells 2, Cst7 - cystatin f (leukocystatin), Grn - granulin]
GO:0051043	regulation of membrane protein ectodomain proteolysis	0.000239	0.00617	8.48	15493	21	435	5	[Timp1 - tissue inhibitor of metalloproteinase 1, Tnfrsf1b - tumor necrosis factor receptor superfamily, member 1b, Timp4 - tissue inhibitor of metalloproteinase 4, Tnf - tumor necrosis factor, Gpld1 - glycosylphosphatidylinositol specific phospholipase d1]
GO:0090330	regulation of platelet aggregation	0.000239	0.00616	8.48	15493	21	435	5	[Cd9 - cd9 antigen, F11r - f11 receptor, Lyn - yamaguchi sarcoma viral (v-yes-1) oncogene homolog, Syk - spleen tyrosine kinase, Pdpn - podoplanin]
GO:0097242	amyloid-beta clearance	0.000239	0.00615	8.48	15493	21	435	5	[C3 - complement component 3, Itgam - integrin alpha m, C5ar1 - complement component 5a receptor 1, Trem2 - triggering receptor expressed on myeloid cells 2, Itgb2 - integrin beta 2]
GO:0048660	regulation of smooth muscle cell proliferation	0.000242	0.00622	3.17	15493	146	435	13	[Serpinf2 - serine (or cysteine) peptidase inhibitor, clade f, member 2, C3ar1 - complement component 3a receptor 1, Aif1 - allograft inflammatory factor 1, P2ry6 - pyrimidinergic receptor p2y, g-protein coupled, 6, Myd88 - myeloid differentiation primary response gene 88, Cyba - cytochrome b-245, alpha polypeptide, Hpgd - hydroxyprostaglandin dehydrogenase 15 (nad), Hmox1 - heme oxygenase (decyc…
GO:0030217	T cell differentiation	0.000244	0.00626	3.59	15493	109	435	11	[Tcirg1 - t cell, immune regulator 1, atpase, h+ transporting, lysosomal v0 protein a3, Tnfsf8 - tumor necrosis factor (ligand) superfamily, member 8, Rhoh - ras homolog gene family, member h, Ikzf1 - ikaros family zinc finger 1, Bcl2a1d - b cell leukemia/lymphoma 2 related protein a1d, Vav1 - vav 1 oncogene, Ptprc - protein tyrosine phosphatase, receptor type, c, Fcer1g - fc receptor, ige, high …
GO:0033004	negative regulation of mast cell activation	0.000254	0.00649	11.87	15493	12	435	4	[Cnr2 - cannabinoid receptor 2 (macrophage), Cd84 - cd84 antigen, Hmox1 - heme oxygenase (decycling) 1, Milr1 - mast cell immunoglobulin like receptor 1]
GO:0048245	eosinophil chemotaxis	0.000254	0.00648	11.87	15493	12	435	4	[Ccl9 - chemokine (c-c motif) ligand 9, Ccl3 - chemokine (c-c motif) ligand 3, Ccl5 - chemokine (c-c motif) ligand 5, Ccl6 - chemokine (c-c motif) ligand 6]
GO:0035457	cellular response to interferon-alpha	0.000254	0.00647	11.87	15493	12	435	4	[Ifit1 - interferon-induced protein with tetratricopeptide repeats 1, Ifi204 - interferon activated gene 204, Axl - axl receptor tyrosine kinase, Ifit3 - interferon-induced protein with tetratricopeptide repeats 3]
GO:0051093	negative regulation of developmental process	0.000263	0.00669	1.73	15493	904	435	44	[Arhgap4 - rho gtpase activating protein 4, Cd44 - cd44 antigen, Tmem176b - transmembrane protein 176b, Ctsc - cathepsin c, Il1a - interleukin 1 alpha, Parp3 - poly (adp-ribose) polymerase family, member 3, Tmem119 - transmembrane protein 119, Lag3 - lymphocyte-activation gene 3, Lif - leukemia inhibitory factor, Cd86 - cd86 antigen, Ccl9 - chemokine (c-c motif) ligand 9, Pdcd1 - programmed cell …
GO:0098771	inorganic ion homeostasis	0.000264	0.00672	1.94	15493	586	435	32	[Tcirg1 - t cell, immune regulator 1, atpase, h+ transporting, lysosomal v0 protein a3, Atp1b2 - atpase, na+/k+ transporting, beta 2 polypeptide, Gpr65 - g-protein coupled receptor 65, Cmklr1 - chemokine-like receptor 1, Cxcl13 - chemokine (c-x-c motif) ligand 13, Pik3cg - phosphoinositide-3-kinase, catalytic, gamma polypeptide, Tbxas1 - thromboxane a synthase 1, platelet, Cxcl10 - chemokine (c-x…
GO:0009593	detection of chemical stimulus	0.000275	0.00699	6.48	15493	33	435	6	[Plcb2 - phospholipase c, beta 2, Lpo - lactoperoxidase, Rtp4 - receptor transporter protein 4, Tlr1 - toll-like receptor 1, Tlr2 - toll-like receptor 2, Trem2 - triggering receptor expressed on myeloid cells 2]
GO:1901222	regulation of NIK/NF-kappaB signaling	0.000277	0.00702	3.83	15493	93	435	10	[Tlr7 - toll-like receptor 7, Havcr2 - hepatitis a virus cellular receptor 2, Tlr1 - toll-like receptor 1, Tlr2 - toll-like receptor 2, Trem2 - triggering receptor expressed on myeloid cells 2, Chi3l1 - chitinase 3-like 1, Tnf - tumor necrosis factor, Eif2ak2 - eukaryotic translation initiation factor 2-alpha kinase 2, Cd14 - cd14 antigen, Tlr9 - toll-like receptor 9]
GO:0055065	metal ion homeostasis	0.000281	0.00711	2.02	15493	512	435	29	[Tcirg1 - t cell, immune regulator 1, atpase, h+ transporting, lysosomal v0 protein a3, Atp1b2 - atpase, na+/k+ transporting, beta 2 polypeptide, Gpr65 - g-protein coupled receptor 65, Cmklr1 - chemokine-like receptor 1, Cxcl13 - chemokine (c-x-c motif) ligand 13, Pik3cg - phosphoinositide-3-kinase, catalytic, gamma polypeptide, Cxcl10 - chemokine (c-x-c motif) ligand 10, Cx3cr1 - chemokine (c-x3…
GO:0008283	cell proliferation	0.000287	0.00726	2.08	15493	463	435	27	[Tcirg1 - t cell, immune regulator 1, atpase, h+ transporting, lysosomal v0 protein a3, Ptpn6 - protein tyrosine phosphatase, non-receptor type 6, Trem2 - triggering receptor expressed on myeloid cells 2, Cd180 - cd180 antigen, Csf1r - colony stimulating factor 1 receptor, Pdpn - podoplanin, Csf1 - colony stimulating factor 1 (macrophage), Lilrb4 - leukocyte immunoglobulin-like receptor, subfamil…
GO:0097553	calcium ion transmembrane import into cytosol	0.000289	0.0073	4.67	15493	61	435	8	[Ccr5 - chemokine (c-c motif) receptor 5, Plce1 - phospholipase c, epsilon 1, Plcb2 - phospholipase c, beta 2, Ptprc - protein tyrosine phosphatase, receptor type, c, Plcg2 - phospholipase c, gamma 2, Itpr2 - inositol 1,4,5-triphosphate receptor 2, Slc24a6 - solute carrier family 24 (sodium/potassium/calcium exchanger), member 6, Plcd4 - phospholipase c, delta 4]
GO:0097028	dendritic cell differentiation	0.000302	0.00761	8.09	15493	22	435	5	[Spi1 - spleen focus forming virus (sffv) proviral integration oncogene, Tgfbr2 - transforming growth factor, beta receptor ii, Lyn - yamaguchi sarcoma viral (v-yes-1) oncogene homolog, Ltbr - lymphotoxin b receptor, Trem2 - triggering receptor expressed on myeloid cells 2]
GO:0002428	antigen processing and presentation of peptide antigen via MHC class Ib	0.000302	0.0076	8.09	15493	22	435	5	[H2-D1 - histocompatibility 2, d region locus 1, H2-T24 - histocompatibility 2, t region locus 24, H2-Q4 - histocompatibility 2, q region locus 4, B2m - beta-2 microglobulin, H2-K1 - histocompatibility 2, k1, k region]
GO:0032928	regulation of superoxide anion generation	0.000302	0.00759	8.09	15493	22	435	5	[Itgam - integrin alpha m, Cyba - cytochrome b-245, alpha polypeptide, Syk - spleen tyrosine kinase, Tyrobp - tyro protein tyrosine kinase binding protein, Itgb2 - integrin beta 2]
GO:0032727	positive regulation of interferon-alpha production	0.000302	0.00757	8.09	15493	22	435	5	[Tlr7 - toll-like receptor 7, Ifih1 - interferon induced with helicase c domain 1, Ddx58 - dead (asp-glu-ala-asp) box polypeptide 58, Irf7 - interferon regulatory factor 7, Tlr9 - toll-like receptor 9]
GO:0060142	regulation of syncytium formation by plasma membrane fusion	0.000302	0.00756	8.09	15493	22	435	5	[Cd53 - cd53 antigen, Cxcl10 - chemokine (c-x-c motif) ligand 10, Trem2 - triggering receptor expressed on myeloid cells 2, Il4ra - interleukin 4 receptor, alpha, Tyrobp - tyro protein tyrosine kinase binding protein]
GO:1903034	regulation of response to wounding	0.000316	0.00788	3.09	15493	150	435	13	[Serpinf2 - serine (or cysteine) peptidase inhibitor, clade f, member 2, F11r - f11 receptor, Anxa5 - annexin a5, Plek - pleckstrin, Plau - plasminogen activator, urokinase, Cd9 - cd9 antigen, Cntf - ciliary neurotrophic factor, Lyn - yamaguchi sarcoma viral (v-yes-1) oncogene homolog, Fcer1g - fc receptor, ige, high affinity i, gamma polypeptide, Syk - spleen tyrosine kinase, Pros1 - protein s (…
GO:0001916	positive regulation of T cell mediated cytotoxicity	0.000326	0.00814	6.29	15493	34	435	6	[H2-D1 - histocompatibility 2, d region locus 1, H2-T24 - histocompatibility 2, t region locus 24, Ptprc - protein tyrosine phosphatase, receptor type, c, H2-Q4 - histocompatibility 2, q region locus 4, B2m - beta-2 microglobulin, H2-K1 - histocompatibility 2, k1, k region]
GO:0009987	cellular process	0.000339	0.00842	1.11	15493	10680	435	332	[Hpgds - hematopoietic prostaglandin d synthase, Uba7 - ubiquitin-like modifier activating enzyme 7, Rasal3 - ras protein activator like 3, Apbb1ip - amyloid beta (a4) precursor protein-binding, family b, member 1 interacting protein, Man2b1 - mannosidase 2, alpha b1, Ikzf1 - ikaros family zinc finger 1, Abca1 - atp-binding cassette, sub-family a (abc1), member 1, Ptgs1 - prostaglandin-endoperoxi…
GO:0071404	cellular response to low-density lipoprotein particle stimulus	0.000358	0.0089	10.96	15493	13	435	4	[Cd9 - cd9 antigen, Fcer1g - fc receptor, ige, high affinity i, gamma polypeptide, Syk - spleen tyrosine kinase, Itgb2 - integrin beta 2]
GO:0072677	eosinophil migration	0.000358	0.00888	10.96	15493	13	435	4	[Ccl9 - chemokine (c-c motif) ligand 9, Ccl3 - chemokine (c-c motif) ligand 3, Ccl5 - chemokine (c-c motif) ligand 5, Ccl6 - chemokine (c-c motif) ligand 6]
GO:0042107	cytokine metabolic process	0.000358	0.00887	10.96	15493	13	435	4	[Irf9 - interferon regulatory factor 9, Myd88 - myeloid differentiation primary response gene 88, Irf7 - interferon regulatory factor 7, Lilrb4 - leukocyte immunoglobulin-like receptor, subfamily b, member 4]
GO:0061041	regulation of wound healing	0.000361	0.00893	3.44	15493	114	435	11	[Plau - plasminogen activator, urokinase, Serpinf2 - serine (or cysteine) peptidase inhibitor, clade f, member 2, Cd9 - cd9 antigen, Anxa5 - annexin a5, F11r - f11 receptor, Lyn - yamaguchi sarcoma viral (v-yes-1) oncogene homolog, Fcer1g - fc receptor, ige, high affinity i, gamma polypeptide, Syk - spleen tyrosine kinase, Pros1 - protein s (alpha), Plek - pleckstrin, Pdpn - podoplanin]
GO:0051173	positive regulation of nitrogen compound metabolic process	0.000369	0.00911	1.37	15493	2649	435	102	[Ikzf1 - ikaros family zinc finger 1, Gsn - gelsolin, Ddx58 - dead (asp-glu-ala-asp) box polypeptide 58, Ckap2 - cytoskeleton associated protein 2, Pik3cg - phosphoinositide-3-kinase, catalytic, gamma polypeptide, Fcgr1 - fc receptor, igg, high affinity i, Mafb - v-maf musculoaponeurotic fibrosarcoma oncogene family, protein b (avian), Gsap - gamma-secretase activating protein, Pycard - pyd and c…
GO:2000515	negative regulation of CD4-positive, alpha-beta T cell activation	0.000378	0.0093	7.74	15493	23	435	5	[Cd44 - cd44 antigen, Lgals9 - lectin, galactose binding, soluble 9, 4632428N05Rik - riken cdna 4632428n05 gene, Il4ra - interleukin 4 receptor, alpha, Runx1 - runt related transcription factor 1]
GO:0002548	monocyte chemotaxis	0.000378	0.00929	7.74	15493	23	435	5	[Ccl9 - chemokine (c-c motif) ligand 9, Ccl3 - chemokine (c-c motif) ligand 3, Ccl4 - chemokine (c-c motif) ligand 4, Ccl5 - chemokine (c-c motif) ligand 5, Ccl6 - chemokine (c-c motif) ligand 6]
GO:0042036	negative regulation of cytokine biosynthetic process	0.000378	0.00927	7.74	15493	23	435	5	[Lag3 - lymphocyte-activation gene 3, Ptprc - protein tyrosine phosphatase, receptor type, c, Inpp5d - inositol polyphosphate-5-phosphatase d, Bcl3 - b cell leukemia/lymphoma 3, Tyrobp - tyro protein tyrosine kinase binding protein]
GO:0070304	positive regulation of stress-activated protein kinase signaling cascade	0.000383	0.00938	3.03	15493	153	435	13	[Serpinf2 - serine (or cysteine) peptidase inhibitor, clade f, member 2, Pycard - pyd and card domain containing, Fcgr2b - fc receptor, igg, low affinity iib, Myd88 - myeloid differentiation primary response gene 88, Il1a - interleukin 1 alpha, Eif2ak2 - eukaryotic translation initiation factor 2-alpha kinase 2, Tlr9 - toll-like receptor 9, Ncf1 - neutrophil cytosolic factor 1, Il1rn - interleuki…
GO:1903428	positive regulation of reactive oxygen species biosynthetic process	0.000406	0.00994	5.09	15493	49	435	7	[Ddah1 - dimethylarginine dimethylaminohydrolase 1, Aif1 - allograft inflammatory factor 1, Clu - clusterin, Cyba - cytochrome b-245, alpha polypeptide, Tlr2 - toll-like receptor 2, Tnf - tumor necrosis factor, Itgb2 - integrin beta 2]
GO:2000562	negative regulation of CD4-positive, alpha-beta T cell proliferation	0.000413	0.0101	17.81	15493	6	435	3	[Cd44 - cd44 antigen, Lgals9 - lectin, galactose binding, soluble 9, 4632428N05Rik - riken cdna 4632428n05 gene]
GO:0006837	serotonin transport	0.000413	0.0101	17.81	15493	6	435	3	[Fcgr3 - fc receptor, igg, low affinity iii, Fcer1g - fc receptor, ige, high affinity i, gamma polypeptide, Syk - spleen tyrosine kinase]
GO:0071221	cellular response to bacterial lipopeptide	0.000413	0.0101	17.81	15493	6	435	3	[Tlr1 - toll-like receptor 1, Tlr2 - toll-like receptor 2, Cd14 - cd14 antigen]
GO:0071220	cellular response to bacterial lipoprotein	0.000413	0.01	17.81	15493	6	435	3	[Tlr1 - toll-like receptor 1, Tlr2 - toll-like receptor 2, Cd14 - cd14 antigen]
GO:0001580	detection of chemical stimulus involved in sensory perception of bitter taste	0.000413	0.01	17.81	15493	6	435	3	[Plcb2 - phospholipase c, beta 2, Lpo - lactoperoxidase, Rtp4 - receptor transporter protein 4]
GO:0001820	serotonin secretion	0.000413	0.01	17.81	15493	6	435	3	[Fcgr3 - fc receptor, igg, low affinity iii, Fcer1g - fc receptor, ige, high affinity i, gamma polypeptide, Syk - spleen tyrosine kinase]
GO:0045588	positive regulation of gamma-delta T cell differentiation	0.000413	0.00999	17.81	15493	6	435	3	[Ptprc - protein tyrosine phosphatase, receptor type, c, Nckap1l - nck associated protein 1 like, Syk - spleen tyrosine kinase]
GO:0032815	negative regulation of natural killer cell activation	0.000413	0.00997	17.81	15493	6	435	3	[Lgals9 - lectin, galactose binding, soluble 9, Havcr2 - hepatitis a virus cellular receptor 2, Fgr - gardner-rasheed feline sarcoma viral (fgr) oncogene homolog]
GO:0070339	response to bacterial lipopeptide	0.000413	0.00996	17.81	15493	6	435	3	[Tlr1 - toll-like receptor 1, Tlr2 - toll-like receptor 2, Cd14 - cd14 antigen]
GO:0050859	negative regulation of B cell receptor signaling pathway	0.000413	0.00994	17.81	15493	6	435	3	[Cd22 - cd22 antigen, Fcgr2b - fc receptor, igg, low affinity iib, Lpxn - leupaxin]
GO:0046645	positive regulation of gamma-delta T cell activation	0.000413	0.00993	17.81	15493	6	435	3	[Ptprc - protein tyrosine phosphatase, receptor type, c, Nckap1l - nck associated protein 1 like, Syk - spleen tyrosine kinase]
GO:0051345	positive regulation of hydrolase activity	0.000415	0.00997	2.03	15493	474	435	27	[F11r - f11 receptor, Atp1b2 - atpase, na+/k+ transporting, beta 2 polypeptide, Gpr65 - g-protein coupled receptor 65, Gsn - gelsolin, Cxcl13 - chemokine (c-x-c motif) ligand 13, Ccl9 - chemokine (c-c motif) ligand 9, Vav1 - vav 1 oncogene, Lgmn - legumain, Arhgef19 - rho guanine nucleotide exchange factor (gef) 19, Rgs10 - regulator of g-protein signalling 10, Ccl3 - chemokine (c-c motif) ligand…
GO:0055080	cation homeostasis	0.000422	0.0101	1.92	15493	576	435	31	[Tcirg1 - t cell, immune regulator 1, atpase, h+ transporting, lysosomal v0 protein a3, Atp1b2 - atpase, na+/k+ transporting, beta 2 polypeptide, Gpr65 - g-protein coupled receptor 65, Cmklr1 - chemokine-like receptor 1, Cxcl13 - chemokine (c-x-c motif) ligand 13, Pik3cg - phosphoinositide-3-kinase, catalytic, gamma polypeptide, Cxcl10 - chemokine (c-x-c motif) ligand 10, Cx3cr1 - chemokine (c-x3…
GO:0002702	positive regulation of production of molecular mediator of immune response	0.000435	0.0104	3.96	15493	81	435	9	[Ptprc - protein tyrosine phosphatase, receptor type, c, Fcer1g - fc receptor, ige, high affinity i, gamma polypeptide, Sash3 - sam and sh3 domain containing 3, Tlr2 - toll-like receptor 2, B2m - beta-2 microglobulin, Ddx58 - dead (asp-glu-ala-asp) box polypeptide 58, Il4ra - interleukin 4 receptor, alpha, Tlr9 - toll-like receptor 9, Cd37 - cd37 antigen]
GO:1901570	fatty acid derivative biosynthetic process	0.000451	0.0108	5.94	15493	36	435	6	[Hpgds - hematopoietic prostaglandin d synthase, Alox5ap - arachidonate 5-lipoxygenase activating protein, Tbxas1 - thromboxane a synthase 1, platelet, Alox5 - arachidonate 5-lipoxygenase, Ptgs1 - prostaglandin-endoperoxide synthase 1, Syk - spleen tyrosine kinase]
GO:0031399	regulation of protein modification process	0.000453	0.0108	1.51	15493	1560	435	66	[Cd44 - cd44 antigen, Aif1 - allograft inflammatory factor 1, Iqgap3 - iq motif containing gtpase activating protein 3, Tlr1 - toll-like receptor 1, Il1a - interleukin 1 alpha, Samsn1 - sam domain, sh3 domain and nuclear localization signals, 1, Pik3cg - phosphoinositide-3-kinase, catalytic, gamma polypeptide, Lif - leukemia inhibitory factor, Fcgr1 - fc receptor, igg, high affinity i, Cd84 - cd8…
GO:0032648	regulation of interferon-beta production	0.000461	0.011	4.99	15493	50	435	7	[Tlr7 - toll-like receptor 7, Pycard - pyd and card domain containing, Ifih1 - interferon induced with helicase c domain 1, Tlr2 - toll-like receptor 2, Ddx58 - dead (asp-glu-ala-asp) box polypeptide 58, Irf7 - interferon regulatory factor 7, Tlr9 - toll-like receptor 9]
GO:0046631	alpha-beta T cell activation	0.000461	0.011	4.99	15493	50	435	7	[Tcirg1 - t cell, immune regulator 1, atpase, h+ transporting, lysosomal v0 protein a3, Tnfsf8 - tumor necrosis factor (ligand) superfamily, member 8, Wdfy4 - wd repeat and fyve domain containing 4, Dock2 - dedicator of cyto-kinesis 2, Elf4 - e74-like factor 4 (ets domain transcription factor), Bcl3 - b cell leukemia/lymphoma 3, Lilrb4 - leukocyte immunoglobulin-like receptor, subfamily b, member…
GO:0002437	inflammatory response to antigenic stimulus	0.000466	0.0111	7.42	15493	24	435	5	[Fcgr1 - fc receptor, igg, high affinity i, Fcgr3 - fc receptor, igg, low affinity iii, Tnf - tumor necrosis factor, Cd68 - cd68 antigen, Lilrb4 - leukocyte immunoglobulin-like receptor, subfamily b, member 4]
GO:0019222	regulation of metabolic process	0.000479	0.0114	1.23	15493	4962	435	172	[Ikzf1 - ikaros family zinc finger 1, Gsn - gelsolin, Oas1a - 2'-5' oligoadenylate synthetase 1a, Timp4 - tissue inhibitor of metalloproteinase 4, Ckap2 - cytoskeleton associated protein 2, Ddx58 - dead (asp-glu-ala-asp) box polypeptide 58, Samsn1 - sam domain, sh3 domain and nuclear localization signals, 1, Oas2 - 2'-5' oligoadenylate synthetase 2, Pik3cg - phosphoinositide-3-kinase, catalytic, …
GO:0045123	cellular extravasation	0.000491	0.0116	10.18	15493	14	435	4	[Itgam - integrin alpha m, F11r - f11 receptor, Tnf - tumor necrosis factor, Itgb2 - integrin beta 2]
GO:1901550	regulation of endothelial cell development	0.000491	0.0116	10.18	15493	14	435	4	[F11r - f11 receptor, Tnfrsf1a - tumor necrosis factor receptor superfamily, member 1a, Tnf - tumor necrosis factor, S1pr3 - sphingosine-1-phosphate receptor 3]
GO:1903978	regulation of microglial cell activation	0.000491	0.0116	10.18	15493	14	435	4	[Ctsc - cathepsin c, Trem2 - triggering receptor expressed on myeloid cells 2, Cst7 - cystatin f (leukocystatin), Grn - granulin]
GO:1903140	regulation of establishment of endothelial barrier	0.000491	0.0116	10.18	15493	14	435	4	[F11r - f11 receptor, Tnfrsf1a - tumor necrosis factor receptor superfamily, member 1a, Tnf - tumor necrosis factor, S1pr3 - sphingosine-1-phosphate receptor 3]
GO:0090026	positive regulation of monocyte chemotaxis	0.000491	0.0115	10.18	15493	14	435	4	[Lgmn - legumain, Cxcl10 - chemokine (c-x-c motif) ligand 10, Aif1 - allograft inflammatory factor 1, Ccl5 - chemokine (c-c motif) ligand 5]
GO:1904062	regulation of cation transmembrane transport	0.000519	0.0122	2.29	15493	311	435	20	[Tcirg1 - t cell, immune regulator 1, atpase, h+ transporting, lysosomal v0 protein a3, Alox5 - arachidonate 5-lipoxygenase, Atp1b2 - atpase, na+/k+ transporting, beta 2 polypeptide, P2ry6 - pyrimidinergic receptor p2y, g-protein coupled, 6, Ptpn6 - protein tyrosine phosphatase, non-receptor type 6, S100a1 - s100 calcium binding protein a1, Fxyd1 - fxyd domain-containing ion transport regulator 1…
GO:0002711	positive regulation of T cell mediated immunity	0.000522	0.0122	4.89	15493	51	435	7	[H2-D1 - histocompatibility 2, d region locus 1, H2-T24 - histocompatibility 2, t region locus 24, Ptprc - protein tyrosine phosphatase, receptor type, c, H2-Q4 - histocompatibility 2, q region locus 4, Sash3 - sam and sh3 domain containing 3, B2m - beta-2 microglobulin, H2-K1 - histocompatibility 2, k1, k region]
GO:0033559	unsaturated fatty acid metabolic process	0.000522	0.0122	4.89	15493	51	435	7	[Hpgds - hematopoietic prostaglandin d synthase, Tbxas1 - thromboxane a synthase 1, platelet, Tnfrsf1a - tumor necrosis factor receptor superfamily, member 1a, Ptgs1 - prostaglandin-endoperoxide synthase 1, Hpgd - hydroxyprostaglandin dehydrogenase 15 (nad), Cyp4f14 - cytochrome p450, family 4, subfamily f, polypeptide 14, Pdpn - podoplanin]
GO:1903307	positive regulation of regulated secretory pathway	0.000522	0.0122	4.89	15493	51	435	7	[Itgam - integrin alpha m, Adora3 - adenosine a3 receptor, Fcer1g - fc receptor, ige, high affinity i, gamma polypeptide, Syk - spleen tyrosine kinase, Fgr - gardner-rasheed feline sarcoma viral (fgr) oncogene homolog, Il4ra - interleukin 4 receptor, alpha, Itgb2 - integrin beta 2]
GO:0010951	negative regulation of endopeptidase activity	0.000522	0.0122	3.29	15493	119	435	11	[Naip2 - nlr family, apoptosis inhibitory protein 2, Renbp - renin binding protein, Serpinf2 - serine (or cysteine) peptidase inhibitor, clade f, member 2, Serpina3n - serine (or cysteine) peptidase inhibitor, clade a, member 3n, Timp1 - tissue inhibitor of metalloproteinase 1, Cd44 - cd44 antigen, Bcl2a1d - b cell leukemia/lymphoma 2 related protein a1d, Serpinf1 - serine (or cysteine) peptidase…
GO:0032880	regulation of protein localization	0.000525	0.0122	1.68	15493	934	435	44	[Gpam - glycerol-3-phosphate acyltransferase, mitochondrial, Tcirg1 - t cell, immune regulator 1, atpase, h+ transporting, lysosomal v0 protein a3, Anxa5 - annexin a5, AF251705 - cdna sequence af251705, Aif1 - allograft inflammatory factor 1, Ifih1 - interferon induced with helicase c domain 1, Gsn - gelsolin, Hcls1 - hematopoietic cell specific lyn substrate 1, Havcr2 - hepatitis a virus cellula…
GO:1901216	positive regulation of neuron death	0.000561	0.0131	3.26	15493	120	435	11	[Itgam - integrin alpha m, Fcgr2b - fc receptor, igg, low affinity iib, Tnfrsf1a - tumor necrosis factor receptor superfamily, member 1a, Ctsz - cathepsin z, Clu - clusterin, Ccl3 - chemokine (c-c motif) ligand 3, C1qa - complement component 1, q subcomponent, alpha polypeptide, Tnf - tumor necrosis factor, Grn - granulin, Ncf2 - neutrophil cytosolic factor 2, Tyrobp - tyro protein tyrosine kinas…
GO:0002475	antigen processing and presentation via MHC class Ib	0.000569	0.0132	7.12	15493	25	435	5	[H2-D1 - histocompatibility 2, d region locus 1, H2-T24 - histocompatibility 2, t region locus 24, H2-Q4 - histocompatibility 2, q region locus 4, B2m - beta-2 microglobulin, H2-K1 - histocompatibility 2, k1, k region]
GO:0010604	positive regulation of macromolecule metabolic process	0.000576	0.0134	1.35	15493	2777	435	105	[Ikzf1 - ikaros family zinc finger 1, Gsn - gelsolin, Ddx58 - dead (asp-glu-ala-asp) box polypeptide 58, Ckap2 - cytoskeleton associated protein 2, Pik3cg - phosphoinositide-3-kinase, catalytic, gamma polypeptide, Fcgr1 - fc receptor, igg, high affinity i, Mafb - v-maf musculoaponeurotic fibrosarcoma oncogene family, protein b (avian), Gsap - gamma-secretase activating protein, Pycard - pyd and c…
GO:0031641	regulation of myelination	0.000589	0.0136	4.79	15493	52	435	7	[Itgax - integrin alpha x, Tnfrsf1b - tumor necrosis factor receptor superfamily, member 1b, Ctsc - cathepsin c, Lgi4 - leucine-rich repeat lgi family, member 4, Cst7 - cystatin f (leukocystatin), Tnf - tumor necrosis factor, S100b - s100 protein, beta polypeptide, neural]
GO:0019725	cellular homeostasis	0.000602	0.0139	1.8	15493	694	435	35	[Tcirg1 - t cell, immune regulator 1, atpase, h+ transporting, lysosomal v0 protein a3, Atp1b2 - atpase, na+/k+ transporting, beta 2 polypeptide, Gpr65 - g-protein coupled receptor 65, Cmklr1 - chemokine-like receptor 1, Hk3 - hexokinase 3, Cxcl13 - chemokine (c-x-c motif) ligand 13, Pik3cg - phosphoinositide-3-kinase, catalytic, gamma polypeptide, Tbxas1 - thromboxane a synthase 1, platelet, Cxc…
GO:0001914	regulation of T cell mediated cytotoxicity	0.00061	0.0141	5.62	15493	38	435	6	[H2-D1 - histocompatibility 2, d region locus 1, H2-T24 - histocompatibility 2, t region locus 24, Ptprc - protein tyrosine phosphatase, receptor type, c, H2-Q4 - histocompatibility 2, q region locus 4, B2m - beta-2 microglobulin, H2-K1 - histocompatibility 2, k1, k region]
GO:0060402	calcium ion transport into cytosol	0.000612	0.0141	4.19	15493	68	435	8	[Ccr5 - chemokine (c-c motif) receptor 5, Plce1 - phospholipase c, epsilon 1, Plcb2 - phospholipase c, beta 2, Ptprc - protein tyrosine phosphatase, receptor type, c, Plcg2 - phospholipase c, gamma 2, Itpr2 - inositol 1,4,5-triphosphate receptor 2, Slc24a6 - solute carrier family 24 (sodium/potassium/calcium exchanger), member 6, Plcd4 - phospholipase c, delta 4]
GO:0008219	cell death	0.000629	0.0145	1.81	15493	669	435	34	[Bcl2a1a - b cell leukemia/lymphoma 2 related protein a1a, Tcirg1 - t cell, immune regulator 1, atpase, h+ transporting, lysosomal v0 protein a3, Dnase2a - deoxyribonuclease ii alpha, Gpr65 - g-protein coupled receptor 65, Gsn - gelsolin, Il1a - interleukin 1 alpha, Ckap2 - cytoskeleton associated protein 2, Pik3cg - phosphoinositide-3-kinase, catalytic, gamma polypeptide, Pdcd1 - programmed cell…
GO:0051130	positive regulation of cellular component organization	0.000632	0.0145	1.58	15493	1198	435	53	[Cd53 - cd53 antigen, Abca1 - atp-binding cassette, sub-family a (abc1), member 1, Ikzf1 - ikaros family zinc finger 1, Gpr65 - g-protein coupled receptor 65, Gsn - gelsolin, Il1a - interleukin 1 alpha, Lif - leukemia inhibitory factor, Fcgr1 - fc receptor, igg, high affinity i, Fcer1g - fc receptor, ige, high affinity i, gamma polypeptide, Hk2 - hexokinase 2, Axl - axl receptor tyrosine kinase, …
GO:0014070	response to organic cyclic compound	0.000654	0.015	2	15493	463	435	26	[Anxa3 - annexin a3, Ifih1 - interferon induced with helicase c domain 1, Tmem173 - transmembrane protein 173, Ddx58 - dead (asp-glu-ala-asp) box polypeptide 58, Eif2ak2 - eukaryotic translation initiation factor 2-alpha kinase 2, Gpld1 - glycosylphosphatidylinositol specific phospholipase d1, Pik3cg - phosphoinositide-3-kinase, catalytic, gamma polypeptide, Mlc1 - megalencephalic leukoencephalop…
GO:1900424	regulation of defense response to bacterium	0.000654	0.015	9.5	15493	15	435	4	[Lgals9 - lectin, galactose binding, soluble 9, Havcr2 - hepatitis a virus cellular receptor 2, Cyba - cytochrome b-245, alpha polypeptide, Grn - granulin]
GO:0034142	toll-like receptor 4 signaling pathway	0.000654	0.015	9.5	15493	15	435	4	[Pik3ap1 - phosphoinositide-3-kinase adaptor protein 1, Lyn - yamaguchi sarcoma viral (v-yes-1) oncogene homolog, Ticam2 - toll-like receptor adaptor molecule 2, Cd14 - cd14 antigen]
GO:0001779	natural killer cell differentiation	0.000654	0.0149	9.5	15493	15	435	4	[Slamf6 - slam family member 6, Ikzf1 - ikaros family zinc finger 1, Ptprc - protein tyrosine phosphatase, receptor type, c, Axl - axl receptor tyrosine kinase]
GO:0030889	negative regulation of B cell proliferation	0.000654	0.0149	9.5	15493	15	435	4	[Lyn - yamaguchi sarcoma viral (v-yes-1) oncogene homolog, Fcgr2b - fc receptor, igg, low affinity iib, Inpp5d - inositol polyphosphate-5-phosphatase d, Tyrobp - tyro protein tyrosine kinase binding protein]
GO:0032693	negative regulation of interleukin-10 production	0.000654	0.0149	9.5	15493	15	435	4	[Cd84 - cd84 antigen, Fcgr2b - fc receptor, igg, low affinity iib, 4632428N05Rik - riken cdna 4632428n05 gene, Tyrobp - tyro protein tyrosine kinase binding protein]
GO:0060337	type I interferon signaling pathway	0.000654	0.0149	9.5	15493	15	435	4	[Ifitm3 - interferon induced transmembrane protein 3, Myd88 - myeloid differentiation primary response gene 88, Irf7 - interferon regulatory factor 7, Oas2 - 2'-5' oligoadenylate synthetase 2]
GO:0002483	antigen processing and presentation of endogenous peptide antigen	0.000689	0.0156	6.85	15493	26	435	5	[H2-D1 - histocompatibility 2, d region locus 1, H2-T24 - histocompatibility 2, t region locus 24, H2-Q4 - histocompatibility 2, q region locus 4, B2m - beta-2 microglobulin, H2-K1 - histocompatibility 2, k1, k region]
GO:0019885	antigen processing and presentation of endogenous peptide antigen via MHC class I	0.000689	0.0156	6.85	15493	26	435	5	[H2-D1 - histocompatibility 2, d region locus 1, H2-T24 - histocompatibility 2, t region locus 24, H2-Q4 - histocompatibility 2, q region locus 4, B2m - beta-2 microglobulin, H2-K1 - histocompatibility 2, k1, k region]
GO:0045429	positive regulation of nitric oxide biosynthetic process	0.000704	0.0159	5.48	15493	39	435	6	[Ddah1 - dimethylarginine dimethylaminohydrolase 1, Aif1 - allograft inflammatory factor 1, Clu - clusterin, Tlr2 - toll-like receptor 2, Tnf - tumor necrosis factor, Itgb2 - integrin beta 2]
GO:0032493	response to bacterial lipoprotein	0.000707	0.016	15.26	15493	7	435	3	[Tlr1 - toll-like receptor 1, Tlr2 - toll-like receptor 2, Cd14 - cd14 antigen]
GO:0010572	positive regulation of platelet activation	0.000707	0.016	15.26	15493	7	435	3	[F11r - f11 receptor, Plek - pleckstrin, Pdpn - podoplanin]
GO:0043313	regulation of neutrophil degranulation	0.000707	0.0159	15.26	15493	7	435	3	[Itgam - integrin alpha m, Syk - spleen tyrosine kinase, Itgb2 - integrin beta 2]
GO:0006689	ganglioside catabolic process	0.000707	0.0159	15.26	15493	7	435	3	[Hexa - hexosaminidase a, Hexb - hexosaminidase b, Neu4 - sialidase 4]
GO:0002578	negative regulation of antigen processing and presentation	0.000707	0.0159	15.26	15493	7	435	3	[H2-Ob - histocompatibility 2, o region beta locus, H2-Oa - histocompatibility 2, o region alpha locus, Cd68 - cd68 antigen]
GO:0060075	regulation of resting membrane potential	0.000707	0.0159	15.26	15493	7	435	3	[Cntf - ciliary neurotrophic factor, Kcnk6 - potassium inwardly-rectifying channel, subfamily k, member 6, Trem2 - triggering receptor expressed on myeloid cells 2]
GO:0019953	sexual reproduction	0.000707	0.0159	15.26	15493	7	435	3	[Hexa - hexosaminidase a, Stat3 - signal transducer and activator of transcription 3, Hexb - hexosaminidase b]
GO:0046598	positive regulation of viral entry into host cell	0.000707	0.0158	15.26	15493	7	435	3	[Lgals1 - lectin, galactose binding, soluble 1, Trim30a - tripartite motif-containing 30a, Trim21 - tripartite motif-containing 21]
GO:0046637	regulation of alpha-beta T cell differentiation	0.000743	0.0166	4.62	15493	54	435	7	[Ikzf1 - ikaros family zinc finger 1, Tgfbr2 - transforming growth factor, beta receptor ii, Sash3 - sam and sh3 domain containing 3, Nckap1l - nck associated protein 1 like, Syk - spleen tyrosine kinase, Il4ra - interleukin 4 receptor, alpha, Runx1 - runt related transcription factor 1]
GO:0031323	regulation of cellular metabolic process	0.000743	0.0166	1.24	15493	4599	435	160	[Ikzf1 - ikaros family zinc finger 1, Gsn - gelsolin, Oas1a - 2'-5' oligoadenylate synthetase 1a, Timp4 - tissue inhibitor of metalloproteinase 4, Ckap2 - cytoskeleton associated protein 2, Ddx58 - dead (asp-glu-ala-asp) box polypeptide 58, Samsn1 - sam domain, sh3 domain and nuclear localization signals, 1, Oas2 - 2'-5' oligoadenylate synthetase 2, Pik3cg - phosphoinositide-3-kinase, catalytic, …
GO:0045861	negative regulation of proteolysis	0.000755	0.0168	2.41	15493	251	435	17	[Serpinf2 - serine (or cysteine) peptidase inhibitor, clade f, member 2, A2m - alpha-2-macroglobulin, Bcl2a1d - b cell leukemia/lymphoma 2 related protein a1d, Cd44 - cd44 antigen, Timp4 - tissue inhibitor of metalloproteinase 4, Cst3 - cystatin c, Trim21 - tripartite motif-containing 21, Cst7 - cystatin f (leukocystatin), Renbp - renin binding protein, Naip2 - nlr family, apoptosis inhibitory pr…
GO:1901698	response to nitrogen compound	0.000767	0.0171	1.81	15493	650	435	33	[Gpam - glycerol-3-phosphate acyltransferase, mitochondrial, Anxa5 - annexin a5, Ifih1 - interferon induced with helicase c domain 1, Tmem173 - transmembrane protein 173, Trem2 - triggering receptor expressed on myeloid cells 2, Ddx58 - dead (asp-glu-ala-asp) box polypeptide 58, Gpld1 - glycosylphosphatidylinositol specific phospholipase d1, Pik3cg - phosphoinositide-3-kinase, catalytic, gamma po…
GO:0002540	leukotriene production involved in inflammatory response	0.000787	0.0175	35.62	15493	2	435	2	[Alox5ap - arachidonate 5-lipoxygenase activating protein, Alox5 - arachidonate 5-lipoxygenase]
GO:0002588	positive regulation of antigen processing and presentation of peptide antigen via MHC class II	0.000787	0.0174	35.62	15493	2	435	2	[Pycard - pyd and card domain containing, Trem2 - triggering receptor expressed on myeloid cells 2]
GO:0002587	negative regulation of antigen processing and presentation of peptide antigen via MHC class II	0.000787	0.0174	35.62	15493	2	435	2	[H2-Ob - histocompatibility 2, o region beta locus, H2-Oa - histocompatibility 2, o region alpha locus]
GO:0002582	positive regulation of antigen processing and presentation of peptide or polysaccharide antigen via MHC class II	0.000787	0.0174	35.62	15493	2	435	2	[Pycard - pyd and card domain containing, Trem2 - triggering receptor expressed on myeloid cells 2]
GO:0002434	immune complex clearance	0.000787	0.0174	35.62	15493	2	435	2	[Fcgr2b - fc receptor, igg, low affinity iib, Clu - clusterin]
GO:0002445	type II hypersensitivity	0.000787	0.0173	35.62	15493	2	435	2	[Fcgr1 - fc receptor, igg, high affinity i, Fcgr3 - fc receptor, igg, low affinity iii]
GO:0002644	negative regulation of tolerance induction	0.000787	0.0173	35.62	15493	2	435	2	[Cd86 - cd86 antigen, Pdcd1 - programmed cell death 1]
GO:1904151	positive regulation of microglial cell mediated cytotoxicity	0.000787	0.0173	35.62	15493	2	435	2	[Itgam - integrin alpha m, Tyrobp - tyro protein tyrosine kinase binding protein]
GO:1904149	regulation of microglial cell mediated cytotoxicity	0.000787	0.0173	35.62	15493	2	435	2	[Itgam - integrin alpha m, Tyrobp - tyro protein tyrosine kinase binding protein]
GO:0045082	positive regulation of interleukin-10 biosynthetic process	0.000787	0.0172	35.62	15493	2	435	2	[Syk - spleen tyrosine kinase, Bcl3 - b cell leukemia/lymphoma 3]
GO:0001794	type IIa hypersensitivity	0.000787	0.0172	35.62	15493	2	435	2	[Fcgr3 - fc receptor, igg, low affinity iii, Fcgr1 - fc receptor, igg, high affinity i]
GO:0001788	antibody-dependent cellular cytotoxicity	0.000787	0.0172	35.62	15493	2	435	2	[Fcgr1 - fc receptor, igg, high affinity i, Fcgr3 - fc receptor, igg, low affinity iii]
GO:0001781	neutrophil apoptotic process	0.000787	0.0172	35.62	15493	2	435	2	[Itgam - integrin alpha m, Niacr1 - niacin receptor 1]
GO:0032672	regulation of interleukin-3 production	0.000787	0.0171	35.62	15493	2	435	2	[Havcr2 - hepatitis a virus cellular receptor 2, Syk - spleen tyrosine kinase]
GO:0042560	pteridine-containing compound catabolic process	0.000787	0.0171	35.62	15493	2	435	2	[Aldh1l1 - aldehyde dehydrogenase 1 family, member l1, Aldh1l2 - aldehyde dehydrogenase 1 family, member l2]
GO:0042495	detection of triacyl bacterial lipopeptide	0.000787	0.0171	35.62	15493	2	435	2	[Tlr1 - toll-like receptor 1, Tlr2 - toll-like receptor 2]
GO:0009397	folic acid-containing compound catabolic process	0.000787	0.0171	35.62	15493	2	435	2	[Aldh1l1 - aldehyde dehydrogenase 1 family, member l1, Aldh1l2 - aldehyde dehydrogenase 1 family, member l2]
GO:0009258	10-formyltetrahydrofolate catabolic process	0.000787	0.017	35.62	15493	2	435	2	[Aldh1l1 - aldehyde dehydrogenase 1 family, member l1, Aldh1l2 - aldehyde dehydrogenase 1 family, member l2]
GO:0110090	positive regulation of hippocampal neuron apoptotic process	0.000787	0.017	35.62	15493	2	435	2	[Itgam - integrin alpha m, Tyrobp - tyro protein tyrosine kinase binding protein]
GO:0031580	membrane raft distribution	0.000787	0.017	35.62	15493	2	435	2	[Ptprc - protein tyrosine phosphatase, receptor type, c, Dock2 - dedicator of cyto-kinesis 2]
GO:1903426	regulation of reactive oxygen species biosynthetic process	0.000802	0.0173	3.64	15493	88	435	9	[Ddah1 - dimethylarginine dimethylaminohydrolase 1, Aif1 - allograft inflammatory factor 1, Clu - clusterin, Cx3cr1 - chemokine (c-x3-c) receptor 1, Cyba - cytochrome b-245, alpha polypeptide, Tlr2 - toll-like receptor 2, Tnf - tumor necrosis factor, Stat3 - signal transducer and activator of transcription 3, Itgb2 - integrin beta 2]
GO:0071674	mononuclear cell migration	0.000826	0.0178	6.6	15493	27	435	5	[Ccl9 - chemokine (c-c motif) ligand 9, Ccl3 - chemokine (c-c motif) ligand 3, Ccl4 - chemokine (c-c motif) ligand 4, Ccl5 - chemokine (c-c motif) ligand 5, Ccl6 - chemokine (c-c motif) ligand 6]
GO:0032958	inositol phosphate biosynthetic process	0.000826	0.0178	6.6	15493	27	435	5	[Plce1 - phospholipase c, epsilon 1, Plcb2 - phospholipase c, beta 2, Plcg2 - phospholipase c, gamma 2, Ip6k3 - inositol hexaphosphate kinase 3, Plcd4 - phospholipase c, delta 4]
GO:0046330	positive regulation of JNK cascade	0.000845	0.0182	3.11	15493	126	435	11	[Serpinf2 - serine (or cysteine) peptidase inhibitor, clade f, member 2, Pycard - pyd and card domain containing, Il1rn - interleukin 1 receptor antagonist, Fcgr2b - fc receptor, igg, low affinity iib, Myd88 - myeloid differentiation primary response gene 88, Ltbr - lymphotoxin b receptor, Syk - spleen tyrosine kinase, Il1a - interleukin 1 alpha, Tnf - tumor necrosis factor, Ncf1 - neutrophil cyt…
GO:0032753	positive regulation of interleukin-4 production	0.000853	0.0183	8.9	15493	16	435	4	[Fcer1g - fc receptor, ige, high affinity i, gamma polypeptide, Sash3 - sam and sh3 domain containing 3, Havcr2 - hepatitis a virus cellular receptor 2, Syk - spleen tyrosine kinase]
GO:0050901	leukocyte tethering or rolling	0.000853	0.0183	8.9	15493	16	435	4	[Cx3cr1 - chemokine (c-x3-c) receptor 1, Tnf - tumor necrosis factor, Selplg - selectin, platelet (p-selectin) ligand, Gcnt1 - glucosaminyl (n-acetyl) transferase 1, core 2]
GO:0009109	coenzyme catabolic process	0.000853	0.0183	8.9	15493	16	435	4	[Aldh1l1 - aldehyde dehydrogenase 1 family, member l1, Aldh1l2 - aldehyde dehydrogenase 1 family, member l2, Ncf2 - neutrophil cytosolic factor 2, Ncf1 - neutrophil cytosolic factor 1]
GO:0043254	regulation of protein complex assembly	0.000877	0.0187	2.03	15493	422	435	24	[Pycard - pyd and card domain containing, Abca1 - atp-binding cassette, sub-family a (abc1), member 1, Ikzf1 - ikaros family zinc finger 1, Irf8 - interferon regulatory factor 8, Gsn - gelsolin, Trim30a - tripartite motif-containing 30a, Hcls1 - hematopoietic cell specific lyn substrate 1, Capg - capping protein (actin filament), gelsolin-like, Lcp1 - lymphocyte cytosolic protein 1, Plek - plecks…
GO:0050850	positive regulation of calcium-mediated signaling	0.000925	0.0197	5.21	15493	41	435	6	[P2ry6 - pyrimidinergic receptor p2y, g-protein coupled, 6, Adora3 - adenosine a3 receptor, Ccl4 - chemokine (c-c motif) ligand 4, Syk - spleen tyrosine kinase, Trem2 - triggering receptor expressed on myeloid cells 2, Tnf - tumor necrosis factor]
GO:0010574	regulation of vascular endothelial growth factor production	0.000983	0.0209	6.36	15493	28	435	5	[C3 - complement component 3, C3ar1 - complement component 3a receptor 1, C5ar1 - complement component 5a receptor 1, Aqp4 - aquaporin 4, Il1a - interleukin 1 alpha]
GO:1902624	positive regulation of neutrophil migration	0.000983	0.0209	6.36	15493	28	435	5	[C3ar1 - complement component 3a receptor 1, C5ar1 - complement component 5a receptor 1, Rac2 - ras-related c3 botulinum substrate 2, Nckap1l - nck associated protein 1 like, Il1a - interleukin 1 alpha]
GO:0006956	complement activation	0.000983	0.0209	6.36	15493	28	435	5	[C3 - complement component 3, C4b - complement component 4b (chido blood group), C1qc - complement component 1, q subcomponent, c chain, C1qa - complement component 1, q subcomponent, alpha polypeptide, C1qb - complement component 1, q subcomponent, beta polypeptide]
GO:0002715	regulation of natural killer cell mediated immunity	0.000983	0.0208	6.36	15493	28	435	5	[Lag3 - lymphocyte-activation gene 3, Slamf6 - slam family member 6, Vav1 - vav 1 oncogene, Lgals9 - lectin, galactose binding, soluble 9, Havcr2 - hepatitis a virus cellular receptor 2]
GO:0042269	regulation of natural killer cell mediated cytotoxicity	0.000983	0.0208	6.36	15493	28	435	5	[Lag3 - lymphocyte-activation gene 3, Slamf6 - slam family member 6, Vav1 - vav 1 oncogene, Lgals9 - lectin, galactose binding, soluble 9, Havcr2 - hepatitis a virus cellular receptor 2]
GO:0019883	antigen processing and presentation of endogenous antigen	0.000983	0.0208	6.36	15493	28	435	5	[H2-D1 - histocompatibility 2, d region locus 1, H2-T24 - histocompatibility 2, t region locus 24, H2-Q4 - histocompatibility 2, q region locus 4, B2m - beta-2 microglobulin, H2-K1 - histocompatibility 2, k1, k region]
GO:0002285	lymphocyte activation involved in immune response	0.000986	0.0208	3.9	15493	73	435	8	[Apbb1ip - amyloid beta (a4) precursor protein-binding, family b, member 1 interacting protein, Lgals1 - lectin, galactose binding, soluble 1, Fcer1g - fc receptor, ige, high affinity i, gamma polypeptide, Plcg2 - phospholipase c, gamma 2, Lcp1 - lymphocyte cytosolic protein 1, Bcl3 - b cell leukemia/lymphoma 3, Slc11a1 - solute carrier family 11 (proton-coupled divalent metal ion transporters), …

## Sheet: GOFUNCTION
GO Term	Description	P-value	FDR q-value	Enrichment	N	B	n	b	Genes
GO:0038023	signaling receptor activity	3.27e-11	1.44e-07	2.68	15493	717	435	54	[Abca1 - atp-binding cassette, sub-family a (abc1), member 1, Cd48 - cd48 antigen, Emr1 - egf-like module containing, mucin-like, hormone receptor-like sequence 1, Cd44 - cd44 antigen, Gpr65 - g-protein coupled receptor 65, Tlr1 - toll-like receptor 1, Cmklr1 - chemokine-like receptor 1, Osmr - oncostatin m receptor, Fcgr1 - fc receptor, igg, high affinity i, Fcer1g - fc receptor, ige, high affin…
GO:0004888	transmembrane signaling receptor activity	6.72e-11	1.48e-07	2.88	15493	582	435	47	[Abca1 - atp-binding cassette, sub-family a (abc1), member 1, Cd44 - cd44 antigen, Emr1 - egf-like module containing, mucin-like, hormone receptor-like sequence 1, Ptpn6 - protein tyrosine phosphatase, non-receptor type 6, Gpr65 - g-protein coupled receptor 65, Cmklr1 - chemokine-like receptor 1, Tlr1 - toll-like receptor 1, Trem2 - triggering receptor expressed on myeloid cells 2, Osmr - oncosta…
GO:0060089	molecular transducer activity	1.18e-10	1.73e-07	2.56	15493	764	435	55	[Abca1 - atp-binding cassette, sub-family a (abc1), member 1, Cd48 - cd48 antigen, Emr1 - egf-like module containing, mucin-like, hormone receptor-like sequence 1, Cd44 - cd44 antigen, Gpr65 - g-protein coupled receptor 65, Tlr1 - toll-like receptor 1, Cmklr1 - chemokine-like receptor 1, Osmr - oncostatin m receptor, Fcgr1 - fc receptor, igg, high affinity i, Fcer1g - fc receptor, ige, high affin…
GO:0005515	protein binding	1.64e-10	1.81e-07	1.3	15493	7631	435	279	[Hpgds - hematopoietic prostaglandin d synthase, Apbb1ip - amyloid beta (a4) precursor protein-binding, family b, member 1 interacting protein, H2-T24 - histocompatibility 2, t region locus 24, Ikzf1 - ikaros family zinc finger 1, Abca1 - atp-binding cassette, sub-family a (abc1), member 1, Gsn - gelsolin, Oas1a - 2'-5' oligoadenylate synthetase 1a, Capg - capping protein (actin filament), gelsol…
GO:0005126	cytokine receptor binding	2.32e-10	2.04e-07	4.57	15493	195	435	25	[Cd44 - cd44 antigen, Il1a - interleukin 1 alpha, Cxcl13 - chemokine (c-x-c motif) ligand 13, Lif - leukemia inhibitory factor, Ccl9 - chemokine (c-c motif) ligand 9, Cntf - ciliary neurotrophic factor, Cxcl10 - chemokine (c-x-c motif) ligand 10, Ccl3 - chemokine (c-c motif) ligand 3, Ccl4 - chemokine (c-c motif) ligand 4, Cxcl16 - chemokine (c-x-c motif) ligand 16, Ccl5 - chemokine (c-c motif) l…
GO:0061134	peptidase regulator activity	6.83e-10	5.02e-07	5.16	15493	145	435	21	[C3 - complement component 3, Serpinf2 - serine (or cysteine) peptidase inhibitor, clade f, member 2, A2m - alpha-2-macroglobulin, Pycard - pyd and card domain containing, Bcl2a1d - b cell leukemia/lymphoma 2 related protein a1d, Bst2 - bone marrow stromal cell antigen 2, Ctsc - cathepsin c, Timp4 - tissue inhibitor of metalloproteinase 4, Cst3 - cystatin c, Cst7 - cystatin f (leukocystatin), Nai…
GO:0005125	cytokine activity	1.13e-09	7.13e-07	5.94	15493	108	435	18	[Il1a - interleukin 1 alpha, Cxcl13 - chemokine (c-x-c motif) ligand 13, Lif - leukemia inhibitory factor, Tnfsf8 - tumor necrosis factor (ligand) superfamily, member 8, Ccl9 - chemokine (c-c motif) ligand 9, Il1rn - interleukin 1 receptor antagonist, Timp1 - tissue inhibitor of metalloproteinase 1, Cntf - ciliary neurotrophic factor, Cxcl10 - chemokine (c-x-c motif) ligand 10, Ccl3 - chemokine (…
GO:0005102	signaling receptor binding	2.32e-09	1.28e-06	2.06	15493	1242	435	72	[H2-T24 - histocompatibility 2, t region locus 24, Abca1 - atp-binding cassette, sub-family a (abc1), member 1, F11r - f11 receptor, Cd44 - cd44 antigen, Tlr1 - toll-like receptor 1, Unc93b1 - unc-93 homolog b1 (c. elegans), Il1a - interleukin 1 alpha, Pik3cg - phosphoinositide-3-kinase, catalytic, gamma polypeptide, Cd9 - cd9 antigen, Lif - leukemia inhibitory factor, Cd86 - cd86 antigen, Timp1 …
GO:0042802	identical protein binding	4.96e-09	2.43e-06	1.84	15493	1739	435	90	[Hpgds - hematopoietic prostaglandin d synthase, Bcl2a1a - b cell leukemia/lymphoma 2 related protein a1a, F11r - f11 receptor, Arhgap4 - rho gtpase activating protein 4, Bcl2a1d - b cell leukemia/lymphoma 2 related protein a1d, Ifih1 - interferon induced with helicase c domain 1, Bcl2a1b - b cell leukemia/lymphoma 2 related protein a1b, Tlr1 - toll-like receptor 1, Ddx58 - dead (asp-glu-ala-asp)…
GO:0030414	peptidase inhibitor activity	1.63e-08	7.21e-06	5.36	15493	113	435	17	[C3 - complement component 3, Serpinf2 - serine (or cysteine) peptidase inhibitor, clade f, member 2, A2m - alpha-2-macroglobulin, Bcl2a1d - b cell leukemia/lymphoma 2 related protein a1d, Bst2 - bone marrow stromal cell antigen 2, Timp4 - tissue inhibitor of metalloproteinase 4, Cst3 - cystatin c, Cst7 - cystatin f (leukocystatin), Renbp - renin binding protein, Naip2 - nlr family, apoptosis inh…
GO:0019763	immunoglobulin receptor activity	1.71e-08	6.84e-06	35.62	15493	5	435	5	[Fcgr1 - fc receptor, igg, high affinity i, Fcgr3 - fc receptor, igg, low affinity iii, Fcgr2b - fc receptor, igg, low affinity iib, Fcer1g - fc receptor, ige, high affinity i, gamma polypeptide, Fcgr4 - fc receptor, igg, low affinity iv]
GO:0061135	endopeptidase regulator activity	2.14e-08	7.87e-06	5.26	15493	115	435	17	[C3 - complement component 3, Serpinf2 - serine (or cysteine) peptidase inhibitor, clade f, member 2, A2m - alpha-2-macroglobulin, Bcl2a1d - b cell leukemia/lymphoma 2 related protein a1d, Bst2 - bone marrow stromal cell antigen 2, Timp4 - tissue inhibitor of metalloproteinase 4, Cst3 - cystatin c, Cst7 - cystatin f (leukocystatin), Naip2 - nlr family, apoptosis inhibitory protein 2, Naip5 - nlr …
GO:0004866	endopeptidase inhibitor activity	4.73e-08	1.6e-05	5.33	15493	107	435	16	[C3 - complement component 3, Serpinf2 - serine (or cysteine) peptidase inhibitor, clade f, member 2, A2m - alpha-2-macroglobulin, Bcl2a1d - b cell leukemia/lymphoma 2 related protein a1d, Bst2 - bone marrow stromal cell antigen 2, Timp4 - tissue inhibitor of metalloproteinase 4, Cst3 - cystatin c, Cst7 - cystatin f (leukocystatin), Naip2 - nlr family, apoptosis inhibitory protein 2, Naip5 - nlr …
GO:0019864	IgG binding	1e-07	3.15e-05	29.68	15493	6	435	5	[Fcgr1 - fc receptor, igg, high affinity i, Fcgr3 - fc receptor, igg, low affinity iii, Fcgr2b - fc receptor, igg, low affinity iib, Fcer1g - fc receptor, ige, high affinity i, gamma polypeptide, Fcgr4 - fc receptor, igg, low affinity iv]
GO:0004620	phospholipase activity	1.05e-07	3.09e-05	6.34	15493	73	435	13	[Abhd4 - abhydrolase domain containing 4, Liph - lipase, member h, Gpld1 - glycosylphosphatidylinositol specific phospholipase d1, Hmox1 - heme oxygenase (decycling) 1, Plce1 - phospholipase c, epsilon 1, Plcb2 - phospholipase c, beta 2, Aspg - asparaginase homolog (s. cerevisiae), Plcg2 - phospholipase c, gamma 2, Lcat - lecithin cholesterol acyltransferase, Prdx6 - peroxiredoxin 6, Pld4 - phosp…
GO:0098772	molecular function regulator	2.61e-07	7.19e-05	1.86	15493	1341	435	70	[Rasal3 - ras protein activator like 3, Rhoh - ras homolog gene family, member h, Arhgap4 - rho gtpase activating protein 4, Bcl2a1d - b cell leukemia/lymphoma 2 related protein a1d, Il1a - interleukin 1 alpha, Timp4 - tissue inhibitor of metalloproteinase 4, Gpld1 - glycosylphosphatidylinositol specific phospholipase d1, Lif - leukemia inhibitory factor, Serpina3n - serine (or cysteine) peptidas…
GO:0008009	chemokine activity	5.03e-07	0.00013	10.55	15493	27	435	8	[Cxcl13 - chemokine (c-x-c motif) ligand 13, Ccl9 - chemokine (c-c motif) ligand 9, Cxcl10 - chemokine (c-x-c motif) ligand 10, Ccl3 - chemokine (c-c motif) ligand 3, Ccl4 - chemokine (c-c motif) ligand 4, Cxcl16 - chemokine (c-x-c motif) ligand 16, Ccl5 - chemokine (c-c motif) ligand 5, Ccl6 - chemokine (c-c motif) ligand 6]
GO:0019770	IgG receptor activity	6.13e-07	0.00015	35.62	15493	4	435	4	[Fcgr3 - fc receptor, igg, low affinity iii, Fcgr1 - fc receptor, igg, high affinity i, Fcgr2b - fc receptor, igg, low affinity iib, Fcgr4 - fc receptor, igg, low affinity iv]
GO:0042379	chemokine receptor binding	6.18e-07	0.000143	8.66	15493	37	435	9	[Cxcl13 - chemokine (c-x-c motif) ligand 13, Ccl9 - chemokine (c-c motif) ligand 9, Cxcl10 - chemokine (c-x-c motif) ligand 10, Ccl3 - chemokine (c-c motif) ligand 3, Ccl4 - chemokine (c-c motif) ligand 4, Cxcl16 - chemokine (c-x-c motif) ligand 16, Stat3 - signal transducer and activator of transcription 3, Ccl5 - chemokine (c-c motif) ligand 5, Ccl6 - chemokine (c-c motif) ligand 6]
GO:0005149	interleukin-1 receptor binding	6.87e-07	0.000151	16.44	15493	13	435	6	[Il1rn - interleukin 1 receptor antagonist, Myd88 - myeloid differentiation primary response gene 88, Ticam2 - toll-like receptor adaptor molecule 2, Irak4 - interleukin-1 receptor-associated kinase 4, Il1a - interleukin 1 alpha, Tlr9 - toll-like receptor 9]
GO:0016298	lipase activity	7.61e-07	0.00016	5.38	15493	86	435	13	[Abhd4 - abhydrolase domain containing 4, Liph - lipase, member h, Gpld1 - glycosylphosphatidylinositol specific phospholipase d1, Hmox1 - heme oxygenase (decycling) 1, Plce1 - phospholipase c, epsilon 1, Plcb2 - phospholipase c, beta 2, Aspg - asparaginase homolog (s. cerevisiae), Plcg2 - phospholipase c, gamma 2, Lcat - lecithin cholesterol acyltransferase, Prdx6 - peroxiredoxin 6, Pld4 - phosp…
GO:0005488	binding	2.93e-06	0.000587	1.14	15493	10635	435	341	[Hpgds - hematopoietic prostaglandin d synthase, Apbb1ip - amyloid beta (a4) precursor protein-binding, family b, member 1 interacting protein, H2-T24 - histocompatibility 2, t region locus 24, Man2b1 - mannosidase 2, alpha b1, Ikzf1 - ikaros family zinc finger 1, Abca1 - atp-binding cassette, sub-family a (abc1), member 1, Ptgs1 - prostaglandin-endoperoxide synthase 1, Gsn - gelsolin, Oas1a - 2'…
GO:0048020	CCR chemokine receptor binding	3e-06	0.000575	10.39	15493	24	435	7	[Cxcl13 - chemokine (c-x-c motif) ligand 13, Ccl9 - chemokine (c-c motif) ligand 9, Ccl3 - chemokine (c-c motif) ligand 3, Ccl4 - chemokine (c-c motif) ligand 4, Stat3 - signal transducer and activator of transcription 3, Ccl5 - chemokine (c-c motif) ligand 5, Ccl6 - chemokine (c-c motif) ligand 6]
GO:0030246	carbohydrate binding	3.72e-06	0.000683	3.38	15493	200	435	19	[Olr1 - oxidized low density lipoprotein (lectin-like) receptor 1, Siglec1 - sialic acid binding ig-like lectin 1, sialoadhesin, C4b - complement component 4b (chido blood group), Man2b1 - mannosidase 2, alpha b1, Lgals1 - lectin, galactose binding, soluble 1, Lgals9 - lectin, galactose binding, soluble 9, Galnt15 - udp-n-acetyl-alpha-d-galactosamine:polypeptide n-acetylgalactosaminyltransferase …
GO:0019955	cytokine binding	6.07e-06	0.00107	4.5	15493	103	435	13	[A2m - alpha-2-macroglobulin, Ccr5 - chemokine (c-c motif) receptor 5, Cd44 - cd44 antigen, Tnfrsf1b - tumor necrosis factor receptor superfamily, member 1b, Tnfrsf1a - tumor necrosis factor receptor superfamily, member 1a, Osmr - oncostatin m receptor, Csf1r - colony stimulating factor 1 receptor, Il1rn - interleukin 1 receptor antagonist, Tgfbr2 - transforming growth factor, beta receptor ii, C…
GO:0003725	double-stranded RNA binding	8.35e-06	0.00141	5.15	15493	76	435	11	[Tlr7 - toll-like receptor 7, Msn - moesin, Vim - vimentin, Oasl2 - 2'-5' oligoadenylate synthetase-like 2, Ifih1 - interferon induced with helicase c domain 1, Oas1g - 2'-5' oligoadenylate synthetase 1g, Oas1a - 2'-5' oligoadenylate synthetase 1a, Ddx58 - dead (asp-glu-ala-asp) box polypeptide 58, Eif2ak2 - eukaryotic translation initiation factor 2-alpha kinase 2, Dhx58 - dexh (asp-glu-x-his) b…
GO:0001730	2'-5'-oligoadenylate synthetase activity	8.79e-06	0.00144	23.74	15493	6	435	4	[Oasl2 - 2'-5' oligoadenylate synthetase-like 2, Oas1g - 2'-5' oligoadenylate synthetase 1g, Oas1a - 2'-5' oligoadenylate synthetase 1a, Oas2 - 2'-5' oligoadenylate synthetase 2]
GO:0001784	phosphotyrosine residue binding	1.26e-05	0.00199	7.12	15493	40	435	8	[Vav1 - vav 1 oncogene, Ptpn6 - protein tyrosine phosphatase, non-receptor type 6, Plcg2 - phospholipase c, gamma 2, Syk - spleen tyrosine kinase, Fgr - gardner-rasheed feline sarcoma viral (fgr) oncogene homolog, Samsn1 - sam domain, sh3 domain and nuclear localization signals, 1, Sh3bp2 - sh3-domain binding protein 2, Hck - hemopoietic cell kinase]
GO:0035325	Toll-like receptor binding	1.82e-05	0.00277	13.7	15493	13	435	5	[Myd88 - myeloid differentiation primary response gene 88, Tlr1 - toll-like receptor 1, Syk - spleen tyrosine kinase, Tlr2 - toll-like receptor 2, Unc93b1 - unc-93 homolog b1 (c. elegans)]
GO:0043120	tumor necrosis factor binding	2.2e-05	0.00323	35.62	15493	3	435	3	[A2m - alpha-2-macroglobulin, Tnfrsf1b - tumor necrosis factor receptor superfamily, member 1b, Tnfrsf1a - tumor necrosis factor receptor superfamily, member 1a]
GO:0019865	immunoglobulin binding	2.77e-05	0.00394	12.72	15493	14	435	5	[Fcgr1 - fc receptor, igg, high affinity i, Fcgr3 - fc receptor, igg, low affinity iii, Fcgr2b - fc receptor, igg, low affinity iib, Fcer1g - fc receptor, ige, high affinity i, gamma polypeptide, Fcgr4 - fc receptor, igg, low affinity iv]
GO:0046983	protein dimerization activity	4.31e-05	0.00593	1.7	15493	1213	435	58	[Hpgds - hematopoietic prostaglandin d synthase, Bcl2a1a - b cell leukemia/lymphoma 2 related protein a1a, Ikzf1 - ikaros family zinc finger 1, F11r - f11 receptor, Bcl2a1d - b cell leukemia/lymphoma 2 related protein a1d, Bcl2a1b - b cell leukemia/lymphoma 2 related protein a1b, Tlr1 - toll-like receptor 1, Fcer1g - fc receptor, ige, high affinity i, gamma polypeptide, H2-Q4 - histocompatibility…
GO:0042803	protein homodimerization activity	4.36e-05	0.00583	1.88	15493	835	435	44	[Hpgds - hematopoietic prostaglandin d synthase, Serpinf2 - serine (or cysteine) peptidase inhibitor, clade f, member 2, Bcl2a1a - b cell leukemia/lymphoma 2 related protein a1a, F11r - f11 receptor, Bcl2a1d - b cell leukemia/lymphoma 2 related protein a1d, Tmem173 - transmembrane protein 173, Bcl2a1b - b cell leukemia/lymphoma 2 related protein a1b, Gbp3 - guanylate binding protein 3, Cst7 - cys…
GO:0030234	enzyme regulator activity	4.38e-05	0.00568	1.89	15493	809	435	43	[Serpinf2 - serine (or cysteine) peptidase inhibitor, clade f, member 2, Rasal3 - ras protein activator like 3, Anxa3 - annexin a3, Arhgap9 - rho gtpase activating protein 9, Rhoh - ras homolog gene family, member h, Bcl2a1d - b cell leukemia/lymphoma 2 related protein a1d, Arhgap4 - rho gtpase activating protein 4, Atp1b2 - atpase, na+/k+ transporting, beta 2 polypeptide, Bst2 - bone marrow stro…
GO:0045309	protein phosphorylated amino acid binding	9.22e-05	0.0116	5.48	15493	52	435	8	[Vav1 - vav 1 oncogene, Ptpn6 - protein tyrosine phosphatase, non-receptor type 6, Plcg2 - phospholipase c, gamma 2, Syk - spleen tyrosine kinase, Fgr - gardner-rasheed feline sarcoma viral (fgr) oncogene homolog, Samsn1 - sam domain, sh3 domain and nuclear localization signals, 1, Sh3bp2 - sh3-domain binding protein 2, Hck - hemopoietic cell kinase]
GO:0004435	phosphatidylinositol phospholipase C activity	0.000108	0.0132	9.89	15493	18	435	5	[Plce1 - phospholipase c, epsilon 1, Plcb2 - phospholipase c, beta 2, Plcg2 - phospholipase c, gamma 2, Ccl5 - chemokine (c-c motif) ligand 5, Plcd4 - phospholipase c, delta 4]
GO:0004629	phospholipase C activity	0.000108	0.0129	9.89	15493	18	435	5	[Plce1 - phospholipase c, epsilon 1, Plcb2 - phospholipase c, beta 2, Plcg2 - phospholipase c, gamma 2, Ccl5 - chemokine (c-c motif) ligand 5, Plcd4 - phospholipase c, delta 4]
GO:0005178	integrin binding	0.00012	0.0139	3.62	15493	118	435	12	[Cd9 - cd9 antigen, Fermt3 - fermitin family homolog 3 (drosophila), Isg15 - isg15 ubiquitin-like modifier, F11r - f11 receptor, Gfap - glial fibrillary acidic protein, Lyn - yamaguchi sarcoma viral (v-yes-1) oncogene homolog, Lcp1 - lymphocyte cytosolic protein 1, Syk - spleen tyrosine kinase, Itgb5 - integrin beta 5, S1pr3 - sphingosine-1-phosphate receptor 3, Gpnmb - glycoprotein (transmembran…
GO:0044877	protein-containing complex binding	0.000132	0.015	1.68	15493	1123	435	53	[F11r - f11 receptor, Abca1 - atp-binding cassette, sub-family a (abc1), member 1, Aif1 - allograft inflammatory factor 1, Ifih1 - interferon induced with helicase c domain 1, Gsn - gelsolin, Capg - capping protein (actin filament), gelsolin-like, H2-Ob - histocompatibility 2, o region beta locus, Cd9 - cd9 antigen, H2-Oa - histocompatibility 2, o region alpha locus, Fcgr1 - fc receptor, igg, hig…
GO:0001848	complement binding	0.000143	0.0158	9.37	15493	19	435	5	[C3ar1 - complement component 3a receptor 1, C4b - complement component 4b (chido blood group), Itgam - integrin alpha m, C5ar1 - complement component 5a receptor 1, Itgb2 - integrin beta 2]
GO:0035586	purinergic receptor activity	0.000143	0.0154	9.37	15493	19	435	5	[P2ry13 - purinergic receptor p2y, g-protein coupled 13, P2ry6 - pyrimidinergic receptor p2y, g-protein coupled, 6, Adora3 - adenosine a3 receptor, Gpr34 - g protein-coupled receptor 34, Niacr1 - niacin receptor 1]
GO:0004896	cytokine receptor activity	0.000197	0.0207	4.39	15493	73	435	9	[Ccr5 - chemokine (c-c motif) receptor 5, Cd44 - cd44 antigen, Csf2rb - colony stimulating factor 2 receptor, beta, low-affinity (granulocyte-macrophage), Csf3r - colony stimulating factor 3 receptor (granulocyte), Cx3cr1 - chemokine (c-x3-c) receptor 1, Il4ra - interleukin 4 receptor, alpha, Il10ra - interleukin 10 receptor, alpha, Il21r - interleukin 21 receptor, Osmr - oncostatin m receptor]
GO:0048018	receptor ligand activity	0.000202	0.0207	2.53	15493	267	435	19	[Il1a - interleukin 1 alpha, Cxcl13 - chemokine (c-x-c motif) ligand 13, Tnfsf8 - tumor necrosis factor (ligand) superfamily, member 8, Lif - leukemia inhibitory factor, Ccl9 - chemokine (c-c motif) ligand 9, Il1rn - interleukin 1 receptor antagonist, Timp1 - tissue inhibitor of metalloproteinase 1, Cntf - ciliary neurotrophic factor, Cxcl10 - chemokine (c-x-c motif) ligand 10, Ccl3 - chemokine (…
GO:0004857	enzyme inhibitor activity	0.000202	0.0202	2.53	15493	267	435	19	[C3 - complement component 3, Serpinf2 - serine (or cysteine) peptidase inhibitor, clade f, member 2, A2m - alpha-2-macroglobulin, Anxa3 - annexin a3, Rhoh - ras homolog gene family, member h, Bcl2a1d - b cell leukemia/lymphoma 2 related protein a1d, Bst2 - bone marrow stromal cell antigen 2, Timp4 - tissue inhibitor of metalloproteinase 4, Cst3 - cystatin c, Cst7 - cystatin f (leukocystatin), Re…
GO:0034186	apolipoprotein A-I binding	0.000211	0.0206	21.37	15493	5	435	3	[Abca1 - atp-binding cassette, sub-family a (abc1), member 1, Lcat - lecithin cholesterol acyltransferase, Trem2 - triggering receptor expressed on myeloid cells 2]
GO:0070891	lipoteichoic acid binding	0.000211	0.0202	21.37	15493	5	435	3	[Tlr2 - toll-like receptor 2, Trem2 - triggering receptor expressed on myeloid cells 2, Cd14 - cd14 antigen]
GO:0051219	phosphoprotein binding	0.00033	0.0309	3.75	15493	95	435	10	[Vav1 - vav 1 oncogene, Cd44 - cd44 antigen, Lyn - yamaguchi sarcoma viral (v-yes-1) oncogene homolog, Ptpn6 - protein tyrosine phosphatase, non-receptor type 6, Plcg2 - phospholipase c, gamma 2, Syk - spleen tyrosine kinase, Fgr - gardner-rasheed feline sarcoma viral (fgr) oncogene homolog, Samsn1 - sam domain, sh3 domain and nuclear localization signals, 1, Sh3bp2 - sh3-domain binding protein 2…
GO:0071723	lipopeptide binding	0.000413	0.0379	17.81	15493	6	435	3	[Tlr1 - toll-like receptor 1, Tlr2 - toll-like receptor 2, Cd14 - cd14 antigen]
GO:0016175	superoxide-generating NADPH oxidase activity	0.000413	0.0371	17.81	15493	6	435	3	[Cyba - cytochrome b-245, alpha polypeptide, Ncf2 - neutrophil cytosolic factor 2, Ncf1 - neutrophil cytosolic factor 1]
GO:0023026	MHC class II protein complex binding	0.000413	0.0364	17.81	15493	6	435	3	[H2-Ob - histocompatibility 2, o region beta locus, H2-Oa - histocompatibility 2, o region alpha locus, H2-DMb1 - histocompatibility 2, class ii, locus mb1]
GO:0001614	purinergic nucleotide receptor activity	0.000491	0.0424	10.18	15493	14	435	4	[P2ry13 - purinergic receptor p2y, g-protein coupled 13, P2ry6 - pyrimidinergic receptor p2y, g-protein coupled, 6, Gpr34 - g protein-coupled receptor 34, Niacr1 - niacin receptor 1]
GO:0016502	nucleotide receptor activity	0.000491	0.0416	10.18	15493	14	435	4	[P2ry13 - purinergic receptor p2y, g-protein coupled 13, P2ry6 - pyrimidinergic receptor p2y, g-protein coupled, 6, Gpr34 - g protein-coupled receptor 34, Niacr1 - niacin receptor 1]
GO:0042608	T cell receptor binding	0.000491	0.0408	10.18	15493	14	435	4	[H2-D1 - histocompatibility 2, d region locus 1, H2-Q4 - histocompatibility 2, q region locus 4, Dock2 - dedicator of cyto-kinesis 2, H2-K1 - histocompatibility 2, k1, k region]
GO:0017124	SH3 domain binding	0.000645	0.0527	3.21	15493	122	435	11	[Lyn - yamaguchi sarcoma viral (v-yes-1) oncogene homolog, Was - wiskott-aldrich syndrome homolog (human), Abi3 - abi gene family, member 3, Inpp5d - inositol polyphosphate-5-phosphatase d, Ptpn6 - protein tyrosine phosphatase, non-receptor type 6, Afap1l2 - actin filament associated protein 1-like 2, Cyba - cytochrome b-245, alpha polypeptide, Hcls1 - hematopoietic cell specific lyn substrate 1,…
GO:0001540	amyloid-beta binding	0.000662	0.0531	4.7	15493	53	435	7	[Fcgr2b - fc receptor, igg, low affinity iib, Clu - clusterin, Gsap - gamma-secretase activating protein, Tlr2 - toll-like receptor 2, Trem2 - triggering receptor expressed on myeloid cells 2, Cst3 - cystatin c, Itgb2 - integrin beta 2]
GO:0016176	superoxide-generating NADPH oxidase activator activity	0.000707	0.0557	15.26	15493	7	435	3	[Ncf4 - neutrophil cytosolic factor 4, Ncf2 - neutrophil cytosolic factor 2, Ncf1 - neutrophil cytosolic factor 1]
GO:0050786	RAGE receptor binding	0.000707	0.0547	15.26	15493	7	435	3	[S100a13 - s100 calcium binding protein a13, S100a4 - s100 calcium binding protein a4, S100b - s100 protein, beta polypeptide, neural]
GO:0023023	MHC protein complex binding	0.000707	0.0538	15.26	15493	7	435	3	[H2-Ob - histocompatibility 2, o region beta locus, H2-Oa - histocompatibility 2, o region alpha locus, H2-DMb1 - histocompatibility 2, class ii, locus mb1]
GO:0031730	CCR5 chemokine receptor binding	0.000707	0.0528	15.26	15493	7	435	3	[Ccl4 - chemokine (c-c motif) ligand 4, Stat3 - signal transducer and activator of transcription 3, Ccl5 - chemokine (c-c motif) ligand 5]
GO:0030545	receptor regulator activity	0.000757	0.0556	2.28	15493	297	435	19	[Il1a - interleukin 1 alpha, Cxcl13 - chemokine (c-x-c motif) ligand 13, Tnfsf8 - tumor necrosis factor (ligand) superfamily, member 8, Lif - leukemia inhibitory factor, Ccl9 - chemokine (c-c motif) ligand 9, Il1rn - interleukin 1 receptor antagonist, Timp1 - tissue inhibitor of metalloproteinase 1, Cntf - ciliary neurotrophic factor, Cxcl10 - chemokine (c-x-c motif) ligand 10, Ccl3 - chemokine (…
GO:0004051	arachidonate 5-lipoxygenase activity	0.000787	0.0568	35.62	15493	2	435	2	[Alox5ap - arachidonate 5-lipoxygenase activating protein, Alox5 - arachidonate 5-lipoxygenase]
GO:0016155	formyltetrahydrofolate dehydrogenase activity	0.000787	0.0559	35.62	15493	2	435	2	[Aldh1l1 - aldehyde dehydrogenase 1 family, member l1, Aldh1l2 - aldehyde dehydrogenase 1 family, member l2]
GO:0042497	triacyl lipopeptide binding	0.000787	0.055	35.62	15493	2	435	2	[Tlr1 - toll-like receptor 1, Tlr2 - toll-like receptor 2]
GO:0019767	IgE receptor activity	0.000787	0.0542	35.62	15493	2	435	2	[Fcer1g - fc receptor, ige, high affinity i, gamma polypeptide, Fcgr4 - fc receptor, igg, low affinity iv]
GO:0070566	adenylyltransferase activity	0.000826	0.056	6.6	15493	27	435	5	[Oasl2 - 2'-5' oligoadenylate synthetase-like 2, Oas1g - 2'-5' oligoadenylate synthetase 1g, Oas1a - 2'-5' oligoadenylate synthetase 1a, Fam46c - family with sequence similarity 46, member c, Oas2 - 2'-5' oligoadenylate synthetase 2]
GO:0004869	cysteine-type endopeptidase inhibitor activity	0.000925	0.0618	5.21	15493	41	435	6	[Naip2 - nlr family, apoptosis inhibitory protein 2, Naip5 - nlr family, apoptosis inhibitory protein 5, Naip6 - nlr family, apoptosis inhibitory protein 6, Bcl2a1d - b cell leukemia/lymphoma 2 related protein a1d, Cst3 - cystatin c, Cst7 - cystatin f (leukocystatin)]
GO:0038024	cargo receptor activity	0.000986	0.0649	3.9	15493	73	435	8	[Olr1 - oxidized low density lipoprotein (lectin-like) receptor 1, Itgam - integrin alpha m, Abca1 - atp-binding cassette, sub-family a (abc1), member 1, Cd5l - cd5 antigen-like, Cxcl16 - chemokine (c-x-c motif) ligand 16, Lgals3bp - lectin, galactoside-binding, soluble, 3 binding protein, Endou - endonuclease, polyu-specific, Itgb2 - integrin beta 2]

## Sheet: GOCOMPONENT
GO Term	Description	P-value	FDR q-value	Enrichment	N	B	n	b	Genes
GO:0005615	extracellular space	9.01e-23	1.75e-19	3.26	15493	929	435	85	[H2-T24 - histocompatibility 2, t region locus 24, Man2b1 - mannosidase 2, alpha b1, Gsn - gelsolin, Capg - capping protein (actin filament), gelsolin-like, Timp4 - tissue inhibitor of metalloproteinase 4, Il1a - interleukin 1 alpha, Gpld1 - glycosylphosphatidylinositol specific phospholipase d1, Entpd1 - ectonucleoside triphosphate diphosphohydrolase 1, Lif - leukemia inhibitory factor, Serpina3…
GO:0044421	extracellular region part	5.68e-22	5.51e-19	2.87	15493	1204	435	97	[H2-T24 - histocompatibility 2, t region locus 24, Man2b1 - mannosidase 2, alpha b1, Gsn - gelsolin, Capg - capping protein (actin filament), gelsolin-like, Timp4 - tissue inhibitor of metalloproteinase 4, H2-Q4 - histocompatibility 2, q region locus 4, Plxdc2 - plexin domain containing 2, Axl - axl receptor tyrosine kinase, Cxcl16 - chemokine (c-x-c motif) ligand 16, Gcnt1 - glucosaminyl (n-acet…
GO:0009897	external side of plasma membrane	6.42e-17	4.15e-14	5.17	15493	262	435	38	[H2-T24 - histocompatibility 2, t region locus 24, Cd48 - cd48 antigen, Abca1 - atp-binding cassette, sub-family a (abc1), member 1, Anxa5 - annexin a5, Emr1 - egf-like module containing, mucin-like, hormone receptor-like sequence 1, Cd44 - cd44 antigen, Osmr - oncostatin m receptor, Lag3 - lymphocyte-activation gene 3, Cd9 - cd9 antigen, Cd86 - cd86 antigen, Pdcd1 - programmed cell death 1, Fcgr…
GO:0098552	side of membrane	1.26e-16	6.1e-14	4.57	15493	327	435	42	[Rasal3 - ras protein activator like 3, H2-T24 - histocompatibility 2, t region locus 24, Cd48 - cd48 antigen, Abca1 - atp-binding cassette, sub-family a (abc1), member 1, Anxa5 - annexin a5, Emr1 - egf-like module containing, mucin-like, hormone receptor-like sequence 1, Cd44 - cd44 antigen, Osmr - oncostatin m receptor, Lag3 - lymphocyte-activation gene 3, Cd9 - cd9 antigen, Cd86 - cd86 antigen…
GO:0005886	plasma membrane	1.7e-16	6.61e-14	1.79	15493	3337	435	168	[Apbb1ip - amyloid beta (a4) precursor protein-binding, family b, member 1 interacting protein, H2-T24 - histocompatibility 2, t region locus 24, Abca1 - atp-binding cassette, sub-family a (abc1), member 1, Gsn - gelsolin, Ddx58 - dead (asp-glu-ala-asp) box polypeptide 58, Pik3cg - phosphoinositide-3-kinase, catalytic, gamma polypeptide, Slc7a7 - solute carrier family 7 (cationic amino acid trans…
GO:0005576	extracellular region	1.95e-15	6.3e-13	2.65	15493	1035	435	77	[Gsn - gelsolin, Il1a - interleukin 1 alpha, Timp4 - tissue inhibitor of metalloproteinase 4, Gpld1 - glycosylphosphatidylinositol specific phospholipase d1, Endou - endonuclease, polyu-specific, Lif - leukemia inhibitory factor, Cd9 - cd9 antigen, Serpina3n - serine (or cysteine) peptidase inhibitor, clade a, member 3n, Timp1 - tissue inhibitor of metalloproteinase 1, Npc2 - niemann pick type c2…
GO:0016020	membrane	4.08e-14	1.13e-11	1.43	15493	6416	435	257	[Apbb1ip - amyloid beta (a4) precursor protein-binding, family b, member 1 interacting protein, H2-T24 - histocompatibility 2, t region locus 24, Man2b1 - mannosidase 2, alpha b1, Abca1 - atp-binding cassette, sub-family a (abc1), member 1, Ptgs1 - prostaglandin-endoperoxide synthase 1, Gsn - gelsolin, Unc93b1 - unc-93 homolog b1 (c. elegans), Fcgr1 - fc receptor, igg, high affinity i, H2-Q4 - hi…
GO:0009986	cell surface	6.31e-14	1.53e-11	3.23	15493	573	435	52	[Cd53 - cd53 antigen, Abca1 - atp-binding cassette, sub-family a (abc1), member 1, Cd44 - cd44 antigen, Il1a - interleukin 1 alpha, Entpd2 - ectonucleoside triphosphate diphosphohydrolase 2, Entpd1 - ectonucleoside triphosphate diphosphohydrolase 1, Cd9 - cd9 antigen, Cd86 - cd86 antigen, Fcer1g - fc receptor, ige, high affinity i, gamma polypeptide, H2-Q4 - histocompatibility 2, q region locus 4…
GO:0044459	plasma membrane part	6.4e-13	1.38e-10	1.93	15493	2145	435	116	[Apbb1ip - amyloid beta (a4) precursor protein-binding, family b, member 1 interacting protein, H2-T24 - histocompatibility 2, t region locus 24, Abca1 - atp-binding cassette, sub-family a (abc1), member 1, Ddx58 - dead (asp-glu-ala-asp) box polypeptide 58, H2-Ob - histocompatibility 2, o region beta locus, H2-Oa - histocompatibility 2, o region alpha locus, Fcgr1 - fc receptor, igg, high affinit…
GO:0044425	membrane part	1.74e-11	3.36e-09	1.47	15493	4953	435	205	[Rasal3 - ras protein activator like 3, H2-T24 - histocompatibility 2, t region locus 24, Apbb1ip - amyloid beta (a4) precursor protein-binding, family b, member 1 interacting protein, Abca1 - atp-binding cassette, sub-family a (abc1), member 1, Unc93b1 - unc-93 homolog b1 (c. elegans), H2-Ob - histocompatibility 2, o region beta locus, H2-Oa - histocompatibility 2, o region alpha locus, Fcgr1 - …
GO:0000323	lytic vacuole	2.17e-11	3.82e-09	3.55	15493	371	435	37	[Laptm5 - lysosomal-associated protein transmembrane 5, Tcirg1 - t cell, immune regulator 1, atpase, h+ transporting, lysosomal v0 protein a3, Man2b1 - mannosidase 2, alpha b1, Dnase2a - deoxyribonuclease ii alpha, Ctsc - cathepsin c, Siglec5 - sialic acid binding ig-like lectin 5, Cst3 - cystatin c, Unc93b1 - unc-93 homolog b1 (c. elegans), Cst7 - cystatin f (leukocystatin), Ifi30 - interferon g…
GO:0005764	lysosome	2.17e-11	3.5e-09	3.55	15493	371	435	37	[Laptm5 - lysosomal-associated protein transmembrane 5, Tcirg1 - t cell, immune regulator 1, atpase, h+ transporting, lysosomal v0 protein a3, Man2b1 - mannosidase 2, alpha b1, Dnase2a - deoxyribonuclease ii alpha, Ctsc - cathepsin c, Siglec5 - sialic acid binding ig-like lectin 5, Cst3 - cystatin c, Unc93b1 - unc-93 homolog b1 (c. elegans), Cst7 - cystatin f (leukocystatin), Neu4 - sialidase 4, …
GO:0005773	vacuole	2.34e-10	3.49e-08	3.21	15493	422	435	38	[Tcirg1 - t cell, immune regulator 1, atpase, h+ transporting, lysosomal v0 protein a3, Laptm5 - lysosomal-associated protein transmembrane 5, Man2b1 - mannosidase 2, alpha b1, Dnase2a - deoxyribonuclease ii alpha, Tmem173 - transmembrane protein 173, Ctsc - cathepsin c, Siglec5 - sialic acid binding ig-like lectin 5, Cst3 - cystatin c, Unc93b1 - unc-93 homolog b1 (c. elegans), Cst7 - cystatin f …
GO:0045335	phagocytic vesicle	5.89e-10	8.15e-08	7.12	15493	80	435	16	[Tcirg1 - t cell, immune regulator 1, atpase, h+ transporting, lysosomal v0 protein a3, Vim - vimentin, Abca1 - atp-binding cassette, sub-family a (abc1), member 1, Rab31 - rab31, member ras oncogene family, Gsn - gelsolin, Tlr1 - toll-like receptor 1, Capg - capping protein (actin filament), gelsolin-like, Unc93b1 - unc-93 homolog b1 (c. elegans), Rab32 - rab32, member ras oncogene family, Tlr9 …
GO:0031224	intrinsic component of membrane	2.51e-08	3.24e-06	1.48	15493	3787	435	157	[Hsd3b7 - hydroxy-delta-5-steroid dehydrogenase, 3 beta- and steroid delta-isomerase 7, Abca1 - atp-binding cassette, sub-family a (abc1), member 1, Unc93b1 - unc-93 homolog b1 (c. elegans), Slamf9 - slam family member 9, Slc7a7 - solute carrier family 7 (cationic amino acid transporter, y+ system), member 7, Rtp4 - receptor transporter protein 4, Fcgr1 - fc receptor, igg, high affinity i, Fcer1g…
GO:0016021	integral component of membrane	3.91e-08	4.74e-06	1.48	15493	3654	435	152	[Hsd3b7 - hydroxy-delta-5-steroid dehydrogenase, 3 beta- and steroid delta-isomerase 7, Abca1 - atp-binding cassette, sub-family a (abc1), member 1, Unc93b1 - unc-93 homolog b1 (c. elegans), Slamf9 - slam family member 9, Slc7a7 - solute carrier family 7 (cationic amino acid transporter, y+ system), member 7, Rtp4 - receptor transporter protein 4, Fcgr1 - fc receptor, igg, high affinity i, Fcer1g…
GO:0045121	membrane raft	2.33e-07	2.66e-05	3	15493	332	435	28	[Cd48 - cd48 antigen, Abca1 - atp-binding cassette, sub-family a (abc1), member 1, Tlr1 - toll-like receptor 1, Hck - hemopoietic cell kinase, Fcgr1 - fc receptor, igg, high affinity i, Mlc1 - megalencephalic leukoencephalopathy with subcortical cysts 1 homolog (human), Fcer1g - fc receptor, ige, high affinity i, gamma polypeptide, Ctsd - cathepsin d, Pdpn - podoplanin, H2-D1 - histocompatibility…
GO:0098857	membrane microdomain	2.48e-07	2.67e-05	2.99	15493	333	435	28	[Cd48 - cd48 antigen, Abca1 - atp-binding cassette, sub-family a (abc1), member 1, Tlr1 - toll-like receptor 1, Hck - hemopoietic cell kinase, Fcgr1 - fc receptor, igg, high affinity i, Mlc1 - megalencephalic leukoencephalopathy with subcortical cysts 1 homolog (human), Fcer1g - fc receptor, ige, high affinity i, gamma polypeptide, Ctsd - cathepsin d, Pdpn - podoplanin, H2-D1 - histocompatibility…
GO:0098589	membrane region	4.27e-07	4.36e-05	2.92	15493	342	435	28	[Cd48 - cd48 antigen, Abca1 - atp-binding cassette, sub-family a (abc1), member 1, Tlr1 - toll-like receptor 1, Hck - hemopoietic cell kinase, Fcgr1 - fc receptor, igg, high affinity i, Mlc1 - megalencephalic leukoencephalopathy with subcortical cysts 1 homolog (human), Fcer1g - fc receptor, ige, high affinity i, gamma polypeptide, Ctsd - cathepsin d, Pdpn - podoplanin, H2-D1 - histocompatibility…
GO:0042611	MHC protein complex	1.08e-06	0.000105	11.87	15493	21	435	7	[H2-Ob - histocompatibility 2, o region beta locus, H2-Oa - histocompatibility 2, o region alpha locus, H2-D1 - histocompatibility 2, d region locus 1, H2-Q4 - histocompatibility 2, q region locus 4, B2m - beta-2 microglobulin, H2-K1 - histocompatibility 2, k1, k region, H2-DMb1 - histocompatibility 2, class ii, locus mb1]
GO:0030139	endocytic vesicle	1.81e-06	0.000167	4.1	15493	139	435	16	[Tcirg1 - t cell, immune regulator 1, atpase, h+ transporting, lysosomal v0 protein a3, Vim - vimentin, Abca1 - atp-binding cassette, sub-family a (abc1), member 1, Rab31 - rab31, member ras oncogene family, Gsn - gelsolin, Capg - capping protein (actin filament), gelsolin-like, Tlr1 - toll-like receptor 1, Unc93b1 - unc-93 homolog b1 (c. elegans), Rab32 - rab32, member ras oncogene family, Tlr9 …
GO:0031982	vesicle	2.86e-06	0.000252	1.69	15493	1599	435	76	[F11r - f11 receptor, Abca1 - atp-binding cassette, sub-family a (abc1), member 1, Clic1 - chloride intracellular channel 1, Gsn - gelsolin, Capg - capping protein (actin filament), gelsolin-like, Tlr1 - toll-like receptor 1, Unc93b1 - unc-93 homolog b1 (c. elegans), Entpd1 - ectonucleoside triphosphate diphosphohydrolase 1, Cd9 - cd9 antigen, Cd86 - cd86 antigen, Aqp4 - aquaporin 4, Cd68 - cd68 …
GO:0031012	extracellular matrix	6.19e-06	0.000522	2.54	15493	392	435	28	[Serpinf2 - serine (or cysteine) peptidase inhibitor, clade f, member 2, Anxa3 - annexin a3, Anxa5 - annexin a5, Ctsc - cathepsin c, Cst3 - cystatin c, Timp4 - tissue inhibitor of metalloproteinase 4, Plod1 - procollagen-lysine, 2-oxoglutarate 5-dioxygenase 1, Entpd2 - ectonucleoside triphosphate diphosphohydrolase 2, Gpld1 - glycosylphosphatidylinositol specific phospholipase d1, Cd180 - cd180 a…
GO:0031410	cytoplasmic vesicle	7.62e-06	0.000616	1.68	15493	1501	435	71	[Abca1 - atp-binding cassette, sub-family a (abc1), member 1, F11r - f11 receptor, Gsn - gelsolin, Tlr1 - toll-like receptor 1, Capg - capping protein (actin filament), gelsolin-like, Unc93b1 - unc-93 homolog b1 (c. elegans), Entpd1 - ectonucleoside triphosphate diphosphohydrolase 1, Aqp4 - aquaporin 4, Cd68 - cd68 antigen, Pdpn - podoplanin, Gpnmb - glycoprotein (transmembrane) nmb, Cd63 - cd63 …
GO:0097708	intracellular vesicle	8.16e-06	0.000633	1.68	15493	1504	435	71	[Abca1 - atp-binding cassette, sub-family a (abc1), member 1, F11r - f11 receptor, Gsn - gelsolin, Tlr1 - toll-like receptor 1, Capg - capping protein (actin filament), gelsolin-like, Unc93b1 - unc-93 homolog b1 (c. elegans), Entpd1 - ectonucleoside triphosphate diphosphohydrolase 1, Aqp4 - aquaporin 4, Cd68 - cd68 antigen, Pdpn - podoplanin, Gpnmb - glycoprotein (transmembrane) nmb, Cd63 - cd63 …
GO:0062023	collagen-containing extracellular matrix	1.52e-05	0.00113	2.71	15493	302	435	23	[Serpinf2 - serine (or cysteine) peptidase inhibitor, clade f, member 2, Anxa3 - annexin a3, Lgals1 - lectin, galactose binding, soluble 1, Anxa5 - annexin a5, Lgals9 - lectin, galactose binding, soluble 9, Ctsc - cathepsin c, S100a13 - s100 calcium binding protein a13, Cst3 - cystatin c, S100a3 - s100 calcium binding protein a3, Plod1 - procollagen-lysine, 2-oxoglutarate 5-dioxygenase 1, Cela1 -…
GO:0043235	receptor complex	2.15e-05	0.00154	2.53	15493	352	435	25	[Apbb1ip - amyloid beta (a4) precursor protein-binding, family b, member 1 interacting protein, Cd44 - cd44 antigen, Ptpn6 - protein tyrosine phosphatase, non-receptor type 6, Tlr1 - toll-like receptor 1, Osmr - oncostatin m receptor, Csf1r - colony stimulating factor 1 receptor, Csf3r - colony stimulating factor 3 receptor (granulocyte), Axl - axl receptor tyrosine kinase, Itgax - integrin alpha…
GO:0043020	NADPH oxidase complex	3.92e-05	0.00272	17.81	15493	8	435	4	[Ncf4 - neutrophil cytosolic factor 4, Cyba - cytochrome b-245, alpha polypeptide, Ncf2 - neutrophil cytosolic factor 2, Ncf1 - neutrophil cytosolic factor 1]
GO:0030670	phagocytic vesicle membrane	0.000113	0.00752	14.25	15493	10	435	4	[Tcirg1 - t cell, immune regulator 1, atpase, h+ transporting, lysosomal v0 protein a3, Anxa3 - annexin a3, Rab31 - rab31, member ras oncogene family, Slc11a1 - solute carrier family 11 (proton-coupled divalent metal ion transporters), member 1]
GO:0042612	MHC class I protein complex	0.000113	0.00727	14.25	15493	10	435	4	[H2-D1 - histocompatibility 2, d region locus 1, H2-Q4 - histocompatibility 2, q region locus 4, B2m - beta-2 microglobulin, H2-K1 - histocompatibility 2, k1, k region]
GO:0032009	early phagosome	0.000173	0.0108	12.95	15493	11	435	4	[Tlr7 - toll-like receptor 7, Syk - spleen tyrosine kinase, Unc93b1 - unc-93 homolog b1 (c. elegans), Tlr9 - toll-like receptor 9]
GO:0001891	phagocytic cup	0.000239	0.0145	8.48	15493	21	435	5	[Aif1 - allograft inflammatory factor 1, Rab31 - rab31, member ras oncogene family, Ticam2 - toll-like receptor adaptor molecule 2, Lcp1 - lymphocyte cytosolic protein 1, Tnf - tumor necrosis factor]
GO:0005925	focal adhesion	0.000259	0.0152	3.15	15493	147	435	13	[Ptprc - protein tyrosine phosphatase, receptor type, c, Gsn - gelsolin, Cyba - cytochrome b-245, alpha polypeptide, Asap3 - arfgap with sh3 domain, ankyrin repeat and ph domain 3, Lcp1 - lymphocyte cytosolic protein 1, Itgb5 - integrin beta 5, Fblim1 - filamin binding lim protein 1, Hck - hemopoietic cell kinase, Itgb2 - integrin beta 2, Msn - moesin, Fam107a - family with sequence similarity 10…
GO:0098797	plasma membrane protein complex	0.000352	0.0201	2.05	15493	469	435	27	[Apbb1ip - amyloid beta (a4) precursor protein-binding, family b, member 1 interacting protein, Atp1b2 - atpase, na+/k+ transporting, beta 2 polypeptide, Ptpn6 - protein tyrosine phosphatase, non-receptor type 6, Tlr1 - toll-like receptor 1, Osmr - oncostatin m receptor, H2-Ob - histocompatibility 2, o region beta locus, H2-Oa - histocompatibility 2, o region alpha locus, H2-Q4 - histocompatibili…
GO:0030666	endocytic vesicle membrane	0.000358	0.0198	10.96	15493	13	435	4	[Tcirg1 - t cell, immune regulator 1, atpase, h+ transporting, lysosomal v0 protein a3, Anxa3 - annexin a3, Rab31 - rab31, member ras oncogene family, Slc11a1 - solute carrier family 11 (proton-coupled divalent metal ion transporters), member 1]
GO:0042824	MHC class I peptide loading complex	0.000358	0.0193	10.96	15493	13	435	4	[H2-D1 - histocompatibility 2, d region locus 1, H2-Q4 - histocompatibility 2, q region locus 4, B2m - beta-2 microglobulin, H2-K1 - histocompatibility 2, k1, k region]
GO:0005924	cell-substrate adherens junction	0.000359	0.0188	3.05	15493	152	435	13	[Ptprc - protein tyrosine phosphatase, receptor type, c, Gsn - gelsolin, Cyba - cytochrome b-245, alpha polypeptide, Asap3 - arfgap with sh3 domain, ankyrin repeat and ph domain 3, Lcp1 - lymphocyte cytosolic protein 1, Itgb5 - integrin beta 5, Fblim1 - filamin binding lim protein 1, Hck - hemopoietic cell kinase, Itgb2 - integrin beta 2, Msn - moesin, Fam107a - family with sequence similarity 10…
GO:0030055	cell-substrate junction	0.000553	0.0282	2.91	15493	159	435	13	[Ptprc - protein tyrosine phosphatase, receptor type, c, Gsn - gelsolin, Cyba - cytochrome b-245, alpha polypeptide, Asap3 - arfgap with sh3 domain, ankyrin repeat and ph domain 3, Lcp1 - lymphocyte cytosolic protein 1, Itgb5 - integrin beta 5, Fblim1 - filamin binding lim protein 1, Hck - hemopoietic cell kinase, Itgb2 - integrin beta 2, Msn - moesin, Fam107a - family with sequence similarity 10…
GO:0061702	inflammasome complex	0.000654	0.0325	9.5	15493	15	435	4	[Naip2 - nlr family, apoptosis inhibitory protein 2, Naip5 - nlr family, apoptosis inhibitory protein 5, Pycard - pyd and card domain containing, Naip6 - nlr family, apoptosis inhibitory protein 6]
GO:0098802	plasma membrane receptor complex	0.000661	0.032	2.86	15493	162	435	13	[Itgax - integrin alpha x, Apbb1ip - amyloid beta (a4) precursor protein-binding, family b, member 1 interacting protein, Itgam - integrin alpha m, Ptpn6 - protein tyrosine phosphatase, non-receptor type 6, Ticam2 - toll-like receptor adaptor molecule 2, Tlr1 - toll-like receptor 1, B2m - beta-2 microglobulin, Itgb5 - integrin beta 5, Osmr - oncostatin m receptor, Itgb2 - integrin beta 2, Lyn - y…
GO:0072557	IPAF inflammasome complex	0.000707	0.0334	15.26	15493	7	435	3	[Naip2 - nlr family, apoptosis inhibitory protein 2, Naip5 - nlr family, apoptosis inhibitory protein 5, Naip6 - nlr family, apoptosis inhibitory protein 6]
GO:0034688	integrin alphaM-beta2 complex	0.000787	0.0363	35.62	15493	2	435	2	[Itgam - integrin alpha m, Itgb2 - integrin beta 2]
GO:1990682	CSF1-CSF1R complex	0.000787	0.0355	35.62	15493	2	435	2	[Csf1r - colony stimulating factor 1 receptor, Csf1 - colony stimulating factor 1 (macrophage)]
GO:0035354	Toll-like receptor 1-Toll-like receptor 2 protein complex	0.000787	0.0347	35.62	15493	2	435	2	[Tlr1 - toll-like receptor 1, Tlr2 - toll-like receptor 2]
GO:0031904	endosome lumen	0.000787	0.0339	35.62	15493	2	435	2	[Pdlim4 - pdz and lim domain 4, Cd63 - cd63 antigen]
