# Supplementary material for: Genome-wide transcriptomics identifies an early preclinical signature of prion infection
Source: PLoS Pathog. 2020 Jun 29;16(6):e1008653. doi: 10.1371/journal.ppat.1008653 (PMC7360066; doi:10.1371/journal.ppat.1008653)
Supplement: S6 Table — Gene Ontology analysis of terms related to biological processes, molecular function and cellular localization. 1,081 genes (1,061 of which were in the database) were downregulated at the terminal stage and were assessed for GO term enrichment compared to 16,127 expressed genes (15,493 of which were in the database). (XLSX) [file ppat.1008653.s016.xlsx]

## Sheet: GOPROCESS
GO Term	Description	P-value	FDR q-value	Enrichment	N	B	n	b	Genes
GO:0007610	behavior	5.63e-33	8.54e-29	3.18	15493	583	1061	127	[Arc - activity regulated cytoskeletal-associated protein, Ntf3 - neurotrophin 3, Ar - androgen receptor, Oxr1 - oxidation resistance 1, Ntsr1 - neurotensin receptor 1, Abcc8 - atp-binding cassette, sub-family c (cftr/mrp), member 8, Adcy1 - adenylate cyclase 1, Sez6l2 - seizure related 6 homolog like 2, Slc12a5 - solute carrier family 12, member 5, Camk4 - calcium/calmodulin-dependent protein ki…
GO:0050804	modulation of chemical synaptic transmission	1.21e-28	9.15e-25	3.17	15493	512	1061	111	[Arc - activity regulated cytoskeletal-associated protein, Ntf3 - neurotrophin 3, Dlgap2 - discs, large (drosophila) homolog-associated protein 2, Ntsr1 - neurotensin receptor 1, Adcy1 - adenylate cyclase 1, Celf4 - cugbp, elav-like family member 4, Prkcb - protein kinase c, beta, N28178 - expressed sequence n28178, Stx1a - syntaxin 1a (brain), Htr1b - 5-hydroxytryptamine (serotonin) receptor 1b,…
GO:0099177	regulation of trans-synaptic signaling	1.44e-28	7.29e-25	3.16	15493	513	1061	111	[Arc - activity regulated cytoskeletal-associated protein, Ntf3 - neurotrophin 3, Dlgap2 - discs, large (drosophila) homolog-associated protein 2, Ntsr1 - neurotensin receptor 1, Adcy1 - adenylate cyclase 1, Celf4 - cugbp, elav-like family member 4, Prkcb - protein kinase c, beta, N28178 - expressed sequence n28178, Stx1a - syntaxin 1a (brain), Htr1b - 5-hydroxytryptamine (serotonin) receptor 1b,…
GO:0099536	synaptic signaling	1.37e-24	5.19e-21	4.21	15493	229	1061	66	[Ntf3 - neurotrophin 3, Shisa6 - shisa homolog 6 (xenopus laevis), Dlgap2 - discs, large (drosophila) homolog-associated protein 2, Crhbp - corticotropin releasing hormone binding protein, Syt10 - synaptotagmin x, Slc17a6 - solute carrier family 17 (sodium-dependent inorganic phosphate cotransporter), member 6, Hrh3 - histamine receptor h3, Camk4 - calcium/calmodulin-dependent protein kinase iv, …
GO:0099537	trans-synaptic signaling	1.37e-24	4.15e-21	4.21	15493	229	1061	66	[Ntf3 - neurotrophin 3, Shisa6 - shisa homolog 6 (xenopus laevis), Dlgap2 - discs, large (drosophila) homolog-associated protein 2, Crhbp - corticotropin releasing hormone binding protein, Syt10 - synaptotagmin x, Slc17a6 - solute carrier family 17 (sodium-dependent inorganic phosphate cotransporter), member 6, Hrh3 - histamine receptor h3, Camk4 - calcium/calmodulin-dependent protein kinase iv, …
GO:0032501	multicellular organismal process	6.45e-24	1.63e-20	1.67	15493	2844	1061	325	[Robo1 - roundabout homolog 1 (drosophila), Ntf3 - neurotrophin 3, Man2a1 - mannosidase 2, alpha 1, Oxr1 - oxidation resistance 1, Syt10 - synaptotagmin x, Ntsr1 - neurotensin receptor 1, Abcc8 - atp-binding cassette, sub-family c (cftr/mrp), member 8, Adcy1 - adenylate cyclase 1, Cdhr1 - cadherin-related family member 1, Slc12a5 - solute carrier family 12, member 5, Camk4 - calcium/calmodulin-de…
GO:0023052	signaling	7.91e-24	1.71e-20	3.38	15493	363	1061	84	[Ntf3 - neurotrophin 3, Shisa6 - shisa homolog 6 (xenopus laevis), Dlgap2 - discs, large (drosophila) homolog-associated protein 2, Crhbp - corticotropin releasing hormone binding protein, Syt10 - synaptotagmin x, Slc17a6 - solute carrier family 17 (sodium-dependent inorganic phosphate cotransporter), member 6, Hrh3 - histamine receptor h3, Slc12a5 - solute carrier family 12, member 5, Camk4 - ca…
GO:0003008	system process	1.55e-23	2.93e-20	2.23	15493	1066	1061	163	[Arc - activity regulated cytoskeletal-associated protein, Ntf3 - neurotrophin 3, Ar - androgen receptor, Syt10 - synaptotagmin x, Ntsr1 - neurotensin receptor 1, Abcc8 - atp-binding cassette, sub-family c (cftr/mrp), member 8, Adcy1 - adenylate cyclase 1, Camk4 - calcium/calmodulin-dependent protein kinase iv, Slc12a5 - solute carrier family 12, member 5, Atp2b4 - atpase, ca++ transporting, plas…
GO:0050877	nervous system process	3.49e-23	5.88e-20	2.53	15493	732	1061	127	[Arc - activity regulated cytoskeletal-associated protein, Ntf3 - neurotrophin 3, Syt10 - synaptotagmin x, Ntsr1 - neurotensin receptor 1, Abcc8 - atp-binding cassette, sub-family c (cftr/mrp), member 8, Adcy1 - adenylate cyclase 1, Slc12a5 - solute carrier family 12, member 5, Camk4 - calcium/calmodulin-dependent protein kinase iv, Cntnap2 - contactin associated protein-like 2, Fzd2 - frizzled h…
GO:0007267	cell-cell signaling	6.72e-23	1.02e-19	3.57	15493	307	1061	75	[Ntf3 - neurotrophin 3, Shisa6 - shisa homolog 6 (xenopus laevis), Dlgap2 - discs, large (drosophila) homolog-associated protein 2, Crhbp - corticotropin releasing hormone binding protein, Syt10 - synaptotagmin x, Slc17a6 - solute carrier family 17 (sodium-dependent inorganic phosphate cotransporter), member 6, Hrh3 - histamine receptor h3, Camk4 - calcium/calmodulin-dependent protein kinase iv, …
GO:0007611	learning or memory	2.42e-22	3.33e-19	3.73	15493	270	1061	69	[Shank2 - sh3/ankyrin domain gene 2, Arc - activity regulated cytoskeletal-associated protein, Ntf3 - neurotrophin 3, Crhr1 - corticotropin releasing hormone receptor 1, Ntsr1 - neurotensin receptor 1, Hrh3 - histamine receptor h3, Abcc8 - atp-binding cassette, sub-family c (cftr/mrp), member 8, Adcy1 - adenylate cyclase 1, Camk4 - calcium/calmodulin-dependent protein kinase iv, Slc12a5 - solute …
GO:0098916	anterograde trans-synaptic signaling	1.02e-21	1.29e-18	4.14	15493	208	1061	59	[Ntf3 - neurotrophin 3, Shisa6 - shisa homolog 6 (xenopus laevis), Dlgap2 - discs, large (drosophila) homolog-associated protein 2, Crhbp - corticotropin releasing hormone binding protein, Syt10 - synaptotagmin x, Slc17a6 - solute carrier family 17 (sodium-dependent inorganic phosphate cotransporter), member 6, Hrh3 - histamine receptor h3, Camk4 - calcium/calmodulin-dependent protein kinase iv, …
GO:0007268	chemical synaptic transmission	1.02e-21	1.19e-18	4.14	15493	208	1061	59	[Ntf3 - neurotrophin 3, Shisa6 - shisa homolog 6 (xenopus laevis), Dlgap2 - discs, large (drosophila) homolog-associated protein 2, Crhbp - corticotropin releasing hormone binding protein, Syt10 - synaptotagmin x, Slc17a6 - solute carrier family 17 (sodium-dependent inorganic phosphate cotransporter), member 6, Hrh3 - histamine receptor h3, Camk4 - calcium/calmodulin-dependent protein kinase iv, …
GO:0007612	learning	7.07e-21	7.65e-18	4.62	15493	158	1061	50	[Shank2 - sh3/ankyrin domain gene 2, Crhr1 - corticotropin releasing hormone receptor 1, Ntsr1 - neurotensin receptor 1, Abcc8 - atp-binding cassette, sub-family c (cftr/mrp), member 8, Hrh3 - histamine receptor h3, Slc12a5 - solute carrier family 12, member 5, Cntnap2 - contactin associated protein-like 2, Atp1a3 - atpase, na+/k+ transporting, alpha 3 polypeptide, Adcy3 - adenylate cyclase 3, Nr…
GO:0050890	cognition	8.52e-21	8.61e-18	3.44	15493	301	1061	71	[Shank2 - sh3/ankyrin domain gene 2, Arc - activity regulated cytoskeletal-associated protein, Ntf3 - neurotrophin 3, Crhr1 - corticotropin releasing hormone receptor 1, Ntsr1 - neurotensin receptor 1, Hrh3 - histamine receptor h3, Abcc8 - atp-binding cassette, sub-family c (cftr/mrp), member 8, Adcy1 - adenylate cyclase 1, Slc12a5 - solute carrier family 12, member 5, Camk4 - calcium/calmodulin-…
GO:0043269	regulation of ion transport	3.39e-20	3.21e-17	2.52	15493	642	1061	111	[Arc - activity regulated cytoskeletal-associated protein, Syt10 - synaptotagmin x, Ntsr1 - neurotensin receptor 1, Abcc8 - atp-binding cassette, sub-family c (cftr/mrp), member 8, Atp2b4 - atpase, ca++ transporting, plasma membrane 4, Arg2 - arginase type ii, Slc8a1 - solute carrier family 8 (sodium/calcium exchanger), member 1, Prkcb - protein kinase c, beta, Hecw2 - hect, c2 and ww domain cont…
GO:0042391	regulation of membrane potential	4.38e-20	3.9e-17	3.03	15493	395	1061	82	[Igsf9b - immunoglobulin superfamily, member 9b, Shank2 - sh3/ankyrin domain gene 2, Kcnc2 - potassium voltage gated channel, shaw-related subfamily, member 2, Ntsr1 - neurotensin receptor 1, Celf4 - cugbp, elav-like family member 4, Slc8a1 - solute carrier family 8 (sodium/calcium exchanger), member 1, Kcna2 - potassium voltage-gated channel, shaker-related subfamily, member 2, Atp1a3 - atpase, …
GO:0051960	regulation of nervous system development	2.58e-19	2.17e-16	2.14	15493	996	1061	146	[Robo1 - roundabout homolog 1 (drosophila), Arc - activity regulated cytoskeletal-associated protein, Ntf3 - neurotrophin 3, Man2a1 - mannosidase 2, alpha 1, Aatk - apoptosis-associated tyrosine kinase, Mib1 - mindbomb homolog 1 (drosophila), Abcc8 - atp-binding cassette, sub-family c (cftr/mrp), member 8, Ndnf - neuron-derived neurotrophic factor, Csmd3 - cub and sushi multiple domains 3, Vwc2l …
GO:0007154	cell communication	3.31e-18	2.64e-15	2.63	15493	517	1061	93	[Ntf3 - neurotrophin 3, Shisa6 - shisa homolog 6 (xenopus laevis), Dlgap2 - discs, large (drosophila) homolog-associated protein 2, Crhbp - corticotropin releasing hormone binding protein, Syt10 - synaptotagmin x, Jag2 - jagged 2, Slc17a6 - solute carrier family 17 (sodium-dependent inorganic phosphate cotransporter), member 6, Hrh3 - histamine receptor h3, Camk4 - calcium/calmodulin-dependent pr…
GO:0051049	regulation of transport	5.26e-18	3.98e-15	1.79	15493	1685	1061	207	[Ntf3 - neurotrophin 3, Xpo4 - exportin 4, Cyp51 - cytochrome p450, family 51, Syt10 - synaptotagmin x, Ntsr1 - neurotensin receptor 1, Abcc8 - atp-binding cassette, sub-family c (cftr/mrp), member 8, Adcy1 - adenylate cyclase 1, Camk4 - calcium/calmodulin-dependent protein kinase iv, Zic1 - zinc finger protein of the cerebellum 1, C1qtnf4 - c1q and tumor necrosis factor related protein 4, Ptch1 …
GO:0007165	signal transduction	6.56e-18	4.73e-15	1.56	15493	2856	1061	306	[Robo1 - roundabout homolog 1 (drosophila), Ntf3 - neurotrophin 3, Hdac4 - histone deacetylase 4, Aatk - apoptosis-associated tyrosine kinase, Arhgef28 - rho guanine nucleotide exchange factor (gef) 28, Ppp1r12b - protein phosphatase 1, regulatory (inhibitor) subunit 12b, Ntsr1 - neurotensin receptor 1, Ndnf - neuron-derived neurotrophic factor, Diras1 - diras family, gtp-binding ras-like 1, Plch…
GO:0032879	regulation of localization	2.85e-17	1.96e-14	1.6	15493	2506	1061	275	[Robo1 - roundabout homolog 1 (drosophila), Ntf3 - neurotrophin 3, Hdac4 - histone deacetylase 4, Cyp51 - cytochrome p450, family 51, Xpo4 - exportin 4, Syt10 - synaptotagmin x, Ntsr1 - neurotensin receptor 1, Abcc8 - atp-binding cassette, sub-family c (cftr/mrp), member 8, Plch1 - phospholipase c, eta 1, Adcy1 - adenylate cyclase 1, Camk4 - calcium/calmodulin-dependent protein kinase iv, Zic1 - …
GO:0007613	memory	6.39e-17	4.21e-14	4.41	15493	139	1061	42	[Glp1r - glucagon-like peptide 1 receptor, Slc8a3 - solute carrier family 8 (sodium/calcium exchanger), member 3, Arc - activity regulated cytoskeletal-associated protein, Shank2 - sh3/ankyrin domain gene 2, Ntf3 - neurotrophin 3, Crhr1 - corticotropin releasing hormone receptor 1, Snap25 - synaptosomal-associated protein 25, Adcy8 - adenylate cyclase 8, Abcc8 - atp-binding cassette, sub-family c…
GO:0050789	regulation of biological process	1.27e-16	8.04e-14	1.22	15493	8420	1061	704	[Hdac4 - histone deacetylase 4, Man2a1 - mannosidase 2, alpha 1, Aatk - apoptosis-associated tyrosine kinase, Xpo4 - exportin 4, Cyp51 - cytochrome p450, family 51, Arhgef28 - rho guanine nucleotide exchange factor (gef) 28, Ndnf - neuron-derived neurotrophic factor, Diras1 - diras family, gtp-binding ras-like 1, Plch1 - phospholipase c, eta 1, Abcc8 - atp-binding cassette, sub-family c (cftr/mrp…
, type iv, beta, Kcnj9 - potassium inwardly-rectifying channel, subfamily j, member 9, Rap1gap2 - rap1 gtpase activating protein 2, Kcnma1 - potassium large conductance calcium-activated channel, subfamily m, alpha member 1, Ago2 - argonaute risc catalytic subunit 2, Pknox2 - pbx/knotted 1 homeobox 2, Kcnk4 - potassium channel, subfamily k, member 4, Soga2 - soga family member 2, Gfra2 - glial ce…
GO:0065007	biological regulation	2.42e-16	1.46e-13	1.21	15493	8882	1061	733	[Hdac4 - histone deacetylase 4, Man2a1 - mannosidase 2, alpha 1, Aatk - apoptosis-associated tyrosine kinase, Xpo4 - exportin 4, Cyp51 - cytochrome p450, family 51, Arhgef28 - rho guanine nucleotide exchange factor (gef) 28, Ndnf - neuron-derived neurotrophic factor, Diras1 - diras family, gtp-binding ras-like 1, Plch1 - phospholipase c, eta 1, Abcc8 - atp-binding cassette, sub-family c (cftr/mrp…
axin binding protein 5-like, Dos - downstream of stk11, Kif1b - kinesin family member 1b, Elfn2 - leucine rich repeat and fibronectin type iii, extracellular 2, Foxp1 - forkhead box p1, Rit2 - ras-like without caax 2, Siah3 - seven in absentia homolog 3 (drosophila), Nrgn - neurogranin, Camkk2 - calcium/calmodulin-dependent protein kinase kinase 2, beta, Crym - crystallin, mu, Dcp2 - dcp2 decappi…
GO:0098660	inorganic ion transmembrane transport	3.07e-16	1.79e-13	2.85	15493	369	1061	72	[Kcnc2 - potassium voltage gated channel, shaw-related subfamily, member 2, Plch1 - phospholipase c, eta 1, Slc12a5 - solute carrier family 12, member 5, Atp2b4 - atpase, ca++ transporting, plasma membrane 4, Tmem28 - transmembrane protein 28, Slc8a1 - solute carrier family 8 (sodium/calcium exchanger), member 1, Kcna2 - potassium voltage-gated channel, shaker-related subfamily, member 2, Atp1a3 …
GO:0050767	regulation of neurogenesis	6.53e-16	3.66e-13	2.08	15493	890	1061	127	[Robo1 - roundabout homolog 1 (drosophila), Arc - activity regulated cytoskeletal-associated protein, Ntf3 - neurotrophin 3, Man2a1 - mannosidase 2, alpha 1, Aatk - apoptosis-associated tyrosine kinase, Mib1 - mindbomb homolog 1 (drosophila), Ndnf - neuron-derived neurotrophic factor, Abcc8 - atp-binding cassette, sub-family c (cftr/mrp), member 8, Csmd3 - cub and sushi multiple domains 3, Vwc2l …
GO:0098662	inorganic cation transmembrane transport	1.29e-15	7e-13	2.9	15493	337	1061	67	[Kcnc2 - potassium voltage gated channel, shaw-related subfamily, member 2, Plch1 - phospholipase c, eta 1, Slc12a5 - solute carrier family 12, member 5, Atp2b4 - atpase, ca++ transporting, plasma membrane 4, Tmem28 - transmembrane protein 28, Slc8a1 - solute carrier family 8 (sodium/calcium exchanger), member 1, Kcna2 - potassium voltage-gated channel, shaker-related subfamily, member 2, Atp1a3 …
GO:0034765	regulation of ion transmembrane transport	1.35e-15	7.05e-13	2.66	15493	422	1061	77	[Arc - activity regulated cytoskeletal-associated protein, Shank2 - sh3/ankyrin domain gene 2, Ahr - aryl-hydrocarbon receptor, Shisa6 - shisa homolog 6 (xenopus laevis), Crhbp - corticotropin releasing hormone binding protein, Crhr1 - corticotropin releasing hormone receptor 1, Ppargc1a - peroxisome proliferative activated receptor, gamma, coactivator 1 alpha, Kcnc2 - potassium voltage gated cha…
GO:0098655	cation transmembrane transport	1.6e-15	8.1e-13	2.84	15493	355	1061	69	[Kcnc2 - potassium voltage gated channel, shaw-related subfamily, member 2, Plch1 - phospholipase c, eta 1, Slc12a5 - solute carrier family 12, member 5, Atp2b4 - atpase, ca++ transporting, plasma membrane 4, Tmem28 - transmembrane protein 28, Slc8a1 - solute carrier family 8 (sodium/calcium exchanger), member 1, Kcna2 - potassium voltage-gated channel, shaker-related subfamily, member 2, Atp1a3 …
GO:0050794	regulation of cellular process	2.74e-15	1.34e-12	1.23	15493	7920	1061	665	[Hdac4 - histone deacetylase 4, Man2a1 - mannosidase 2, alpha 1, Aatk - apoptosis-associated tyrosine kinase, Cyp51 - cytochrome p450, family 51, Arhgef28 - rho guanine nucleotide exchange factor (gef) 28, Ndnf - neuron-derived neurotrophic factor, Diras1 - diras family, gtp-binding ras-like 1, Plch1 - phospholipase c, eta 1, Abcc8 - atp-binding cassette, sub-family c (cftr/mrp), member 8, Adcy1 …
GO:0007626	locomotory behavior	3.55e-15	1.68e-12	3.48	15493	210	1061	50	[Oxr1 - oxidation resistance 1, Crhr1 - corticotropin releasing hormone receptor 1, Ntsr1 - neurotensin receptor 1, Sez6l2 - seizure related 6 homolog like 2, Vps13a - vacuolar protein sorting 13a (yeast), Zic1 - zinc finger protein of the cerebellum 1, Atp1a3 - atpase, na+/k+ transporting, alpha 3 polypeptide, Lrrtm1 - leucine rich repeat transmembrane neuronal 1, Slitrk6 - slit and ntrk-like fa…
GO:0045664	regulation of neuron differentiation	3.75e-15	1.72e-12	2.18	15493	729	1061	109	[Arc - activity regulated cytoskeletal-associated protein, Robo1 - roundabout homolog 1 (drosophila), Ntf3 - neurotrophin 3, Aatk - apoptosis-associated tyrosine kinase, Mib1 - mindbomb homolog 1 (drosophila), Ndnf - neuron-derived neurotrophic factor, Csmd3 - cub and sushi multiple domains 3, Vwc2l - von willebrand factor c domain-containing protein 2-like, Cit - citron, Rtn4rl2 - reticulon 4 re…
GO:0051239	regulation of multicellular organismal process	4.01e-15	1.79e-12	1.53	15493	2737	1061	286	[Robo1 - roundabout homolog 1 (drosophila), Ntf3 - neurotrophin 3, Man2a1 - mannosidase 2, alpha 1, Hdac4 - histone deacetylase 4, Aatk - apoptosis-associated tyrosine kinase, Cyp51 - cytochrome p450, family 51, Ntsr1 - neurotensin receptor 1, Abcc8 - atp-binding cassette, sub-family c (cftr/mrp), member 8, Ndnf - neuron-derived neurotrophic factor, Cyp26b1 - cytochrome p450, family 26, subfamily…
GO:0010975	regulation of neuron projection development	7.91e-15	3.42e-12	2.33	15493	582	1061	93	[Robo1 - roundabout homolog 1 (drosophila), Shank2 - sh3/ankyrin domain gene 2, Arc - activity regulated cytoskeletal-associated protein, Aatk - apoptosis-associated tyrosine kinase, Rasal1 - ras protein activator like 1 (gap1 like), Ndnf - neuron-derived neurotrophic factor, Limk1 - lim-domain containing, protein kinase, Csmd3 - cub and sushi multiple domains 3, Mif - macrophage migration inhibi…
GO:0065008	regulation of biological quality	9.84e-15	4.14e-12	1.48	15493	3094	1061	313	[Magel2 - melanoma antigen, family l, 2, Ntsr1 - neurotensin receptor 1, Abcc8 - atp-binding cassette, sub-family c (cftr/mrp), member 8, Plch1 - phospholipase c, eta 1, Adcy1 - adenylate cyclase 1, Hmbox1 - homeobox containing 1, Cyp26b1 - cytochrome p450, family 26, subfamily b, polypeptide 1, Slc12a5 - solute carrier family 12, member 5, Ptch1 - patched homolog 1, Lrrc7 - leucine rich repeat c…
GO:0030001	metal ion transport	9.85e-15	4.03e-12	2.5	15493	473	1061	81	[Slc17a6 - solute carrier family 17 (sodium-dependent inorganic phosphate cotransporter), member 6, Kcnc2 - potassium voltage gated channel, shaw-related subfamily, member 2, Plch1 - phospholipase c, eta 1, Slc12a5 - solute carrier family 12, member 5, Atp2b4 - atpase, ca++ transporting, plasma membrane 4, Slc4a8 - solute carrier family 4 (anion exchanger), member 8, Prkcb - protein kinase c, bet…
GO:0044057	regulation of system process	1.32e-14	5.28e-12	2.42	15493	512	1061	85	[Igsf9b - immunoglobulin superfamily, member 9b, Shank2 - sh3/ankyrin domain gene 2, Hdac4 - histone deacetylase 4, Ahr - aryl-hydrocarbon receptor, Shisa6 - shisa homolog 6 (xenopus laevis), Dlgap2 - discs, large (drosophila) homolog-associated protein 2, Crhbp - corticotropin releasing hormone binding protein, Crhr1 - corticotropin releasing hormone receptor 1, Ntsr1 - neurotensin receptor 1, A…
GO:0048167	regulation of synaptic plasticity	1.8e-14	6.99e-12	3.21	15493	241	1061	53	[Shank2 - sh3/ankyrin domain gene 2, Arc - activity regulated cytoskeletal-associated protein, Shisa6 - shisa homolog 6 (xenopus laevis), Crhr1 - corticotropin releasing hormone receptor 1, Mir770 - microrna 770, Adcy1 - adenylate cyclase 1, Lrrtm1 - leucine rich repeat transmembrane neuronal 1, Chrna7 - cholinergic receptor, nicotinic, alpha polypeptide 7, Ephb2 - eph receptor b2, Map1a - microt…
GO:0060284	regulation of cell development	2.07e-14	7.84e-12	1.95	15493	1004	1061	134	[Robo1 - roundabout homolog 1 (drosophila), Arc - activity regulated cytoskeletal-associated protein, Ntf3 - neurotrophin 3, Hdac4 - histone deacetylase 4, Man2a1 - mannosidase 2, alpha 1, Aatk - apoptosis-associated tyrosine kinase, Mib1 - mindbomb homolog 1 (drosophila), Abcc8 - atp-binding cassette, sub-family c (cftr/mrp), member 8, Ndnf - neuron-derived neurotrophic factor, Csmd3 - cub and s…
GO:0120035	regulation of plasma membrane bounded cell projection organization	2.45e-14	9.04e-12	2.13	15493	739	1061	108	[Arc - activity regulated cytoskeletal-associated protein, Robo1 - roundabout homolog 1 (drosophila), Hdac4 - histone deacetylase 4, Aatk - apoptosis-associated tyrosine kinase, Ndnf - neuron-derived neurotrophic factor, Csmd3 - cub and sushi multiple domains 3, Cit - citron, Rtn4rl2 - reticulon 4 receptor-like 2, Lrrc7 - leucine rich repeat containing 7, Il1rapl1 - interleukin 1 receptor accesso…
GO:0034220	ion transmembrane transport	2.6e-14	9.38e-12	2.47	15493	472	1061	80	[Kcnc2 - potassium voltage gated channel, shaw-related subfamily, member 2, Ntsr1 - neurotensin receptor 1, Plch1 - phospholipase c, eta 1, Slc12a5 - solute carrier family 12, member 5, Atp2b4 - atpase, ca++ transporting, plasma membrane 4, Slc8a1 - solute carrier family 8 (sodium/calcium exchanger), member 1, Tmem28 - transmembrane protein 28, Kcna2 - potassium voltage-gated channel, shaker-rela…
GO:0050806	positive regulation of synaptic transmission	2.72e-14	9.6e-12	3.47	15493	198	1061	47	[Slc8a3 - solute carrier family 8 (sodium/calcium exchanger), member 3, Igsf9b - immunoglobulin superfamily, member 9b, Shank2 - sh3/ankyrin domain gene 2, Crhr1 - corticotropin releasing hormone receptor 1, Snap25 - synaptosomal-associated protein 25, Rims3 - regulating synaptic membrane exocytosis 3, Mir770 - microrna 770, Adcy8 - adenylate cyclase 8, Ntsr1 - neurotensin receptor 1, Nos1 - nitr…
GO:0034762	regulation of transmembrane transport	2.77e-14	9.55e-12	2.42	15493	500	1061	83	[Arc - activity regulated cytoskeletal-associated protein, Grb10 - growth factor receptor bound protein 10, Shank2 - sh3/ankyrin domain gene 2, Ahr - aryl-hydrocarbon receptor, Shisa6 - shisa homolog 6 (xenopus laevis), Gpc3 - glypican 3, Crhbp - corticotropin releasing hormone binding protein, Crhr1 - corticotropin releasing hormone receptor 1, Ppargc1a - peroxisome proliferative activated recep…
GO:0031344	regulation of cell projection organization	4.64e-14	1.56e-11	2.11	15493	746	1061	108	[Arc - activity regulated cytoskeletal-associated protein, Robo1 - roundabout homolog 1 (drosophila), Hdac4 - histone deacetylase 4, Aatk - apoptosis-associated tyrosine kinase, Ndnf - neuron-derived neurotrophic factor, Csmd3 - cub and sushi multiple domains 3, Cit - citron, Rtn4rl2 - reticulon 4 receptor-like 2, Lrrc7 - leucine rich repeat containing 7, Il1rapl1 - interleukin 1 receptor accesso…
GO:0017158	regulation of calcium ion-dependent exocytosis	2.08e-13	6.85e-11	4.04	15493	130	1061	36	[Syt10 - synaptotagmin x, Rims3 - regulating synaptic membrane exocytosis 3, Cadps - ca2+-dependent secretion activator, Adcy1 - adenylate cyclase 1, Unc13a - unc-13 homolog a (c. elegans), Stxbp5l - syntaxin binding protein 5-like, Prkcb - protein kinase c, beta, Dos - downstream of stk11, Grm4 - glutamate receptor, metabotropic 4, Stx1a - syntaxin 1a (brain), Syt5 - synaptotagmin v, Baiap3 - ba…
GO:0006812	cation transport	2.22e-13	7.15e-11	2.23	15493	595	1061	91	[Slc22a3 - solute carrier family 22 (organic cation transporter), member 3, Slc17a6 - solute carrier family 17 (sodium-dependent inorganic phosphate cotransporter), member 6, Kcnc2 - potassium voltage gated channel, shaw-related subfamily, member 2, Plch1 - phospholipase c, eta 1, Slc12a5 - solute carrier family 12, member 5, Atp2b4 - atpase, ca++ transporting, plasma membrane 4, Slc4a8 - solute …
GO:0031644	regulation of neurological system process	2.45e-13	7.74e-11	3.7	15493	158	1061	40	[Igsf9b - immunoglobulin superfamily, member 9b, Shank2 - sh3/ankyrin domain gene 2, Shisa6 - shisa homolog 6 (xenopus laevis), Dlgap2 - discs, large (drosophila) homolog-associated protein 2, Homer1 - homer homolog 1 (drosophila), Cbln1 - cerebellin 1 precursor protein, Ntsr1 - neurotensin receptor 1, Nos1 - nitric oxide synthase 1, neuronal, Trpa1 - transient receptor potential cation channel, …
GO:0048812	neuron projection morphogenesis	3.94e-13	1.22e-10	3.03	15493	251	1061	52	[Celsr2 - cadherin, egf lag seven-pass g-type receptor 2 (flamingo homolog, drosophila), Shank2 - sh3/ankyrin domain gene 2, Ntf3 - neurotrophin 3, Myo16 - myosin xvi, Arhgef28 - rho guanine nucleotide exchange factor (gef) 28, Nefh - neurofilament, heavy polypeptide, Adcy1 - adenylate cyclase 1, Cntnap2 - contactin associated protein-like 2, Ndn - necdin, Slitrk6 - slit and ntrk-like family, mem…
GO:0007186	G protein-coupled receptor signaling pathway	8.99e-13	2.72e-10	2.34	15493	494	1061	79	[Celsr2 - cadherin, egf lag seven-pass g-type receptor 2 (flamingo homolog, drosophila), Crhr1 - corticotropin releasing hormone receptor 1, Gpr12 - g-protein coupled receptor 12, Trhr - thyrotropin releasing hormone receptor, Ntsr1 - neurotensin receptor 1, Hrh3 - histamine receptor h3, Adcy1 - adenylate cyclase 1, Gpr27 - g protein-coupled receptor 27, N28178 - expressed sequence n28178, Ramp3 …
GO:0120039	plasma membrane bounded cell projection morphogenesis	1.04e-12	3.09e-10	2.95	15493	257	1061	52	[Celsr2 - cadherin, egf lag seven-pass g-type receptor 2 (flamingo homolog, drosophila), Shank2 - sh3/ankyrin domain gene 2, Ntf3 - neurotrophin 3, Myo16 - myosin xvi, Arhgef28 - rho guanine nucleotide exchange factor (gef) 28, Nefh - neurofilament, heavy polypeptide, Adcy1 - adenylate cyclase 1, Cntnap2 - contactin associated protein-like 2, Ndn - necdin, Slitrk6 - slit and ntrk-like family, mem…
GO:0048858	cell projection morphogenesis	2.66e-12	7.74e-10	2.89	15493	263	1061	52	[Celsr2 - cadherin, egf lag seven-pass g-type receptor 2 (flamingo homolog, drosophila), Shank2 - sh3/ankyrin domain gene 2, Ntf3 - neurotrophin 3, Myo16 - myosin xvi, Arhgef28 - rho guanine nucleotide exchange factor (gef) 28, Nefh - neurofilament, heavy polypeptide, Adcy1 - adenylate cyclase 1, Cntnap2 - contactin associated protein-like 2, Ndn - necdin, Slitrk6 - slit and ntrk-like family, mem…
GO:0048856	anatomical structure development	4.11e-12	1.18e-09	1.45	15493	2854	1061	283	[Robo1 - roundabout homolog 1 (drosophila), Zic4 - zinc finger protein of the cerebellum 4, Ntf3 - neurotrophin 3, Man2a1 - mannosidase 2, alpha 1, Hdac4 - histone deacetylase 4, Aatk - apoptosis-associated tyrosine kinase, Ttc9 - tetratricopeptide repeat domain 9, Ndnf - neuron-derived neurotrophic factor, Slc12a5 - solute carrier family 12, member 5, Peg10 - paternally expressed 10, Zic1 - zinc…
GO:0010646	regulation of cell communication	4.72e-12	1.32e-09	1.45	15493	2832	1061	281	[Robo1 - roundabout homolog 1 (drosophila), Ntf3 - neurotrophin 3, Arhgef28 - rho guanine nucleotide exchange factor (gef) 28, Ntsr1 - neurotensin receptor 1, Abcc8 - atp-binding cassette, sub-family c (cftr/mrp), member 8, Adcy1 - adenylate cyclase 1, Cyp26b1 - cytochrome p450, family 26, subfamily b, polypeptide 1, Peg10 - paternally expressed 10, Zic1 - zinc finger protein of the cerebellum 1,…
GO:0032502	developmental process	5.8e-12	1.6e-09	1.35	15493	4059	1061	375	[Zic4 - zinc finger protein of the cerebellum 4, Robo1 - roundabout homolog 1 (drosophila), Hdac4 - histone deacetylase 4, Man2a1 - mannosidase 2, alpha 1, Ntf3 - neurotrophin 3, Aatk - apoptosis-associated tyrosine kinase, Arhgef28 - rho guanine nucleotide exchange factor (gef) 28, Ttc9 - tetratricopeptide repeat domain 9, Ndnf - neuron-derived neurotrophic factor, Adcy1 - adenylate cyclase 1, C…
GO:0051962	positive regulation of nervous system development	6.04e-12	1.64e-09	2.13	15493	610	1061	89	[Robo1 - roundabout homolog 1 (drosophila), Shank2 - sh3/ankyrin domain gene 2, Ntf3 - neurotrophin 3, Man2a1 - mannosidase 2, alpha 1, Rasal1 - ras protein activator like 1 (gap1 like), Ndnf - neuron-derived neurotrophic factor, Limk1 - lim-domain containing, protein kinase, Il34 - interleukin 34, Mif - macrophage migration inhibitory factor, Vwc2l - von willebrand factor c domain-containing pro…
GO:0023051	regulation of signaling	8.77e-12	2.33e-09	1.44	15493	2847	1061	281	[Robo1 - roundabout homolog 1 (drosophila), Ntf3 - neurotrophin 3, Arhgef28 - rho guanine nucleotide exchange factor (gef) 28, Ntsr1 - neurotensin receptor 1, Abcc8 - atp-binding cassette, sub-family c (cftr/mrp), member 8, Adcy1 - adenylate cyclase 1, Cyp26b1 - cytochrome p450, family 26, subfamily b, polypeptide 1, Peg10 - paternally expressed 10, Zic1 - zinc finger protein of the cerebellum 1,…
GO:0009653	anatomical structure morphogenesis	1.05e-11	2.74e-09	1.72	15493	1281	1061	151	[Robo1 - roundabout homolog 1 (drosophila), Celsr2 - cadherin, egf lag seven-pass g-type receptor 2 (flamingo homolog, drosophila), Ntf3 - neurotrophin 3, Man2a1 - mannosidase 2, alpha 1, Myo16 - myosin xvi, Ar - androgen receptor, Arhgef28 - rho guanine nucleotide exchange factor (gef) 28, Mib1 - mindbomb homolog 1 (drosophila), Adcy1 - adenylate cyclase 1, Cdhr1 - cadherin-related family member…
GO:0008306	associative learning	1.08e-11	2.77e-09	4.4	15493	93	1061	28	[Glp1r - glucagon-like peptide 1 receptor, Crhr1 - corticotropin releasing hormone receptor 1, Snap25 - synaptosomal-associated protein 25, Meis2 - meis homeobox 2, Abcc8 - atp-binding cassette, sub-family c (cftr/mrp), member 8, Cck - cholecystokinin, Atp1a3 - atpase, na+/k+ transporting, alpha 3 polypeptide, Adcy3 - adenylate cyclase 3, Tac1 - tachykinin 1, Chrna7 - cholinergic receptor, nicoti…
GO:0045595	regulation of cell differentiation	1.37e-11	3.45e-09	1.61	15493	1667	1061	184	[Arc - activity regulated cytoskeletal-associated protein, Robo1 - roundabout homolog 1 (drosophila), Ntf3 - neurotrophin 3, Man2a1 - mannosidase 2, alpha 1, Hdac4 - histone deacetylase 4, Aatk - apoptosis-associated tyrosine kinase, Ar - androgen receptor, Mib1 - mindbomb homolog 1 (drosophila), Abcc8 - atp-binding cassette, sub-family c (cftr/mrp), member 8, Ndnf - neuron-derived neurotrophic f…
GO:0016079	synaptic vesicle exocytosis	4.43e-11	1.1e-08	7.3	15493	32	1061	16	[Syt1 - synaptotagmin i, Cplx3 - complexin 3, Rims3 - regulating synaptic membrane exocytosis 3, Snap25 - synaptosomal-associated protein 25, Cadps - ca2+-dependent secretion activator, Syt2 - synaptotagmin ii, Unc13a - unc-13 homolog a (c. elegans), Rims2 - regulating synaptic membrane exocytosis 2, Rims1 - regulating synaptic membrane exocytosis 1, Stx1a - syntaxin 1a (brain), Unc13c - unc-13 h…
GO:0007399	nervous system development	4.61e-11	1.13e-08	2.4	15493	390	1061	64	[Igsf9b - immunoglobulin superfamily, member 9b, Robo1 - roundabout homolog 1 (drosophila), Ntf3 - neurotrophin 3, Ndnf - neuron-derived neurotrophic factor, Zic1 - zinc finger protein of the cerebellum 1, Vps13a - vacuolar protein sorting 13a (yeast), Nrsn2 - neurensin 2, Mdga1 - mam domain containing glycosylphosphatidylinositol anchor 1, Dok4 - docking protein 4, C77370 - expressed sequence c7…
GO:0017156	calcium ion regulated exocytosis	6.61e-11	1.59e-08	5.62	15493	52	1061	20	[Syt1 - synaptotagmin i, Cplx3 - complexin 3, Syt10 - synaptotagmin x, Syt4 - synaptotagmin iv, Syt2 - synaptotagmin ii, Snap25 - synaptosomal-associated protein 25, Rims3 - regulating synaptic membrane exocytosis 3, Cadps - ca2+-dependent secretion activator, Unc13a - unc-13 homolog a (c. elegans), Cacna1c - calcium channel, voltage-dependent, l type, alpha 1c subunit, Rims2 - regulating synapti…
GO:0017157	regulation of exocytosis	8.47e-11	2.01e-08	2.88	15493	228	1061	45	[Syt10 - synaptotagmin x, Crhr1 - corticotropin releasing hormone receptor 1, Rims3 - regulating synaptic membrane exocytosis 3, Cadps - ca2+-dependent secretion activator, Adcy1 - adenylate cyclase 1, Myo5a - myosin va, Unc13a - unc-13 homolog a (c. elegans), Stxbp5l - syntaxin binding protein 5-like, Prkcb - protein kinase c, beta, Dos - downstream of stk11, Grm4 - glutamate receptor, metabotro…
GO:0032990	cell part morphogenesis	9.3e-11	2.17e-08	2.64	15493	288	1061	52	[Celsr2 - cadherin, egf lag seven-pass g-type receptor 2 (flamingo homolog, drosophila), Shank2 - sh3/ankyrin domain gene 2, Ntf3 - neurotrophin 3, Myo16 - myosin xvi, Arhgef28 - rho guanine nucleotide exchange factor (gef) 28, Nefh - neurofilament, heavy polypeptide, Adcy1 - adenylate cyclase 1, Cntnap2 - contactin associated protein-like 2, Ndn - necdin, Slitrk6 - slit and ntrk-like family, mem…
GO:0031646	positive regulation of neurological system process	1.06e-10	2.43e-08	4.61	15493	76	1061	24	[Igsf9b - immunoglobulin superfamily, member 9b, Shank2 - sh3/ankyrin domain gene 2, Chrna7 - cholinergic receptor, nicotinic, alpha polypeptide 7, Tac1 - tachykinin 1, Ngfr - nerve growth factor receptor (tnfr superfamily, member 16), Ntsr1 - neurotensin receptor 1, Wasf3 - was protein family, member 3, Trpa1 - transient receptor potential cation channel, subfamily a, member 1, Ssh1 - slingshot …
GO:0035249	synaptic transmission, glutamatergic	1.12e-10	2.54e-08	6.11	15493	43	1061	18	[Clstn3 - calsyntenin 3, Grin3a - glutamate receptor ionotropic, nmda3a, Slc17a6 - solute carrier family 17 (sodium-dependent inorganic phosphate cotransporter), member 6, Unc13a - unc-13 homolog a (c. elegans), Cnih2 - cornichon homolog 2 (drosophila), Shc3 - src homology 2 domain-containing transforming protein c3, Cacnb4 - calcium channel, voltage-dependent, beta 4 subunit, Gria4 - glutamate r…
GO:0071805	potassium ion transmembrane transport	1.71e-10	3.81e-08	3.74	15493	117	1061	30	[Kcnq2 - potassium voltage-gated channel, subfamily q, member 2, Kcnq4 - potassium voltage-gated channel, subfamily q, member 4, Hcn3 - hyperpolarization-activated, cyclic nucleotide-gated k+ 3, Kcnc2 - potassium voltage gated channel, shaw-related subfamily, member 2, Hcn1 - hyperpolarization-activated, cyclic nucleotide-gated k+ 1, Slc12a5 - solute carrier family 12, member 5, Kcnk9 - potassium…
GO:0071804	cellular potassium ion transport	1.71e-10	3.76e-08	3.74	15493	117	1061	30	[Kcnq2 - potassium voltage-gated channel, subfamily q, member 2, Kcnq4 - potassium voltage-gated channel, subfamily q, member 4, Hcn3 - hyperpolarization-activated, cyclic nucleotide-gated k+ 3, Kcnc2 - potassium voltage gated channel, shaw-related subfamily, member 2, Hcn1 - hyperpolarization-activated, cyclic nucleotide-gated k+ 1, Slc12a5 - solute carrier family 12, member 5, Kcnk9 - potassium…
GO:0050773	regulation of dendrite development	1.71e-10	3.7e-08	3.1	15493	184	1061	39	[Arc - activity regulated cytoskeletal-associated protein, Robo1 - roundabout homolog 1 (drosophila), Shank2 - sh3/ankyrin domain gene 2, Csmd3 - cub and sushi multiple domains 3, Akap5 - a kinase (prka) anchor protein 5, Cux2 - cut-like homeobox 2, Lzts1 - leucine zipper, putative tumor suppressor 1, Cit - citron, D130043K22Rik - riken cdna d130043k22 gene, Bcl11a - b cell cll/lymphoma 11a (zinc…
GO:0099643	signal release from synapse	1.77e-10	3.77e-08	5.11	15493	60	1061	21	[Syt1 - synaptotagmin i, Cplx3 - complexin 3, Syt4 - synaptotagmin iv, Syt2 - synaptotagmin ii, Cadps - ca2+-dependent secretion activator, Snap25 - synaptosomal-associated protein 25, Rims3 - regulating synaptic membrane exocytosis 3, Ptprn2 - protein tyrosine phosphatase, receptor type, n polypeptide 2, Unc13a - unc-13 homolog a (c. elegans), Cacna1b - calcium channel, voltage-dependent, n type…
GO:0030534	adult behavior	1.78e-10	3.75e-08	3.27	15493	161	1061	36	[Shank2 - sh3/ankyrin domain gene 2, Oxr1 - oxidation resistance 1, Crhbp - corticotropin releasing hormone binding protein, Crhr1 - corticotropin releasing hormone receptor 1, Homer1 - homer homolog 1 (drosophila), Ntsr1 - neurotensin receptor 1, Nos1 - nitric oxide synthase 1, neuronal, Sez6l2 - seizure related 6 homolog like 2, Zic1 - zinc finger protein of the cerebellum 1, Nr4a3 - nuclear re…
GO:0051966	regulation of synaptic transmission, glutamatergic	1.94e-10	4.03e-08	4.87	15493	66	1061	22	[Syt1 - synaptotagmin i, Shank2 - sh3/ankyrin domain gene 2, Htr1b - 5-hydroxytryptamine (serotonin) receptor 1b, Ngfr - nerve growth factor receptor (tnfr superfamily, member 16), Htr2a - 5-hydroxytryptamine (serotonin) receptor 2a, Homer1 - homer homolog 1 (drosophila), Npy2r - neuropeptide y receptor y2, Mapk8ip2 - mitogen-activated protein kinase 8 interacting protein 2, Gria4 - glutamate rec…
GO:0048731	system development	2.3e-10	4.71e-08	1.96	15493	694	1061	93	[Robo1 - roundabout homolog 1 (drosophila), Igsf9b - immunoglobulin superfamily, member 9b, Zic4 - zinc finger protein of the cerebellum 4, Celsr2 - cadherin, egf lag seven-pass g-type receptor 2 (flamingo homolog, drosophila), Ntf3 - neurotrophin 3, Hdac4 - histone deacetylase 4, Ar - androgen receptor, Jag2 - jagged 2, Ndnf - neuron-derived neurotrophic factor, Vps13a - vacuolar protein sorting…
GO:2000026	regulation of multicellular organismal development	2.41e-10	4.86e-08	1.53	15493	1881	1061	197	[Robo1 - roundabout homolog 1 (drosophila), Hdac4 - histone deacetylase 4, Man2a1 - mannosidase 2, alpha 1, Ntf3 - neurotrophin 3, Aatk - apoptosis-associated tyrosine kinase, Ndnf - neuron-derived neurotrophic factor, Abcc8 - atp-binding cassette, sub-family c (cftr/mrp), member 8, Cyp26b1 - cytochrome p450, family 26, subfamily b, polypeptide 1, Vwc2l - von willebrand factor c domain-containing…
GO:1903305	regulation of regulated secretory pathway	2.71e-10	5.4e-08	3.16	15493	171	1061	37	[Syt10 - synaptotagmin x, Crhr1 - corticotropin releasing hormone receptor 1, Rims3 - regulating synaptic membrane exocytosis 3, Cadps - ca2+-dependent secretion activator, Adcy1 - adenylate cyclase 1, Unc13a - unc-13 homolog a (c. elegans), Stxbp5l - syntaxin binding protein 5-like, Prkcb - protein kinase c, beta, Dos - downstream of stk11, Grm4 - glutamate receptor, metabotropic 4, Stx1a - synt…
GO:0045055	regulated exocytosis	4.17e-10	8.2e-08	4.2	15493	87	1061	25	[Syt10 - synaptotagmin x, Crhbp - corticotropin releasing hormone binding protein, Snap25 - synaptosomal-associated protein 25, Rims3 - regulating synaptic membrane exocytosis 3, Cadps - ca2+-dependent secretion activator, Unc13a - unc-13 homolog a (c. elegans), Nr4a3 - nuclear receptor subfamily 4, group a, member 3, Stx1a - syntaxin 1a (brain), Syt5 - synaptotagmin v, Syt1 - synaptotagmin i, Cp…
GO:0098815	modulation of excitatory postsynaptic potential	5.59e-10	1.09e-07	5.34	15493	52	1061	19	[Shank2 - sh3/ankyrin domain gene 2, Chrna7 - cholinergic receptor, nicotinic, alpha polypeptide 7, Ngfr - nerve growth factor receptor (tnfr superfamily, member 16), Chrna4 - cholinergic receptor, nicotinic, alpha polypeptide 4, Npy2r - neuropeptide y receptor y2, Cbln1 - cerebellin 1 precursor protein, Celf4 - cugbp, elav-like family member 4, Ssh1 - slingshot homolog 1 (drosophila), Rims2 - re…
GO:0007215	glutamate receptor signaling pathway	6.85e-10	1.31e-07	6.31	15493	37	1061	16	[Kcnb1 - potassium voltage gated channel, shab-related subfamily, member 1, Homer1 - homer homolog 1 (drosophila), Grin3a - glutamate receptor ionotropic, nmda3a, Grm4 - glutamate receptor, metabotropic 4, Plcb1 - phospholipase c, beta 1, Atp1a3 - atpase, na+/k+ transporting, alpha 3 polypeptide, Grin1 - glutamate receptor, ionotropic, nmda1 (zeta 1), Grik3 - glutamate receptor, ionotropic, kaina…
GO:0007616	long-term memory	6.85e-10	1.3e-07	6.31	15493	37	1061	16	[Arc - activity regulated cytoskeletal-associated protein, Tac1 - tachykinin 1, Lrrn4 - leucine rich repeat neuronal 4, Snap25 - synaptosomal-associated protein 25, Adcy8 - adenylate cyclase 8, Adcy1 - adenylate cyclase 1, Ldlr - low density lipoprotein receptor, Camk4 - calcium/calmodulin-dependent protein kinase iv, Rgs14 - regulator of g-protein signaling 14, Npas4 - neuronal pas domain protei…
GO:0050807	regulation of synapse organization	7.2e-10	1.35e-07	2.64	15493	260	1061	47	[Shank2 - sh3/ankyrin domain gene 2, Arc - activity regulated cytoskeletal-associated protein, Shisa6 - shisa homolog 6 (xenopus laevis), Homer1 - homer homolog 1 (drosophila), Cbln1 - cerebellin 1 precursor protein, Rims3 - regulating synaptic membrane exocytosis 3, Ssh1 - slingshot homolog 1 (drosophila), Mdga1 - mam domain containing glycosylphosphatidylinositol anchor 1, Frmpd4 - ferm and pdz…
GO:1902803	regulation of synaptic vesicle transport	8.18e-10	1.51e-07	3.83	15493	103	1061	27	[Rims3 - regulating synaptic membrane exocytosis 3, Adcy1 - adenylate cyclase 1, Unc13a - unc-13 homolog a (c. elegans), Stxbp5l - syntaxin binding protein 5-like, Prkcb - protein kinase c, beta, Grm4 - glutamate receptor, metabotropic 4, Stx1a - syntaxin 1a (brain), Chrm2 - cholinergic receptor, muscarinic 2, cardiac, Chrna7 - cholinergic receptor, nicotinic, alpha polypeptide 7, Htr1b - 5-hydro…
GO:0001508	action potential	8.94e-10	1.63e-07	4.36	15493	77	1061	23	[Chrna7 - cholinergic receptor, nicotinic, alpha polypeptide 7, Kcnb1 - potassium voltage gated channel, shab-related subfamily, member 1, Chrna4 - cholinergic receptor, nicotinic, alpha polypeptide 4, Kcnd2 - potassium voltage-gated channel, shal-related family, member 2, Kcnc2 - potassium voltage gated channel, shaw-related subfamily, member 2, Cacna1g - calcium channel, voltage-dependent, t ty…
GO:0010976	positive regulation of neuron projection development	1.26e-09	2.27e-07	2.34	15493	355	1061	57	[Shank2 - sh3/ankyrin domain gene 2, Robo1 - roundabout homolog 1 (drosophila), Rasal1 - ras protein activator like 1 (gap1 like), Ndnf - neuron-derived neurotrophic factor, Limk1 - lim-domain containing, protein kinase, Mif - macrophage migration inhibitory factor, Serpini1 - serine (or cysteine) peptidase inhibitor, clade i, member 1, Lrrc7 - leucine rich repeat containing 7, Il1rapl1 - interle…
GO:2000300	regulation of synaptic vesicle exocytosis	1.27e-09	2.26e-07	3.87	15493	98	1061	26	[Rims3 - regulating synaptic membrane exocytosis 3, Adcy1 - adenylate cyclase 1, Unc13a - unc-13 homolog a (c. elegans), Stxbp5l - syntaxin binding protein 5-like, Prkcb - protein kinase c, beta, Grm4 - glutamate receptor, metabotropic 4, Stx1a - syntaxin 1a (brain), Chrm2 - cholinergic receptor, muscarinic 2, cardiac, Chrna7 - cholinergic receptor, nicotinic, alpha polypeptide 7, Htr1b - 5-hydro…
GO:0070588	calcium ion transmembrane transport	1.35e-09	2.38e-07	3.38	15493	134	1061	31	[Glp1r - glucagon-like peptide 1 receptor, Slc8a3 - solute carrier family 8 (sodium/calcium exchanger), member 3, Atp2b2 - atpase, ca++ transporting, plasma membrane 2, Plch1 - phospholipase c, eta 1, Trpa1 - transient receptor potential cation channel, subfamily a, member 1, Atp2b4 - atpase, ca++ transporting, plasma membrane 4, Slc8a1 - solute carrier family 8 (sodium/calcium exchanger), member…
GO:0097485	neuron projection guidance	1.44e-09	2.51e-07	2.94	15493	189	1061	38	[Tubb3 - tubulin, beta 3 class iii, L1cam - l1 cell adhesion molecule, Robo1 - roundabout homolog 1 (drosophila), Ntf3 - neurotrophin 3, Vegfa - vascular endothelial growth factor a, Dlx5 - distal-less homeobox 5, Nr4a3 - nuclear receptor subfamily 4, group a, member 3, Plxna3 - plexin a3, Foxp1 - forkhead box p1, Ptch1 - patched homolog 1, Plxna1 - plexin a1, Alcam - activated leukocyte cell adh…
GO:0051046	regulation of secretion	1.97e-09	3.39e-07	1.86	15493	755	1061	96	[Cyp51 - cytochrome p450, family 51, Crhbp - corticotropin releasing hormone binding protein, Syt10 - synaptotagmin x, Crhr1 - corticotropin releasing hormone receptor 1, Ntsr1 - neurotensin receptor 1, Abcc8 - atp-binding cassette, sub-family c (cftr/mrp), member 8, Hrh3 - histamine receptor h3, Adcy1 - adenylate cyclase 1, Arg2 - arginase type ii, Mif - macrophage migration inhibitory factor, G…
GO:0007187	G protein-coupled receptor signaling pathway, coupled to cyclic nucleotide second messenger	1.98e-09	3.37e-07	3.12	15493	159	1061	34	[Glp1r - glucagon-like peptide 1 receptor, Crhr1 - corticotropin releasing hormone receptor 1, Adcy8 - adenylate cyclase 8, Hrh3 - histamine receptor h3, Adcy1 - adenylate cyclase 1, Lphn2 - latrophilin 2, Akap5 - a kinase (prka) anchor protein 5, Grm4 - glutamate receptor, metabotropic 4, Rit2 - ras-like without caax 2, Ramp3 - receptor (calcitonin) activity modifying protein 3, Adcy3 - adenylat…
GO:0023061	signal release	1.99e-09	3.35e-07	3.33	15493	136	1061	31	[Glp1r - glucagon-like peptide 1 receptor, Crhr1 - corticotropin releasing hormone receptor 1, Rims3 - regulating synaptic membrane exocytosis 3, Snap25 - synaptosomal-associated protein 25, Cadps - ca2+-dependent secretion activator, Myo5a - myosin va, Unc13a - unc-13 homolog a (c. elegans), Stx1a - syntaxin 1a (brain), Nrxn2 - neurexin ii, Syt5 - synaptotagmin v, Syt1 - synaptotagmin i, Cplx3 -…
GO:0010769	regulation of cell morphogenesis involved in differentiation	2.15e-09	3.58e-07	2.38	15493	332	1061	54	[Robo1 - roundabout homolog 1 (drosophila), Arc - activity regulated cytoskeletal-associated protein, Aatk - apoptosis-associated tyrosine kinase, Limk1 - lim-domain containing, protein kinase, Cit - citron, D130043K22Rik - riken cdna d130043k22 gene, Hecw1 - hect, c2 and ww domain containing e3 ubiquitin protein ligase 1, Hecw2 - hect, c2 and ww domain containing e3 ubiquitin protein ligase 2, I…
GO:0015672	monovalent inorganic cation transport	2.17e-09	3.58e-07	2.62	15493	251	1061	45	[Kcnq2 - potassium voltage-gated channel, subfamily q, member 2, Slc8a3 - solute carrier family 8 (sodium/calcium exchanger), member 3, Kcnq4 - potassium voltage-gated channel, subfamily q, member 4, Hcn3 - hyperpolarization-activated, cyclic nucleotide-gated k+ 3, Asic4 - acid-sensing (proton-gated) ion channel family member 4, Slc17a6 - solute carrier family 17 (sodium-dependent inorganic phosp…
GO:0006811	ion transport	2.43e-09	3.95e-07	1.76	15493	922	1061	111	[Slc22a3 - solute carrier family 22 (organic cation transporter), member 3, Ntsr1 - neurotensin receptor 1, Plch1 - phospholipase c, eta 1, Pitpnm1 - phosphatidylinositol transfer protein, membrane-associated 1, Slc12a5 - solute carrier family 12, member 5, Atp2b4 - atpase, ca++ transporting, plasma membrane 4, Slc4a8 - solute carrier family 4 (anion exchanger), member 8, Prkcb - protein kinase c…
GO:0031346	positive regulation of cell projection organization	2.68e-09	4.32e-07	2.15	15493	449	1061	66	[Shank2 - sh3/ankyrin domain gene 2, Robo1 - roundabout homolog 1 (drosophila), Hdac4 - histone deacetylase 4, Rasal1 - ras protein activator like 1 (gap1 like), Ndnf - neuron-derived neurotrophic factor, Limk1 - lim-domain containing, protein kinase, Mif - macrophage migration inhibitory factor, Serpini1 - serine (or cysteine) peptidase inhibitor, clade i, member 1, Lrrc7 - leucine rich repeat c…
GO:0051480	regulation of cytosolic calcium ion concentration	2.93e-09	4.68e-07	2.53	15493	271	1061	47	[Glp1r - glucagon-like peptide 1 receptor, Slc8a3 - solute carrier family 8 (sodium/calcium exchanger), member 3, Atp2b2 - atpase, ca++ transporting, plasma membrane 2, Trhr - thyrotropin releasing hormone receptor, Crhr1 - corticotropin releasing hormone receptor 1, Adcy8 - adenylate cyclase 8, Ntsr1 - neurotensin receptor 1, Nos1 - nitric oxide synthase 1, neuronal, Plch1 - phospholipase c, eta…
GO:0006813	potassium ion transport	3.5e-09	5.52e-07	3.26	15493	139	1061	31	[Kcnq2 - potassium voltage-gated channel, subfamily q, member 2, Kcnq4 - potassium voltage-gated channel, subfamily q, member 4, Hcn3 - hyperpolarization-activated, cyclic nucleotide-gated k+ 3, Kcnc2 - potassium voltage gated channel, shaw-related subfamily, member 2, Hcn1 - hyperpolarization-activated, cyclic nucleotide-gated k+ 1, Slc12a5 - solute carrier family 12, member 5, Kcnk9 - potassium…
GO:0055085	transmembrane transport	4.29e-09	6.71e-07	1.85	15493	734	1061	93	[Slc22a3 - solute carrier family 22 (organic cation transporter), member 3, Slc17a6 - solute carrier family 17 (sodium-dependent inorganic phosphate cotransporter), member 6, Kcnc2 - potassium voltage gated channel, shaw-related subfamily, member 2, Ntsr1 - neurotensin receptor 1, Abcc8 - atp-binding cassette, sub-family c (cftr/mrp), member 8, Plch1 - phospholipase c, eta 1, Slc12a5 - solute car…
GO:0007188	adenylate cyclase-modulating G protein-coupled receptor signaling pathway	4.42e-09	6.84e-07	3.16	15493	148	1061	32	[Glp1r - glucagon-like peptide 1 receptor, Crhr1 - corticotropin releasing hormone receptor 1, Adcy8 - adenylate cyclase 8, Hrh3 - histamine receptor h3, Adcy1 - adenylate cyclase 1, Akap5 - a kinase (prka) anchor protein 5, Lphn2 - latrophilin 2, Grm4 - glutamate receptor, metabotropic 4, Rit2 - ras-like without caax 2, Ramp3 - receptor (calcitonin) activity modifying protein 3, Adcy3 - adenylat…
GO:0050769	positive regulation of neurogenesis	5.1e-09	7.81e-07	2	15493	547	1061	75	[Shank2 - sh3/ankyrin domain gene 2, Robo1 - roundabout homolog 1 (drosophila), Man2a1 - mannosidase 2, alpha 1, Ntf3 - neurotrophin 3, Rasal1 - ras protein activator like 1 (gap1 like), Ndnf - neuron-derived neurotrophic factor, Limk1 - lim-domain containing, protein kinase, Il34 - interleukin 34, Mif - macrophage migration inhibitory factor, Vwc2l - von willebrand factor c domain-containing pro…
GO:2001257	regulation of cation channel activity	5.4e-09	8.18e-07	3.07	15493	157	1061	33	[Arc - activity regulated cytoskeletal-associated protein, Shank2 - sh3/ankyrin domain gene 2, Shisa6 - shisa homolog 6 (xenopus laevis), Crhbp - corticotropin releasing hormone binding protein, Crhr1 - corticotropin releasing hormone receptor 1, Homer1 - homer homolog 1 (drosophila), Ppargc1a - peroxisome proliferative activated receptor, gamma, coactivator 1 alpha, Ntsr1 - neurotensin receptor …
GO:0032989	cellular component morphogenesis	5.49e-09	8.24e-07	2.06	15493	497	1061	70	[Celsr2 - cadherin, egf lag seven-pass g-type receptor 2 (flamingo homolog, drosophila), Shank2 - sh3/ankyrin domain gene 2, Ahr - aryl-hydrocarbon receptor, Ntf3 - neurotrophin 3, Myo16 - myosin xvi, Ar - androgen receptor, Arhgef28 - rho guanine nucleotide exchange factor (gef) 28, Nefh - neurofilament, heavy polypeptide, Adcy1 - adenylate cyclase 1, Cdhr1 - cadherin-related family member 1, Cn…
GO:0050808	synapse organization	5.91e-09	8.78e-07	2.84	15493	190	1061	37	[Atp2b2 - atpase, ca++ transporting, plasma membrane 2, L1cam - l1 cell adhesion molecule, Shank2 - sh3/ankyrin domain gene 2, Dlgap3 - discs, large (drosophila) homolog-associated protein 3, Elfn1 - leucine rich repeat and fibronectin type iii, extracellular 1, Unc13a - unc-13 homolog a (c. elegans), Myo5a - myosin va, Sez6l2 - seizure related 6 homolog like 2, Lphn2 - latrophilin 2, Npas4 - neu…
GO:0046928	regulation of neurotransmitter secretion	6.3e-09	9.26e-07	3.33	15493	127	1061	29	[Rims3 - regulating synaptic membrane exocytosis 3, Adcy1 - adenylate cyclase 1, Unc13a - unc-13 homolog a (c. elegans), Stxbp5l - syntaxin binding protein 5-like, Prkcb - protein kinase c, beta, Grm4 - glutamate receptor, metabotropic 4, Stx1a - syntaxin 1a (brain), Pnkd - paroxysmal nonkinesiogenic dyskinesia, Chrm2 - cholinergic receptor, muscarinic 2, cardiac, Baiap3 - bai1-associated protein…
GO:0099601	regulation of neurotransmitter receptor activity	6.46e-09	9.41e-07	4.7	15493	59	1061	19	[Shank2 - sh3/ankyrin domain gene 2, Arc - activity regulated cytoskeletal-associated protein, Ephb2 - eph receptor b2, Cacng7 - calcium channel, voltage-dependent, gamma subunit 7, Cacng8 - calcium channel, voltage-dependent, gamma subunit 8, Shisa6 - shisa homolog 6 (xenopus laevis), Chrna4 - cholinergic receptor, nicotinic, alpha polypeptide 4, Dlgap2 - discs, large (drosophila) homolog-associ…
GO:0050793	regulation of developmental process	7.2e-09	1.04e-06	1.42	15493	2347	1061	228	[Robo1 - roundabout homolog 1 (drosophila), Ntf3 - neurotrophin 3, Hdac4 - histone deacetylase 4, Man2a1 - mannosidase 2, alpha 1, Aatk - apoptosis-associated tyrosine kinase, Ndnf - neuron-derived neurotrophic factor, Abcc8 - atp-binding cassette, sub-family c (cftr/mrp), member 8, Cyp26b1 - cytochrome p450, family 26, subfamily b, polypeptide 1, Vwc2l - von willebrand factor c domain-containing…
GO:0051588	regulation of neurotransmitter transport	7.51e-09	1.07e-06	2.97	15493	167	1061	34	[Rims3 - regulating synaptic membrane exocytosis 3, Ntsr1 - neurotensin receptor 1, Nos1 - nitric oxide synthase 1, neuronal, Hrh3 - histamine receptor h3, Unc13a - unc-13 homolog a (c. elegans), Adcy1 - adenylate cyclase 1, Stxbp5l - syntaxin binding protein 5-like, Apln - apelin, Prkcb - protein kinase c, beta, Grm4 - glutamate receptor, metabotropic 4, Stx1a - syntaxin 1a (brain), Pnkd - parox…
GO:1900449	regulation of glutamate receptor signaling pathway	8.7e-09	1.23e-06	4.87	15493	54	1061	18	[Shank2 - sh3/ankyrin domain gene 2, Arc - activity regulated cytoskeletal-associated protein, Ephb2 - eph receptor b2, Frrs1l - ferric-chelate reductase 1 like, Cacng7 - calcium channel, voltage-dependent, gamma subunit 7, Cacng8 - calcium channel, voltage-dependent, gamma subunit 8, Shisa6 - shisa homolog 6 (xenopus laevis), Crhbp - corticotropin releasing hormone binding protein, Ppargc1a - pe…
GO:0006816	calcium ion transport	9.99e-09	1.4e-06	2.75	15493	202	1061	38	[Glp1r - glucagon-like peptide 1 receptor, Atp2b2 - atpase, ca++ transporting, plasma membrane 2, Slc8a3 - solute carrier family 8 (sodium/calcium exchanger), member 3, Plch1 - phospholipase c, eta 1, Trpa1 - transient receptor potential cation channel, subfamily a, member 1, Atp2b4 - atpase, ca++ transporting, plasma membrane 4, Tmem28 - transmembrane protein 28, Slc8a1 - solute carrier family 8…
GO:0007411	axon guidance	1.12e-08	1.56e-06	2.83	15493	186	1061	36	[Tubb3 - tubulin, beta 3 class iii, L1cam - l1 cell adhesion molecule, Robo1 - roundabout homolog 1 (drosophila), Ntf3 - neurotrophin 3, Vegfa - vascular endothelial growth factor a, Dlx5 - distal-less homeobox 5, Nr4a3 - nuclear receptor subfamily 4, group a, member 3, Plxna3 - plexin a3, Foxp1 - forkhead box p1, Ptch1 - patched homolog 1, Alcam - activated leukocyte cell adhesion molecule, Kif5…
GO:0050905	neuromuscular process	1.45e-08	2e-06	3.48	15493	109	1061	26	[Atp2b2 - atpase, ca++ transporting, plasma membrane 2, Adarb1 - adenosine deaminase, rna-specific, b1, Myo5a - myosin va, Nr4a3 - nuclear receptor subfamily 4, group a, member 3, Pnkd - paroxysmal nonkinesiogenic dyskinesia, Slitrk6 - slit and ntrk-like family, member 6, Jph4 - junctophilin 4, Adcy5 - adenylate cyclase 5, Atp8a2 - atpase, aminophospholipid transporter-like, class i, type 8a, mem…
GO:0060402	calcium ion transport into cytosol	1.5e-08	2.05e-06	4.29	15493	68	1061	20	[Glp1r - glucagon-like peptide 1 receptor, Slc8a3 - solute carrier family 8 (sodium/calcium exchanger), member 3, Ryr1 - ryanodine receptor 1, skeletal muscle, Htr2a - 5-hydroxytryptamine (serotonin) receptor 2a, Ryr3 - ryanodine receptor 3, Cacna1g - calcium channel, voltage-dependent, t type, alpha 1g subunit, Plch1 - phospholipase c, eta 1, Trpa1 - transient receptor potential cation channel, …
GO:0032412	regulation of ion transmembrane transporter activity	2.52e-08	3.4e-06	2.55	15493	235	1061	41	[Shank2 - sh3/ankyrin domain gene 2, Arc - activity regulated cytoskeletal-associated protein, Shisa6 - shisa homolog 6 (xenopus laevis), Crhbp - corticotropin releasing hormone binding protein, Crhr1 - corticotropin releasing hormone receptor 1, Homer1 - homer homolog 1 (drosophila), Ppargc1a - peroxisome proliferative activated receptor, gamma, coactivator 1 alpha, Kcnc2 - potassium voltage gat…
GO:0032409	regulation of transporter activity	2.55e-08	3.42e-06	2.48	15493	253	1061	43	[Shank2 - sh3/ankyrin domain gene 2, Arc - activity regulated cytoskeletal-associated protein, Shisa6 - shisa homolog 6 (xenopus laevis), Crhbp - corticotropin releasing hormone binding protein, Crhr1 - corticotropin releasing hormone receptor 1, Homer1 - homer homolog 1 (drosophila), Ppargc1a - peroxisome proliferative activated receptor, gamma, coactivator 1 alpha, Kcnc2 - potassium voltage gat…
GO:0006887	exocytosis	2.76e-08	3.67e-06	2.94	15493	159	1061	32	[Syt10 - synaptotagmin x, Crhbp - corticotropin releasing hormone binding protein, Snap25 - synaptosomal-associated protein 25, Rims3 - regulating synaptic membrane exocytosis 3, Cadps - ca2+-dependent secretion activator, Myo5a - myosin va, Unc13a - unc-13 homolog a (c. elegans), Stxbp5l - syntaxin binding protein 5-like, Nr4a3 - nuclear receptor subfamily 4, group a, member 3, Syt16 - synaptota…
GO:0007409	axonogenesis	3.23e-08	4.26e-06	3.11	15493	136	1061	29	[Map1s - microtubule-associated protein 1s, Itga4 - integrin alpha 4, Arhgef28 - rho guanine nucleotide exchange factor (gef) 28, Adarb1 - adenosine deaminase, rna-specific, b1, Nefh - neurofilament, heavy polypeptide, Dlx5 - distal-less homeobox 5, Adcy1 - adenylate cyclase 1, Prdm8 - pr domain containing 8, Cck - cholecystokinin, Ndn - necdin, Slitrk6 - slit and ntrk-like family, member 6, Stmn…
GO:1904062	regulation of cation transmembrane transport	3.42e-08	4.47e-06	2.3	15493	311	1061	49	[Arc - activity regulated cytoskeletal-associated protein, Shank2 - sh3/ankyrin domain gene 2, Ahr - aryl-hydrocarbon receptor, Shisa6 - shisa homolog 6 (xenopus laevis), Crhbp - corticotropin releasing hormone binding protein, Crhr1 - corticotropin releasing hormone receptor 1, Ppargc1a - peroxisome proliferative activated receptor, gamma, coactivator 1 alpha, Ntsr1 - neurotensin receptor 1, Kcn…
GO:0045666	positive regulation of neuron differentiation	3.47e-08	4.49e-06	2.07	15493	438	1061	62	[Shank2 - sh3/ankyrin domain gene 2, Robo1 - roundabout homolog 1 (drosophila), Rasal1 - ras protein activator like 1 (gap1 like), Ndnf - neuron-derived neurotrophic factor, Limk1 - lim-domain containing, protein kinase, Mif - macrophage migration inhibitory factor, Vwc2l - von willebrand factor c domain-containing protein 2-like, Serpini1 - serine (or cysteine) peptidase inhibitor, clade i, memb…
GO:1903530	regulation of secretion by cell	3.47e-08	4.46e-06	1.81	15493	711	1061	88	[Cyp51 - cytochrome p450, family 51, Crhbp - corticotropin releasing hormone binding protein, Syt10 - synaptotagmin x, Crhr1 - corticotropin releasing hormone receptor 1, Ntsr1 - neurotensin receptor 1, Abcc8 - atp-binding cassette, sub-family c (cftr/mrp), member 8, Hrh3 - histamine receptor h3, Adcy1 - adenylate cyclase 1, Arg2 - arginase type ii, Mif - macrophage migration inhibitory factor, P…
GO:0007204	positive regulation of cytosolic calcium ion concentration	3.6e-08	4.58e-06	2.55	15493	229	1061	40	[Glp1r - glucagon-like peptide 1 receptor, Slc8a3 - solute carrier family 8 (sodium/calcium exchanger), member 3, Trhr - thyrotropin releasing hormone receptor, Crhr1 - corticotropin releasing hormone receptor 1, Adcy8 - adenylate cyclase 8, Ntsr1 - neurotensin receptor 1, Plch1 - phospholipase c, eta 1, Hrh3 - histamine receptor h3, Trpa1 - transient receptor potential cation channel, subfamily …
GO:0022604	regulation of cell morphogenesis	3.75e-08	4.73e-06	1.99	15493	500	1061	68	[Arc - activity regulated cytoskeletal-associated protein, Robo1 - roundabout homolog 1 (drosophila), Aatk - apoptosis-associated tyrosine kinase, Rasal1 - ras protein activator like 1 (gap1 like), Limk1 - lim-domain containing, protein kinase, Cit - citron, D130043K22Rik - riken cdna d130043k22 gene, Hecw1 - hect, c2 and ww domain containing e3 ubiquitin protein ligase 1, Il1rapl1 - interleukin …
GO:0086010	membrane depolarization during action potential	5.16e-08	6.46e-06	7.3	15493	22	1061	11	[Scn9a - sodium channel, voltage-gated, type ix, alpha, Scn2a1 - sodium channel, voltage-gated, type ii, alpha 1, Scn2b - sodium channel, voltage-gated, type ii, beta, Cacna1i - calcium channel, voltage-dependent, alpha 1i subunit, Scn5a - sodium channel, voltage-gated, type v, alpha, Scn4b - sodium channel, type iv, beta, Scn8a - sodium channel, voltage-gated, type viii, alpha, Cacna1g - calcium…
GO:2000463	positive regulation of excitatory postsynaptic potential	6.3e-08	7.83e-06	5.53	15493	37	1061	14	[Shank2 - sh3/ankyrin domain gene 2, Chrna7 - cholinergic receptor, nicotinic, alpha polypeptide 7, Ngfr - nerve growth factor receptor (tnfr superfamily, member 16), Ssh1 - slingshot homolog 1 (drosophila), Rims2 - regulating synaptic membrane exocytosis 2, Rims1 - regulating synaptic membrane exocytosis 1, Cux2 - cut-like homeobox 2, Shank3 - sh3/ankyrin domain gene 3, Reln - reelin, Grin1 - gl…
GO:0022898	regulation of transmembrane transporter activity	6.63e-08	8.16e-06	2.46	15493	243	1061	41	[Shank2 - sh3/ankyrin domain gene 2, Arc - activity regulated cytoskeletal-associated protein, Shisa6 - shisa homolog 6 (xenopus laevis), Crhbp - corticotropin releasing hormone binding protein, Crhr1 - corticotropin releasing hormone receptor 1, Homer1 - homer homolog 1 (drosophila), Ppargc1a - peroxisome proliferative activated receptor, gamma, coactivator 1 alpha, Kcnc2 - potassium voltage gat…
GO:0010720	positive regulation of cell development	6.77e-08	8.28e-06	1.86	15493	613	1061	78	[Shank2 - sh3/ankyrin domain gene 2, Robo1 - roundabout homolog 1 (drosophila), Man2a1 - mannosidase 2, alpha 1, Ntf3 - neurotrophin 3, Rasal1 - ras protein activator like 1 (gap1 like), Ndnf - neuron-derived neurotrophic factor, Limk1 - lim-domain containing, protein kinase, Il34 - interleukin 34, Mif - macrophage migration inhibitory factor, Vwc2l - von willebrand factor c domain-containing pro…
GO:0051050	positive regulation of transport	7.38e-08	8.94e-06	1.68	15493	924	1061	106	[Arc - activity regulated cytoskeletal-associated protein, Ntf3 - neurotrophin 3, Xpo4 - exportin 4, Syt10 - synaptotagmin x, Mib1 - mindbomb homolog 1 (drosophila), Ntsr1 - neurotensin receptor 1, Abcc8 - atp-binding cassette, sub-family c (cftr/mrp), member 8, Camk4 - calcium/calmodulin-dependent protein kinase iv, Zic1 - zinc finger protein of the cerebellum 1, C1qtnf4 - c1q and tumor necrosis…
GO:0001505	regulation of neurotransmitter levels	7.39e-08	8.88e-06	2.27	15493	309	1061	48	[Atp2b2 - atpase, ca++ transporting, plasma membrane 2, Snap25 - synaptosomal-associated protein 25, Slc22a3 - solute carrier family 22 (organic cation transporter), member 3, Rims3 - regulating synaptic membrane exocytosis 3, Slc17a6 - solute carrier family 17 (sodium-dependent inorganic phosphate cotransporter), member 6, Ntsr1 - neurotensin receptor 1, Gad2 - glutamic acid decarboxylase 2, Nos…
GO:0098693	regulation of synaptic vesicle cycle	7.47e-08	8.92e-06	3	15493	141	1061	29	[Rims3 - regulating synaptic membrane exocytosis 3, Adcy1 - adenylate cyclase 1, Unc13a - unc-13 homolog a (c. elegans), Stxbp5l - syntaxin binding protein 5-like, Prkcb - protein kinase c, beta, Grm4 - glutamate receptor, metabotropic 4, Stx1a - syntaxin 1a (brain), Chrm2 - cholinergic receptor, muscarinic 2, cardiac, Chrna7 - cholinergic receptor, nicotinic, alpha polypeptide 7, Htr1b - 5-hydro…
GO:0098742	cell-cell adhesion via plasma-membrane adhesion molecules	8.01e-08	9.48e-06	2.81	15493	166	1061	32	[L1cam - l1 cell adhesion molecule, Celsr2 - cadherin, egf lag seven-pass g-type receptor 2 (flamingo homolog, drosophila), Robo1 - roundabout homolog 1 (drosophila), Dsc3 - desmocollin 3, Igsf9b - immunoglobulin superfamily, member 9b, Itga4 - integrin alpha 4, Cbln1 - cerebellin 1 precursor protein, Cdhr1 - cadherin-related family member 1, Cdh24 - cadherin-like 24, Lrfn4 - leucine rich repeat …
GO:0060627	regulation of vesicle-mediated transport	8.87e-08	1.04e-05	1.92	15493	532	1061	70	[Arc - activity regulated cytoskeletal-associated protein, Ntf3 - neurotrophin 3, Gpc3 - glypican 3, Syt10 - synaptotagmin x, Crhr1 - corticotropin releasing hormone receptor 1, Insig1 - insulin induced gene 1, Mib1 - mindbomb homolog 1 (drosophila), Adcy1 - adenylate cyclase 1, Prkcb - protein kinase c, beta, Lrrtm1 - leucine rich repeat transmembrane neuronal 1, Stx1a - syntaxin 1a (brain), Il1…
GO:0048869	cellular developmental process	9.99e-08	1.16e-05	1.37	15493	2459	1061	231	[Robo1 - roundabout homolog 1 (drosophila), Ntf3 - neurotrophin 3, Hdac4 - histone deacetylase 4, Arhgef28 - rho guanine nucleotide exchange factor (gef) 28, Adcy1 - adenylate cyclase 1, Cyp26b1 - cytochrome p450, family 26, subfamily b, polypeptide 1, Camk4 - calcium/calmodulin-dependent protein kinase iv, Cdhr1 - cadherin-related family member 1, Zic1 - zinc finger protein of the cerebellum 1, …
GO:0097479	synaptic vesicle localization	1.11e-07	1.28e-05	4.02	15493	69	1061	19	[Syt1 - synaptotagmin i, Cplx3 - complexin 3, Syt4 - synaptotagmin iv, Syt2 - synaptotagmin ii, Cadps - ca2+-dependent secretion activator, Snap25 - synaptosomal-associated protein 25, Rims3 - regulating synaptic membrane exocytosis 3, Pclo - piccolo (presynaptic cytomatrix protein), Unc13a - unc-13 homolog a (c. elegans), Rims2 - regulating synaptic membrane exocytosis 2, Rims1 - regulating syna…
GO:0046903	secretion	1.24e-07	1.43e-05	2.02	15493	433	1061	60	[Celsr2 - cadherin, egf lag seven-pass g-type receptor 2 (flamingo homolog, drosophila), Crhbp - corticotropin releasing hormone binding protein, Syt10 - synaptotagmin x, Crhr1 - corticotropin releasing hormone receptor 1, Stx1a - syntaxin 1a (brain), Nrxn2 - neurexin ii, Rab3c - rab3c, member ras oncogene family, Cplx3 - complexin 3, Chrm3 - cholinergic receptor, muscarinic 3, cardiac, Npr3 - na…
GO:0048489	synaptic vesicle transport	1.29e-07	1.47e-05	4.17	15493	63	1061	18	[Syt1 - synaptotagmin i, Cplx3 - complexin 3, Syt4 - synaptotagmin iv, Syt2 - synaptotagmin ii, Cadps - ca2+-dependent secretion activator, Snap25 - synaptosomal-associated protein 25, Rims3 - regulating synaptic membrane exocytosis 3, Unc13a - unc-13 homolog a (c. elegans), Rims2 - regulating synaptic membrane exocytosis 2, Rims1 - regulating synaptic membrane exocytosis 1, Kif5a - kinesin famil…
GO:0097480	establishment of synaptic vesicle localization	1.29e-07	1.46e-05	4.17	15493	63	1061	18	[Syt1 - synaptotagmin i, Cplx3 - complexin 3, Syt4 - synaptotagmin iv, Syt2 - synaptotagmin ii, Cadps - ca2+-dependent secretion activator, Snap25 - synaptosomal-associated protein 25, Rims3 - regulating synaptic membrane exocytosis 3, Unc13a - unc-13 homolog a (c. elegans), Rims2 - regulating synaptic membrane exocytosis 2, Rims1 - regulating synaptic membrane exocytosis 1, Kif5a - kinesin famil…
GO:0048168	regulation of neuronal synaptic plasticity	1.68e-07	1.88e-05	4.11	15493	64	1061	18	[Arc - activity regulated cytoskeletal-associated protein, Ephb2 - eph receptor b2, Shisa6 - shisa homolog 6 (xenopus laevis), Syt4 - synaptotagmin iv, Kit - kit oncogene, Unc13a - unc-13 homolog a (c. elegans), Rims1 - regulating synaptic membrane exocytosis 1, Shank3 - sh3/ankyrin domain gene 3, Grin1 - glutamate receptor, ionotropic, nmda1 (zeta 1), Kmt2a - lysine (k)-specific methyltransferas…
GO:0006874	cellular calcium ion homeostasis	1.8e-07	2.01e-05	2.11	15493	367	1061	53	[Gpr12 - g-protein coupled receptor 12, Trhr - thyrotropin releasing hormone receptor, Crhr1 - corticotropin releasing hormone receptor 1, Ntsr1 - neurotensin receptor 1, Hrh3 - histamine receptor h3, Plch1 - phospholipase c, eta 1, Atp2b4 - atpase, ca++ transporting, plasma membrane 4, Tmem28 - transmembrane protein 28, Prkcb - protein kinase c, beta, Slc8a1 - solute carrier family 8 (sodium/cal…
GO:0048791	calcium ion-regulated exocytosis of neurotransmitter	1.82e-07	2.01e-05	9.73	15493	12	1061	8	[Syt1 - synaptotagmin i, Rims2 - regulating synaptic membrane exocytosis 2, Rims1 - regulating synaptic membrane exocytosis 1, Rims3 - regulating synaptic membrane exocytosis 3, Syt2 - synaptotagmin ii, Snap25 - synaptosomal-associated protein 25, Syt5 - synaptotagmin v, Rims4 - regulating synaptic membrane exocytosis 4]
GO:0048878	chemical homeostasis	2.09e-07	2.29e-05	1.66	15493	886	1061	101	[Ntsr1 - neurotensin receptor 1, Plch1 - phospholipase c, eta 1, Abcc8 - atp-binding cassette, sub-family c (cftr/mrp), member 8, Cyp26b1 - cytochrome p450, family 26, subfamily b, polypeptide 1, Slc12a5 - solute carrier family 12, member 5, Atp2b4 - atpase, ca++ transporting, plasma membrane 4, Slc4a8 - solute carrier family 4 (anion exchanger), member 8, Prkcb - protein kinase c, beta, Slc8a1 -…
GO:0016126	sterol biosynthetic process	2.42e-07	2.64e-05	5.42	15493	35	1061	13	[Prkaa2 - protein kinase, amp-activated, alpha 2 catalytic subunit, Cyp51 - cytochrome p450, family 51, Mvd - mevalonate (diphospho) decarboxylase, Fdft1 - farnesyl diphosphate farnesyl transferase 1, Lss - lanosterol synthase, Insig1 - insulin induced gene 1, Hmgcr - 3-hydroxy-3-methylglutaryl-coenzyme a reductase, Cyp26b1 - cytochrome p450, family 26, subfamily b, polypeptide 1, Sc4mol - sterol…
GO:0031175	neuron projection development	2.48e-07	2.69e-05	2.22	15493	302	1061	46	[Atp2b2 - atpase, ca++ transporting, plasma membrane 2, L1cam - l1 cell adhesion molecule, Shank2 - sh3/ankyrin domain gene 2, Map1s - microtubule-associated protein 1s, Fry - furry homolog (drosophila), Myoc - myocilin, Nefh - neurofilament, heavy polypeptide, Tulp1 - tubby like protein 1, Cntnap2 - contactin associated protein-like 2, Fat4 - fat tumor suppressor homolog 4 (drosophila), Cit - ci…
GO:0051240	positive regulation of multicellular organismal process	2.68e-07	2.88e-05	1.46	15493	1642	1061	164	[Robo1 - roundabout homolog 1 (drosophila), Ntf3 - neurotrophin 3, Man2a1 - mannosidase 2, alpha 1, Hdac4 - histone deacetylase 4, Ar - androgen receptor, Esrrg - estrogen-related receptor gamma, Ntsr1 - neurotensin receptor 1, Ndnf - neuron-derived neurotrophic factor, Abcc8 - atp-binding cassette, sub-family c (cftr/mrp), member 8, Cyp26b1 - cytochrome p450, family 26, subfamily b, polypeptide …
GO:0019228	neuronal action potential	2.72e-07	2.91e-05	5.84	15493	30	1061	12	[Gpr88 - g-protein coupled receptor 88, Scn9a - sodium channel, voltage-gated, type ix, alpha, Chrna7 - cholinergic receptor, nicotinic, alpha polypeptide 7, Scn2a1 - sodium channel, voltage-gated, type ii, alpha 1, Kcna2 - potassium voltage-gated channel, shaker-related subfamily, member 2, Cacna1i - calcium channel, voltage-dependent, alpha 1i subunit, Scn5a - sodium channel, voltage-gated, typ…
GO:0050770	regulation of axonogenesis	2.75e-07	2.92e-05	2.54	15493	201	1061	35	[Robo1 - roundabout homolog 1 (drosophila), L1cam - l1 cell adhesion molecule, Aatk - apoptosis-associated tyrosine kinase, Vegfa - vascular endothelial growth factor a, Shox2 - short stature homeobox 2, Limk1 - lim-domain containing, protein kinase, Bmpr2 - bone morphogenetic protein receptor, type ii (serine/threonine kinase), Plxna2 - plexin a2, Plxna3 - plexin a3, Plxna1 - plexin a1, Bcl11a -…
GO:0055074	calcium ion homeostasis	2.79e-07	2.94e-05	2.06	15493	382	1061	54	[Crhr1 - corticotropin releasing hormone receptor 1, Trhr - thyrotropin releasing hormone receptor, Gpr12 - g-protein coupled receptor 12, Ntsr1 - neurotensin receptor 1, Hrh3 - histamine receptor h3, Plch1 - phospholipase c, eta 1, Atp2b4 - atpase, ca++ transporting, plasma membrane 4, Tmem28 - transmembrane protein 28, Prkcb - protein kinase c, beta, Slc8a1 - solute carrier family 8 (sodium/cal…
GO:0060401	cytosolic calcium ion transport	2.93e-07	3.07e-05	3.65	15493	80	1061	20	[Glp1r - glucagon-like peptide 1 receptor, Slc8a3 - solute carrier family 8 (sodium/calcium exchanger), member 3, Ryr1 - ryanodine receptor 1, skeletal muscle, Htr2a - 5-hydroxytryptamine (serotonin) receptor 2a, Ryr3 - ryanodine receptor 3, Cacna1g - calcium channel, voltage-dependent, t type, alpha 1g subunit, Plch1 - phospholipase c, eta 1, Trpa1 - transient receptor potential cation channel, …
GO:0099175	regulation of postsynapse organization	3.27e-07	3.39e-05	3.01	15493	126	1061	26	[Arc - activity regulated cytoskeletal-associated protein, Shisa6 - shisa homolog 6 (xenopus laevis), Homer1 - homer homolog 1 (drosophila), Cbln1 - cerebellin 1 precursor protein, Ssh1 - slingshot homolog 1 (drosophila), Cux2 - cut-like homeobox 2, Lrfn4 - leucine rich repeat and fibronectin type iii domain containing 4, Lrfn1 - leucine rich repeat and fibronectin type iii domain containing 1, L…
GO:0051094	positive regulation of developmental process	3.59e-07	3.7e-05	1.51	15493	1344	1061	139	[Robo1 - roundabout homolog 1 (drosophila), Ntf3 - neurotrophin 3, Man2a1 - mannosidase 2, alpha 1, Ar - androgen receptor, Ndnf - neuron-derived neurotrophic factor, Gdf10 - growth differentiation factor 10, Cyp26b1 - cytochrome p450, family 26, subfamily b, polypeptide 1, Arg2 - arginase type ii, Prkcb - protein kinase c, beta, Slc8a1 - solute carrier family 8 (sodium/calcium exchanger), member…
GO:0050795	regulation of behavior	3.7e-07	3.78e-05	3.75	15493	74	1061	19	[Htr1b - 5-hydroxytryptamine (serotonin) receptor 1b, Npsr1 - neuropeptide s receptor 1, Hdac4 - histone deacetylase 4, Htr1a - 5-hydroxytryptamine (serotonin) receptor 1a, Crhr1 - corticotropin releasing hormone receptor 1, Npy2r - neuropeptide y receptor y2, Mc4r - melanocortin 4 receptor, Nr4a3 - nuclear receptor subfamily 4, group a, member 3, Cort - cortistatin, Cck - cholecystokinin, Kcna2 …
GO:0007193	adenylate cyclase-inhibiting G protein-coupled receptor signaling pathway	3.7e-07	3.76e-05	4.33	15493	54	1061	16	[Htr1b - 5-hydroxytryptamine (serotonin) receptor 1b, Htr1a - 5-hydroxytryptamine (serotonin) receptor 1a, Chrm4 - cholinergic receptor, muscarinic 4, Chrm3 - cholinergic receptor, muscarinic 3, cardiac, Npr3 - natriuretic peptide receptor 3, Adcy5 - adenylate cyclase 5, Npy2r - neuropeptide y receptor y2, Hrh3 - histamine receptor h3, Cort - cortistatin, Akap5 - a kinase (prka) anchor protein 5,…
GO:0045956	positive regulation of calcium ion-dependent exocytosis	4.38e-07	4.42e-05	6.18	15493	26	1061	11	[Syt1 - synaptotagmin i, Rims1 - regulating synaptic membrane exocytosis 1, Kcnb1 - potassium voltage gated channel, shab-related subfamily, member 1, Cdk5r2 - cyclin-dependent kinase 5, regulatory subunit 2 (p39), Cacna1i - calcium channel, voltage-dependent, alpha 1i subunit, Syt10 - synaptotagmin x, Syt4 - synaptotagmin iv, Syt2 - synaptotagmin ii, Cadps - ca2+-dependent secretion activator, C…
GO:0010469	regulation of signaling receptor activity	5.28e-07	5.3e-05	3.1	15493	113	1061	24	[Bicd1 - bicaudal d homolog 1 (drosophila), Ephb2 - eph receptor b2, Arc - activity regulated cytoskeletal-associated protein, Shank2 - sh3/ankyrin domain gene 2, Zfyve28 - zinc finger, fyve domain containing 28, Cacng7 - calcium channel, voltage-dependent, gamma subunit 7, Shisa6 - shisa homolog 6 (xenopus laevis), Chrna4 - cholinergic receptor, nicotinic, alpha polypeptide 4, Cacng8 - calcium c…
GO:0072511	divalent inorganic cation transport	8.05e-07	8.02e-05	2.31	15493	247	1061	39	[Glp1r - glucagon-like peptide 1 receptor, Atp2b2 - atpase, ca++ transporting, plasma membrane 2, Slc8a3 - solute carrier family 8 (sodium/calcium exchanger), member 3, Plch1 - phospholipase c, eta 1, Trpa1 - transient receptor potential cation channel, subfamily a, member 1, Atp2b4 - atpase, ca++ transporting, plasma membrane 4, Tmem28 - transmembrane protein 28, Slc8a1 - solute carrier family 8…
GO:0072503	cellular divalent inorganic cation homeostasis	8.33e-07	8.25e-05	2.01	15493	385	1061	53	[Trhr - thyrotropin releasing hormone receptor, Gpr12 - g-protein coupled receptor 12, Crhr1 - corticotropin releasing hormone receptor 1, Ntsr1 - neurotensin receptor 1, Plch1 - phospholipase c, eta 1, Hrh3 - histamine receptor h3, Atp2b4 - atpase, ca++ transporting, plasma membrane 4, Slc8a1 - solute carrier family 8 (sodium/calcium exchanger), member 1, Prkcb - protein kinase c, beta, Tmem28 -…
GO:0006836	neurotransmitter transport	8.67e-07	8.53e-05	2.94	15493	124	1061	25	[Slc32a1 - solute carrier family 32 (gaba vesicular transporter), member 1, Slc22a3 - solute carrier family 22 (organic cation transporter), member 3, Rims3 - regulating synaptic membrane exocytosis 3, Snap25 - synaptosomal-associated protein 25, Slc17a6 - solute carrier family 17 (sodium-dependent inorganic phosphate cotransporter), member 6, Ntsr1 - neurotensin receptor 1, Unc13a - unc-13 homol…
GO:0033555	multicellular organismal response to stress	1.14e-06	0.000112	3.82	15493	65	1061	17	[Tac1 - tachykinin 1, Htr1a - 5-hydroxytryptamine (serotonin) receptor 1a, Asic4 - acid-sensing (proton-gated) ion channel family member 4, Crhr1 - corticotropin releasing hormone receptor 1, Npy2r - neuropeptide y receptor y2, Cacna1e - calcium channel, voltage-dependent, r type, alpha 1e subunit, Nos1 - nitric oxide synthase 1, neuronal, Trpa1 - transient receptor potential cation channel, subf…
GO:0050805	negative regulation of synaptic transmission	1.14e-06	0.000111	3.82	15493	65	1061	17	[Shank2 - sh3/ankyrin domain gene 2, Htr1b - 5-hydroxytryptamine (serotonin) receptor 1b, Kcnq4 - potassium voltage-gated channel, subfamily q, member 4, Htr2a - 5-hydroxytryptamine (serotonin) receptor 2a, Syt4 - synaptotagmin iv, Npy2r - neuropeptide y receptor y2, Cbln1 - cerebellin 1 precursor protein, Celf4 - cugbp, elav-like family member 4, Shank3 - sh3/ankyrin domain gene 3, Rapgef4 - rap…
GO:0035640	exploration behavior	1.62e-06	0.000156	5.54	15493	29	1061	11	[Shank2 - sh3/ankyrin domain gene 2, Htr1a - 5-hydroxytryptamine (serotonin) receptor 1a, Chrna4 - cholinergic receptor, nicotinic, alpha polypeptide 4, Shank3 - sh3/ankyrin domain gene 3, Lrrtm1 - leucine rich repeat transmembrane neuronal 1, Crhr1 - corticotropin releasing hormone receptor 1, Kmt2a - lysine (k)-specific methyltransferase 2a, Tnr - tenascin r, Jph3 - junctophilin 3, Lsamp - limb…
GO:0070838	divalent metal ion transport	1.74e-06	0.000167	2.26	15493	245	1061	38	[Glp1r - glucagon-like peptide 1 receptor, Atp2b2 - atpase, ca++ transporting, plasma membrane 2, Slc8a3 - solute carrier family 8 (sodium/calcium exchanger), member 3, Plch1 - phospholipase c, eta 1, Trpa1 - transient receptor potential cation channel, subfamily a, member 1, Atp2b4 - atpase, ca++ transporting, plasma membrane 4, Tmem28 - transmembrane protein 28, Slc8a1 - solute carrier family 8…
GO:0050433	regulation of catecholamine secretion	1.77e-06	0.000169	3.89	15493	60	1061	16	[Htr1b - 5-hydroxytryptamine (serotonin) receptor 1b, Chrna7 - cholinergic receptor, nicotinic, alpha polypeptide 7, Syt1 - synaptotagmin i, Kcnb1 - potassium voltage gated channel, shab-related subfamily, member 1, Chrna4 - cholinergic receptor, nicotinic, alpha polypeptide 4, Syt10 - synaptotagmin x, Htr2a - 5-hydroxytryptamine (serotonin) receptor 2a, Syt4 - synaptotagmin iv, Crhr1 - corticotr…
GO:0007216	G protein-coupled glutamate receptor signaling pathway	1.97e-06	0.000186	7.79	15493	15	1061	8	[Grm4 - glutamate receptor, metabotropic 4, Homer1 - homer homolog 1 (drosophila), Grik3 - glutamate receptor, ionotropic, kainate 3, Grm3 - glutamate receptor, metabotropic 3, Grm5 - glutamate receptor, metabotropic 5, Homer2 - homer homolog 2 (drosophila), Grm8 - glutamate receptor, metabotropic 8, Grid2ip - glutamate receptor, ionotropic, delta 2 (grid2) interacting protein 1]
GO:0043270	positive regulation of ion transport	1.99e-06	0.000187	2.15	15493	285	1061	42	[Atp2b2 - atpase, ca++ transporting, plasma membrane 2, Arc - activity regulated cytoskeletal-associated protein, Homer1 - homer homolog 1 (drosophila), Kcnc2 - potassium voltage gated channel, shaw-related subfamily, member 2, Ntsr1 - neurotensin receptor 1, Nos1 - nitric oxide synthase 1, neuronal, Hcn1 - hyperpolarization-activated, cyclic nucleotide-gated k+ 1, Abcc8 - atp-binding cassette, s…
GO:0051961	negative regulation of nervous system development	2.22e-06	0.000208	2.04	15493	336	1061	47	[Aatk - apoptosis-associated tyrosine kinase, Mycn - v-myc myelocytomatosis viral related oncogene, neuroblastoma derived (avian), Col3a1 - collagen, type iii, alpha 1, Mib1 - mindbomb homolog 1 (drosophila), Abcc8 - atp-binding cassette, sub-family c (cftr/mrp), member 8, Rap1gap - rap1 gtpase-activating protein, Mdga1 - mam domain containing glycosylphosphatidylinositol anchor 1, Plxna3 - plexi…
GO:0050801	ion homeostasis	2.23e-06	0.000207	1.72	15493	646	1061	76	[Crhr1 - corticotropin releasing hormone receptor 1, Gpr12 - g-protein coupled receptor 12, Trhr - thyrotropin releasing hormone receptor, Ntsr1 - neurotensin receptor 1, Hrh3 - histamine receptor h3, Plch1 - phospholipase c, eta 1, Slc12a5 - solute carrier family 12, member 5, Atp2b4 - atpase, ca++ transporting, plasma membrane 4, Slc4a8 - solute carrier family 4 (anion exchanger), member 8, Prk…
GO:0097553	calcium ion transmembrane import into cytosol	2.25e-06	0.000208	3.83	15493	61	1061	16	[Slc8a3 - solute carrier family 8 (sodium/calcium exchanger), member 3, Glp1r - glucagon-like peptide 1 receptor, Ryr1 - ryanodine receptor 1, skeletal muscle, Htr2a - 5-hydroxytryptamine (serotonin) receptor 2a, Ryr3 - ryanodine receptor 3, Plch1 - phospholipase c, eta 1, Trpa1 - transient receptor potential cation channel, subfamily a, member 1, Tmem28 - transmembrane protein 28, Plcb1 - phosph…
GO:1902653	secondary alcohol biosynthetic process	2.4e-06	0.00022	5.35	15493	30	1061	11	[Prkaa2 - protein kinase, amp-activated, alpha 2 catalytic subunit, Fdft1 - farnesyl diphosphate farnesyl transferase 1, Lss - lanosterol synthase, Mvd - mevalonate (diphospho) decarboxylase, Cyp51 - cytochrome p450, family 51, Dhcr24 - 24-dehydrocholesterol reductase, Insig1 - insulin induced gene 1, Hmgcr - 3-hydroxy-3-methylglutaryl-coenzyme a reductase, Cyp26b1 - cytochrome p450, family 26, s…
GO:0072507	divalent inorganic cation homeostasis	2.42e-06	0.000221	1.93	15493	409	1061	54	[Trhr - thyrotropin releasing hormone receptor, Gpr12 - g-protein coupled receptor 12, Crhr1 - corticotropin releasing hormone receptor 1, Ntsr1 - neurotensin receptor 1, Plch1 - phospholipase c, eta 1, Hrh3 - histamine receptor h3, Atp2b4 - atpase, ca++ transporting, plasma membrane 4, Prkcb - protein kinase c, beta, Slc8a1 - solute carrier family 8 (sodium/calcium exchanger), member 1, Tmem28 -…
GO:0035725	sodium ion transmembrane transport	2.44e-06	0.000222	4.26	15493	48	1061	14	[Slc8a3 - solute carrier family 8 (sodium/calcium exchanger), member 3, Hcn3 - hyperpolarization-activated, cyclic nucleotide-gated k+ 3, Hcn1 - hyperpolarization-activated, cyclic nucleotide-gated k+ 1, Slc8a1 - solute carrier family 8 (sodium/calcium exchanger), member 1, Scn2a1 - sodium channel, voltage-gated, type ii, alpha 1, Scn9a - sodium channel, voltage-gated, type ix, alpha, Scn2b - sod…
GO:0008542	visual learning	2.85e-06	0.000257	3.77	15493	62	1061	16	[Lrrn4 - leucine rich repeat neuronal 4, Crhr1 - corticotropin releasing hormone receptor 1, Meis2 - meis homeobox 2, Cacna1e - calcium channel, voltage-dependent, r type, alpha 1e subunit, Nts - neurotensin, Hmgcr - 3-hydroxy-3-methylglutaryl-coenzyme a reductase, Abcc8 - atp-binding cassette, sub-family c (cftr/mrp), member 8, Kit - kit oncogene, Cacna1c - calcium channel, voltage-dependent, l …
GO:0007156	homophilic cell adhesion via plasma membrane adhesion molecules	3.24e-06	0.000291	3.07	15493	100	1061	21	[Igsf9b - immunoglobulin superfamily, member 9b, Celsr2 - cadherin, egf lag seven-pass g-type receptor 2 (flamingo homolog, drosophila), Robo1 - roundabout homolog 1 (drosophila), Dsc3 - desmocollin 3, L1cam - l1 cell adhesion molecule, Clstn3 - calsyntenin 3, Cdh13 - cadherin 13, Pcdh1 - protocadherin 1, Cdhr1 - cadherin-related family member 1, Vstm2l - v-set and transmembrane domain containing…
GO:0048518	positive regulation of biological process	3.49e-06	0.000311	1.2	15493	5044	1061	413	[Man2a1 - mannosidase 2, alpha 1, Hdac4 - histone deacetylase 4, Xpo4 - exportin 4, Ndnf - neuron-derived neurotrophic factor, Abcc8 - atp-binding cassette, sub-family c (cftr/mrp), member 8, Adcy1 - adenylate cyclase 1, Eif5a2 - eukaryotic translation initiation factor 5a2, Zic1 - zinc finger protein of the cerebellum 1, Vwc2l - von willebrand factor c domain-containing protein 2-like, Tox2 - to…
GO:0048666	neuron development	3.55e-06	0.000314	2.67	15493	142	1061	26	[Robo1 - roundabout homolog 1 (drosophila), Ntf3 - neurotrophin 3, Agbl4 - atp/gtp binding protein-like 4, Vegfa - vascular endothelial growth factor a, Hcn1 - hyperpolarization-activated, cyclic nucleotide-gated k+ 1, Tulp1 - tubby like protein 1, 2410066E13Rik - riken cdna 2410066e13 gene, Plxna3 - plexin a3, Gabrb2 - gamma-aminobutyric acid (gaba) a receptor, subunit beta 2, Fzd2 - frizzled ho…
GO:0045597	positive regulation of cell differentiation	3.83e-06	0.000338	1.55	15493	991	1061	105	[Robo1 - roundabout homolog 1 (drosophila), Man2a1 - mannosidase 2, alpha 1, Ntf3 - neurotrophin 3, Ar - androgen receptor, Ndnf - neuron-derived neurotrophic factor, Cyp26b1 - cytochrome p450, family 26, subfamily b, polypeptide 1, Gdf10 - growth differentiation factor 10, Vwc2l - von willebrand factor c domain-containing protein 2-like, Ptch1 - patched homolog 1, Lrrc7 - leucine rich repeat con…
GO:0050768	negative regulation of neurogenesis	4.08e-06	0.000357	2.05	15493	313	1061	44	[Aatk - apoptosis-associated tyrosine kinase, Mycn - v-myc myelocytomatosis viral related oncogene, neuroblastoma derived (avian), Col3a1 - collagen, type iii, alpha 1, Mib1 - mindbomb homolog 1 (drosophila), Abcc8 - atp-binding cassette, sub-family c (cftr/mrp), member 8, Rap1gap - rap1 gtpase-activating protein, Plxna3 - plexin a3, Ttc3 - tetratricopeptide repeat domain 3, C77370 - expressed se…
GO:0051128	regulation of cellular component organization	4.16e-06	0.000363	1.32	15493	2370	1061	215	[Robo1 - roundabout homolog 1 (drosophila), Magel2 - melanoma antigen, family l, 2, Hdac4 - histone deacetylase 4, Ntf3 - neurotrophin 3, Aatk - apoptosis-associated tyrosine kinase, Ndnf - neuron-derived neurotrophic factor, Abcc8 - atp-binding cassette, sub-family c (cftr/mrp), member 8, Hmbox1 - homeobox containing 1, Eif5a2 - eukaryotic translation initiation factor 5a2, Rtn4rl2 - reticulon 4…
GO:2000311	regulation of AMPA receptor activity	4.2e-06	0.000363	5.62	15493	26	1061	10	[Arc - activity regulated cytoskeletal-associated protein, Shank2 - sh3/ankyrin domain gene 2, Cacng7 - calcium channel, voltage-dependent, gamma subunit 7, Cacng8 - calcium channel, voltage-dependent, gamma subunit 8, Shisa6 - shisa homolog 6 (xenopus laevis), Shank3 - sh3/ankyrin domain gene 3, Reln - reelin, Shank1 - sh3/ankyrin domain gene 1, Cnih2 - cornichon homolog 2 (drosophila), Mapk8ip2…
GO:0007632	visual behavior	4.47e-06	0.000385	3.65	15493	64	1061	16	[Lrrn4 - leucine rich repeat neuronal 4, Crhr1 - corticotropin releasing hormone receptor 1, Meis2 - meis homeobox 2, Nts - neurotensin, Cacna1e - calcium channel, voltage-dependent, r type, alpha 1e subunit, Hmgcr - 3-hydroxy-3-methylglutaryl-coenzyme a reductase, Abcc8 - atp-binding cassette, sub-family c (cftr/mrp), member 8, Kit - kit oncogene, Cacna1c - calcium channel, voltage-dependent, l …
GO:0032940	secretion by cell	4.53e-06	0.000388	1.97	15493	355	1061	48	[Glp1r - glucagon-like peptide 1 receptor, Crhbp - corticotropin releasing hormone binding protein, Syt10 - synaptotagmin x, Crhr1 - corticotropin releasing hormone receptor 1, Snap25 - synaptosomal-associated protein 25, Cbln1 - cerebellin 1 precursor protein, Rims3 - regulating synaptic membrane exocytosis 3, Cadps - ca2+-dependent secretion activator, Myo5a - myosin va, Unc13a - unc-13 homolog…
GO:0006810	transport	4.67e-06	0.000397	1.29	15493	2860	1061	252	[Magel2 - melanoma antigen, family l, 2, Xpo4 - exportin 4, Syt10 - synaptotagmin x, Ntsr1 - neurotensin receptor 1, Abcc8 - atp-binding cassette, sub-family c (cftr/mrp), member 8, Plch1 - phospholipase c, eta 1, Slc12a5 - solute carrier family 12, member 5, Camk4 - calcium/calmodulin-dependent protein kinase iv, Eif5a2 - eukaryotic translation initiation factor 5a2, Lrrc7 - leucine rich repeat …
GO:0048522	positive regulation of cellular process	5.07e-06	0.000429	1.21	15493	4532	1061	375	[Magel2 - melanoma antigen, family l, 2, Robo1 - roundabout homolog 1 (drosophila), Hdac4 - histone deacetylase 4, Man2a1 - mannosidase 2, alpha 1, Ntf3 - neurotrophin 3, Syt10 - synaptotagmin x, Ntsr1 - neurotensin receptor 1, Abcc8 - atp-binding cassette, sub-family c (cftr/mrp), member 8, Ndnf - neuron-derived neurotrophic factor, Adcy1 - adenylate cyclase 1, Hmbox1 - homeobox containing 1, Cy…
GO:0048814	regulation of dendrite morphogenesis	5.2e-06	0.000438	2.89	15493	111	1061	22	[Arc - activity regulated cytoskeletal-associated protein, Robo1 - roundabout homolog 1 (drosophila), Ube3a - ubiquitin protein ligase e3a, Dnm3 - dynamin 3, Srcin1 - src kinase signaling inhibitor 1, Ngef - neuronal guanine nucleotide exchange factor, Sarm1 - sterile alpha and heat/armadillo motif containing 1, Pak3 - p21 protein (cdc42/rac)-activated kinase 3, Arhgap33 - rho gtpase activating p…
GO:0051952	regulation of amine transport	5.32e-06	0.000445	2.98	15493	103	1061	21	[Syt1 - synaptotagmin i, Htr1b - 5-hydroxytryptamine (serotonin) receptor 1b, Chrna7 - cholinergic receptor, nicotinic, alpha polypeptide 7, Kcnb1 - potassium voltage gated channel, shab-related subfamily, member 1, Chrna4 - cholinergic receptor, nicotinic, alpha polypeptide 4, Syt10 - synaptotagmin x, Htr2a - 5-hydroxytryptamine (serotonin) receptor 2a, Syt4 - synaptotagmin iv, Crhr1 - corticotr…
GO:0006873	cellular ion homeostasis	5.41e-06	0.00045	1.78	15493	517	1061	63	[Gpr12 - g-protein coupled receptor 12, Crhr1 - corticotropin releasing hormone receptor 1, Trhr - thyrotropin releasing hormone receptor, Ntsr1 - neurotensin receptor 1, Plch1 - phospholipase c, eta 1, Hrh3 - histamine receptor h3, Slc12a5 - solute carrier family 12, member 5, Atp2b4 - atpase, ca++ transporting, plasma membrane 4, Slc4a8 - solute carrier family 4 (anion exchanger), member 8, Slc…
GO:0030003	cellular cation homeostasis	5.73e-06	0.000475	1.79	15493	507	1061	62	[Crhr1 - corticotropin releasing hormone receptor 1, Gpr12 - g-protein coupled receptor 12, Trhr - thyrotropin releasing hormone receptor, Ntsr1 - neurotensin receptor 1, Plch1 - phospholipase c, eta 1, Hrh3 - histamine receptor h3, Slc12a5 - solute carrier family 12, member 5, Atp2b4 - atpase, ca++ transporting, plasma membrane 4, Slc4a8 - solute carrier family 4 (anion exchanger), member 8, Prk…
GO:0006695	cholesterol biosynthetic process	6.26e-06	0.000515	5.41	15493	27	1061	10	[Prkaa2 - protein kinase, amp-activated, alpha 2 catalytic subunit, Fdft1 - farnesyl diphosphate farnesyl transferase 1, Lss - lanosterol synthase, Cyp51 - cytochrome p450, family 51, Mvd - mevalonate (diphospho) decarboxylase, Dhcr24 - 24-dehydrocholesterol reductase, Insig1 - insulin induced gene 1, Hmgcr - 3-hydroxy-3-methylglutaryl-coenzyme a reductase, Fdps - farnesyl diphosphate synthetase,…
GO:0010959	regulation of metal ion transport	6.47e-06	0.00053	1.93	15493	370	1061	49	[Ahr - aryl-hydrocarbon receptor, Crhr1 - corticotropin releasing hormone receptor 1, Ntsr1 - neurotensin receptor 1, Kcnc2 - potassium voltage gated channel, shaw-related subfamily, member 2, Abcc8 - atp-binding cassette, sub-family c (cftr/mrp), member 8, Atp2b4 - atpase, ca++ transporting, plasma membrane 4, Mif - macrophage migration inhibitory factor, Slc8a1 - solute carrier family 8 (sodium…
GO:0019233	sensory perception of pain	6.87e-06	0.00056	3.54	15493	66	1061	16	[Tac1 - tachykinin 1, Ngfr - nerve growth factor receptor (tnfr superfamily, member 16), Chrna4 - cholinergic receptor, nicotinic, alpha polypeptide 4, Htr2a - 5-hydroxytryptamine (serotonin) receptor 2a, Kcnd2 - potassium voltage-gated channel, shal-related family, member 2, Cacna1e - calcium channel, voltage-dependent, r type, alpha 1e subunit, Trpa1 - transient receptor potential cation channe…
GO:0007269	neurotransmitter secretion	6.92e-06	0.000561	4.49	15493	39	1061	12	[Rims2 - regulating synaptic membrane exocytosis 2, Syt1 - synaptotagmin i, Rims1 - regulating synaptic membrane exocytosis 1, Doc2a - double c2, alpha, Syt4 - synaptotagmin iv, Syt2 - synaptotagmin ii, Snap25 - synaptosomal-associated protein 25, Ptprn2 - protein tyrosine phosphatase, receptor type, n polypeptide 2, Nrxn2 - neurexin ii, Unc13a - unc-13 homolog a (c. elegans), Rab3a - rab3a, memb…
GO:0051963	regulation of synapse assembly	7.05e-06	0.000568	2.84	15493	113	1061	22	[Ephb2 - eph receptor b2, Ephb3 - eph receptor b3, Clstn3 - calsyntenin 3, Lrrc4b - leucine rich repeat containing 4b, Lrrn3 - leucine rich repeat protein 3, neuronal, Cbln1 - cerebellin 1 precursor protein, Slitrk4 - slit and ntrk-like family, member 4, Flrt2 - fibronectin leucine rich transmembrane protein 2, Mdga1 - mam domain containing glycosylphosphatidylinositol anchor 1, Lphn2 - latrophil…
GO:0030030	cell projection organization	7.05e-06	0.000565	1.58	15493	851	1061	92	[Celsr2 - cadherin, egf lag seven-pass g-type receptor 2 (flamingo homolog, drosophila), Shank2 - sh3/ankyrin domain gene 2, Ntf3 - neurotrophin 3, Myo16 - myosin xvi, Arhgef28 - rho guanine nucleotide exchange factor (gef) 28, Nefh - neurofilament, heavy polypeptide, Adcy1 - adenylate cyclase 1, Cntnap2 - contactin associated protein-like 2, Atp1a3 - atpase, na+/k+ transporting, alpha 3 polypept…
GO:0060341	regulation of cellular localization	7.06e-06	0.000563	1.56	15493	898	1061	96	[Arc - activity regulated cytoskeletal-associated protein, Shisa6 - shisa homolog 6 (xenopus laevis), Gpc3 - glypican 3, Xpo4 - exportin 4, Ar - androgen receptor, Crhr1 - corticotropin releasing hormone receptor 1, Insig1 - insulin induced gene 1, Ntsr1 - neurotensin receptor 1, Nefh - neurofilament, heavy polypeptide, Adcy1 - adenylate cyclase 1, Fam115a - family with sequence similarity 115, m…
GO:0051130	positive regulation of cellular component organization	7.16e-06	0.000568	1.47	15493	1198	1061	121	[Robo1 - roundabout homolog 1 (drosophila), Magel2 - melanoma antigen, family l, 2, Ntf3 - neurotrophin 3, Hdac4 - histone deacetylase 4, Ar - androgen receptor, Mib1 - mindbomb homolog 1 (drosophila), Abcc8 - atp-binding cassette, sub-family c (cftr/mrp), member 8, Ndnf - neuron-derived neurotrophic factor, Hmbox1 - homeobox containing 1, Eif5a2 - eukaryotic translation initiation factor 5a2, Gd…
GO:0009582	detection of abiotic stimulus	7.41e-06	0.000585	3.01	15493	97	1061	20	[Atp2b2 - atpase, ca++ transporting, plasma membrane 2, Tac1 - tachykinin 1, Ngfr - nerve growth factor receptor (tnfr superfamily, member 16), Htr2a - 5-hydroxytryptamine (serotonin) receptor 2a, Atp8a2 - atpase, aminophospholipid transporter-like, class i, type 8a, member 2, Ntsr1 - neurotensin receptor 1, Kit - kit oncogene, Trpa1 - transient receptor potential cation channel, subfamily a, mem…
GO:0006928	movement of cell or subcellular component	7.77e-06	0.00061	1.5	15493	1103	1061	113	[Robo1 - roundabout homolog 1 (drosophila), Celsr2 - cadherin, egf lag seven-pass g-type receptor 2 (flamingo homolog, drosophila), Arc - activity regulated cytoskeletal-associated protein, Tcte1 - t-complex-associated testis expressed 1, Ntf3 - neurotrophin 3, Atn1 - atrophin 1, Coro6 - coronin 6, Tex40 - testis expressed 40, Ndnf - neuron-derived neurotrophic factor, Atp2b4 - atpase, ca++ trans…
GO:0007166	cell surface receptor signaling pathway	7.99e-06	0.000624	1.45	15493	1311	1061	130	[Robo1 - roundabout homolog 1 (drosophila), Celsr2 - cadherin, egf lag seven-pass g-type receptor 2 (flamingo homolog, drosophila), Ntf3 - neurotrophin 3, Mib1 - mindbomb homolog 1 (drosophila), Gdf10 - growth differentiation factor 10, Gdf1 - growth differentiation factor 1, Ppm1l - protein phosphatase 1 (formerly 2c)-like, Prkcb - protein kinase c, beta, Dok4 - docking protein 4, Ptch1 - patche…
GO:0042592	homeostatic process	8.11e-06	0.00063	1.46	15493	1250	1061	125	[Ntsr1 - neurotensin receptor 1, Plch1 - phospholipase c, eta 1, Abcc8 - atp-binding cassette, sub-family c (cftr/mrp), member 8, Cyp26b1 - cytochrome p450, family 26, subfamily b, polypeptide 1, Slc12a5 - solute carrier family 12, member 5, Atp2b4 - atpase, ca++ transporting, plasma membrane 4, Slc4a8 - solute carrier family 4 (anion exchanger), member 8, Prkcb - protein kinase c, beta, Slc8a1 -…
GO:0010648	negative regulation of cell communication	8.24e-06	0.000637	1.48	15493	1165	1061	118	[Robo1 - roundabout homolog 1 (drosophila), Ar - androgen receptor, Abcc8 - atp-binding cassette, sub-family c (cftr/mrp), member 8, Cyp26b1 - cytochrome p450, family 26, subfamily b, polypeptide 1, Peg10 - paternally expressed 10, Celf4 - cugbp, elav-like family member 4, Atp2b4 - atpase, ca++ transporting, plasma membrane 4, Prkcb - protein kinase c, beta, Vwc2l - von willebrand factor c domain…
GO:0060291	long-term synaptic potentiation	8.4e-06	0.000646	3.21	15493	82	1061	18	[Shank2 - sh3/ankyrin domain gene 2, Slc8a3 - solute carrier family 8 (sodium/calcium exchanger), member 3, Crhr1 - corticotropin releasing hormone receptor 1, Snap25 - synaptosomal-associated protein 25, Mir770 - microrna 770, Unc13a - unc-13 homolog a (c. elegans), Rgs14 - regulator of g-protein signaling 14, Rims1 - regulating synaptic membrane exocytosis 1, Shank3 - sh3/ankyrin domain gene 3,…
GO:0009581	detection of external stimulus	8.72e-06	0.000667	2.98	15493	98	1061	20	[Atp2b2 - atpase, ca++ transporting, plasma membrane 2, Tac1 - tachykinin 1, Ngfr - nerve growth factor receptor (tnfr superfamily, member 16), Htr2a - 5-hydroxytryptamine (serotonin) receptor 2a, Atp8a2 - atpase, aminophospholipid transporter-like, class i, type 8a, member 2, Ntsr1 - neurotensin receptor 1, Kit - kit oncogene, Trpa1 - transient receptor potential cation channel, subfamily a, mem…
GO:0051899	membrane depolarization	9.28e-06	0.000706	4.38	15493	40	1061	12	[Scn9a - sodium channel, voltage-gated, type ix, alpha, Scn2a1 - sodium channel, voltage-gated, type ii, alpha 1, Scn2b - sodium channel, voltage-gated, type ii, beta, Chrna4 - cholinergic receptor, nicotinic, alpha polypeptide 4, Cacna1i - calcium channel, voltage-dependent, alpha 1i subunit, Scn5a - sodium channel, voltage-gated, type v, alpha, Scn4b - sodium channel, type iv, beta, Scn8a - sod…
GO:0023057	negative regulation of signaling	9.67e-06	0.000732	1.47	15493	1169	1061	118	[Robo1 - roundabout homolog 1 (drosophila), Ar - androgen receptor, Abcc8 - atp-binding cassette, sub-family c (cftr/mrp), member 8, Cyp26b1 - cytochrome p450, family 26, subfamily b, polypeptide 1, Peg10 - paternally expressed 10, Celf4 - cugbp, elav-like family member 4, Atp2b4 - atpase, ca++ transporting, plasma membrane 4, Prkcb - protein kinase c, beta, Vwc2l - von willebrand factor c domain…
GO:0051650	establishment of vesicle localization	9.94e-06	0.000749	2.87	15493	107	1061	21	[Syt1 - synaptotagmin i, Cplx3 - complexin 3, Itga4 - integrin alpha 4, Syt4 - synaptotagmin iv, Syt2 - synaptotagmin ii, Cadps - ca2+-dependent secretion activator, Snap25 - synaptosomal-associated protein 25, Rims3 - regulating synaptic membrane exocytosis 3, Unc13a - unc-13 homolog a (c. elegans), Myo5a - myosin va, Rims2 - regulating synaptic membrane exocytosis 2, Kif1b - kinesin family memb…
GO:0007600	sensory perception	1e-05	0.000752	1.93	15493	355	1061	47	[Atp2b2 - atpase, ca++ transporting, plasma membrane 2, Kcnq4 - potassium voltage-gated channel, subfamily q, member 4, Syt10 - synaptotagmin x, Jag2 - jagged 2, Mir770 - microrna 770, Srrm4 - serine/arginine repetitive matrix 4, Myo5a - myosin va, Trpa1 - transient receptor potential cation channel, subfamily a, member 1, Tulp1 - tubby like protein 1, Kcna2 - potassium voltage-gated channel, sha…
GO:0009187	cyclic nucleotide metabolic process	1.31e-05	0.000978	5.04	15493	29	1061	10	[Pde4d - phosphodiesterase 4d, camp specific, Atp2b2 - atpase, ca++ transporting, plasma membrane 2, Cacnb4 - calcium channel, voltage-dependent, beta 4 subunit, Gucy1b3 - guanylate cyclase 1, soluble, beta 3, Adcy5 - adenylate cyclase 5, Adcy3 - adenylate cyclase 3, Pde1a - phosphodiesterase 1a, calmodulin-dependent, Adcy8 - adenylate cyclase 8, Adcy1 - adenylate cyclase 1, Gucy1a3 - guanylate c…
GO:0007416	synapse assembly	1.36e-05	0.00101	3.53	15493	62	1061	15	[Shank2 - sh3/ankyrin domain gene 2, Clstn3 - calsyntenin 3, Dnm3 - dynamin 3, Erbb4 - v-erb-a erythroblastic leukemia viral oncogene homolog 4 (avian), Pclo - piccolo (presynaptic cytomatrix protein), Npas4 - neuronal pas domain protein 4, Shank3 - sh3/ankyrin domain gene 3, Gabrb2 - gamma-aminobutyric acid (gaba) a receptor, subunit beta 2, Add2 - adducin 2 (beta), Gabra1 - gamma-aminobutyric a…
GO:0055082	cellular chemical homeostasis	1.36e-05	0.00101	1.69	15493	588	1061	68	[Crhr1 - corticotropin releasing hormone receptor 1, Gpr12 - g-protein coupled receptor 12, Trhr - thyrotropin releasing hormone receptor, Ntsr1 - neurotensin receptor 1, Abcc8 - atp-binding cassette, sub-family c (cftr/mrp), member 8, Plch1 - phospholipase c, eta 1, Hrh3 - histamine receptor h3, Slc12a5 - solute carrier family 12, member 5, Atp2b4 - atpase, ca++ transporting, plasma membrane 4, …
GO:0010817	regulation of hormone levels	1.51e-05	0.00111	1.8	15493	446	1061	55	[Crhbp - corticotropin releasing hormone binding protein, Crhr1 - corticotropin releasing hormone receptor 1, Ppargc1a - peroxisome proliferative activated receptor, gamma, coactivator 1 alpha, Abcc8 - atp-binding cassette, sub-family c (cftr/mrp), member 8, Cyp26b1 - cytochrome p450, family 26, subfamily b, polypeptide 1, Gpr27 - g protein-coupled receptor 27, Stx1a - syntaxin 1a (brain), Chrna7…
GO:0019932	second-messenger-mediated signaling	1.57e-05	0.00115	2.17	15493	229	1061	34	[Glp1r - glucagon-like peptide 1 receptor, Gucy1b3 - guanylate cyclase 1, soluble, beta 3, Ahr - aryl-hydrocarbon receptor, Hdac4 - histone deacetylase 4, Rasd1 - ras, dexamethasone-induced 1, Crhr1 - corticotropin releasing hormone receptor 1, Adcy8 - adenylate cyclase 8, Kcnc2 - potassium voltage gated channel, shaw-related subfamily, member 2, Nos1 - nitric oxide synthase 1, neuronal, Ndnf - n…
GO:0006936	muscle contraction	1.59e-05	0.00116	2.58	15493	136	1061	24	[Pde4d - phosphodiesterase 4d, camp specific, Chrm3 - cholinergic receptor, muscarinic 3, cardiac, Ryr1 - ryanodine receptor 1, skeletal muscle, Htr2a - 5-hydroxytryptamine (serotonin) receptor 2a, Ryr3 - ryanodine receptor 3, Homer1 - homer homolog 1 (drosophila), Atp8a2 - atpase, aminophospholipid transporter-like, class i, type 8a, member 2, Cacna1g - calcium channel, voltage-dependent, t type…
GO:0051234	establishment of localization	1.63e-05	0.00118	1.26	15493	2988	1061	258	[Magel2 - melanoma antigen, family l, 2, Xpo4 - exportin 4, Syt10 - synaptotagmin x, Ntsr1 - neurotensin receptor 1, Abcc8 - atp-binding cassette, sub-family c (cftr/mrp), member 8, Plch1 - phospholipase c, eta 1, Slc12a5 - solute carrier family 12, member 5, Camk4 - calcium/calmodulin-dependent protein kinase iv, Eif5a2 - eukaryotic translation initiation factor 5a2, Lrrc7 - leucine rich repeat …
GO:0050906	detection of stimulus involved in sensory perception	1.64e-05	0.00119	3.18	15493	78	1061	17	[Tac1 - tachykinin 1, Atp2b2 - atpase, ca++ transporting, plasma membrane 2, Htr2a - 5-hydroxytryptamine (serotonin) receptor 2a, Atp8a2 - atpase, aminophospholipid transporter-like, class i, type 8a, member 2, Ntsr1 - neurotensin receptor 1, Kit - kit oncogene, Trpa1 - transient receptor potential cation channel, subfamily a, member 1, Tulp1 - tubby like protein 1, Cacnb4 - calcium channel, volt…
GO:0060052	neurofilament cytoskeleton organization	1.68e-05	0.00121	8.76	15493	10	1061	6	[Ina - internexin neuronal intermediate filament protein, alpha, Arhgef28 - rho guanine nucleotide exchange factor (gef) 28, Atp8a2 - atpase, aminophospholipid transporter-like, class i, type 8a, member 2, Nefm - neurofilament, medium polypeptide, Nefl - neurofilament, light polypeptide, Nefh - neurofilament, heavy polypeptide]
GO:0007169	transmembrane receptor protein tyrosine kinase signaling pathway	1.71e-05	0.00123	2	15493	300	1061	41	[Grb10 - growth factor receptor bound protein 10, Ntf3 - neurotrophin 3, Fgf9 - fibroblast growth factor 9, Myoc - myocilin, Vegfc - vascular endothelial growth factor c, Vegfa - vascular endothelial growth factor a, Nr4a3 - nuclear receptor subfamily 4, group a, member 3, Dok4 - docking protein 4, Ptprr - protein tyrosine phosphatase, receptor type, r, Fat4 - fat tumor suppressor homolog 4 (dros…
GO:0098609	cell-cell adhesion	1.8e-05	0.00128	1.92	15493	342	1061	45	[L1cam - l1 cell adhesion molecule, Dsc3 - desmocollin 3, Robo1 - roundabout homolog 1 (drosophila), Igsf9b - immunoglobulin superfamily, member 9b, Celsr2 - cadherin, egf lag seven-pass g-type receptor 2 (flamingo homolog, drosophila), Itga4 - integrin alpha 4, Cbln1 - cerebellin 1 precursor protein, Cdhr1 - cadherin-related family member 1, Cdh24 - cadherin-like 24, Lrfn4 - leucine rich repeat …
GO:0014059	regulation of dopamine secretion	1.8e-05	0.00128	4.46	15493	36	1061	11	[Syt1 - synaptotagmin i, Htr1b - 5-hydroxytryptamine (serotonin) receptor 1b, Prkcb - protein kinase c, beta, Chrna4 - cholinergic receptor, nicotinic, alpha polypeptide 4, Kcna2 - potassium voltage-gated channel, shaker-related subfamily, member 2, Htr2a - 5-hydroxytryptamine (serotonin) receptor 2a, Syt10 - synaptotagmin x, Syt4 - synaptotagmin iv, Npy2r - neuropeptide y receptor y2, Syt2 - syn…
GO:0051968	positive regulation of synaptic transmission, glutamatergic	1.84e-05	0.0013	4.87	15493	30	1061	10	[Shank2 - sh3/ankyrin domain gene 2, Ngfr - nerve growth factor receptor (tnfr superfamily, member 16), Gria4 - glutamate receptor, ionotropic, ampa4 (alpha 4), Shank3 - sh3/ankyrin domain gene 3, Reln - reelin, Cckbr - cholecystokinin b receptor, Tnr - tenascin r, Tshz3 - teashirt zinc finger family member 3, Ror2 - receptor tyrosine kinase-like orphan receptor 2, Shank1 - sh3/ankyrin domain gen…
GO:0007155	cell adhesion	1.87e-05	0.00131	1.62	15493	685	1061	76	[Celsr2 - cadherin, egf lag seven-pass g-type receptor 2 (flamingo homolog, drosophila), Dsc3 - desmocollin 3, Igsf9b - immunoglobulin superfamily, member 9b, Robo1 - roundabout homolog 1 (drosophila), Sned1 - sushi, nidogen and egf-like domains 1, Cdhr1 - cadherin-related family member 1, Tln2 - talin 2, Cntnap2 - contactin associated protein-like 2, Pcdh11x - protocadherin 11 x-linked, Cdh24 - …
GO:0006875	cellular metal ion homeostasis	2.08e-05	0.00145	1.78	15493	451	1061	55	[Trhr - thyrotropin releasing hormone receptor, Gpr12 - g-protein coupled receptor 12, Crhr1 - corticotropin releasing hormone receptor 1, Ntsr1 - neurotensin receptor 1, Plch1 - phospholipase c, eta 1, Hrh3 - histamine receptor h3, Atp2b4 - atpase, ca++ transporting, plasma membrane 4, Prkcb - protein kinase c, beta, Slc8a1 - solute carrier family 8 (sodium/calcium exchanger), member 1, Tmem28 -…
GO:0071495	cellular response to endogenous stimulus	2.13e-05	0.00148	1.7	15493	551	1061	64	[Ahr - aryl-hydrocarbon receptor, Ar - androgen receptor, Crhbp - corticotropin releasing hormone binding protein, Crhr1 - corticotropin releasing hormone receptor 1, Ppargc1a - peroxisome proliferative activated receptor, gamma, coactivator 1 alpha, Atp2b4 - atpase, ca++ transporting, plasma membrane 4, Slc8a1 - solute carrier family 8 (sodium/calcium exchanger), member 1, Sesn3 - sestrin 3, Atp…
GO:0010721	negative regulation of cell development	2.16e-05	0.0015	1.89	15493	355	1061	46	[Aatk - apoptosis-associated tyrosine kinase, Mycn - v-myc myelocytomatosis viral related oncogene, neuroblastoma derived (avian), Col3a1 - collagen, type iii, alpha 1, Vegfa - vascular endothelial growth factor a, Mib1 - mindbomb homolog 1 (drosophila), Abcc8 - atp-binding cassette, sub-family c (cftr/mrp), member 8, Rap1gap - rap1 gtpase-activating protein, Plxna3 - plexin a3, Ttc3 - tetratrico…
GO:0043435	response to corticotropin-releasing hormone	2.19e-05	0.00151	14.6	15493	4	1061	4	[Nr4a1 - nuclear receptor subfamily 4, group a, member 1, Crhr1 - corticotropin releasing hormone receptor 1, Nr4a2 - nuclear receptor subfamily 4, group a, member 2, Nr4a3 - nuclear receptor subfamily 4, group a, member 3]
GO:0071376	cellular response to corticotropin-releasing hormone stimulus	2.19e-05	0.0015	14.6	15493	4	1061	4	[Nr4a1 - nuclear receptor subfamily 4, group a, member 1, Crhr1 - corticotropin releasing hormone receptor 1, Nr4a3 - nuclear receptor subfamily 4, group a, member 3, Nr4a2 - nuclear receptor subfamily 4, group a, member 2]
GO:0051648	vesicle localization	2.19e-05	0.0015	2.65	15493	121	1061	22	[Syt1 - synaptotagmin i, Cplx3 - complexin 3, Itga4 - integrin alpha 4, Syt4 - synaptotagmin iv, Syt2 - synaptotagmin ii, Rims3 - regulating synaptic membrane exocytosis 3, Snap25 - synaptosomal-associated protein 25, Cadps - ca2+-dependent secretion activator, Pclo - piccolo (presynaptic cytomatrix protein), Unc13a - unc-13 homolog a (c. elegans), Myo5a - myosin va, Rims2 - regulating synaptic m…
GO:0008344	adult locomotory behavior	2.3e-05	0.00156	2.89	15493	96	1061	19	[Sez6 - seizure related gene 6, Oxr1 - oxidation resistance 1, Cend1 - cell cycle exit and neuronal differentiation 1, Ntsr1 - neurotensin receptor 1, Sez6l2 - seizure related 6 homolog like 2, Nr4a2 - nuclear receptor subfamily 4, group a, member 2, Zic1 - zinc finger protein of the cerebellum 1, Cacna1c - calcium channel, voltage-dependent, l type, alpha 1c subunit, Cacnb4 - calcium channel, vo…
GO:0007167	enzyme linked receptor protein signaling pathway	2.35e-05	0.00159	1.78	15493	442	1061	54	[Grb10 - growth factor receptor bound protein 10, Ntf3 - neurotrophin 3, Gdf10 - growth differentiation factor 10, Gdf1 - growth differentiation factor 1, Ppm1l - protein phosphatase 1 (formerly 2c)-like, Dok4 - docking protein 4, Ndn - necdin, Ephb2 - eph receptor b2, Ephb3 - eph receptor b3, Lefty1 - left right determination factor 1, Alk - anaplastic lymphoma kinase, Epha6 - eph receptor a6, F…
GO:0048523	negative regulation of cellular process	2.49e-05	0.00168	1.21	15493	3983	1061	330	[Magel2 - melanoma antigen, family l, 2, Robo1 - roundabout homolog 1 (drosophila), Hdac4 - histone deacetylase 4, Ntf3 - neurotrophin 3, Aatk - apoptosis-associated tyrosine kinase, Cyp51 - cytochrome p450, family 51, Oxr1 - oxidation resistance 1, Ntsr1 - neurotensin receptor 1, Abcc8 - atp-binding cassette, sub-family c (cftr/mrp), member 8, Ndnf - neuron-derived neurotrophic factor, Plch1 - p…
GO:0019933	cAMP-mediated signaling	2.54e-05	0.00171	2.78	15493	105	1061	20	[Glp1r - glucagon-like peptide 1 receptor, Ahr - aryl-hydrocarbon receptor, Adcy5 - adenylate cyclase 5, Crhr1 - corticotropin releasing hormone receptor 1, Adcy8 - adenylate cyclase 8, Pclo - piccolo (presynaptic cytomatrix protein), Adcy1 - adenylate cyclase 1, Mc4r - melanocortin 4 receptor, Gpr161 - g protein-coupled receptor 161, Rims2 - regulating synaptic membrane exocytosis 2, Lphn2 - lat…
GO:0071417	cellular response to organonitrogen compound	2.7e-05	0.0018	1.91	15493	337	1061	44	[Slc8a3 - solute carrier family 8 (sodium/calcium exchanger), member 3, Ahr - aryl-hydrocarbon receptor, Crhbp - corticotropin releasing hormone binding protein, Itga4 - integrin alpha 4, Crhr1 - corticotropin releasing hormone receptor 1, Col3a1 - collagen, type iii, alpha 1, Adcy8 - adenylate cyclase 8, Hcn1 - hyperpolarization-activated, cyclic nucleotide-gated k+ 1, Nos1 - nitric oxide syntha…
GO:0010647	positive regulation of cell communication	2.77e-05	0.00184	1.38	15493	1508	1061	143	[Robo1 - roundabout homolog 1 (drosophila), Arc - activity regulated cytoskeletal-associated protein, Ntf3 - neurotrophin 3, Ar - androgen receptor, Ntsr1 - neurotensin receptor 1, Adcy1 - adenylate cyclase 1, Gdf10 - growth differentiation factor 10, Gdf1 - growth differentiation factor 1, Prkcb - protein kinase c, beta, Dok4 - docking protein 4, C1qtnf4 - c1q and tumor necrosis factor related p…
GO:1903307	positive regulation of regulated secretory pathway	2.79e-05	0.00185	3.72	15493	51	1061	13	[Syt1 - synaptotagmin i, Kcnb1 - potassium voltage gated channel, shab-related subfamily, member 1, Syt10 - synaptotagmin x, Crhr1 - corticotropin releasing hormone receptor 1, Syt4 - synaptotagmin iv, Cadps - ca2+-dependent secretion activator, Syt2 - synaptotagmin ii, Cacna1g - calcium channel, voltage-dependent, t type, alpha 1g subunit, Rims1 - regulating synaptic membrane exocytosis 1, Cdk5r…
GO:0016082	synaptic vesicle priming	2.82e-05	0.00186	5.84	15493	20	1061	8	[Rims2 - regulating synaptic membrane exocytosis 2, Rims1 - regulating synaptic membrane exocytosis 1, Cadps - ca2+-dependent secretion activator, Snap25 - synaptosomal-associated protein 25, Unc13c - unc-13 homolog c (c. elegans), Cadps2 - ca2+-dependent activator protein for secretion 2, Unc13a - unc-13 homolog a (c. elegans), Otof - otoferlin]
GO:0022610	biological adhesion	2.92e-05	0.00192	1.6	15493	694	1061	76	[Dsc3 - desmocollin 3, Celsr2 - cadherin, egf lag seven-pass g-type receptor 2 (flamingo homolog, drosophila), Igsf9b - immunoglobulin superfamily, member 9b, Robo1 - roundabout homolog 1 (drosophila), Sned1 - sushi, nidogen and egf-like domains 1, Cdhr1 - cadherin-related family member 1, Tln2 - talin 2, Cntnap2 - contactin associated protein-like 2, Pcdh11x - protocadherin 11 x-linked, Cdh24 - …
GO:0051965	positive regulation of synapse assembly	3.22e-05	0.0021	3.16	15493	74	1061	16	[Ephb2 - eph receptor b2, Ephb3 - eph receptor b3, Clstn3 - calsyntenin 3, Lrrc4b - leucine rich repeat containing 4b, Lrrn3 - leucine rich repeat protein 3, neuronal, Cbln1 - cerebellin 1 precursor protein, Slitrk4 - slit and ntrk-like family, member 4, Flrt2 - fibronectin leucine rich transmembrane protein 2, Lphn2 - latrophilin 2, Cux2 - cut-like homeobox 2, Flrt1 - fibronectin leucine rich tr…
GO:0007275	multicellular organism development	3.3e-05	0.00214	1.45	15493	1115	1061	111	[Robo1 - roundabout homolog 1 (drosophila), Celsr2 - cadherin, egf lag seven-pass g-type receptor 2 (flamingo homolog, drosophila), Arc - activity regulated cytoskeletal-associated protein, Dsc3 - desmocollin 3, Man2a1 - mannosidase 2, alpha 1, Ar - androgen receptor, Esrrg - estrogen-related receptor gamma, Mib1 - mindbomb homolog 1 (drosophila), Gdf1 - growth differentiation factor 1, Zic1 - zi…
GO:1900273	positive regulation of long-term synaptic potentiation	3.45e-05	0.00223	5.05	15493	26	1061	9	[Chrna7 - cholinergic receptor, nicotinic, alpha polypeptide 7, Ephb2 - eph receptor b2, Shank3 - sh3/ankyrin domain gene 3, Reln - reelin, Cpeb3 - cytoplasmic polyadenylation element binding protein 3, Nrgn - neurogranin, Adcy8 - adenylate cyclase 8, Nos1 - nitric oxide synthase 1, neuronal, Adcy1 - adenylate cyclase 1]
GO:0014848	urinary tract smooth muscle contraction	3.48e-05	0.00225	7.96	15493	11	1061	6	[Htr2a - 5-hydroxytryptamine (serotonin) receptor 2a, Kcnma1 - potassium large conductance calcium-activated channel, subfamily m, alpha member 1, Tshz3 - teashirt zinc finger family member 3, Trpa1 - transient receptor potential cation channel, subfamily a, member 1, Atp2b4 - atpase, ca++ transporting, plasma membrane 4, Cacna1c - calcium channel, voltage-dependent, l type, alpha 1c subunit]
GO:1900271	regulation of long-term synaptic potentiation	3.49e-05	0.00224	3.65	15493	52	1061	13	[Arc - activity regulated cytoskeletal-associated protein, Chrna7 - cholinergic receptor, nicotinic, alpha polypeptide 7, Ephb2 - eph receptor b2, Adcy8 - adenylate cyclase 8, Nos1 - nitric oxide synthase 1, neuronal, Adcy1 - adenylate cyclase 1, Reln - reelin, Shank3 - sh3/ankyrin domain gene 3, Ptn - pleiotrophin, Nrgn - neurogranin, Cpeb3 - cytoplasmic polyadenylation element binding protein 3…
GO:0099003	vesicle-mediated transport in synapse	3.58e-05	0.00229	2.64	15493	116	1061	21	[Syt1 - synaptotagmin i, Cplx3 - complexin 3, Dnm3 - dynamin 3, Syt4 - synaptotagmin iv, Syt2 - synaptotagmin ii, Cadps - ca2+-dependent secretion activator, Snap25 - synaptosomal-associated protein 25, Rims3 - regulating synaptic membrane exocytosis 3, Unc13a - unc-13 homolog a (c. elegans), Rims2 - regulating synaptic membrane exocytosis 2, Rims1 - regulating synaptic membrane exocytosis 1, Snc…
GO:1901699	cellular response to nitrogen compound	3.62e-05	0.00231	1.84	15493	373	1061	47	[Slc8a3 - solute carrier family 8 (sodium/calcium exchanger), member 3, Ahr - aryl-hydrocarbon receptor, Crhbp - corticotropin releasing hormone binding protein, Itga4 - integrin alpha 4, Crhr1 - corticotropin releasing hormone receptor 1, Col3a1 - collagen, type iii, alpha 1, Kcnc2 - potassium voltage gated channel, shaw-related subfamily, member 2, Adcy8 - adenylate cyclase 8, Nos1 - nitric oxi…
GO:0023056	positive regulation of signaling	3.72e-05	0.00236	1.38	15493	1517	1061	143	[Robo1 - roundabout homolog 1 (drosophila), Arc - activity regulated cytoskeletal-associated protein, Ntf3 - neurotrophin 3, Ar - androgen receptor, Ntsr1 - neurotensin receptor 1, Adcy1 - adenylate cyclase 1, Gdf10 - growth differentiation factor 10, Gdf1 - growth differentiation factor 1, Prkcb - protein kinase c, beta, Dok4 - docking protein 4, C1qtnf4 - c1q and tumor necrosis factor related p…
GO:0007631	feeding behavior	3.83e-05	0.00242	3.12	15493	75	1061	16	[Glp1r - glucagon-like peptide 1 receptor, Htr1b - 5-hydroxytryptamine (serotonin) receptor 1b, Npsr1 - neuropeptide s receptor 1, Mmp17 - matrix metallopeptidase 17, Crhr1 - corticotropin releasing hormone receptor 1, Atp8a2 - atpase, aminophospholipid transporter-like, class i, type 8a, member 2, Hrh3 - histamine receptor h3, Mc4r - melanocortin 4 receptor, Apln - apelin, Mif - macrophage migra…
GO:0003012	muscle system process	3.86e-05	0.00242	2.31	15493	171	1061	27	[Ar - androgen receptor, Myoc - myocilin, Homer1 - homer homolog 1 (drosophila), Nos1 - nitric oxide synthase 1, neuronal, Trpa1 - transient receptor potential cation channel, subfamily a, member 1, Atp2b4 - atpase, ca++ transporting, plasma membrane 4, Arg2 - arginase type ii, Gucy1a3 - guanylate cyclase 1, soluble, alpha 3, Slc8a1 - solute carrier family 8 (sodium/calcium exchanger), member 1, …
GO:0051179	localization	4.17e-05	0.00261	1.22	15493	3473	1061	291	[Magel2 - melanoma antigen, family l, 2, Xpo4 - exportin 4, Syt10 - synaptotagmin x, Ntsr1 - neurotensin receptor 1, Abcc8 - atp-binding cassette, sub-family c (cftr/mrp), member 8, Plch1 - phospholipase c, eta 1, Eif5a2 - eukaryotic translation initiation factor 5a2, Camk4 - calcium/calmodulin-dependent protein kinase iv, Slc12a5 - solute carrier family 12, member 5, Cntnap2 - contactin associat…
GO:0098771	inorganic ion homeostasis	4.18e-05	0.00261	1.64	15493	586	1061	66	[Gpr12 - g-protein coupled receptor 12, Crhr1 - corticotropin releasing hormone receptor 1, Trhr - thyrotropin releasing hormone receptor, Ntsr1 - neurotensin receptor 1, Plch1 - phospholipase c, eta 1, Hrh3 - histamine receptor h3, Slc12a5 - solute carrier family 12, member 5, Atp2b4 - atpase, ca++ transporting, plasma membrane 4, Slc4a8 - solute carrier family 4 (anion exchanger), member 8, Prk…
GO:0019935	cyclic-nucleotide-mediated signaling	4.19e-05	0.0026	2.55	15493	126	1061	22	[Glp1r - glucagon-like peptide 1 receptor, Gucy1b3 - guanylate cyclase 1, soluble, beta 3, Ahr - aryl-hydrocarbon receptor, Adcy5 - adenylate cyclase 5, Crhr1 - corticotropin releasing hormone receptor 1, Adcy8 - adenylate cyclase 8, Kcnc2 - potassium voltage gated channel, shaw-related subfamily, member 2, Pclo - piccolo (presynaptic cytomatrix protein), Adcy1 - adenylate cyclase 1, Mc4r - melan…
GO:0016358	dendrite development	4.34e-05	0.00268	3.58	15493	53	1061	13	[Map1b - microtubule-associated protein 1b, Map1s - microtubule-associated protein 1s, Ntn5 - netrin 5, Map1a - microtubule-associated protein 1 a, Grin3a - glutamate receptor ionotropic, nmda3a, Tulp1 - tubby like protein 1, Pak3 - p21 protein (cdc42/rac)-activated kinase 3, Flrt1 - fibronectin leucine rich transmembrane protein 1, Reln - reelin, Cit - citron, Fezf2 - fez family zinc finger 2, P…
GO:0051930	regulation of sensory perception of pain	4.41e-05	0.00271	3.81	15493	46	1061	12	[Tac1 - tachykinin 1, Cck - cholecystokinin, Zfhx2 - zinc finger homeobox 2, Oprl1 - opioid receptor-like 1, Nov - nephroblastoma overexpressed gene, Npy2r - neuropeptide y receptor y2, Cckbr - cholecystokinin b receptor, Grm3 - glutamate receptor, metabotropic 3, Grin2d - glutamate receptor, ionotropic, nmda2d (epsilon 4), Ntsr1 - neurotensin receptor 1, Nos1 - nitric oxide synthase 1, neuronal,…
GO:0008277	regulation of G protein-coupled receptor signaling pathway	4.46e-05	0.00274	2.68	15493	109	1061	20	[Bicd1 - bicaudal d homolog 1 (drosophila), Alk - anaplastic lymphoma kinase, Nos1 - nitric oxide synthase 1, neuronal, Atp2b4 - atpase, ca++ transporting, plasma membrane 4, Apln - apelin, Gpr27 - g protein-coupled receptor 27, Rgs14 - regulator of g-protein signaling 14, Plcb1 - phospholipase c, beta 1, Oprl1 - opioid receptor-like 1, N28178 - expressed sequence n28178, Ramp3 - receptor (calcit…
GO:0055080	cation homeostasis	4.5e-05	0.00275	1.65	15493	576	1061	65	[Gpr12 - g-protein coupled receptor 12, Crhr1 - corticotropin releasing hormone receptor 1, Trhr - thyrotropin releasing hormone receptor, Ntsr1 - neurotensin receptor 1, Plch1 - phospholipase c, eta 1, Hrh3 - histamine receptor h3, Slc12a5 - solute carrier family 12, member 5, Atp2b4 - atpase, ca++ transporting, plasma membrane 4, Slc4a8 - solute carrier family 4 (anion exchanger), member 8, Prk…
GO:0048519	negative regulation of biological process	4.54e-05	0.00276	1.19	15493	4412	1061	359	[Magel2 - melanoma antigen, family l, 2, Robo1 - roundabout homolog 1 (drosophila), Hdac4 - histone deacetylase 4, Ntf3 - neurotrophin 3, Aatk - apoptosis-associated tyrosine kinase, Cyp51 - cytochrome p450, family 51, Oxr1 - oxidation resistance 1, Ntsr1 - neurotensin receptor 1, Ndnf - neuron-derived neurotrophic factor, Abcc8 - atp-binding cassette, sub-family c (cftr/mrp), member 8, Plch1 - p…
GO:0030073	insulin secretion	5.38e-05	0.00326	4.02	15493	40	1061	11	[Rims2 - regulating synaptic membrane exocytosis 2, Glp1r - glucagon-like peptide 1 receptor, Cplx3 - complexin 3, Rapgef4 - rap guanine nucleotide exchange factor (gef) 4, Ptprn2 - protein tyrosine phosphatase, receptor type, n polypeptide 2, Pclo - piccolo (presynaptic cytomatrix protein), Stx1a - syntaxin 1a (brain), Acvr2b - activin receptor iib, Myo5a - myosin va, Mc4r - melanocortin 4 recep…
GO:0045665	negative regulation of neuron differentiation	5.44e-05	0.00328	2.04	15493	243	1061	34	[Aatk - apoptosis-associated tyrosine kinase, Mib1 - mindbomb homolog 1 (drosophila), Rap1gap - rap1 gtpase-activating protein, Plxna3 - plexin a3, Ttc3 - tetratricopeptide repeat domain 3, Rit2 - ras-like without caax 2, Cit - citron, D130043K22Rik - riken cdna d130043k22 gene, Bcl11a - b cell cll/lymphoma 11a (zinc finger protein), Rtn4rl2 - reticulon 4 receptor-like 2, Zfp365 - zinc finger pro…
GO:0050772	positive regulation of axonogenesis	5.54e-05	0.00333	2.72	15493	102	1061	19	[Robo1 - roundabout homolog 1 (drosophila), L1cam - l1 cell adhesion molecule, Map1b - microtubule-associated protein 1b, Map6 - microtubule-associated protein 6, Map3k13 - mitogen-activated protein kinase kinase kinase 13, Vegfa - vascular endothelial growth factor a, Shox2 - short stature homeobox 2, Limk1 - lim-domain containing, protein kinase, Bmpr2 - bone morphogenetic protein receptor, typ…
GO:0051931	regulation of sensory perception	5.55e-05	0.00333	3.73	15493	47	1061	12	[Tac1 - tachykinin 1, Cck - cholecystokinin, Zfhx2 - zinc finger homeobox 2, Oprl1 - opioid receptor-like 1, Nov - nephroblastoma overexpressed gene, Npy2r - neuropeptide y receptor y2, Cckbr - cholecystokinin b receptor, Grin2d - glutamate receptor, ionotropic, nmda2d (epsilon 4), Grm3 - glutamate receptor, metabotropic 3, Ntsr1 - neurotensin receptor 1, Nos1 - nitric oxide synthase 1, neuronal,…
GO:0055065	metal ion homeostasis	5.58e-05	0.00333	1.68	15493	512	1061	59	[Crhr1 - corticotropin releasing hormone receptor 1, Gpr12 - g-protein coupled receptor 12, Trhr - thyrotropin releasing hormone receptor, Ntsr1 - neurotensin receptor 1, Plch1 - phospholipase c, eta 1, Hrh3 - histamine receptor h3, Slc12a5 - solute carrier family 12, member 5, Atp2b4 - atpase, ca++ transporting, plasma membrane 4, Prkcb - protein kinase c, beta, Slc8a1 - solute carrier family 8 …
GO:0009966	regulation of signal transduction	5.88e-05	0.0035	1.28	15493	2427	1061	212	[Robo1 - roundabout homolog 1 (drosophila), Ntf3 - neurotrophin 3, Arhgef28 - rho guanine nucleotide exchange factor (gef) 28, Ntsr1 - neurotensin receptor 1, Cyp26b1 - cytochrome p450, family 26, subfamily b, polypeptide 1, Zic1 - zinc finger protein of the cerebellum 1, Peg10 - paternally expressed 10, C1qtnf4 - c1q and tumor necrosis factor related protein 4, Vwc2l - von willebrand factor c do…
GO:0051047	positive regulation of secretion	6.29e-05	0.00372	1.75	15493	425	1061	51	[Syt10 - synaptotagmin x, Crhr1 - corticotropin releasing hormone receptor 1, Ntsr1 - neurotensin receptor 1, Mif - macrophage migration inhibitory factor, Gpr27 - g protein-coupled receptor 27, C1qtnf4 - c1q and tumor necrosis factor related protein 4, Panx2 - pannexin 2, Stx1a - syntaxin 1a (brain), Alox12b - arachidonate 12-lipoxygenase, 12r type, Tac1 - tachykinin 1, Vsnl1 - visinin-like 1, A…
GO:0086012	membrane depolarization during cardiac muscle cell action potential	6.56e-05	0.00387	7.3	15493	12	1061	6	[Scn2b - sodium channel, voltage-gated, type ii, beta, Scn5a - sodium channel, voltage-gated, type v, alpha, Scn4b - sodium channel, type iv, beta, Cacna1g - calcium channel, voltage-dependent, t type, alpha 1g subunit, Cacna2d1 - calcium channel, voltage-dependent, alpha2/delta subunit 1, Cacna1c - calcium channel, voltage-dependent, l type, alpha 1c subunit]
GO:0046058	cAMP metabolic process	6.56e-05	0.00385	7.3	15493	12	1061	6	[Pde4d - phosphodiesterase 4d, camp specific, Cacnb4 - calcium channel, voltage-dependent, beta 4 subunit, Adcy5 - adenylate cyclase 5, Adcy3 - adenylate cyclase 3, Adcy8 - adenylate cyclase 8, Adcy1 - adenylate cyclase 1]
GO:1903859	regulation of dendrite extension	6.73e-05	0.00394	4.69	15493	28	1061	9	[Rims2 - regulating synaptic membrane exocytosis 2, Syt1 - synaptotagmin i, Rims1 - regulating synaptic membrane exocytosis 1, Cacng7 - calcium channel, voltage-dependent, gamma subunit 7, Syt4 - synaptotagmin iv, Rasal1 - ras protein activator like 1 (gap1 like), Syt2 - synaptotagmin ii, Bcl11a - b cell cll/lymphoma 11a (zinc finger protein), Unc13a - unc-13 homolog a (c. elegans)]
GO:1903831	signal transduction involved in cellular response to ammonium ion	6.73e-05	0.00392	4.69	15493	28	1061	9	[Chrna7 - cholinergic receptor, nicotinic, alpha polypeptide 7, Chrm4 - cholinergic receptor, muscarinic 4, Plcb1 - phospholipase c, beta 1, Chrna4 - cholinergic receptor, nicotinic, alpha polypeptide 4, Chrm3 - cholinergic receptor, muscarinic 3, cardiac, Hrh3 - histamine receptor h3, Ly6h - lymphocyte antigen 6 complex, locus h, Lypd1 - ly6/plaur domain containing 1, Chrm2 - cholinergic recepto…
GO:0095500	acetylcholine receptor signaling pathway	6.73e-05	0.00391	4.69	15493	28	1061	9	[Chrna7 - cholinergic receptor, nicotinic, alpha polypeptide 7, Chrm4 - cholinergic receptor, muscarinic 4, Plcb1 - phospholipase c, beta 1, Chrna4 - cholinergic receptor, nicotinic, alpha polypeptide 4, Chrm3 - cholinergic receptor, muscarinic 3, cardiac, Hrh3 - histamine receptor h3, Ly6h - lymphocyte antigen 6 complex, locus h, Lypd1 - ly6/plaur domain containing 1, Chrm2 - cholinergic recepto…
GO:0022603	regulation of anatomical structure morphogenesis	6.82e-05	0.00394	1.47	15493	963	1061	97	[Robo1 - roundabout homolog 1 (drosophila), Arc - activity regulated cytoskeletal-associated protein, Aatk - apoptosis-associated tyrosine kinase, Ar - androgen receptor, Abcc8 - atp-binding cassette, sub-family c (cftr/mrp), member 8, Prkcb - protein kinase c, beta, Cit - citron, Fzd2 - frizzled homolog 2 (drosophila), Il1rapl1 - interleukin 1 receptor accessory protein-like 1, Hecw2 - hect, c2 …
GO:0030431	sleep	7.02e-05	0.00404	9.13	15493	8	1061	5	[Htr2a - 5-hydroxytryptamine (serotonin) receptor 2a, Cacna1i - calcium channel, voltage-dependent, alpha 1i subunit, Snap25 - synaptosomal-associated protein 25, Grin2a - glutamate receptor, ionotropic, nmda2a (epsilon 1), Ptgdr - prostaglandin d receptor]
GO:0040007	growth	7.55e-05	0.00433	1.84	15493	341	1061	43	[Shank2 - sh3/ankyrin domain gene 2, Robo1 - roundabout homolog 1 (drosophila), Ahr - aryl-hydrocarbon receptor, Ar - androgen receptor, Kmt2d - lysine (k)-specific methyltransferase 2d, Itga4 - integrin alpha 4, Atn1 - atrophin 1, Adarb1 - adenosine deaminase, rna-specific, b1, Slc12a5 - solute carrier family 12, member 5, Raph1 - ras association (ralgds/af-6) and pleckstrin homology domains 1, …
GO:0007218	neuropeptide signaling pathway	8.04e-05	0.0046	3.39	15493	56	1061	13	[Tac1 - tachykinin 1, Npsr1 - neuropeptide s receptor 1, Glp1r - glucagon-like peptide 1 receptor, Crhr1 - corticotropin releasing hormone receptor 1, Glra3 - glycine receptor, alpha 3 subunit, Ntsr1 - neurotensin receptor 1, Npbwr1 - neuropeptides b/w receptor 1, Pcsk1n - proprotein convertase subtilisin/kexin type 1 inhibitor, Cort - cortistatin, Oprl1 - opioid receptor-like 1, Pomc - pro-opiom…
GO:0035418	protein localization to synapse	8.04e-05	0.00458	3.39	15493	56	1061	13	[Cacng7 - calcium channel, voltage-dependent, gamma subunit 7, Map1a - microtubule-associated protein 1 a, Homer1 - homer homolog 1 (drosophila), Pclo - piccolo (presynaptic cytomatrix protein), Reln - reelin, Lrrtm1 - leucine rich repeat transmembrane neuronal 1, Grin1 - glutamate receptor, ionotropic, nmda1 (zeta 1), Kif5a - kinesin family member 5a, Lrrc7 - leucine rich repeat containing 7, Bs…
GO:0048169	regulation of long-term neuronal synaptic plasticity	8.23e-05	0.00467	4.17	15493	35	1061	10	[Ephb2 - eph receptor b2, Rims1 - regulating synaptic membrane exocytosis 1, Shank3 - sh3/ankyrin domain gene 3, Grin1 - glutamate receptor, ionotropic, nmda1 (zeta 1), Grm5 - glutamate receptor, metabotropic 5, Grin2a - glutamate receptor, ionotropic, nmda2a (epsilon 1), Kit - kit oncogene, Grin2b - glutamate receptor, ionotropic, nmda2b (epsilon 2), Egr1 - early growth response 1, Neto1 - neuro…
GO:2000171	negative regulation of dendrite development	8.23e-05	0.00465	4.17	15493	35	1061	10	[Sez6 - seizure related gene 6, Ngfr - nerve growth factor receptor (tnfr superfamily, member 16), Trpc5 - transient receptor potential cation channel, subfamily c, member 5, Dnm3 - dynamin 3, Ube3a - ubiquitin protein ligase e3a, Fat3 - fat tumor suppressor homolog 3 (drosophila), Cit - citron, D130043K22Rik - riken cdna d130043k22 gene, Bcl11a - b cell cll/lymphoma 11a (zinc finger protein), Ng…
GO:0008038	neuron recognition	8.63e-05	0.00486	3.58	15493	49	1061	12	[Vstm2l - v-set and transmembrane domain containing 2-like, L1cam - l1 cell adhesion molecule, Ephb2 - eph receptor b2, Robo1 - roundabout homolog 1 (drosophila), Ephb3 - eph receptor b3, Megf8 - multiple egf-like-domains 8, Fezf2 - fez family zinc finger 2, Dscaml1 - down syndrome cell adhesion molecule like 1, Cntn2 - contactin 2, Ndn - necdin, Gap43 - growth associated protein 43, Cntnap2 - co…
GO:0048513	animal organ development	9.62e-05	0.0054	1.42	15493	1107	1061	108	[Robo1 - roundabout homolog 1 (drosophila), Man2a1 - mannosidase 2, alpha 1, Ntf3 - neurotrophin 3, Aatk - apoptosis-associated tyrosine kinase, Cers1 - ceramide synthase 1, Ar - androgen receptor, Atn1 - atrophin 1, Ttc9 - tetratricopeptide repeat domain 9, Mib1 - mindbomb homolog 1 (drosophila), Peg10 - paternally expressed 10, Zic1 - zinc finger protein of the cerebellum 1, Esrra - estrogen re…
GO:0097107	postsynaptic density assembly	0.000103	0.00578	11.68	15493	5	1061	4	[Shank2 - sh3/ankyrin domain gene 2, Reln - reelin, Shank3 - sh3/ankyrin domain gene 3, Shank1 - sh3/ankyrin domain gene 1]
GO:0071205	protein localization to juxtaparanode region of axon	0.000103	0.00576	11.68	15493	5	1061	4	[Epb4.1l3 - erythrocyte protein band 4.1-like 3, Cntn2 - contactin 2, Cntnap1 - contactin associated protein-like 1, Cntnap2 - contactin associated protein-like 2]
GO:0010738	regulation of protein kinase A signaling	0.000113	0.00625	5.68	15493	18	1061	7	[Akap5 - a kinase (prka) anchor protein 5, Ramp3 - receptor (calcitonin) activity modifying protein 3, Lrrk2 - leucine-rich repeat kinase 2, Grin2b - glutamate receptor, ionotropic, nmda2b (epsilon 2), Akap6 - a kinase (prka) anchor protein 6, Akap12 - a kinase (prka) anchor protein (gravin) 12, Mif - macrophage migration inhibitory factor]
GO:0060078	regulation of postsynaptic membrane potential	0.000118	0.00653	3.27	15493	58	1061	13	[Sez6 - seizure related gene 6, Chrna4 - cholinergic receptor, nicotinic, alpha polypeptide 4, Gabrg3 - gamma-aminobutyric acid (gaba) a receptor, subunit gamma 3, Mapk8ip2 - mitogen-activated protein kinase 8 interacting protein 2, Npas4 - neuronal pas domain protein 4, Grin1 - glutamate receptor, ionotropic, nmda1 (zeta 1), Cx3cl1 - chemokine (c-x3-c motif) ligand 1, Grin2d - glutamate receptor…
GO:0048589	developmental growth	0.000125	0.00687	1.83	15493	327	1061	41	[Shank2 - sh3/ankyrin domain gene 2, Robo1 - roundabout homolog 1 (drosophila), Ahr - aryl-hydrocarbon receptor, Ar - androgen receptor, Kmt2d - lysine (k)-specific methyltransferase 2d, Itga4 - integrin alpha 4, Atn1 - atrophin 1, Adarb1 - adenosine deaminase, rna-specific, b1, Slc12a5 - solute carrier family 12, member 5, Raph1 - ras association (ralgds/af-6) and pleckstrin homology domains 1, …
GO:1901701	cellular response to oxygen-containing compound	0.000128	0.00702	1.56	15493	655	1061	70	[Ahr - aryl-hydrocarbon receptor, Cers1 - ceramide synthase 1, Ar - androgen receptor, Crhbp - corticotropin releasing hormone binding protein, Oxr1 - oxidation resistance 1, Crhr1 - corticotropin releasing hormone receptor 1, Insig1 - insulin induced gene 1, Kcnc2 - potassium voltage gated channel, shaw-related subfamily, member 2, Cyp26b1 - cytochrome p450, family 26, subfamily b, polypeptide 1…
GO:0048639	positive regulation of developmental growth	0.000129	0.00704	2.12	15493	193	1061	28	[L1cam - l1 cell adhesion molecule, Fgf9 - fibroblast growth factor 9, Rasal1 - ras protein activator like 1 (gap1 like), Vegfa - vascular endothelial growth factor a, Unc13a - unc-13 homolog a (c. elegans), Limk1 - lim-domain containing, protein kinase, Bmpr2 - bone morphogenetic protein receptor, type ii (serine/threonine kinase), Bcl11a - b cell cll/lymphoma 11a (zinc finger protein), Megf8 - …
GO:0003254	regulation of membrane depolarization	0.000139	0.00756	3.65	15493	44	1061	11	[Ngfr - nerve growth factor receptor (tnfr superfamily, member 16), Cck - cholecystokinin, Scn2b - sodium channel, voltage-gated, type ii, beta, Fgf12 - fibroblast growth factor 12, Dcn - decorin, Scn5a - sodium channel, voltage-gated, type v, alpha, Myoc - myocilin, Cacna1g - calcium channel, voltage-dependent, t type, alpha 1g subunit, Ntsr1 - neurotensin receptor 1, Hcn1 - hyperpolarization-ac…
GO:0106027	neuron projection organization	0.000139	0.00753	3.65	15493	44	1061	11	[Chrna7 - cholinergic receptor, nicotinic, alpha polypeptide 7, Ephb2 - eph receptor b2, Shank2 - sh3/ankyrin domain gene 2, Ephb3 - eph receptor b3, Shank3 - sh3/ankyrin domain gene 3, Atp1a3 - atpase, na+/k+ transporting, alpha 3 polypeptide, Map1a - microtubule-associated protein 1 a, Grin2a - glutamate receptor, ionotropic, nmda2a (epsilon 1), Shank1 - sh3/ankyrin domain gene 1, Pak3 - p21 pr…
GO:1903522	regulation of blood circulation	0.000142	0.00766	2.08	15493	204	1061	29	[Glp1r - glucagon-like peptide 1 receptor, Ahr - aryl-hydrocarbon receptor, Hdac4 - histone deacetylase 4, Nos1 - nitric oxide synthase 1, neuronal, Trpa1 - transient receptor potential cation channel, subfamily a, member 1, Atp2b4 - atpase, ca++ transporting, plasma membrane 4, Bmpr2 - bone morphogenetic protein receptor, type ii (serine/threonine kinase), Apln - apelin, Slc8a1 - solute carrier …
GO:0030072	peptide hormone secretion	0.000142	0.00766	3.22	15493	59	1061	13	[Glp1r - glucagon-like peptide 1 receptor, Cplx3 - complexin 3, Crhr1 - corticotropin releasing hormone receptor 1, Ptprn2 - protein tyrosine phosphatase, receptor type, n polypeptide 2, Pclo - piccolo (presynaptic cytomatrix protein), Myo5a - myosin va, Smpd3 - sphingomyelin phosphodiesterase 3, neutral, Mc4r - melanocortin 4 receptor, Cacna1c - calcium channel, voltage-dependent, l type, alpha …
GO:0050885	neuromuscular process controlling balance	0.000142	0.00764	3.22	15493	59	1061	13	[Atp2b2 - atpase, ca++ transporting, plasma membrane 2, Jph4 - junctophilin 4, Adcy5 - adenylate cyclase 5, Myo5a - myosin va, Nr4a3 - nuclear receptor subfamily 4, group a, member 3, Gpr88 - g-protein coupled receptor 88, Shank3 - sh3/ankyrin domain gene 3, Kcnma1 - potassium large conductance calcium-activated channel, subfamily m, alpha member 1, Nefl - neurofilament, light polypeptide, Tnr - …
GO:0051705	multi-organism behavior	0.000146	0.00782	3.05	15493	67	1061	14	[Shank2 - sh3/ankyrin domain gene 2, Grpr - gastrin releasing peptide receptor, Crhbp - corticotropin releasing hormone binding protein, Vps13a - vacuolar protein sorting 13a (yeast), Mapk8ip2 - mitogen-activated protein kinase 8 interacting protein 2, Cntnap2 - contactin associated protein-like 2, Grid1 - glutamate receptor, ionotropic, delta 1, Gcnt4 - glucosaminyl (n-acetyl) transferase 4, cor…
GO:0019725	cellular homeostasis	0.000151	0.00804	1.54	15493	694	1061	73	[Gpr12 - g-protein coupled receptor 12, Crhr1 - corticotropin releasing hormone receptor 1, Trhr - thyrotropin releasing hormone receptor, Ntsr1 - neurotensin receptor 1, Plch1 - phospholipase c, eta 1, Abcc8 - atp-binding cassette, sub-family c (cftr/mrp), member 8, Hrh3 - histamine receptor h3, Slc12a5 - solute carrier family 12, member 5, Atp2b4 - atpase, ca++ transporting, plasma membrane 4, …
GO:0031345	negative regulation of cell projection organization	0.000154	0.00819	2.1	15493	195	1061	28	[Aatk - apoptosis-associated tyrosine kinase, Rap1gap - rap1 gtpase-activating protein, Plxna3 - plexin a3, Cit - citron, Rit2 - ras-like without caax 2, D130043K22Rik - riken cdna d130043k22 gene, Bcl11a - b cell cll/lymphoma 11a (zinc finger protein), Rtn4rl2 - reticulon 4 receptor-like 2, Zfp365 - zinc finger protein 365, Sez6 - seizure related gene 6, Ephb2 - eph receptor b2, Tbc1d30 - tbc1 d…
GO:0060998	regulation of dendritic spine development	0.000171	0.00905	2.67	15493	93	1061	17	[Shank2 - sh3/ankyrin domain gene 2, Arc - activity regulated cytoskeletal-associated protein, Ngfr - nerve growth factor receptor (tnfr superfamily, member 16), Ube3a - ubiquitin protein ligase e3a, Dnm3 - dynamin 3, Foxo6 - forkhead box o6, Srcin1 - src kinase signaling inhibitor 1, Ngef - neuronal guanine nucleotide exchange factor, Pak3 - p21 protein (cdc42/rac)-activated kinase 3, Arhgap33 -…
GO:0009887	animal organ morphogenesis	0.000184	0.00969	1.66	15493	466	1061	53	[Shank2 - sh3/ankyrin domain gene 2, Ahr - aryl-hydrocarbon receptor, Ar - androgen receptor, Gpc3 - glypican 3, Jag2 - jagged 2, Hhip - hedgehog-interacting protein, Cyp26b1 - cytochrome p450, family 26, subfamily b, polypeptide 1, Lhx9 - lim homeobox protein 9, Slc8a1 - solute carrier family 8 (sodium/calcium exchanger), member 1, Ptch1 - patched homolog 1, Wnt6 - wingless-related mmtv integrat…
GO:1903532	positive regulation of secretion by cell	0.00021	0.0111	1.71	15493	401	1061	47	[Glp1r - glucagon-like peptide 1 receptor, Syt10 - synaptotagmin x, Crhr1 - corticotropin releasing hormone receptor 1, Cadps - ca2+-dependent secretion activator, Vegfc - vascular endothelial growth factor c, Snap25 - synaptosomal-associated protein 25, Ntsr1 - neurotensin receptor 1, Adcy8 - adenylate cyclase 8, Unc13a - unc-13 homolog a (c. elegans), Trpa1 - transient receptor potential cation…
GO:0045921	positive regulation of exocytosis	0.000213	0.0112	2.72	15493	86	1061	16	[Syt1 - synaptotagmin i, Vsnl1 - visinin-like 1, Kcnb1 - potassium voltage gated channel, shab-related subfamily, member 1, Syt10 - synaptotagmin x, Crhr1 - corticotropin releasing hormone receptor 1, Syt4 - synaptotagmin iv, Cadps - ca2+-dependent secretion activator, Syt2 - synaptotagmin ii, Cacna1g - calcium channel, voltage-dependent, t type, alpha 1g subunit, Smpd3 - sphingomyelin phosphodie…
GO:0008016	regulation of heart contraction	0.00022	0.0115	2.24	15493	150	1061	23	[Thrb - thyroid hormone receptor beta, Glp1r - glucagon-like peptide 1 receptor, Tac1 - tachykinin 1, Pde4d - phosphodiesterase 4d, camp specific, Chrna7 - cholinergic receptor, nicotinic, alpha polypeptide 7, Hdac4 - histone deacetylase 4, Cacna1e - calcium channel, voltage-dependent, r type, alpha 1e subunit, Cacna1g - calcium channel, voltage-dependent, t type, alpha 1g subunit, Nos1 - nitric …
GO:0051241	negative regulation of multicellular organismal process	0.000233	0.0121	1.4	15493	1120	1061	107	[Robo1 - roundabout homolog 1 (drosophila), Hdac4 - histone deacetylase 4, Aatk - apoptosis-associated tyrosine kinase, Cyp51 - cytochrome p450, family 51, Mib1 - mindbomb homolog 1 (drosophila), Abcc8 - atp-binding cassette, sub-family c (cftr/mrp), member 8, Gdf10 - growth differentiation factor 10, Celf4 - cugbp, elav-like family member 4, Atp2b4 - atpase, ca++ transporting, plasma membrane 4,…
GO:0042472	inner ear morphogenesis	0.000234	0.0121	3.24	15493	54	1061	12	[Fgf10 - fibroblast growth factor 10, Atp2b2 - atpase, ca++ transporting, plasma membrane 2, Ephb2 - eph receptor b2, Kcnq4 - potassium voltage-gated channel, subfamily q, member 4, Fgf9 - fibroblast growth factor 9, Insig1 - insulin induced gene 1, Atp8a2 - atpase, aminophospholipid transporter-like, class i, type 8a, member 2, Dlx5 - distal-less homeobox 5, Ror2 - receptor tyrosine kinase-like …
GO:1903861	positive regulation of dendrite extension	0.000242	0.0125	4.49	15493	26	1061	8	[Rims2 - regulating synaptic membrane exocytosis 2, Syt1 - synaptotagmin i, Rims1 - regulating synaptic membrane exocytosis 1, Cacng7 - calcium channel, voltage-dependent, gamma subunit 7, Syt4 - synaptotagmin iv, Rasal1 - ras protein activator like 1 (gap1 like), Syt2 - synaptotagmin ii, Unc13a - unc-13 homolog a (c. elegans)]
GO:0021952	central nervous system projection neuron axonogenesis	0.000242	0.0125	4.49	15493	26	1061	8	[Ephb2 - eph receptor b2, Ephb3 - eph receptor b3, Dcc - deleted in colorectal carcinoma, Adarb1 - adenosine deaminase, rna-specific, b1, Sptbn4 - spectrin beta, non-erythrocytic 4, Dcx - doublecortin, Nr4a2 - nuclear receptor subfamily 4, group a, member 2, Prdm8 - pr domain containing 8]
GO:0009914	hormone transport	0.000245	0.0126	2.69	15493	87	1061	16	[Glp1r - glucagon-like peptide 1 receptor, Cplx3 - complexin 3, Abcc2 - atp-binding cassette, sub-family c (cftr/mrp), member 2, Ltbp4 - latent transforming growth factor beta binding protein 4, Crhr1 - corticotropin releasing hormone receptor 1, Ptprn2 - protein tyrosine phosphatase, receptor type, n polypeptide 2, Pclo - piccolo (presynaptic cytomatrix protein), Myo5a - myosin va, Smpd3 - sphin…
GO:0009791	post-embryonic development	0.000254	0.013	2.59	15493	96	1061	17	[Atn1 - atrophin 1, Meg3 - maternally expressed 3, Nr4a2 - nuclear receptor subfamily 4, group a, member 2, Pygo1 - pygopus 1, Slc8a1 - solute carrier family 8 (sodium/calcium exchanger), member 1, Scn9a - sodium channel, voltage-gated, type ix, alpha, Usp9x - ubiquitin specific peptidase 9, x chromosome, Flt3 - fms-like tyrosine kinase 3, Arid5b - at rich interactive domain 5b (mrf1-like), Kmt2a…
GO:0006939	smooth muscle contraction	0.000261	0.0133	3.42	15493	47	1061	11	[Pde4d - phosphodiesterase 4d, camp specific, Slc8a1 - solute carrier family 8 (sodium/calcium exchanger), member 1, Chrm3 - cholinergic receptor, muscarinic 3, cardiac, Htr2a - 5-hydroxytryptamine (serotonin) receptor 2a, Kcnma1 - potassium large conductance calcium-activated channel, subfamily m, alpha member 1, Cacna1g - calcium channel, voltage-dependent, t type, alpha 1g subunit, Tshz3 - tea…
GO:0008217	regulation of blood pressure	0.00027	0.0137	2.31	15493	133	1061	21	[Glp1r - glucagon-like peptide 1 receptor, Tac1 - tachykinin 1, Ahr - aryl-hydrocarbon receptor, Ar - androgen receptor, Npr3 - natriuretic peptide receptor 3, Vegfc - vascular endothelial growth factor c, Ntsr1 - neurotensin receptor 1, Nos1 - nitric oxide synthase 1, neuronal, Hrh3 - histamine receptor h3, Cacna1b - calcium channel, voltage-dependent, n type, alpha 1b subunit, Cacna1c - calcium…
GO:0050974	detection of mechanical stimulus involved in sensory perception	0.000278	0.0141	3.65	15493	40	1061	10	[Atp2b2 - atpase, ca++ transporting, plasma membrane 2, Htr2a - 5-hydroxytryptamine (serotonin) receptor 2a, N28178 - expressed sequence n28178, Scn1a - sodium channel, voltage-gated, type i, alpha, Kit - kit oncogene, Kcnk4 - potassium channel, subfamily k, member 4, Grin2b - glutamate receptor, ionotropic, nmda2b (epsilon 2), Whrn - whirlin, Trpa1 - transient receptor potential cation channel, …
GO:0014832	urinary bladder smooth muscle contraction	0.000281	0.0142	7.3	15493	10	1061	5	[Htr2a - 5-hydroxytryptamine (serotonin) receptor 2a, Kcnma1 - potassium large conductance calcium-activated channel, subfamily m, alpha member 1, Trpa1 - transient receptor potential cation channel, subfamily a, member 1, Cacna1c - calcium channel, voltage-dependent, l type, alpha 1c subunit, Atp2b4 - atpase, ca++ transporting, plasma membrane 4]
GO:0050954	sensory perception of mechanical stimulus	0.000285	0.0143	2.25	15493	143	1061	22	[Thrb - thyroid hormone receptor beta, Atp2b2 - atpase, ca++ transporting, plasma membrane 2, Kcnq4 - potassium voltage-gated channel, subfamily q, member 4, Map1a - microtubule-associated protein 1 a, Jag2 - jagged 2, Mir770 - microrna 770, Srrm4 - serine/arginine repetitive matrix 4, Sobp - sine oculis-binding protein homolog (drosophila), Col1a1 - collagen, type i, alpha 1, Scn8a - sodium chan…
GO:0060560	developmental growth involved in morphogenesis	0.000288	0.0144	2.41	15493	115	1061	19	[Robo1 - roundabout homolog 1 (drosophila), Map1b - microtubule-associated protein 1b, Ahr - aryl-hydrocarbon receptor, Itga4 - integrin alpha 4, Slit2 - slit homolog 2 (drosophila), Slit3 - slit homolog 3 (drosophila), Fgf10 - fibroblast growth factor 10, Raph1 - ras association (ralgds/af-6) and pleckstrin homology domains 1, Usp9x - ubiquitin specific peptidase 9, x chromosome, Flrt1 - fibrone…
GO:0006814	sodium ion transport	0.000291	0.0146	2.48	15493	106	1061	18	[Slc8a3 - solute carrier family 8 (sodium/calcium exchanger), member 3, Hcn3 - hyperpolarization-activated, cyclic nucleotide-gated k+ 3, Asic4 - acid-sensing (proton-gated) ion channel family member 4, Klhl3 - kelch-like 3, Slc17a6 - solute carrier family 17 (sodium-dependent inorganic phosphate cotransporter), member 6, Hcn1 - hyperpolarization-activated, cyclic nucleotide-gated k+ 1, Slc4a8 - …
GO:0071625	vocalization behavior	0.000297	0.0148	5.84	15493	15	1061	6	[Shank2 - sh3/ankyrin domain gene 2, Shank3 - sh3/ankyrin domain gene 3, Foxp1 - forkhead box p1, Nrxn2 - neurexin ii, Shank1 - sh3/ankyrin domain gene 1, Cntnap2 - contactin associated protein-like 2]
GO:0035176	social behavior	0.000317	0.0158	3.35	15493	48	1061	11	[Grpr - gastrin releasing peptide receptor, Shank2 - sh3/ankyrin domain gene 2, Grid1 - glutamate receptor, ionotropic, delta 1, Npas4 - neuronal pas domain protein 4, Shank3 - sh3/ankyrin domain gene 3, Grin1 - glutamate receptor, ionotropic, nmda1 (zeta 1), Nrxn2 - neurexin ii, Vps13a - vacuolar protein sorting 13a (yeast), Shank1 - sh3/ankyrin domain gene 1, Mapk8ip2 - mitogen-activated protei…
GO:0051703	intraspecies interaction between organisms	0.000317	0.0157	3.35	15493	48	1061	11	[Grpr - gastrin releasing peptide receptor, Shank2 - sh3/ankyrin domain gene 2, Grid1 - glutamate receptor, ionotropic, delta 1, Npas4 - neuronal pas domain protein 4, Shank3 - sh3/ankyrin domain gene 3, Grin1 - glutamate receptor, ionotropic, nmda1 (zeta 1), Nrxn2 - neurexin ii, Vps13a - vacuolar protein sorting 13a (yeast), Shank1 - sh3/ankyrin domain gene 1, Mapk8ip2 - mitogen-activated protei…
GO:0007189	adenylate cyclase-activating G protein-coupled receptor signaling pathway	0.00032	0.0158	2.63	15493	89	1061	16	[Glp1r - glucagon-like peptide 1 receptor, Adcy5 - adenylate cyclase 5, Crhr1 - corticotropin releasing hormone receptor 1, Adcy8 - adenylate cyclase 8, Adcy1 - adenylate cyclase 1, Mc4r - melanocortin 4 receptor, Gpr161 - g protein-coupled receptor 161, Lphn2 - latrophilin 2, Gpr133 - g protein-coupled receptor 133, Lgr5 - leucine rich repeat containing g protein coupled receptor 5, Gnal - guani…
GO:0099163	synaptic signaling by nitric oxide	0.00032	0.0158	14.6	15493	3	1061	3	[Gucy1b3 - guanylate cyclase 1, soluble, beta 3, Nos1 - nitric oxide synthase 1, neuronal, Gucy1a3 - guanylate cyclase 1, soluble, alpha 3]
GO:0099543	trans-synaptic signaling by soluble gas	0.00032	0.0157	14.6	15493	3	1061	3	[Gucy1b3 - guanylate cyclase 1, soluble, beta 3, Nos1 - nitric oxide synthase 1, neuronal, Gucy1a3 - guanylate cyclase 1, soluble, alpha 3]
GO:0099548	trans-synaptic signaling by nitric oxide	0.00032	0.0157	14.6	15493	3	1061	3	[Gucy1b3 - guanylate cyclase 1, soluble, beta 3, Nos1 - nitric oxide synthase 1, neuronal, Gucy1a3 - guanylate cyclase 1, soluble, alpha 3]
GO:0045218	zonula adherens maintenance	0.00032	0.0156	14.6	15493	3	1061	3	[Plekha7 - pleckstrin homology domain containing, family a member 7, Kifc3 - kinesin family member c3, Camsap3 - calmodulin regulated spectrin-associated protein family, member 3]
GO:0033693	neurofilament bundle assembly	0.00032	0.0156	14.6	15493	3	1061	3	[Nefm - neurofilament, medium polypeptide, Nefl - neurofilament, light polypeptide, Nefh - neurofilament, heavy polypeptide]
GO:0086016	AV node cell action potential	0.00032	0.0155	14.6	15493	3	1061	3	[Scn5a - sodium channel, voltage-gated, type v, alpha, Scn4b - sodium channel, type iv, beta, Cacna1g - calcium channel, voltage-dependent, t type, alpha 1g subunit]
GO:0048638	regulation of developmental growth	0.000326	0.0157	1.74	15493	353	1061	42	[L1cam - l1 cell adhesion molecule, Ahr - aryl-hydrocarbon receptor, Aatk - apoptosis-associated tyrosine kinase, Ar - androgen receptor, Fgf9 - fibroblast growth factor 9, Rasal1 - ras protein activator like 1 (gap1 like), Vegfa - vascular endothelial growth factor a, Unc13a - unc-13 homolog a (c. elegans), Limk1 - lim-domain containing, protein kinase, Mapk11 - mitogen-activated protein kinase …
GO:1900006	positive regulation of dendrite development	0.000328	0.0158	2.46	15493	107	1061	18	[Sez6 - seizure related gene 6, Dab2ip - disabled 2 interacting protein, Shank2 - sh3/ankyrin domain gene 2, Alk - anaplastic lymphoma kinase, Foxo6 - forkhead box o6, Pak3 - p21 protein (cdc42/rac)-activated kinase 3, Akap5 - a kinase (prka) anchor protein 5, Cux2 - cut-like homeobox 2, Elavl4 - elav (embryonic lethal, abnormal vision, drosophila)-like 4 (hu antigen d), Shank3 - sh3/ankyrin doma…
GO:0060997	dendritic spine morphogenesis	0.000343	0.0165	4.87	15493	21	1061	7	[Ephb2 - eph receptor b2, Shank2 - sh3/ankyrin domain gene 2, Ephb3 - eph receptor b3, Shank3 - sh3/ankyrin domain gene 3, Shank1 - sh3/ankyrin domain gene 1, Pak3 - p21 protein (cdc42/rac)-activated kinase 3, Zfp365 - zinc finger protein 365]
GO:1901214	regulation of neuron death	0.000347	0.0166	1.75	15493	343	1061	41	[Glp1r - glucagon-like peptide 1 receptor, Ntf3 - neurotrophin 3, Hdac4 - histone deacetylase 4, Oxr1 - oxidation resistance 1, Crhr1 - corticotropin releasing hormone receptor 1, Ncoa7 - nuclear receptor coactivator 7, Cbl - casitas b-lineage lymphoma, Ppargc1a - peroxisome proliferative activated receptor, gamma, coactivator 1 alpha, Vegfa - vascular endothelial growth factor a, Nos1 - nitric o…
GO:0051606	detection of stimulus	0.000348	0.0166	2.22	15493	145	1061	22	[Syt1 - synaptotagmin i, Atp2b2 - atpase, ca++ transporting, plasma membrane 2, Tac1 - tachykinin 1, Ngfr - nerve growth factor receptor (tnfr superfamily, member 16), Htr2a - 5-hydroxytryptamine (serotonin) receptor 2a, Atp8a2 - atpase, aminophospholipid transporter-like, class i, type 8a, member 2, Ntsr1 - neurotensin receptor 1, Kit - kit oncogene, Trpa1 - transient receptor potential cation c…
GO:0031114	regulation of microtubule depolymerization	0.000352	0.0167	3.87	15493	34	1061	9	[Map1b - microtubule-associated protein 1b, Htr1a - 5-hydroxytryptamine (serotonin) receptor 1a, Map1s - microtubule-associated protein 1s, Ttbk2 - tau tubulin kinase 2, Map1a - microtubule-associated protein 1 a, Spef1 - sperm flagellar 1, Nav3 - neuron navigator 3, Apc2 - adenomatosis polyposis coli 2, Camsap3 - calmodulin regulated spectrin-associated protein family, member 3]
GO:0046165	alcohol biosynthetic process	0.000365	0.0173	2.6	15493	90	1061	16	[Prkaa2 - protein kinase, amp-activated, alpha 2 catalytic subunit, Cyp51 - cytochrome p450, family 51, Mvd - mevalonate (diphospho) decarboxylase, Lss - lanosterol synthase, Fdft1 - farnesyl diphosphate farnesyl transferase 1, Isyna1 - myo-inositol 1-phosphate synthase a1, Insig1 - insulin induced gene 1, Hmgcr - 3-hydroxy-3-methylglutaryl-coenzyme a reductase, Plch1 - phospholipase c, eta 1, Cy…
GO:0001764	neuron migration	0.00043	0.0203	2.28	15493	128	1061	20	[Celsr2 - cadherin, egf lag seven-pass g-type receptor 2 (flamingo homolog, drosophila), Dcc - deleted in colorectal carcinoma, Vegfa - vascular endothelial growth factor a, Ndnf - neuron-derived neurotrophic factor, Mapk8 - mitogen-activated protein kinase 8, Nr4a2 - nuclear receptor subfamily 4, group a, member 2, Mdga1 - mam domain containing glycosylphosphatidylinositol anchor 1, Cck - cholec…
GO:0010977	negative regulation of neuron projection development	0.000437	0.0206	2.1	15493	167	1061	24	[Sez6 - seizure related gene 6, Ephb2 - eph receptor b2, Ngfr - nerve growth factor receptor (tnfr superfamily, member 16), Aatk - apoptosis-associated tyrosine kinase, Rtn4r - reticulon 4 receptor, Ube3a - ubiquitin protein ligase e3a, Dnm3 - dynamin 3, Slit2 - slit homolog 2 (drosophila), Ngef - neuronal guanine nucleotide exchange factor, Ptprg - protein tyrosine phosphatase, receptor type, g,…
GO:0032228	regulation of synaptic transmission, GABAergic	0.000446	0.0209	3.75	15493	35	1061	9	[Htr1b - 5-hydroxytryptamine (serotonin) receptor 1b, Tac1 - tachykinin 1, Npas4 - neuronal pas domain protein 4, Cntnap4 - contactin associated protein-like 4, Erbb4 - v-erb-a erythroblastic leukemia viral oncogene homolog 4 (avian), Cckbr - cholecystokinin b receptor, N28178 - expressed sequence n28178, Baiap3 - bai1-associated protein 3, Usp46 - ubiquitin specific peptidase 46]
GO:0097061	dendritic spine organization	0.000446	0.0208	3.75	15493	35	1061	9	[Ephb2 - eph receptor b2, Chrna7 - cholinergic receptor, nicotinic, alpha polypeptide 7, Shank2 - sh3/ankyrin domain gene 2, Ephb3 - eph receptor b3, Shank3 - sh3/ankyrin domain gene 3, Grin2a - glutamate receptor, ionotropic, nmda2a (epsilon 1), Shank1 - sh3/ankyrin domain gene 1, Pak3 - p21 protein (cdc42/rac)-activated kinase 3, Zfp365 - zinc finger protein 365]
GO:0035235	ionotropic glutamate receptor signaling pathway	0.000448	0.0209	5.48	15493	16	1061	6	[Atp1a3 - atpase, na+/k+ transporting, alpha 3 polypeptide, Grin1 - glutamate receptor, ionotropic, nmda1 (zeta 1), Grin3a - glutamate receptor ionotropic, nmda3a, Cpeb4 - cytoplasmic polyadenylation element binding protein 4, Grin2a - glutamate receptor, ionotropic, nmda2a (epsilon 1), Grin2b - glutamate receptor, ionotropic, nmda2b (epsilon 2)]
GO:0060359	response to ammonium ion	0.000471	0.0219	3.02	15493	58	1061	12	[Htr1b - 5-hydroxytryptamine (serotonin) receptor 1b, Chrna7 - cholinergic receptor, nicotinic, alpha polypeptide 7, Crhbp - corticotropin releasing hormone binding protein, Grin1 - glutamate receptor, ionotropic, nmda1 (zeta 1), Gabrb2 - gamma-aminobutyric acid (gaba) a receptor, subunit beta 2, Gabra1 - gamma-aminobutyric acid (gaba) a receptor, subunit alpha 1, Adcy8 - adenylate cyclase 8, Kcn…
GO:2001023	regulation of response to drug	0.000472	0.0219	2.46	15493	101	1061	17	[Syt1 - synaptotagmin i, Htr1b - 5-hydroxytryptamine (serotonin) receptor 1b, Chrna4 - cholinergic receptor, nicotinic, alpha polypeptide 4, Syt10 - synaptotagmin x, Htr2a - 5-hydroxytryptamine (serotonin) receptor 2a, Syt4 - synaptotagmin iv, Syt2 - synaptotagmin ii, Npy2r - neuropeptide y receptor y2, Nr4a3 - nuclear receptor subfamily 4, group a, member 3, Arg2 - arginase type ii, Prkcb - prot…
GO:0001964	startle response	0.000474	0.0219	4.65	15493	22	1061	7	[Grin1 - glutamate receptor, ionotropic, nmda1 (zeta 1), Grin2d - glutamate receptor, ionotropic, nmda2d (epsilon 4), Grin2a - glutamate receptor, ionotropic, nmda2a (epsilon 1), Grin2b - glutamate receptor, ionotropic, nmda2b (epsilon 2), Otof - otoferlin, Slitrk6 - slit and ntrk-like family, member 6, Csmd1 - cub and sushi multiple domains 1]
GO:0060004	reflex	0.000474	0.0218	4.65	15493	22	1061	7	[Npsr1 - neuropeptide s receptor 1, Kcnma1 - potassium large conductance calcium-activated channel, subfamily m, alpha member 1, Satb1 - special at-rich sequence binding protein 1, Nr4a3 - nuclear receptor subfamily 4, group a, member 3, Shank1 - sh3/ankyrin domain gene 1, Slitrk6 - slit and ntrk-like family, member 6, Usp46 - ubiquitin specific peptidase 46]
GO:2000252	negative regulation of feeding behavior	0.000486	0.0223	6.64	15493	11	1061	5	[Npsr1 - neuropeptide s receptor 1, Cck - cholecystokinin, Crhr1 - corticotropin releasing hormone receptor 1, Npy2r - neuropeptide y receptor y2, Mc4r - melanocortin 4 receptor]
GO:0042756	drinking behavior	0.000486	0.0223	6.64	15493	11	1061	5	[Htr1b - 5-hydroxytryptamine (serotonin) receptor 1b, Mmp17 - matrix metallopeptidase 17, Hrh3 - histamine receptor h3, Apln - apelin, Mif - macrophage migration inhibitory factor]
GO:0048511	rhythmic process	0.000499	0.0228	1.9	15493	230	1061	30	[Magel2 - melanoma antigen, family l, 2, Ahr - aryl-hydrocarbon receptor, Ppargc1a - peroxisome proliferative activated receptor, gamma, coactivator 1 alpha, Adcy1 - adenylate cyclase 1, Nrip1 - nuclear receptor interacting protein 1, Cckbr - cholecystokinin b receptor, Pgr - progesterone receptor, Rai1 - retinoic acid induced 1, Chrna7 - cholinergic receptor, nicotinic, alpha polypeptide 7, Prka…
GO:0032411	positive regulation of transporter activity	0.000519	0.0236	2.37	15493	111	1061	18	[Arc - activity regulated cytoskeletal-associated protein, Ephb2 - eph receptor b2, Cacng8 - calcium channel, voltage-dependent, gamma subunit 8, Kcnc1 - potassium voltage gated channel, shaw-related subfamily, member 1, Syngr3 - synaptogyrin 3, Wnk2 - wnk lysine deficient protein kinase 2, Ntsr1 - neurotensin receptor 1, Kcnc2 - potassium voltage gated channel, shaw-related subfamily, member 2, …
GO:1901215	negative regulation of neuron death	0.0006	0.0272	1.91	15493	222	1061	29	[Glp1r - glucagon-like peptide 1 receptor, Ntf3 - neurotrophin 3, Oxr1 - oxidation resistance 1, Ncoa7 - nuclear receptor coactivator 7, Crhr1 - corticotropin releasing hormone receptor 1, Cbl - casitas b-lineage lymphoma, Ppargc1a - peroxisome proliferative activated receptor, gamma, coactivator 1 alpha, Vegfa - vascular endothelial growth factor a, Nos1 - nitric oxide synthase 1, neuronal, Ndnf…
GO:1901617	organic hydroxy compound biosynthetic process	0.000604	0.0273	2.17	15493	141	1061	21	[Prkaa2 - protein kinase, amp-activated, alpha 2 catalytic subunit, Fdft1 - farnesyl diphosphate farnesyl transferase 1, Lss - lanosterol synthase, Mvd - mevalonate (diphospho) decarboxylase, Cyp51 - cytochrome p450, family 51, Isyna1 - myo-inositol 1-phosphate synthase a1, Insig1 - insulin induced gene 1, Hmgcr - 3-hydroxy-3-methylglutaryl-coenzyme a reductase, Plch1 - phospholipase c, eta 1, My…
GO:0099173	postsynapse organization	0.000633	0.0285	3.32	15493	44	1061	10	[Ephb2 - eph receptor b2, Chrna7 - cholinergic receptor, nicotinic, alpha polypeptide 7, Shank2 - sh3/ankyrin domain gene 2, Ephb3 - eph receptor b3, Shank3 - sh3/ankyrin domain gene 3, Grin2a - glutamate receptor, ionotropic, nmda2a (epsilon 1), Cnksr2 - connector enhancer of kinase suppressor of ras 2, Shank1 - sh3/ankyrin domain gene 1, Pak3 - p21 protein (cdc42/rac)-activated kinase 3, Zfp365…
GO:0048170	positive regulation of long-term neuronal synaptic plasticity	0.000647	0.0291	8.34	15493	7	1061	4	[Ephb2 - eph receptor b2, Shank3 - sh3/ankyrin domain gene 3, Kit - kit oncogene, Grm5 - glutamate receptor, metabotropic 5]
GO:1990504	dense core granule exocytosis	0.000647	0.029	8.34	15493	7	1061	4	[Cadps - ca2+-dependent secretion activator, Unc13c - unc-13 homolog c (c. elegans), Unc13a - unc-13 homolog a (c. elegans), Cadps2 - ca2+-dependent activator protein for secretion 2]
GO:0007197	adenylate cyclase-inhibiting G protein-coupled acetylcholine receptor signaling pathway	0.000647	0.0289	8.34	15493	7	1061	4	[Chrm4 - cholinergic receptor, muscarinic 4, Chrm3 - cholinergic receptor, muscarinic 3, cardiac, Hrh3 - histamine receptor h3, Chrm2 - cholinergic receptor, muscarinic 2, cardiac]
GO:0045596	negative regulation of cell differentiation	0.000654	0.0292	1.48	15493	669	1061	68	[Ahr - aryl-hydrocarbon receptor, Hdac4 - histone deacetylase 4, Aatk - apoptosis-associated tyrosine kinase, Insig1 - insulin induced gene 1, Mib1 - mindbomb homolog 1 (drosophila), Abcc8 - atp-binding cassette, sub-family c (cftr/mrp), member 8, Gdf10 - growth differentiation factor 10, C77370 - expressed sequence c77370, Ptch1 - patched homolog 1, Cit - citron, D130043K22Rik - riken cdna d1300…
GO:0021700	developmental maturation	0.000674	0.03	2.04	15493	172	1061	24	[Sez6 - seizure related gene 6, Syt4 - synaptotagmin iv, Erbb4 - v-erb-a erythroblastic leukemia viral oncogene homolog 4 (avian), Cend1 - cell cycle exit and neuronal differentiation 1, Vegfa - vascular endothelial growth factor a, Tex40 - testis expressed 40, Srrm4 - serine/arginine repetitive matrix 4, Unc13a - unc-13 homolog a (c. elegans), Myo5a - myosin va, Sez6l2 - seizure related 6 homolo…
GO:0086001	cardiac muscle cell action potential	0.000709	0.0314	3.89	15493	30	1061	8	[Scn2b - sodium channel, voltage-gated, type ii, beta, Scn5a - sodium channel, voltage-gated, type v, alpha, Scn4b - sodium channel, type iv, beta, Kcnd2 - potassium voltage-gated channel, shal-related family, member 2, Cacna1g - calcium channel, voltage-dependent, t type, alpha 1g subunit, Scn1a - sodium channel, voltage-gated, type i, alpha, Cacna2d1 - calcium channel, voltage-dependent, alpha2…
GO:0051924	regulation of calcium ion transport	0.000715	0.0316	1.86	15493	235	1061	30	[Glp1r - glucagon-like peptide 1 receptor, Atp2b2 - atpase, ca++ transporting, plasma membrane 2, Ahr - aryl-hydrocarbon receptor, Crhr1 - corticotropin releasing hormone receptor 1, Homer1 - homer homolog 1 (drosophila), Ntsr1 - neurotensin receptor 1, Nos1 - nitric oxide synthase 1, neuronal, Myo5a - myosin va, Slc8a1 - solute carrier family 8 (sodium/calcium exchanger), member 1, Dos - downstr…
GO:0006694	steroid biosynthetic process	0.000718	0.0316	2.75	15493	69	1061	13	[Prkaa2 - protein kinase, amp-activated, alpha 2 catalytic subunit, Mvd - mevalonate (diphospho) decarboxylase, Cyp51 - cytochrome p450, family 51, Lss - lanosterol synthase, Fdft1 - farnesyl diphosphate farnesyl transferase 1, Insig1 - insulin induced gene 1, Hmgcr - 3-hydroxy-3-methylglutaryl-coenzyme a reductase, Cyp26b1 - cytochrome p450, family 26, subfamily b, polypeptide 1, Sc4mol - sterol…
GO:0010770	positive regulation of cell morphogenesis involved in differentiation	0.000723	0.0317	1.99	15493	183	1061	25	[L1cam - l1 cell adhesion molecule, Robo1 - roundabout homolog 1 (drosophila), Myoc - myocilin, Vegfa - vascular endothelial growth factor a, Shox2 - short stature homeobox 2, Limk1 - lim-domain containing, protein kinase, Bmpr2 - bone morphogenetic protein receptor, type ii (serine/threonine kinase), Akap5 - a kinase (prka) anchor protein 5, Cux2 - cut-like homeobox 2, Plxna2 - plexin a2, Plxna3…
GO:0045776	negative regulation of blood pressure	0.000765	0.0335	3.24	15493	45	1061	10	[Tac1 - tachykinin 1, Ahr - aryl-hydrocarbon receptor, Oprl1 - opioid receptor-like 1, Vegfc - vascular endothelial growth factor c, Ntsr1 - neurotensin receptor 1, Hrh3 - histamine receptor h3, Nos1 - nitric oxide synthase 1, neuronal, Sod2 - superoxide dismutase 2, mitochondrial, Bmpr2 - bone morphogenetic protein receptor, type ii (serine/threonine kinase), Apln - apelin]
GO:0051590	positive regulation of neurotransmitter transport	0.000765	0.0334	3.24	15493	45	1061	10	[Syt1 - synaptotagmin i, Rims1 - regulating synaptic membrane exocytosis 1, Nat8l - n-acetyltransferase 8-like, Syt2 - synaptotagmin ii, Ntsr1 - neurotensin receptor 1, Stx1a - syntaxin 1a (brain), Unc13a - unc-13 homolog a (c. elegans), Cacna1b - calcium channel, voltage-dependent, n type, alpha 1b subunit, Baiap3 - bai1-associated protein 3, Apln - apelin]
GO:0007628	adult walking behavior	0.000765	0.0333	3.24	15493	45	1061	10	[Cacnb4 - calcium channel, voltage-dependent, beta 4 subunit, Oxr1 - oxidation resistance 1, Cend1 - cell cycle exit and neuronal differentiation 1, Scn8a - sodium channel, voltage-gated, type viii, alpha, Kcnma1 - potassium large conductance calcium-activated channel, subfamily m, alpha member 1, Scn1a - sodium channel, voltage-gated, type i, alpha, Cntn2 - contactin 2, Sptbn4 - spectrin beta, n…
GO:0061001	regulation of dendritic spine morphogenesis	0.000782	0.0339	3.03	15493	53	1061	11	[Arhgap33 - rho gtpase activating protein 33, Arc - activity regulated cytoskeletal-associated protein, Cux2 - cut-like homeobox 2, Shank3 - sh3/ankyrin domain gene 3, Dnm3 - dynamin 3, Reln - reelin, Ube3a - ubiquitin protein ligase e3a, Srcin1 - src kinase signaling inhibitor 1, Lrrk2 - leucine-rich repeat kinase 2, Ngef - neuronal guanine nucleotide exchange factor, Pak3 - p21 protein (cdc42/r…
GO:0045906	negative regulation of vasoconstriction	0.000787	0.0341	6.08	15493	12	1061	5	[Ahr - aryl-hydrocarbon receptor, Cx3cl1 - chemokine (c-x3-c motif) ligand 1, Nos1 - nitric oxide synthase 1, neuronal, Apln - apelin, Bmpr2 - bone morphogenetic protein receptor, type ii (serine/threonine kinase)]
GO:0007213	G protein-coupled acetylcholine receptor signaling pathway	0.000787	0.034	6.08	15493	12	1061	5	[Chrm4 - cholinergic receptor, muscarinic 4, Chrm3 - cholinergic receptor, muscarinic 3, cardiac, Plcb1 - phospholipase c, beta 1, Hrh3 - histamine receptor h3, Chrm2 - cholinergic receptor, muscarinic 2, cardiac]
GO:0009719	response to endogenous stimulus	0.000807	0.0348	1.45	15493	735	1061	73	[Grb10 - growth factor receptor bound protein 10, Ahr - aryl-hydrocarbon receptor, Ar - androgen receptor, Crhbp - corticotropin releasing hormone binding protein, Crhr1 - corticotropin releasing hormone receptor 1, Ppargc1a - peroxisome proliferative activated receptor, gamma, coactivator 1 alpha, Atp2b4 - atpase, ca++ transporting, plasma membrane 4, Hmgcs1 - 3-hydroxy-3-methylglutaryl-coenzyme…
GO:2001259	positive regulation of cation channel activity	0.000827	0.0355	2.71	15493	70	1061	13	[Arc - activity regulated cytoskeletal-associated protein, Ephb2 - eph receptor b2, Cacng8 - calcium channel, voltage-dependent, gamma subunit 8, Kcnc1 - potassium voltage gated channel, shaw-related subfamily, member 1, Ntsr1 - neurotensin receptor 1, Kcnc2 - potassium voltage gated channel, shaw-related subfamily, member 2, Abcc8 - atp-binding cassette, sub-family c (cftr/mrp), member 8, Hcn1 -…
GO:0010243	response to organonitrogen compound	0.000838	0.0359	1.5	15493	603	1061	62	[Grb10 - growth factor receptor bound protein 10, Ahr - aryl-hydrocarbon receptor, Crhbp - corticotropin releasing hormone binding protein, Crhr1 - corticotropin releasing hormone receptor 1, Atp2b4 - atpase, ca++ transporting, plasma membrane 4, Hmgcs1 - 3-hydroxy-3-methylglutaryl-coenzyme a synthase 1, Slc8a1 - solute carrier family 8 (sodium/calcium exchanger), member 1, Sesn3 - sestrin 3, Atp…
GO:0001956	positive regulation of neurotransmitter secretion	0.000852	0.0364	4.26	15493	24	1061	7	[Syt1 - synaptotagmin i, Rims1 - regulating synaptic membrane exocytosis 1, Syt2 - synaptotagmin ii, Stx1a - syntaxin 1a (brain), Unc13a - unc-13 homolog a (c. elegans), Baiap3 - bai1-associated protein 3, Cacna1b - calcium channel, voltage-dependent, n type, alpha 1b subunit]
GO:0008299	isoprenoid biosynthetic process	0.000852	0.0363	4.26	15493	24	1061	7	[Fdft1 - farnesyl diphosphate farnesyl transferase 1, Mvd - mevalonate (diphospho) decarboxylase, Rpe65 - retinal pigment epithelium 65, Idi1 - isopentenyl-diphosphate delta isomerase, Hmgcr - 3-hydroxy-3-methylglutaryl-coenzyme a reductase, Fdps - farnesyl diphosphate synthetase, Hmgcs1 - 3-hydroxy-3-methylglutaryl-coenzyme a synthase 1]
GO:0021955	central nervous system neuron axonogenesis	0.000854	0.0363	3.46	15493	38	1061	9	[Ephb2 - eph receptor b2, Ephb3 - eph receptor b3, Dcc - deleted in colorectal carcinoma, Arhgef28 - rho guanine nucleotide exchange factor (gef) 28, Adarb1 - adenosine deaminase, rna-specific, b1, Sptbn4 - spectrin beta, non-erythrocytic 4, Dcx - doublecortin, Nr4a2 - nuclear receptor subfamily 4, group a, member 2, Prdm8 - pr domain containing 8]
GO:0048565	digestive tract development	0.000854	0.0362	3.46	15493	38	1061	9	[Fgf10 - fibroblast growth factor 10, Itgb4 - integrin beta 4, Fgf9 - fibroblast growth factor 9, Fat4 - fat tumor suppressor homolog 4 (drosophila), Cckbr - cholecystokinin b receptor, Col3a1 - collagen, type iii, alpha 1, Alx4 - aristaless-like homeobox 4, Kit - kit oncogene, Cobl - cordon-bleu wh2 repeat]
GO:0031279	regulation of cyclase activity	0.000899	0.0379	3.77	15493	31	1061	8	[Akap5 - a kinase (prka) anchor protein 5, Npr3 - natriuretic peptide receptor 3, Crhr1 - corticotropin releasing hormone receptor 1, Mapk8 - mitogen-activated protein kinase 8, Hrh3 - histamine receptor h3, Nos1 - nitric oxide synthase 1, neuronal, Akap6 - a kinase (prka) anchor protein 6, Cacna1c - calcium channel, voltage-dependent, l type, alpha 1c subunit]
GO:0042493	response to drug	0.000903	0.038	1.55	15493	498	1061	53	[Hdac4 - histone deacetylase 4, Ahr - aryl-hydrocarbon receptor, Cers1 - ceramide synthase 1, Crhbp - corticotropin releasing hormone binding protein, Kcnc2 - potassium voltage gated channel, shaw-related subfamily, member 2, Nefh - neurofilament, heavy polypeptide, Slc12a5 - solute carrier family 12, member 5, Atp2b4 - atpase, ca++ transporting, plasma membrane 4, Slc8a1 - solute carrier family …
GO:0098900	regulation of action potential	0.000922	0.0387	2.97	15493	54	1061	11	[Tac1 - tachykinin 1, Fgf12 - fibroblast growth factor 12, Kcnb1 - potassium voltage gated channel, shab-related subfamily, member 1, Rapgef4 - rap guanine nucleotide exchange factor (gef) 4, Foxp1 - forkhead box p1, Scn5a - sodium channel, voltage-gated, type v, alpha, Ntsr1 - neurotensin receptor 1, Hcn1 - hyperpolarization-activated, cyclic nucleotide-gated k+ 1, Trpa1 - transient receptor pot…
GO:0099150	regulation of postsynaptic specialization assembly	0.000923	0.0386	4.87	15493	18	1061	6	[Lrfn4 - leucine rich repeat and fibronectin type iii domain containing 4, Lrfn1 - leucine rich repeat and fibronectin type iii domain containing 1, Lrrtm1 - leucine rich repeat transmembrane neuronal 1, Lrrc4b - leucine rich repeat containing 4b, Cbln1 - cerebellin 1 precursor protein, Gap43 - growth associated protein 43]
GO:1900451	positive regulation of glutamate receptor signaling pathway	0.000923	0.0385	4.87	15493	18	1061	6	[Arc - activity regulated cytoskeletal-associated protein, Ephb2 - eph receptor b2, Cacng8 - calcium channel, voltage-dependent, gamma subunit 8, Reln - reelin, Shank3 - sh3/ankyrin domain gene 3, Unc13a - unc-13 homolog a (c. elegans)]
GO:0150052	regulation of postsynapse assembly	0.000923	0.0384	4.87	15493	18	1061	6	[Lrfn4 - leucine rich repeat and fibronectin type iii domain containing 4, Lrfn1 - leucine rich repeat and fibronectin type iii domain containing 1, Lrrtm1 - leucine rich repeat transmembrane neuronal 1, Lrrc4b - leucine rich repeat containing 4b, Cbln1 - cerebellin 1 precursor protein, Gap43 - growth associated protein 43]
GO:0006468	protein phosphorylation	0.000943	0.0391	1.47	15493	654	1061	66	[Grb10 - growth factor receptor bound protein 10, Aatk - apoptosis-associated tyrosine kinase, Limk1 - lim-domain containing, protein kinase, Camk4 - calcium/calmodulin-dependent protein kinase iv, Ppm1l - protein phosphatase 1 (formerly 2c)-like, Prkcb - protein kinase c, beta, Cit - citron, Mark4 - map/microtubule affinity-regulating kinase 4, Ephb2 - eph receptor b2, Ephb3 - eph receptor b3, K…
GO:0048583	regulation of response to stimulus	0.000988	0.0409	1.18	15493	3204	1061	260	[Robo1 - roundabout homolog 1 (drosophila), Ntf3 - neurotrophin 3, Oxr1 - oxidation resistance 1, Syt10 - synaptotagmin x, Arhgef28 - rho guanine nucleotide exchange factor (gef) 28, Ntsr1 - neurotensin receptor 1, Abcc8 - atp-binding cassette, sub-family c (cftr/mrp), member 8, Cyp26b1 - cytochrome p450, family 26, subfamily b, polypeptide 1, Zic1 - zinc finger protein of the cerebellum 1, Peg10…

## Sheet: GOFUNCTION
GO Term	Description	P-value	FDR q-value	Enrichment	N	B	n	b	Genes
GO:0022839	ion gated channel activity	2.63e-25	1.16e-21	3.96	15493	269	1061	73	[Kcnc2 - potassium voltage gated channel, shaw-related subfamily, member 2, Tmem28 - transmembrane protein 28, Kcna2 - potassium voltage-gated channel, shaker-related subfamily, member 2, Kcng2 - potassium voltage-gated channel, subfamily g, member 2, Tmem63c - transmembrane protein 63c, Kcnn1 - potassium intermediate/small conductance calcium-activated channel, subfamily n, member 1, Il1rapl1 - …
GO:0022836	gated channel activity	3.79e-24	8.36e-21	3.81	15493	280	1061	73	[Kcnc2 - potassium voltage gated channel, shaw-related subfamily, member 2, Tmem28 - transmembrane protein 28, Kcna2 - potassium voltage-gated channel, shaker-related subfamily, member 2, Kcng2 - potassium voltage-gated channel, subfamily g, member 2, Tmem63c - transmembrane protein 63c, Kcnn1 - potassium intermediate/small conductance calcium-activated channel, subfamily n, member 1, Il1rapl1 - …
GO:0005261	cation channel activity	5.82e-24	8.56e-21	3.87	15493	268	1061	71	[Kcnc2 - potassium voltage gated channel, shaw-related subfamily, member 2, Abcc8 - atp-binding cassette, sub-family c (cftr/mrp), member 8, Tmem28 - transmembrane protein 28, Kcna2 - potassium voltage-gated channel, shaker-related subfamily, member 2, Kcng2 - potassium voltage-gated channel, subfamily g, member 2, Tmem63c - transmembrane protein 63c, Kcnn1 - potassium intermediate/small conducta…
GO:0005216	ion channel activity	2.77e-23	3.05e-20	3.47	15493	332	1061	79	[Kcnc2 - potassium voltage gated channel, shaw-related subfamily, member 2, Abcc8 - atp-binding cassette, sub-family c (cftr/mrp), member 8, Tmem28 - transmembrane protein 28, Kcna2 - potassium voltage-gated channel, shaker-related subfamily, member 2, Kcng2 - potassium voltage-gated channel, subfamily g, member 2, Tmem63c - transmembrane protein 63c, Kcnn1 - potassium intermediate/small conducta…
GO:0022838	substrate-specific channel activity	6.25e-23	5.51e-20	3.43	15493	336	1061	79	[Kcnc2 - potassium voltage gated channel, shaw-related subfamily, member 2, Abcc8 - atp-binding cassette, sub-family c (cftr/mrp), member 8, Tmem28 - transmembrane protein 28, Kcna2 - potassium voltage-gated channel, shaker-related subfamily, member 2, Kcng2 - potassium voltage-gated channel, subfamily g, member 2, Tmem63c - transmembrane protein 63c, Kcnn1 - potassium intermediate/small conducta…
GO:0022803	passive transmembrane transporter activity	5.87e-22	4.31e-19	3.29	15493	355	1061	80	[Kcnc2 - potassium voltage gated channel, shaw-related subfamily, member 2, Abcc8 - atp-binding cassette, sub-family c (cftr/mrp), member 8, Tmem28 - transmembrane protein 28, Kcna2 - potassium voltage-gated channel, shaker-related subfamily, member 2, Panx2 - pannexin 2, Kcng2 - potassium voltage-gated channel, subfamily g, member 2, Tmem63c - transmembrane protein 63c, Kcnn1 - potassium interme…
GO:0015267	channel activity	5.87e-22	3.69e-19	3.29	15493	355	1061	80	[Kcnc2 - potassium voltage gated channel, shaw-related subfamily, member 2, Abcc8 - atp-binding cassette, sub-family c (cftr/mrp), member 8, Tmem28 - transmembrane protein 28, Kcna2 - potassium voltage-gated channel, shaker-related subfamily, member 2, Panx2 - pannexin 2, Kcng2 - potassium voltage-gated channel, subfamily g, member 2, Tmem63c - transmembrane protein 63c, Kcnn1 - potassium interme…
GO:0022832	voltage-gated channel activity	1.02e-21	5.63e-19	4.55	15493	170	1061	53	[Kcnc2 - potassium voltage gated channel, shaw-related subfamily, member 2, Kcna2 - potassium voltage-gated channel, shaker-related subfamily, member 2, Kcng2 - potassium voltage-gated channel, subfamily g, member 2, Il1rapl1 - interleukin 1 receptor accessory protein-like 1, Kcna3 - potassium voltage-gated channel, shaker-related subfamily, member 3, Htr1b - 5-hydroxytryptamine (serotonin) recep…
GO:0005244	voltage-gated ion channel activity	1.02e-21	5.01e-19	4.55	15493	170	1061	53	[Kcnc2 - potassium voltage gated channel, shaw-related subfamily, member 2, Kcna2 - potassium voltage-gated channel, shaker-related subfamily, member 2, Kcng2 - potassium voltage-gated channel, subfamily g, member 2, Il1rapl1 - interleukin 1 receptor accessory protein-like 1, Kcna3 - potassium voltage-gated channel, shaker-related subfamily, member 3, Htr1b - 5-hydroxytryptamine (serotonin) recep…
GO:0046873	metal ion transmembrane transporter activity	8.37e-20	3.69e-17	3.13	15493	359	1061	77	[Slc22a3 - solute carrier family 22 (organic cation transporter), member 3, Kcnc2 - potassium voltage gated channel, shaw-related subfamily, member 2, Abcc8 - atp-binding cassette, sub-family c (cftr/mrp), member 8, Slc12a5 - solute carrier family 12, member 5, Atp2b4 - atpase, ca++ transporting, plasma membrane 4, Slc4a8 - solute carrier family 4 (anion exchanger), member 8, Tmem28 - transmembra…
GO:0022843	voltage-gated cation channel activity	1.5e-19	6.02e-17	4.98	15493	126	1061	43	[Kcnq2 - potassium voltage-gated channel, subfamily q, member 2, Kcnq4 - potassium voltage-gated channel, subfamily q, member 4, Hcn3 - hyperpolarization-activated, cyclic nucleotide-gated k+ 3, Snap25 - synaptosomal-associated protein 25, Kcnc2 - potassium voltage gated channel, shaw-related subfamily, member 2, Hcn1 - hyperpolarization-activated, cyclic nucleotide-gated k+ 1, Trpa1 - transient …
GO:0022890	inorganic cation transmembrane transporter activity	4.42e-16	1.62e-13	2.58	15493	475	1061	84	[Slc22a3 - solute carrier family 22 (organic cation transporter), member 3, Kcnc2 - potassium voltage gated channel, shaw-related subfamily, member 2, Abcc8 - atp-binding cassette, sub-family c (cftr/mrp), member 8, Slc12a5 - solute carrier family 12, member 5, Atp2b4 - atpase, ca++ transporting, plasma membrane 4, Slc4a8 - solute carrier family 4 (anion exchanger), member 8, Slc8a1 - solute carr…
GO:0008324	cation transmembrane transporter activity	2.09e-14	7.09e-12	2.41	15493	516	1061	85	[Slc22a3 - solute carrier family 22 (organic cation transporter), member 3, Kcnc2 - potassium voltage gated channel, shaw-related subfamily, member 2, Abcc8 - atp-binding cassette, sub-family c (cftr/mrp), member 8, Slc12a5 - solute carrier family 12, member 5, Atp2b4 - atpase, ca++ transporting, plasma membrane 4, Slc4a8 - solute carrier family 4 (anion exchanger), member 8, Slc8a1 - solute carr…
GO:0015318	inorganic molecular entity transmembrane transporter activity	2.99e-14	9.4e-12	2.24	15493	633	1061	97	[Slc22a3 - solute carrier family 22 (organic cation transporter), member 3, Abcc8 - atp-binding cassette, sub-family c (cftr/mrp), member 8, Slc12a5 - solute carrier family 12, member 5, Slc16a11 - solute carrier family 16 (monocarboxylic acid transporters), member 11, Atp2b4 - atpase, ca++ transporting, plasma membrane 4, Slc4a8 - solute carrier family 4 (anion exchanger), member 8, Slc8a1 - sol…
GO:0004888	transmembrane signaling receptor activity	5.91e-14	1.74e-11	2.28	15493	582	1061	91	[Robo1 - roundabout homolog 1 (drosophila), Celsr2 - cadherin, egf lag seven-pass g-type receptor 2 (flamingo homolog, drosophila), Gpr63 - g protein-coupled receptor 63, Crhr1 - corticotropin releasing hormone receptor 1, Gpr12 - g-protein coupled receptor 12, Trhr - thyrotropin releasing hormone receptor, Ntsr1 - neurotensin receptor 1, Hrh3 - histamine receptor h3, Gpr27 - g protein-coupled re…
GO:0060089	molecular transducer activity	2.28e-13	6.29e-11	2.06	15493	764	1061	108	[Celsr2 - cadherin, egf lag seven-pass g-type receptor 2 (flamingo homolog, drosophila), Robo1 - roundabout homolog 1 (drosophila), Ar - androgen receptor, Gpr63 - g protein-coupled receptor 63, Esrrg - estrogen-related receptor gamma, Ntsr1 - neurotensin receptor 1, Esrra - estrogen related receptor, alpha, Ptch1 - patched homolog 1, Rtn4rl2 - reticulon 4 receptor-like 2, Pgr - progesterone rece…
GO:0015075	ion transmembrane transporter activity	4.48e-13	1.16e-10	2.12	15493	681	1061	99	[Slc22a3 - solute carrier family 22 (organic cation transporter), member 3, Abcc8 - atp-binding cassette, sub-family c (cftr/mrp), member 8, Slc12a5 - solute carrier family 12, member 5, Slc16a11 - solute carrier family 16 (monocarboxylic acid transporters), member 11, Atp2b4 - atpase, ca++ transporting, plasma membrane 4, Slc4a8 - solute carrier family 4 (anion exchanger), member 8, Slc8a1 - sol…
GO:0038023	signaling receptor activity	7.56e-13	1.85e-10	2.08	15493	717	1061	102	[Celsr2 - cadherin, egf lag seven-pass g-type receptor 2 (flamingo homolog, drosophila), Robo1 - roundabout homolog 1 (drosophila), Ar - androgen receptor, Gpr63 - g protein-coupled receptor 63, Esrrg - estrogen-related receptor gamma, Ntsr1 - neurotensin receptor 1, Esrra - estrogen related receptor, alpha, Ptch1 - patched homolog 1, Rtn4rl2 - reticulon 4 receptor-like 2, Pgr - progesterone rece…
GO:0005516	calmodulin binding	1.2e-12	2.79e-10	3.41	15493	180	1061	42	[Kcnq2 - potassium voltage-gated channel, subfamily q, member 2, Atp2b2 - atpase, ca++ transporting, plasma membrane 2, Slc8a3 - solute carrier family 8 (sodium/calcium exchanger), member 3, Kcnq4 - potassium voltage-gated channel, subfamily q, member 4, Esrrg - estrogen-related receptor gamma, Adcy8 - adenylate cyclase 8, Nos1 - nitric oxide synthase 1, neuronal, Myo5a - myosin va, Unc13a - unc-…
GO:0005249	voltage-gated potassium channel activity	1.13e-11	2.48e-09	4.87	15493	75	1061	25	[Kcnq2 - potassium voltage-gated channel, subfamily q, member 2, Kcnq4 - potassium voltage-gated channel, subfamily q, member 4, Hcn3 - hyperpolarization-activated, cyclic nucleotide-gated k+ 3, Snap25 - synaptosomal-associated protein 25, Kcnc2 - potassium voltage gated channel, shaw-related subfamily, member 2, Hcn1 - hyperpolarization-activated, cyclic nucleotide-gated k+ 1, Kcnk9 - potassium …
GO:0005267	potassium channel activity	1.15e-11	2.41e-09	4.13	15493	106	1061	30	[Kcnq2 - potassium voltage-gated channel, subfamily q, member 2, Kcnq4 - potassium voltage-gated channel, subfamily q, member 4, Hcn3 - hyperpolarization-activated, cyclic nucleotide-gated k+ 3, Snap25 - synaptosomal-associated protein 25, Kcnc2 - potassium voltage gated channel, shaw-related subfamily, member 2, Hcn1 - hyperpolarization-activated, cyclic nucleotide-gated k+ 1, Abcc8 - atp-bindin…
GO:0015079	potassium ion transmembrane transporter activity	2.23e-11	4.47e-09	3.65	15493	136	1061	34	[Kcnq2 - potassium voltage-gated channel, subfamily q, member 2, Kcnq4 - potassium voltage-gated channel, subfamily q, member 4, Hcn3 - hyperpolarization-activated, cyclic nucleotide-gated k+ 3, Snap25 - synaptosomal-associated protein 25, Kcnc2 - potassium voltage gated channel, shaw-related subfamily, member 2, Hcn1 - hyperpolarization-activated, cyclic nucleotide-gated k+ 1, Abcc8 - atp-bindin…
GO:0015077	monovalent inorganic cation transmembrane transporter activity	7.42e-11	1.42e-08	2.62	15493	295	1061	53	[Slc22a3 - solute carrier family 22 (organic cation transporter), member 3, Kcnc2 - potassium voltage gated channel, shaw-related subfamily, member 2, Abcc8 - atp-binding cassette, sub-family c (cftr/mrp), member 8, Slc12a5 - solute carrier family 12, member 5, Slc4a8 - solute carrier family 4 (anion exchanger), member 8, Slc8a1 - solute carrier family 8 (sodium/calcium exchanger), member 1, Kcna…
GO:0030594	neurotransmitter receptor activity	7.55e-11	1.39e-08	4.51	15493	81	1061	25	[Hrh3 - histamine receptor h3, Gabrg3 - gamma-aminobutyric acid (gaba) a receptor, subunit gamma 3, Gabrd - gamma-aminobutyric acid (gaba) a receptor, subunit delta, Gabrb2 - gamma-aminobutyric acid (gaba) a receptor, subunit beta 2, Gabra1 - gamma-aminobutyric acid (gaba) a receptor, subunit alpha 1, Gabra3 - gamma-aminobutyric acid (gaba) a receptor, subunit alpha 3, Chrm2 - cholinergic recepto…
GO:0022857	transmembrane transporter activity	1.13e-10	1.99e-08	1.89	15493	811	1061	105	[Slc22a3 - solute carrier family 22 (organic cation transporter), member 3, Abcc8 - atp-binding cassette, sub-family c (cftr/mrp), member 8, Slc12a5 - solute carrier family 12, member 5, Atp2b4 - atpase, ca++ transporting, plasma membrane 4, Slc16a11 - solute carrier family 16 (monocarboxylic acid transporters), member 11, Slc4a8 - solute carrier family 4 (anion exchanger), member 8, Slc8a1 - sol…
GO:0015085	calcium ion transmembrane transporter activity	1.7e-10	2.89e-08	3.65	15493	124	1061	31	[Atp2b2 - atpase, ca++ transporting, plasma membrane 2, Slc8a3 - solute carrier family 8 (sodium/calcium exchanger), member 3, Trpa1 - transient receptor potential cation channel, subfamily a, member 1, Atp2b4 - atpase, ca++ transporting, plasma membrane 4, Slc8a1 - solute carrier family 8 (sodium/calcium exchanger), member 1, Tmem28 - transmembrane protein 28, Il1rapl1 - interleukin 1 receptor a…
GO:0005215	transporter activity	3.02e-10	4.93e-08	1.83	15493	868	1061	109	[Slc22a3 - solute carrier family 22 (organic cation transporter), member 3, Abcc8 - atp-binding cassette, sub-family c (cftr/mrp), member 8, Pitpnm1 - phosphatidylinositol transfer protein, membrane-associated 1, Slc12a5 - solute carrier family 12, member 5, Atp2b4 - atpase, ca++ transporting, plasma membrane 4, Slc16a11 - solute carrier family 16 (monocarboxylic acid transporters), member 11, Sl…
GO:0005262	calcium channel activity	2.05e-09	3.22e-07	3.68	15493	107	1061	27	[Trpa1 - transient receptor potential cation channel, subfamily a, member 1, Tmem28 - transmembrane protein 28, Il1rapl1 - interleukin 1 receptor accessory protein-like 1, Slc24a2 - solute carrier family 24 (sodium/potassium/calcium exchanger), member 2, Jph4 - junctophilin 4, Htr1b - 5-hydroxytryptamine (serotonin) receptor 1b, Cacng7 - calcium channel, voltage-dependent, gamma subunit 7, Cacng8…
GO:0015276	ligand-gated ion channel activity	3.17e-09	4.83e-07	3.62	15493	109	1061	27	[Hcn1 - hyperpolarization-activated, cyclic nucleotide-gated k+ 1, Trpa1 - transient receptor potential cation channel, subfamily a, member 1, Gabrg3 - gamma-aminobutyric acid (gaba) a receptor, subunit gamma 3, Gabrd - gamma-aminobutyric acid (gaba) a receptor, subunit delta, Gabrb2 - gamma-aminobutyric acid (gaba) a receptor, subunit beta 2, Gabra1 - gamma-aminobutyric acid (gaba) a receptor, s…
GO:0022834	ligand-gated channel activity	6e-09	8.82e-07	3.52	15493	112	1061	27	[Hcn1 - hyperpolarization-activated, cyclic nucleotide-gated k+ 1, Trpa1 - transient receptor potential cation channel, subfamily a, member 1, Gabrg3 - gamma-aminobutyric acid (gaba) a receptor, subunit gamma 3, Gabrd - gamma-aminobutyric acid (gaba) a receptor, subunit delta, Gabrb2 - gamma-aminobutyric acid (gaba) a receptor, subunit beta 2, Gabra1 - gamma-aminobutyric acid (gaba) a receptor, s…
GO:0004930	G protein-coupled receptor activity	2.75e-08	3.91e-06	2.39	15493	281	1061	46	[Glp1r - glucagon-like peptide 1 receptor, Celsr2 - cadherin, egf lag seven-pass g-type receptor 2 (flamingo homolog, drosophila), Gpr63 - g protein-coupled receptor 63, Crhr1 - corticotropin releasing hormone receptor 1, Trhr - thyrotropin releasing hormone receptor, Gpr12 - g-protein coupled receptor 12, Gpr158 - g protein-coupled receptor 158, Ntsr1 - neurotensin receptor 1, Hrh3 - histamine r…
GO:0005248	voltage-gated sodium channel activity	2.75e-08	3.79e-06	7.65	15493	21	1061	11	[Scn9a - sodium channel, voltage-gated, type ix, alpha, Scn2a1 - sodium channel, voltage-gated, type ii, alpha 1, Scn2b - sodium channel, voltage-gated, type ii, beta, Cacna1i - calcium channel, voltage-dependent, alpha 1i subunit, Hcn3 - hyperpolarization-activated, cyclic nucleotide-gated k+ 3, Scn5a - sodium channel, voltage-gated, type v, alpha, Scn4b - sodium channel, type iv, beta, Scn8a - …
GO:0008066	glutamate receptor activity	3.93e-08	5.25e-06	6.74	15493	26	1061	12	[Gria4 - glutamate receptor, ionotropic, ampa4 (alpha 4), Grm4 - glutamate receptor, metabotropic 4, Grid1 - glutamate receptor, ionotropic, delta 1, Grin1 - glutamate receptor, ionotropic, nmda1 (zeta 1), Grin3a - glutamate receptor ionotropic, nmda3a, Grik3 - glutamate receptor, ionotropic, kainate 3, Grin2d - glutamate receptor, ionotropic, nmda2d (epsilon 4), Grm3 - glutamate receptor, metabo…
GO:0005272	sodium channel activity	6.3e-08	8.17e-06	5.53	15493	37	1061	14	[Asic4 - acid-sensing (proton-gated) ion channel family member 4, Hcn3 - hyperpolarization-activated, cyclic nucleotide-gated k+ 3, Cacna1g - calcium channel, voltage-dependent, t type, alpha 1g subunit, Hcn1 - hyperpolarization-activated, cyclic nucleotide-gated k+ 1, Scn2a1 - sodium channel, voltage-gated, type ii, alpha 1, Scn9a - sodium channel, voltage-gated, type ix, alpha, Scn2b - sodium c…
GO:0022824	transmitter-gated ion channel activity	8.13e-08	1.02e-05	4.77	15493	49	1061	16	[Chrna7 - cholinergic receptor, nicotinic, alpha polypeptide 7, Chrna4 - cholinergic receptor, nicotinic, alpha polypeptide 4, Grin3a - glutamate receptor ionotropic, nmda3a, Glra3 - glycine receptor, alpha 3 subunit, Gabrg3 - gamma-aminobutyric acid (gaba) a receptor, subunit gamma 3, Gabrd - gamma-aminobutyric acid (gaba) a receptor, subunit delta, Gria4 - glutamate receptor, ionotropic, ampa4 …
GO:0022835	transmitter-gated channel activity	8.13e-08	9.96e-06	4.77	15493	49	1061	16	[Chrna7 - cholinergic receptor, nicotinic, alpha polypeptide 7, Chrna4 - cholinergic receptor, nicotinic, alpha polypeptide 4, Grin3a - glutamate receptor ionotropic, nmda3a, Glra3 - glycine receptor, alpha 3 subunit, Gabrg3 - gamma-aminobutyric acid (gaba) a receptor, subunit gamma 3, Gabrd - gamma-aminobutyric acid (gaba) a receptor, subunit delta, Gria4 - glutamate receptor, ionotropic, ampa4 …
GO:0044325	ion channel binding	1.21e-07	1.44e-05	3.08	15493	128	1061	27	[Homer1 - homer homolog 1 (drosophila), Rims3 - regulating synaptic membrane exocytosis 3, Snap25 - synaptosomal-associated protein 25, Kcnc2 - potassium voltage gated channel, shaw-related subfamily, member 2, Ank1 - ankyrin 1, erythroid, Nos1 - nitric oxide synthase 1, neuronal, Abcc8 - atp-binding cassette, sub-family c (cftr/mrp), member 8, Fam115a - family with sequence similarity 115, membe…
GO:0098960	postsynaptic neurotransmitter receptor activity	1.53e-07	1.77e-05	4.58	15493	51	1061	16	[Chrna7 - cholinergic receptor, nicotinic, alpha polypeptide 7, Chrna4 - cholinergic receptor, nicotinic, alpha polypeptide 4, Grin3a - glutamate receptor ionotropic, nmda3a, Gabrg3 - gamma-aminobutyric acid (gaba) a receptor, subunit gamma 3, Gabrd - gamma-aminobutyric acid (gaba) a receptor, subunit delta, Gria4 - glutamate receptor, ionotropic, ampa4 (alpha 4), Grid1 - glutamate receptor, iono…
GO:1904315	transmitter-gated ion channel activity involved in regulation of postsynaptic membrane potential	2.11e-07	2.39e-05	4.76	15493	46	1061	15	[Chrna7 - cholinergic receptor, nicotinic, alpha polypeptide 7, Chrna4 - cholinergic receptor, nicotinic, alpha polypeptide 4, Grin3a - glutamate receptor ionotropic, nmda3a, Gabrg3 - gamma-aminobutyric acid (gaba) a receptor, subunit gamma 3, Gabrd - gamma-aminobutyric acid (gaba) a receptor, subunit delta, Gria4 - glutamate receptor, ionotropic, ampa4 (alpha 4), Grid1 - glutamate receptor, iono…
GO:0099529	neurotransmitter receptor activity involved in regulation of postsynaptic membrane potential	5.35e-07	5.89e-05	4.47	15493	49	1061	15	[Chrna7 - cholinergic receptor, nicotinic, alpha polypeptide 7, Chrna4 - cholinergic receptor, nicotinic, alpha polypeptide 4, Grin3a - glutamate receptor ionotropic, nmda3a, Gabrg3 - gamma-aminobutyric acid (gaba) a receptor, subunit gamma 3, Gabrd - gamma-aminobutyric acid (gaba) a receptor, subunit delta, Gria4 - glutamate receptor, ionotropic, ampa4 (alpha 4), Grid1 - glutamate receptor, iono…
GO:0005515	protein binding	6.69e-07	7.19e-05	1.15	15493	7631	1061	599	[Hdac4 - histone deacetylase 4, Aatk - apoptosis-associated tyrosine kinase, Sned1 - sushi, nidogen and egf-like domains 1, Arhgef28 - rho guanine nucleotide exchange factor (gef) 28, Rusc2 - run and sh3 domain containing 2, Abcc8 - atp-binding cassette, sub-family c (cftr/mrp), member 8, Adcy1 - adenylate cyclase 1, Slc12a5 - solute carrier family 12, member 5, Zic1 - zinc finger protein of the …
GO:0005230	extracellular ligand-gated ion channel activity	8.35e-07	8.76e-05	4.1	15493	57	1061	16	[Chrna7 - cholinergic receptor, nicotinic, alpha polypeptide 7, Chrna4 - cholinergic receptor, nicotinic, alpha polypeptide 4, Grin3a - glutamate receptor ionotropic, nmda3a, Glra3 - glycine receptor, alpha 3 subunit, Gabrg3 - gamma-aminobutyric acid (gaba) a receptor, subunit gamma 3, Gabrd - gamma-aminobutyric acid (gaba) a receptor, subunit delta, Gria4 - glutamate receptor, ionotropic, ampa4 …
GO:0015081	sodium ion transmembrane transporter activity	1.02e-06	0.000105	3.08	15493	109	1061	23	[Slc6a7 - solute carrier family 6 (neurotransmitter transporter, l-proline), member 7, Slc8a3 - solute carrier family 8 (sodium/calcium exchanger), member 3, Asic4 - acid-sensing (proton-gated) ion channel family member 4, Hcn3 - hyperpolarization-activated, cyclic nucleotide-gated k+ 3, Slc22a3 - solute carrier family 22 (organic cation transporter), member 3, Cacna1g - calcium channel, voltage-…
GO:0099604	ligand-gated calcium channel activity	1.09e-06	0.000109	6.35	15493	23	1061	10	[Jph4 - junctophilin 4, Ryr1 - ryanodine receptor 1, skeletal muscle, Grin1 - glutamate receptor, ionotropic, nmda1 (zeta 1), Ryr3 - ryanodine receptor 3, Grin2d - glutamate receptor, ionotropic, nmda2d (epsilon 4), Jph3 - junctophilin 3, Grin2a - glutamate receptor, ionotropic, nmda2a (epsilon 1), Itpr1 - inositol 1,4,5-trisphosphate receptor 1, Grin2b - glutamate receptor, ionotropic, nmda2b (e…
GO:0098918	structural constituent of synapse	1.62e-06	0.000159	5.54	15493	29	1061	11	[Rims2 - regulating synaptic membrane exocytosis 2, Shank2 - sh3/ankyrin domain gene 2, Rims1 - regulating synaptic membrane exocytosis 1, Ina - internexin neuronal intermediate filament protein, alpha, Shank3 - sh3/ankyrin domain gene 3, Dnm3 - dynamin 3, Homer1 - homer homolog 1 (drosophila), Bsn - bassoon, Nefl - neurofilament, light polypeptide, Nefh - neurofilament, heavy polypeptide, Pclo -…
GO:0099094	ligand-gated cation channel activity	2.45e-06	0.000234	3.34	15493	83	1061	19	[Chrna7 - cholinergic receptor, nicotinic, alpha polypeptide 7, Jph4 - junctophilin 4, Chrna4 - cholinergic receptor, nicotinic, alpha polypeptide 4, Ryr1 - ryanodine receptor 1, skeletal muscle, Ryr3 - ryanodine receptor 3, Grin3a - glutamate receptor ionotropic, nmda3a, Hcn1 - hyperpolarization-activated, cyclic nucleotide-gated k+ 1, Trpa1 - transient receptor potential cation channel, subfami…
GO:0042165	neurotransmitter binding	3.5e-06	0.000329	3.91	15493	56	1061	15	[Htr1b - 5-hydroxytryptamine (serotonin) receptor 1b, Chrna7 - cholinergic receptor, nicotinic, alpha polypeptide 7, Htr1a - 5-hydroxytryptamine (serotonin) receptor 1a, Chrna4 - cholinergic receptor, nicotinic, alpha polypeptide 4, Chrm3 - cholinergic receptor, muscarinic 3, cardiac, Crhbp - corticotropin releasing hormone binding protein, Htr2a - 5-hydroxytryptamine (serotonin) receptor 2a, Crh…
GO:0005245	voltage-gated calcium channel activity	3.58e-06	0.000329	4.41	15493	43	1061	13	[Htr1b - 5-hydroxytryptamine (serotonin) receptor 1b, Cacng8 - calcium channel, voltage-dependent, gamma subunit 8, Ryr1 - ryanodine receptor 1, skeletal muscle, Cacna1e - calcium channel, voltage-dependent, r type, alpha 1e subunit, Cacna1g - calcium channel, voltage-dependent, t type, alpha 1g subunit, Trpa1 - transient receptor potential cation channel, subfamily a, member 1, Cacna2d1 - calciu…
GO:0005251	delayed rectifier potassium channel activity	6.26e-06	0.000563	5.41	15493	27	1061	10	[Kcnq2 - potassium voltage-gated channel, subfamily q, member 2, Kcnb1 - potassium voltage gated channel, shab-related subfamily, member 1, Kcna2 - potassium voltage-gated channel, shaker-related subfamily, member 2, Kcnc1 - potassium voltage gated channel, shaw-related subfamily, member 1, Kcnq4 - potassium voltage-gated channel, subfamily q, member 4, Kcnc2 - potassium voltage gated channel, sh…
GO:0032947	protein-containing complex scaffold activity	7.05e-06	0.000622	5.97	15493	22	1061	9	[Shank2 - sh3/ankyrin domain gene 2, Rgs14 - regulator of g-protein signaling 14, Ksr2 - kinase suppressor of ras 2, Shank3 - sh3/ankyrin domain gene 3, Homer2 - homer homolog 2 (drosophila), Lrrk2 - leucine-rich repeat kinase 2, Akap12 - a kinase (prka) anchor protein (gravin) 12, Shank1 - sh3/ankyrin domain gene 1, Mapk8ip2 - mitogen-activated protein kinase 8 interacting protein 2]
GO:0005509	calcium ion binding	9.45e-06	0.000817	1.76	15493	515	1061	62	[Dsc3 - desmocollin 3, Celsr2 - cadherin, egf lag seven-pass g-type receptor 2 (flamingo homolog, drosophila), Prrg3 - proline rich gla (g-carboxyglutamic acid) 3 (transmembrane), Syt10 - synaptotagmin x, Sned1 - sushi, nidogen and egf-like domains 1, Jag2 - jagged 2, Plch1 - phospholipase c, eta 1, Caln1 - calneuron 1, Pitpnm1 - phosphatidylinositol transfer protein, membrane-associated 1, Cdhr1…
GO:0008092	cytoskeletal protein binding	1.21e-05	0.00103	1.54	15493	898	1061	95	[Arc - activity regulated cytoskeletal-associated protein, Myo16 - myosin xvi, Coro6 - coronin 6, Agbl4 - atp/gtp binding protein-like 4, Spef1 - sperm flagellar 1, Ppargc1a - peroxisome proliferative activated receptor, gamma, coactivator 1 alpha, Tln2 - talin 2, Cdh24 - cadherin-like 24, Slc8a1 - solute carrier family 8 (sodium/calcium exchanger), member 1, Kcna2 - potassium voltage-gated chann…
GO:0097110	scaffold protein binding	1.54e-05	0.00128	3.34	15493	70	1061	16	[Chrna7 - cholinergic receptor, nicotinic, alpha polypeptide 7, Adcy5 - adenylate cyclase 5, Dlgap3 - discs, large (drosophila) homolog-associated protein 3, Homer1 - homer homolog 1 (drosophila), Cacna1g - calcium channel, voltage-dependent, t type, alpha 1g subunit, Nos1 - nitric oxide synthase 1, neuronal, Atp2b4 - atpase, ca++ transporting, plasma membrane 4, Akap5 - a kinase (prka) anchor pr…
GO:0035254	glutamate receptor binding	1.67e-05	0.00137	3.48	15493	63	1061	15	[Shank2 - sh3/ankyrin domain gene 2, Atp2b2 - atpase, ca++ transporting, plasma membrane 2, Shisa6 - shisa homolog 6 (xenopus laevis), Cacng8 - calcium channel, voltage-dependent, gamma subunit 8, Dnm3 - dynamin 3, Map1a - microtubule-associated protein 1 a, Homer1 - homer homolog 1 (drosophila), Akap5 - a kinase (prka) anchor protein 5, Shank3 - sh3/ankyrin domain gene 3, Grin1 - glutamate recep…
GO:0004970	ionotropic glutamate receptor activity	1.8e-05	0.00144	6.15	15493	19	1061	8	[Gria4 - glutamate receptor, ionotropic, ampa4 (alpha 4), Grid1 - glutamate receptor, ionotropic, delta 1, Grin1 - glutamate receptor, ionotropic, nmda1 (zeta 1), Grin3a - glutamate receptor ionotropic, nmda3a, Grik3 - glutamate receptor, ionotropic, kainate 3, Grin2d - glutamate receptor, ionotropic, nmda2d (epsilon 4), Grin2a - glutamate receptor, ionotropic, nmda2a (epsilon 1), Grin2b - glutam…
GO:0030160	GKAP/Homer scaffold activity	2.19e-05	0.00172	14.6	15493	4	1061	4	[Shank2 - sh3/ankyrin domain gene 2, Shank3 - sh3/ankyrin domain gene 3, Homer2 - homer homolog 2 (drosophila), Shank1 - sh3/ankyrin domain gene 1]
GO:0030159	receptor signaling complex scaffold activity	2.74e-05	0.00212	6.81	15493	15	1061	7	[Shank2 - sh3/ankyrin domain gene 2, Rgs14 - regulator of g-protein signaling 14, Shank3 - sh3/ankyrin domain gene 3, Homer2 - homer homolog 2 (drosophila), Lrrk2 - leucine-rich repeat kinase 2, Shank1 - sh3/ankyrin domain gene 1, Akap12 - a kinase (prka) anchor protein (gravin) 12]
GO:0004972	NMDA glutamate receptor activity	2.79e-05	0.00212	10.43	15493	7	1061	5	[Grin1 - glutamate receptor, ionotropic, nmda1 (zeta 1), Grin3a - glutamate receptor ionotropic, nmda3a, Grin2d - glutamate receptor, ionotropic, nmda2d (epsilon 4), Grin2a - glutamate receptor, ionotropic, nmda2a (epsilon 1), Grin2b - glutamate receptor, ionotropic, nmda2b (epsilon 2)]
GO:0004016	adenylate cyclase activity	3.48e-05	0.0026	7.96	15493	11	1061	6	[Gucy1b3 - guanylate cyclase 1, soluble, beta 3, Adcy5 - adenylate cyclase 5, Adcy3 - adenylate cyclase 3, Adcy8 - adenylate cyclase 8, Adcy1 - adenylate cyclase 1, Gucy1a3 - guanylate cyclase 1, soluble, alpha 3]
GO:0005102	signaling receptor binding	5.88e-05	0.00432	1.41	15493	1242	1061	120	[Ntf3 - neurotrophin 3, Ar - androgen receptor, Sned1 - sushi, nidogen and egf-like domains 1, Pitpnm1 - phosphatidylinositol transfer protein, membrane-associated 1, Gdf10 - growth differentiation factor 10, Gdf1 - growth differentiation factor 1, Prkcb - protein kinase c, beta, C1qtnf4 - c1q and tumor necrosis factor related protein 4, Ptch1 - patched homolog 1, Pgr - progesterone receptor, Nrx…
GO:0046982	protein heterodimerization activity	6.86e-05	0.00496	1.7	15493	482	1061	56	[Ahr - aryl-hydrocarbon receptor, Syt10 - synaptotagmin x, Ntsr1 - neurotensin receptor 1, Nefh - neurofilament, heavy polypeptide, Limk1 - lim-domain containing, protein kinase, Panx2 - pannexin 2, Stx1a - syntaxin 1a (brain), Fzd2 - frizzled homolog 2 (drosophila), Whrn - whirlin, Kcnn1 - potassium intermediate/small conductance calcium-activated channel, subfamily n, member 1, Ksr2 - kinase su…
GO:0098988	G protein-coupled glutamate receptor activity	7.02e-05	0.00499	9.13	15493	8	1061	5	[Grm4 - glutamate receptor, metabotropic 4, Grik3 - glutamate receptor, ionotropic, kainate 3, Grm3 - glutamate receptor, metabotropic 3, Grm5 - glutamate receptor, metabotropic 5, Grm8 - glutamate receptor, metabotropic 8]
GO:0099507	ligand-gated ion channel activity involved in regulation of presynaptic membrane potential	0.000103	0.00724	11.68	15493	5	1061	4	[Grin1 - glutamate receptor, ionotropic, nmda1 (zeta 1), Grik3 - glutamate receptor, ionotropic, kainate 3, Kcnma1 - potassium large conductance calcium-activated channel, subfamily m, alpha member 1, Grin2a - glutamate receptor, ionotropic, nmda2a (epsilon 1)]
GO:0008294	calcium- and calmodulin-responsive adenylate cyclase activity	0.000103	0.00712	11.68	15493	5	1061	4	[Adcy5 - adenylate cyclase 5, Adcy3 - adenylate cyclase 3, Adcy8 - adenylate cyclase 8, Adcy1 - adenylate cyclase 1]
GO:0022849	glutamate-gated calcium ion channel activity	0.000103	0.00701	11.68	15493	5	1061	4	[Grin1 - glutamate receptor, ionotropic, nmda1 (zeta 1), Grin2d - glutamate receptor, ionotropic, nmda2d (epsilon 4), Grin2a - glutamate receptor, ionotropic, nmda2a (epsilon 1), Grin2b - glutamate receptor, ionotropic, nmda2b (epsilon 2)]
GO:0099186	structural constituent of postsynapse	0.000168	0.0112	5.38	15493	19	1061	7	[Shank2 - sh3/ankyrin domain gene 2, Ina - internexin neuronal intermediate filament protein, alpha, Shank3 - sh3/ankyrin domain gene 3, Dnm3 - dynamin 3, Homer1 - homer homolog 1 (drosophila), Nefl - neurofilament, light polypeptide, Nefh - neurofilament, heavy polypeptide]
GO:0099589	serotonin receptor activity	0.000168	0.011	5.38	15493	19	1061	7	[Htr1b - 5-hydroxytryptamine (serotonin) receptor 1b, Htr1a - 5-hydroxytryptamine (serotonin) receptor 1a, Chrm4 - cholinergic receptor, muscarinic 4, Chrm3 - cholinergic receptor, muscarinic 3, cardiac, Htr2a - 5-hydroxytryptamine (serotonin) receptor 2a, Hrh3 - histamine receptor h3, Chrm2 - cholinergic receptor, muscarinic 2, cardiac]
GO:0004993	G protein-coupled serotonin receptor activity	0.000168	0.0109	5.38	15493	19	1061	7	[Htr1b - 5-hydroxytryptamine (serotonin) receptor 1b, Htr1a - 5-hydroxytryptamine (serotonin) receptor 1a, Chrm4 - cholinergic receptor, muscarinic 4, Chrm3 - cholinergic receptor, muscarinic 3, cardiac, Htr2a - 5-hydroxytryptamine (serotonin) receptor 2a, Hrh3 - histamine receptor h3, Chrm2 - cholinergic receptor, muscarinic 2, cardiac]
GO:0099528	G protein-coupled neurotransmitter receptor activity	0.000178	0.0114	4.67	15493	25	1061	8	[Htr1b - 5-hydroxytryptamine (serotonin) receptor 1b, Htr1a - 5-hydroxytryptamine (serotonin) receptor 1a, Chrm4 - cholinergic receptor, muscarinic 4, Chrm3 - cholinergic receptor, muscarinic 3, cardiac, Htr2a - 5-hydroxytryptamine (serotonin) receptor 2a, Gabbr2 - gamma-aminobutyric acid (gaba) b receptor, 2, Hrh3 - histamine receptor h3, Chrm2 - cholinergic receptor, muscarinic 2, cardiac]
GO:0001640	adenylate cyclase inhibiting G protein-coupled glutamate receptor activity	0.000293	0.0185	9.73	15493	6	1061	4	[Grm4 - glutamate receptor, metabotropic 4, Grik3 - glutamate receptor, ionotropic, kainate 3, Grm3 - glutamate receptor, metabotropic 3, Grm8 - glutamate receptor, metabotropic 8]
GO:0016907	G protein-coupled acetylcholine receptor activity	0.000293	0.0182	9.73	15493	6	1061	4	[Chrm4 - cholinergic receptor, muscarinic 4, Chrm3 - cholinergic receptor, muscarinic 3, cardiac, Hrh3 - histamine receptor h3, Chrm2 - cholinergic receptor, muscarinic 2, cardiac]
GO:0099184	structural constituent of postsynaptic intermediate filament cytoskeleton	0.00032	0.0196	14.6	15493	3	1061	3	[Ina - internexin neuronal intermediate filament protein, alpha, Nefl - neurofilament, light polypeptide, Nefh - neurofilament, heavy polypeptide]
GO:0005217	intracellular ligand-gated ion channel activity	0.000323	0.0195	4.33	15493	27	1061	8	[Jph4 - junctophilin 4, Ryr1 - ryanodine receptor 1, skeletal muscle, Ryr3 - ryanodine receptor 3, Pex5l - peroxisomal biogenesis factor 5-like, Jph3 - junctophilin 3, Hcn1 - hyperpolarization-activated, cyclic nucleotide-gated k+ 1, Itpr1 - inositol 1,4,5-trisphosphate receptor 1, Trpa1 - transient receptor potential cation channel, subfamily a, member 1]
GO:0043169	cation binding	0.000328	0.0195	1.21	15493	3161	1061	261	[Zic4 - zinc finger protein of the cerebellum 4, Prrg3 - proline rich gla (g-carboxyglutamic acid) 3 (transmembrane), Hdac4 - histone deacetylase 4, Man2a1 - mannosidase 2, alpha 1, Cyp51 - cytochrome p450, family 51, Syt10 - synaptotagmin x, Sned1 - sushi, nidogen and egf-like domains 1, Arhgef28 - rho guanine nucleotide exchange factor (gef) 28, Plch1 - phospholipase c, eta 1, Adcy1 - adenylate…
GO:0004714	transmembrane receptor protein tyrosine kinase activity	0.000398	0.0234	3.07	15493	57	1061	12	[Ephb2 - eph receptor b2, Ephb3 - eph receptor b3, Alk - anaplastic lymphoma kinase, Flt3 - fms-like tyrosine kinase 3, Epha6 - eph receptor a6, Erbb4 - v-erb-a erythroblastic leukemia viral oncogene homolog 4 (avian), Ltk - leukocyte tyrosine kinase, Lmtk2 - lemur tyrosine kinase 2, Epha10 - eph receptor a10, Kit - kit oncogene, Ror2 - receptor tyrosine kinase-like orphan receptor 2, Tyro3 - tyr…
GO:0019199	transmembrane receptor protein kinase activity	0.000435	0.0252	2.76	15493	74	1061	14	[Ephb2 - eph receptor b2, Ephb3 - eph receptor b3, Alk - anaplastic lymphoma kinase, Epha6 - eph receptor a6, Erbb4 - v-erb-a erythroblastic leukemia viral oncogene homolog 4 (avian), Lmtk2 - lemur tyrosine kinase 2, Kit - kit oncogene, Bmpr2 - bone morphogenetic protein receptor, type ii (serine/threonine kinase), Flt3 - fms-like tyrosine kinase 3, Ltk - leukocyte tyrosine kinase, Epha10 - eph r…
GO:0030545	receptor regulator activity	0.000599	0.0343	1.77	15493	297	1061	36	[Ntf3 - neurotrophin 3, Fgf9 - fibroblast growth factor 9, Jag2 - jagged 2, Vegfc - vascular endothelial growth factor c, Vegfa - vascular endothelial growth factor a, Gdf10 - growth differentiation factor 10, Gdf1 - growth differentiation factor 1, Mif - macrophage migration inhibitory factor, Il34 - interleukin 34, Apln - apelin, Cck - cholecystokinin, C1qtnf4 - c1q and tumor necrosis factor re…
GO:0016709	oxidoreductase activity, acting on paired donors, with incorporation or reduction of molecular oxygen, NAD(P)H as one donor, and incorporation of one atom of oxygen	0.000641	0.0362	4.44	15493	23	1061	7	[Mical2 - microtubule associated monooxygenase, calponin and lim domain containing 2, Cyp51 - cytochrome p450, family 51, Mical3 - microtubule associated monooxygenase, calponin and lim domain containing 3, Sqle - squalene epoxidase, Nos1 - nitric oxide synthase 1, neuronal, Cyp26b1 - cytochrome p450, family 26, subfamily b, polypeptide 1, Sc4mol - sterol-c4-methyl oxidase-like]
GO:0098882	structural constituent of presynaptic active zone	0.000647	0.0361	8.34	15493	7	1061	4	[Rims2 - regulating synaptic membrane exocytosis 2, Rims1 - regulating synaptic membrane exocytosis 1, Bsn - bassoon, Pclo - piccolo (presynaptic cytomatrix protein)]
GO:0016917	GABA receptor activity	0.000653	0.036	5.15	15493	17	1061	6	[Gabrd - gamma-aminobutyric acid (gaba) a receptor, subunit delta, Gabbr2 - gamma-aminobutyric acid (gaba) b receptor, 2, Gabrb2 - gamma-aminobutyric acid (gaba) a receptor, subunit beta 2, Gabra1 - gamma-aminobutyric acid (gaba) a receptor, subunit alpha 1, Gabra3 - gamma-aminobutyric acid (gaba) a receptor, subunit alpha 3, Gabrg3 - gamma-aminobutyric acid (gaba) a receptor, subunit gamma 3]
GO:0015278	calcium-release channel activity	0.000653	0.0355	5.15	15493	17	1061	6	[Jph4 - junctophilin 4, Ryr1 - ryanodine receptor 1, skeletal muscle, Ryr3 - ryanodine receptor 3, Jph3 - junctophilin 3, Itpr1 - inositol 1,4,5-trisphosphate receptor 1, Trpa1 - transient receptor potential cation channel, subfamily a, member 1]
GO:0046872	metal ion binding	0.000781	0.042	1.19	15493	3082	1061	252	[Zic4 - zinc finger protein of the cerebellum 4, Prrg3 - proline rich gla (g-carboxyglutamic acid) 3 (transmembrane), Hdac4 - histone deacetylase 4, Man2a1 - mannosidase 2, alpha 1, Cyp51 - cytochrome p450, family 51, Syt10 - synaptotagmin x, Sned1 - sushi, nidogen and egf-like domains 1, Arhgef28 - rho guanine nucleotide exchange factor (gef) 28, Plch1 - phospholipase c, eta 1, Adcy1 - adenylate…
GO:0015464	acetylcholine receptor activity	0.000923	0.049	4.87	15493	18	1061	6	[Chrna7 - cholinergic receptor, nicotinic, alpha polypeptide 7, Chrm4 - cholinergic receptor, muscarinic 4, Chrna4 - cholinergic receptor, nicotinic, alpha polypeptide 4, Chrm3 - cholinergic receptor, muscarinic 3, cardiac, Hrh3 - histamine receptor h3, Chrm2 - cholinergic receptor, muscarinic 2, cardiac]

## Sheet: GOCOMPONENT
GO Term	Description	P-value	FDR q-value	Enrichment	N	B	n	b	Genes
GO:0097458	neuron part	3.99e-48	7.73e-45	2.34	15493	1807	1061	290	[Robo1 - roundabout homolog 1 (drosophila), Ntf3 - neurotrophin 3, Aatk - apoptosis-associated tyrosine kinase, Ntsr1 - neurotensin receptor 1, Abcc8 - atp-binding cassette, sub-family c (cftr/mrp), member 8, Adcy1 - adenylate cyclase 1, Cdhr1 - cadherin-related family member 1, Slc12a5 - solute carrier family 12, member 5, Cntnap2 - contactin associated protein-like 2, Ptch1 - patched homolog 1,…
GO:0045202	synapse	5.89e-43	5.71e-40	2.79	15493	1035	1061	198	[Hdac4 - histone deacetylase 4, Ntsr1 - neurotensin receptor 1, Adcy1 - adenylate cyclase 1, Camk4 - calcium/calmodulin-dependent protein kinase iv, Cntnap2 - contactin associated protein-like 2, Vwc2l - von willebrand factor c domain-containing protein 2-like, Faim2 - fas apoptotic inhibitory molecule 2, Lrrc7 - leucine rich repeat containing 7, Stx1a - syntaxin 1a (brain), Chrna7 - cholinergic …
GO:0044456	synapse part	2.25e-40	1.45e-37	2.72	15493	1040	1061	194	[Ntf3 - neurotrophin 3, Ntsr1 - neurotensin receptor 1, Abcc8 - atp-binding cassette, sub-family c (cftr/mrp), member 8, Adcy1 - adenylate cyclase 1, Camk4 - calcium/calmodulin-dependent protein kinase iv, Cntnap2 - contactin associated protein-like 2, Ptch1 - patched homolog 1, Faim2 - fas apoptotic inhibitory molecule 2, Lrrc7 - leucine rich repeat containing 7, Stx1a - syntaxin 1a (brain), Nrx…
GO:0043005	neuron projection	2.68e-37	1.3e-34	2.54	15493	1155	1061	201	[Robo1 - roundabout homolog 1 (drosophila), Ntf3 - neurotrophin 3, Ntsr1 - neurotensin receptor 1, Cntnap2 - contactin associated protein-like 2, Rtn4rl2 - reticulon 4 receptor-like 2, Lrrc7 - leucine rich repeat containing 7, Stx1a - syntaxin 1a (brain), Chrna7 - cholinergic receptor, nicotinic, alpha polypeptide 7, Chrna4 - cholinergic receptor, nicotinic, alpha polypeptide 4, Dcc - deleted in …
GO:0097060	synaptic membrane	2.95e-32	1.15e-29	3.88	15493	361	1061	96	[Arc - activity regulated cytoskeletal-associated protein, Igsf9b - immunoglobulin superfamily, member 9b, Shank2 - sh3/ankyrin domain gene 2, Shisa6 - shisa homolog 6 (xenopus laevis), Dlgap2 - discs, large (drosophila) homolog-associated protein 2, Kcnc2 - potassium voltage gated channel, shaw-related subfamily, member 2, Cntnap2 - contactin associated protein-like 2, Slc8a1 - solute carrier fa…
GO:0099240	intrinsic component of synaptic membrane	2.48e-30	8.02e-28	4.68	15493	228	1061	73	[Shisa6 - shisa homolog 6 (xenopus laevis), Adcy1 - adenylate cyclase 1, Atp2b4 - atpase, ca++ transporting, plasma membrane 4, Slc8a1 - solute carrier family 8 (sodium/calcium exchanger), member 1, Kcna2 - potassium voltage-gated channel, shaker-related subfamily, member 2, Cntnap4 - contactin associated protein-like 4, Lrrtm1 - leucine rich repeat transmembrane neuronal 1, Atp1a3 - atpase, na+/…
GO:0098978	glutamatergic synapse	5.48e-29	1.52e-26	3.24	15493	492	1061	109	[Arc - activity regulated cytoskeletal-associated protein, Plcxd3 - phosphatidylinositol-specific phospholipase c, x domain containing 3, Adcy1 - adenylate cyclase 1, Camk4 - calcium/calmodulin-dependent protein kinase iv, Atp2b4 - atpase, ca++ transporting, plasma membrane 4, Lrrc7 - leucine rich repeat containing 7, Dnajb1 - dnaj (hsp40) homolog, subfamily b, member 1, Stx1a - syntaxin 1a (brai…
GO:0031226	intrinsic component of plasma membrane	1.03e-28	2.49e-26	2.47	15493	969	1061	164	[Slc22a3 - solute carrier family 22 (organic cation transporter), member 3, Ntsr1 - neurotensin receptor 1, Adcy1 - adenylate cyclase 1, Slc12a5 - solute carrier family 12, member 5, Cdhr1 - cadherin-related family member 1, Atp2b4 - atpase, ca++ transporting, plasma membrane 4, Slc8a1 - solute carrier family 8 (sodium/calcium exchanger), member 1, Ptch1 - patched homolog 1, Rtn4rl2 - reticulon 4…
GO:0099699	integral component of synaptic membrane	1.18e-28	2.55e-26	4.73	15493	210	1061	68	[Shisa6 - shisa homolog 6 (xenopus laevis), Adcy1 - adenylate cyclase 1, Atp2b4 - atpase, ca++ transporting, plasma membrane 4, Slc8a1 - solute carrier family 8 (sodium/calcium exchanger), member 1, Kcna2 - potassium voltage-gated channel, shaker-related subfamily, member 2, Cntnap4 - contactin associated protein-like 4, Atp1a3 - atpase, na+/k+ transporting, alpha 3 polypeptide, Lrrtm1 - leucine …
GO:0044459	plasma membrane part	1.8e-27	3.49e-25	1.87	15493	2145	1061	275	[Robo1 - roundabout homolog 1 (drosophila), Ntsr1 - neurotensin receptor 1, Abcc8 - atp-binding cassette, sub-family c (cftr/mrp), member 8, Adcy1 - adenylate cyclase 1, Slc12a5 - solute carrier family 12, member 5, Cdhr1 - cadherin-related family member 1, Cntnap2 - contactin associated protein-like 2, Vwc2l - von willebrand factor c domain-containing protein 2-like, Ptch1 - patched homolog 1, F…
GO:0034702	ion channel complex	2.03e-27	3.58e-25	4.2	15493	257	1061	74	[Shank2 - sh3/ankyrin domain gene 2, Shisa6 - shisa homolog 6 (xenopus laevis), Kcnc2 - potassium voltage gated channel, shaw-related subfamily, member 2, Abcc8 - atp-binding cassette, sub-family c (cftr/mrp), member 8, Tex40 - testis expressed 40, Cntnap2 - contactin associated protein-like 2, Vwc2l - von willebrand factor c domain-containing protein 2-like, Kcna2 - potassium voltage-gated chann…
GO:1902495	transmembrane transporter complex	3.93e-27	6.35e-25	4.12	15493	266	1061	75	[Shank2 - sh3/ankyrin domain gene 2, Shisa6 - shisa homolog 6 (xenopus laevis), Kcnc2 - potassium voltage gated channel, shaw-related subfamily, member 2, Abcc8 - atp-binding cassette, sub-family c (cftr/mrp), member 8, Tex40 - testis expressed 40, Cntnap2 - contactin associated protein-like 2, Vwc2l - von willebrand factor c domain-containing protein 2-like, Kcna2 - potassium voltage-gated chann…
GO:0005887	integral component of plasma membrane	7.41e-27	1.11e-24	2.48	15493	902	1061	153	[Slc22a3 - solute carrier family 22 (organic cation transporter), member 3, Ntsr1 - neurotensin receptor 1, Adcy1 - adenylate cyclase 1, Cdhr1 - cadherin-related family member 1, Slc12a5 - solute carrier family 12, member 5, Atp2b4 - atpase, ca++ transporting, plasma membrane 4, Slc8a1 - solute carrier family 8 (sodium/calcium exchanger), member 1, Ptch1 - patched homolog 1, Lrrc7 - leucine rich …
GO:1990351	transporter complex	2.42e-26	3.35e-24	4.01	15493	273	1061	75	[Shank2 - sh3/ankyrin domain gene 2, Shisa6 - shisa homolog 6 (xenopus laevis), Kcnc2 - potassium voltage gated channel, shaw-related subfamily, member 2, Abcc8 - atp-binding cassette, sub-family c (cftr/mrp), member 8, Tex40 - testis expressed 40, Cntnap2 - contactin associated protein-like 2, Vwc2l - von willebrand factor c domain-containing protein 2-like, Kcna2 - potassium voltage-gated chann…
GO:0042995	cell projection	4.04e-26	5.22e-24	1.91	15493	1930	1061	252	[Robo1 - roundabout homolog 1 (drosophila), Tcte1 - t-complex-associated testis expressed 1, Ntf3 - neurotrophin 3, Aatk - apoptosis-associated tyrosine kinase, Ntsr1 - neurotensin receptor 1, Slc12a5 - solute carrier family 12, member 5, Cntnap2 - contactin associated protein-like 2, Ptch1 - patched homolog 1, Rtn4rl2 - reticulon 4 receptor-like 2, Lrrc7 - leucine rich repeat containing 7, Stx1a…
GO:0045211	postsynaptic membrane	5.19e-26	6.29e-24	4.11	15493	256	1061	72	[Shank2 - sh3/ankyrin domain gene 2, Igsf9b - immunoglobulin superfamily, member 9b, Arc - activity regulated cytoskeletal-associated protein, Shisa6 - shisa homolog 6 (xenopus laevis), Dlgap2 - discs, large (drosophila) homolog-associated protein 2, Kcnc2 - potassium voltage gated channel, shaw-related subfamily, member 2, Slc8a1 - solute carrier family 8 (sodium/calcium exchanger), member 1, Lr…
GO:0034703	cation channel complex	1.86e-25	2.13e-23	4.6	15493	197	1061	62	[Shisa6 - shisa homolog 6 (xenopus laevis), Kcnc2 - potassium voltage gated channel, shaw-related subfamily, member 2, Abcc8 - atp-binding cassette, sub-family c (cftr/mrp), member 8, Tex40 - testis expressed 40, Cntnap2 - contactin associated protein-like 2, Vwc2l - von willebrand factor c domain-containing protein 2-like, Kcna2 - potassium voltage-gated channel, shaker-related subfamily, member…
GO:0044425	membrane part	3.48e-25	3.75e-23	1.46	15493	4953	1061	495	[Prrg3 - proline rich gla (g-carboxyglutamic acid) 3 (transmembrane), Man2a1 - mannosidase 2, alpha 1, Aatk - apoptosis-associated tyrosine kinase, Cyp51 - cytochrome p450, family 51, Abcc8 - atp-binding cassette, sub-family c (cftr/mrp), member 8, Adcy1 - adenylate cyclase 1, Slc12a5 - solute carrier family 12, member 5, Cntnap2 - contactin associated protein-like 2, Vwc2l - von willebrand facto…
GO:0120025	plasma membrane bounded cell projection	4.57e-25	4.66e-23	1.98	15493	1656	1061	224	[Robo1 - roundabout homolog 1 (drosophila), Tcte1 - t-complex-associated testis expressed 1, Ntf3 - neurotrophin 3, Ntsr1 - neurotensin receptor 1, Cntnap2 - contactin associated protein-like 2, Ptch1 - patched homolog 1, Rtn4rl2 - reticulon 4 receptor-like 2, Lrrc7 - leucine rich repeat containing 7, Stx1a - syntaxin 1a (brain), Chrna7 - cholinergic receptor, nicotinic, alpha polypeptide 7, Chrn…
GO:0005886	plasma membrane	1.03e-24	1e-22	1.61	15493	3337	1061	368	[Robo1 - roundabout homolog 1 (drosophila), Cyp51 - cytochrome p450, family 51, Syt10 - synaptotagmin x, Arhgef28 - rho guanine nucleotide exchange factor (gef) 28, Ntsr1 - neurotensin receptor 1, Abcc8 - atp-binding cassette, sub-family c (cftr/mrp), member 8, Diras1 - diras family, gtp-binding ras-like 1, Adcy1 - adenylate cyclase 1, Slc12a5 - solute carrier family 12, member 5, Cdhr1 - cadheri…
GO:0031224	intrinsic component of membrane	3.21e-23	2.97e-21	1.54	15493	3787	1061	399	[Prrg3 - proline rich gla (g-carboxyglutamic acid) 3 (transmembrane), Man2a1 - mannosidase 2, alpha 1, Aatk - apoptosis-associated tyrosine kinase, Cyp51 - cytochrome p450, family 51, Adcy1 - adenylate cyclase 1, Slc12a5 - solute carrier family 12, member 5, Cntnap2 - contactin associated protein-like 2, Ptch1 - patched homolog 1, Faim2 - fas apoptotic inhibitory molecule 2, Rtn4rl2 - reticulon 4…
GO:0030425	dendrite	3.65e-23	3.22e-21	2.93	15493	498	1061	100	[Ntf3 - neurotrophin 3, Dlgap2 - discs, large (drosophila) homolog-associated protein 2, Ar - androgen receptor, Ntsr1 - neurotensin receptor 1, Cntnap2 - contactin associated protein-like 2, Pgr - progesterone receptor, Whrn - whirlin, Il1rapl1 - interleukin 1 receptor accessory protein-like 1, Htr1b - 5-hydroxytryptamine (serotonin) receptor 1b, Chrna7 - cholinergic receptor, nicotinic, alpha p…
GO:0098936	intrinsic component of postsynaptic membrane	5.97e-23	5.03e-21	4.72	15493	167	1061	54	[Shisa6 - shisa homolog 6 (xenopus laevis), Adcy1 - adenylate cyclase 1, Slc8a1 - solute carrier family 8 (sodium/calcium exchanger), member 1, Lrrtm1 - leucine rich repeat transmembrane neuronal 1, Lrrc7 - leucine rich repeat containing 7, Il1rapl1 - interleukin 1 receptor accessory protein-like 1, Lrrtm3 - leucine rich repeat transmembrane neuronal 3, Kcna3 - potassium voltage-gated channel, sh…
GO:0030054	cell junction	1.13e-22	9.13e-21	2.21	15493	1056	1061	160	[Dsc3 - desmocollin 3, Arc - activity regulated cytoskeletal-associated protein, Dlgap2 - discs, large (drosophila) homolog-associated protein 2, Cntnap2 - contactin associated protein-like 2, Cdh24 - cadherin-like 24, Slc8a1 - solute carrier family 8 (sodium/calcium exchanger), member 1, Vwc2l - von willebrand factor c domain-containing protein 2-like, Faim2 - fas apoptotic inhibitory molecule 2…
GO:0099055	integral component of postsynaptic membrane	1.52e-22	1.18e-20	4.81	15493	158	1061	52	[Shisa6 - shisa homolog 6 (xenopus laevis), Adcy1 - adenylate cyclase 1, Slc8a1 - solute carrier family 8 (sodium/calcium exchanger), member 1, Lrrtm1 - leucine rich repeat transmembrane neuronal 1, Lrrc7 - leucine rich repeat containing 7, Il1rapl1 - interleukin 1 receptor accessory protein-like 1, Lrrtm3 - leucine rich repeat transmembrane neuronal 3, Kcna3 - potassium voltage-gated channel, sh…
GO:0120038	plasma membrane bounded cell projection part	2.44e-22	1.82e-20	2.01	15493	1412	1061	194	[Robo1 - roundabout homolog 1 (drosophila), Ntf3 - neurotrophin 3, Aatk - apoptosis-associated tyrosine kinase, Ntsr1 - neurotensin receptor 1, Cdhr1 - cadherin-related family member 1, Slc12a5 - solute carrier family 12, member 5, Cntnap2 - contactin associated protein-like 2, Ptch1 - patched homolog 1, Lrrc7 - leucine rich repeat containing 7, Chrna7 - cholinergic receptor, nicotinic, alpha pol…
GO:0044463	cell projection part	2.44e-22	1.75e-20	2.01	15493	1412	1061	194	[Robo1 - roundabout homolog 1 (drosophila), Ntf3 - neurotrophin 3, Aatk - apoptosis-associated tyrosine kinase, Ntsr1 - neurotensin receptor 1, Cdhr1 - cadherin-related family member 1, Slc12a5 - solute carrier family 12, member 5, Cntnap2 - contactin associated protein-like 2, Ptch1 - patched homolog 1, Lrrc7 - leucine rich repeat containing 7, Chrna7 - cholinergic receptor, nicotinic, alpha pol…
GO:0016020	membrane	3.67e-22	2.54e-20	1.34	15493	6416	1061	590	[Prrg3 - proline rich gla (g-carboxyglutamic acid) 3 (transmembrane), Man2a1 - mannosidase 2, alpha 1, Aatk - apoptosis-associated tyrosine kinase, Cyp51 - cytochrome p450, family 51, Arhgef28 - rho guanine nucleotide exchange factor (gef) 28, Diras1 - diras family, gtp-binding ras-like 1, Plch1 - phospholipase c, eta 1, Abcc8 - atp-binding cassette, sub-family c (cftr/mrp), member 8, Adcy1 - ade…
GO:0016021	integral component of membrane	4.86e-21	3.25e-19	1.52	15493	3654	1061	381	[Robo1 - roundabout homolog 1 (drosophila), Prrg3 - proline rich gla (g-carboxyglutamic acid) 3 (transmembrane), Man2a1 - mannosidase 2, alpha 1, Aatk - apoptosis-associated tyrosine kinase, Cyp51 - cytochrome p450, family 51, Syt10 - synaptotagmin x, Ntsr1 - neurotensin receptor 1, Adcy1 - adenylate cyclase 1, Slc12a5 - solute carrier family 12, member 5, Cdhr1 - cadherin-related family member 1…
GO:0033267	axon part	6.54e-21	4.23e-19	2.97	15493	432	1061	88	[Shank2 - sh3/ankyrin domain gene 2, Robo1 - roundabout homolog 1 (drosophila), Aatk - apoptosis-associated tyrosine kinase, Crhbp - corticotropin releasing hormone binding protein, Agbl4 - atp/gtp binding protein-like 4, Slc17a6 - solute carrier family 17 (sodium-dependent inorganic phosphate cotransporter), member 6, Ntsr1 - neurotensin receptor 1, Kcnc2 - potassium voltage gated channel, shaw-…
GO:0043025	neuronal cell body	8.41e-21	5.26e-19	2.67	15493	569	1061	104	[Robo1 - roundabout homolog 1 (drosophila), Ntsr1 - neurotensin receptor 1, Slc12a5 - solute carrier family 12, member 5, Sez6l2 - seizure related 6 homolog like 2, Cntnap2 - contactin associated protein-like 2, Cit - citron, Dnajb1 - dnaj (hsp40) homolog, subfamily b, member 1, Whrn - whirlin, Chrna7 - cholinergic receptor, nicotinic, alpha polypeptide 7, Map1b - microtubule-associated protein 1…
GO:0030424	axon	1.85e-20	1.12e-18	3	15493	414	1061	85	[Robo1 - roundabout homolog 1 (drosophila), Ntf3 - neurotrophin 3, Ar - androgen receptor, Agbl4 - atp/gtp binding protein-like 4, Nefh - neurofilament, heavy polypeptide, Ntsr1 - neurotensin receptor 1, Kcnc2 - potassium voltage gated channel, shaw-related subfamily, member 2, Cntnap2 - contactin associated protein-like 2, Kcna2 - potassium voltage-gated channel, shaker-related subfamily, member…
GO:0044297	cell body	5.5e-20	3.23e-18	2.5	15493	655	1061	112	[Robo1 - roundabout homolog 1 (drosophila), Ntsr1 - neurotensin receptor 1, Pitpnm1 - phosphatidylinositol transfer protein, membrane-associated 1, Sez6l2 - seizure related 6 homolog like 2, Slc12a5 - solute carrier family 12, member 5, Cntnap2 - contactin associated protein-like 2, Cit - citron, Dnajb1 - dnaj (hsp40) homolog, subfamily b, member 1, Whrn - whirlin, Chrna7 - cholinergic receptor, …
GO:0099060	integral component of postsynaptic specialization membrane	7e-19	3.99e-17	5.57	15493	97	1061	37	[Atp2b2 - atpase, ca++ transporting, plasma membrane 2, Shisa6 - shisa homolog 6 (xenopus laevis), Adcy1 - adenylate cyclase 1, Lrfn4 - leucine rich repeat and fibronectin type iii domain containing 4, Lrfn1 - leucine rich repeat and fibronectin type iii domain containing 1, Lrrtm1 - leucine rich repeat transmembrane neuronal 1, Gabrb2 - gamma-aminobutyric acid (gaba) a receptor, subunit beta 2, …
GO:0098889	intrinsic component of presynaptic membrane	7.31e-18	4.05e-16	4.87	15493	120	1061	40	[Atp2b2 - atpase, ca++ transporting, plasma membrane 2, Snap25 - synaptosomal-associated protein 25, Adcy8 - adenylate cyclase 8, Atp2b4 - atpase, ca++ transporting, plasma membrane 4, Scn2a1 - sodium channel, voltage-gated, type ii, alpha 1, Slc6a11 - solute carrier family 6 (neurotransmitter transporter, gaba), member 11, Grm4 - glutamate receptor, metabotropic 4, Kcna2 - potassium voltage-gate…
GO:0098948	intrinsic component of postsynaptic specialization membrane	7.39e-18	3.98e-16	5.25	15493	103	1061	37	[Atp2b2 - atpase, ca++ transporting, plasma membrane 2, Shisa6 - shisa homolog 6 (xenopus laevis), Adcy1 - adenylate cyclase 1, Lrfn4 - leucine rich repeat and fibronectin type iii domain containing 4, Lrfn1 - leucine rich repeat and fibronectin type iii domain containing 1, Lrrtm1 - leucine rich repeat transmembrane neuronal 1, Gabrb2 - gamma-aminobutyric acid (gaba) a receptor, subunit beta 2, …
GO:0098590	plasma membrane region	7.45e-17	3.91e-15	2.08	15493	957	1061	136	[Robo1 - roundabout homolog 1 (drosophila), Arc - activity regulated cytoskeletal-associated protein, Dlgap2 - discs, large (drosophila) homolog-associated protein 2, Cdhr1 - cadherin-related family member 1, Slc12a5 - solute carrier family 12, member 5, Atp2b4 - atpase, ca++ transporting, plasma membrane 4, Cntnap2 - contactin associated protein-like 2, Prkcb - protein kinase c, beta, Slc8a1 - s…
GO:0099061	integral component of postsynaptic density membrane	3.13e-16	1.6e-14	6.05	15493	70	1061	29	[Atp2b2 - atpase, ca++ transporting, plasma membrane 2, Shisa6 - shisa homolog 6 (xenopus laevis), Adcy1 - adenylate cyclase 1, Lrfn4 - leucine rich repeat and fibronectin type iii domain containing 4, Lrfn1 - leucine rich repeat and fibronectin type iii domain containing 1, Lrrc7 - leucine rich repeat containing 7, Lrrtm3 - leucine rich repeat transmembrane neuronal 3, Il1rapl1 - interleukin 1 r…
GO:0099056	integral component of presynaptic membrane	3.28e-16	1.63e-14	4.87	15493	108	1061	36	[Atp2b2 - atpase, ca++ transporting, plasma membrane 2, Adcy8 - adenylate cyclase 8, Atp2b4 - atpase, ca++ transporting, plasma membrane 4, Scn2a1 - sodium channel, voltage-gated, type ii, alpha 1, Slc6a11 - solute carrier family 6 (neurotransmitter transporter, gaba), member 11, Grm4 - glutamate receptor, metabotropic 4, Kcna2 - potassium voltage-gated channel, shaker-related subfamily, member 2…
GO:0099146	intrinsic component of postsynaptic density membrane	4.28e-15	2.07e-13	5.57	15493	76	1061	29	[Atp2b2 - atpase, ca++ transporting, plasma membrane 2, Shisa6 - shisa homolog 6 (xenopus laevis), Adcy1 - adenylate cyclase 1, Lrfn4 - leucine rich repeat and fibronectin type iii domain containing 4, Lrfn1 - leucine rich repeat and fibronectin type iii domain containing 1, Lrrc7 - leucine rich repeat containing 7, Il1rapl1 - interleukin 1 receptor accessory protein-like 1, Lrrtm3 - leucine rich…
GO:0099572	postsynaptic specialization	1.25e-14	5.9e-13	2.86	15493	327	1061	64	[Igsf9b - immunoglobulin superfamily, member 9b, Shank2 - sh3/ankyrin domain gene 2, Shisa6 - shisa homolog 6 (xenopus laevis), Nefh - neurofilament, heavy polypeptide, Mib1 - mindbomb homolog 1 (drosophila), Adcy1 - adenylate cyclase 1, Ptch1 - patched homolog 1, Lrrc7 - leucine rich repeat containing 7, Stx1a - syntaxin 1a (brain), Dnajb1 - dnaj (hsp40) homolog, subfamily b, member 1, Dlgap4 - …
GO:0098797	plasma membrane protein complex	1.81e-14	8.37e-13	2.49	15493	469	1061	80	[Shank2 - sh3/ankyrin domain gene 2, Shisa6 - shisa homolog 6 (xenopus laevis), Kcnc2 - potassium voltage gated channel, shaw-related subfamily, member 2, Tex40 - testis expressed 40, Abcc8 - atp-binding cassette, sub-family c (cftr/mrp), member 8, Cntnap2 - contactin associated protein-like 2, Cdh24 - cadherin-like 24, Vwc2l - von willebrand factor c domain-containing protein 2-like, Kcna2 - pot…
GO:0098982	GABA-ergic synapse	3.93e-14	1.77e-12	4.72	15493	99	1061	32	[Atp2b2 - atpase, ca++ transporting, plasma membrane 2, Igsf9b - immunoglobulin superfamily, member 9b, Slc32a1 - solute carrier family 32 (gaba vesicular transporter), member 1, Gabrg3 - gamma-aminobutyric acid (gaba) a receptor, subunit gamma 3, Camk4 - calcium/calmodulin-dependent protein kinase iv, Gucy1a3 - guanylate cyclase 1, soluble, alpha 3, Mdga1 - mam domain containing glycosylphosphat…
GO:0060076	excitatory synapse	5.33e-14	2.35e-12	5.31	15493	77	1061	28	[Atp2b2 - atpase, ca++ transporting, plasma membrane 2, Shisa6 - shisa homolog 6 (xenopus laevis), Homer1 - homer homolog 1 (drosophila), Cbln1 - cerebellin 1 precursor protein, Slc17a6 - solute carrier family 17 (sodium-dependent inorganic phosphate cotransporter), member 6, Adcy8 - adenylate cyclase 8, Elfn1 - leucine rich repeat and fibronectin type iii, extracellular 1, Unc13a - unc-13 homolo…
GO:0098794	postsynapse	5.42e-14	2.33e-12	3.05	15493	263	1061	55	[Shank2 - sh3/ankyrin domain gene 2, Arc - activity regulated cytoskeletal-associated protein, Dlgap2 - discs, large (drosophila) homolog-associated protein 2, Ntsr1 - neurotensin receptor 1, Camk4 - calcium/calmodulin-dependent protein kinase iv, Slc8a1 - solute carrier family 8 (sodium/calcium exchanger), member 1, Atp1a3 - atpase, na+/k+ transporting, alpha 3 polypeptide, Lrrc7 - leucine rich …
GO:0098793	presynapse	1.46e-13	6.15e-12	3.06	15493	253	1061	53	[Crhbp - corticotropin releasing hormone binding protein, Slc17a6 - solute carrier family 17 (sodium-dependent inorganic phosphate cotransporter), member 6, Ntsr1 - neurotensin receptor 1, Kcnc2 - potassium voltage gated channel, shaw-related subfamily, member 2, Prkcb - protein kinase c, beta, Kcna2 - potassium voltage-gated channel, shaker-related subfamily, member 2, Atp1a3 - atpase, na+/k+ tr…
GO:0014069	postsynaptic density	2.42e-13	9.97e-12	2.77	15493	322	1061	61	[Shank2 - sh3/ankyrin domain gene 2, Shisa6 - shisa homolog 6 (xenopus laevis), Mib1 - mindbomb homolog 1 (drosophila), Nefh - neurofilament, heavy polypeptide, Adcy1 - adenylate cyclase 1, Ptch1 - patched homolog 1, Lrrc7 - leucine rich repeat containing 7, Stx1a - syntaxin 1a (brain), Dnajb1 - dnaj (hsp40) homolog, subfamily b, member 1, Chrna7 - cholinergic receptor, nicotinic, alpha polypepti…
GO:0034705	potassium channel complex	1.16e-11	4.69e-10	4.69	15493	81	1061	26	[Kcnq2 - potassium voltage-gated channel, subfamily q, member 2, Kcnq4 - potassium voltage-gated channel, subfamily q, member 4, Snap25 - synaptosomal-associated protein 25, Kcnc2 - potassium voltage gated channel, shaw-related subfamily, member 2, Abcc8 - atp-binding cassette, sub-family c (cftr/mrp), member 8, Hcn1 - hyperpolarization-activated, cyclic nucleotide-gated k+ 1, Cntnap2 - contactin…
GO:0008076	voltage-gated potassium channel complex	7.02e-10	2.78e-08	4.59	15493	70	1061	22	[Kcnq2 - potassium voltage-gated channel, subfamily q, member 2, Kcnb1 - potassium voltage gated channel, shab-related subfamily, member 1, Kcnc1 - potassium voltage gated channel, shaw-related subfamily, member 1, Kcnq4 - potassium voltage-gated channel, subfamily q, member 4, Kcnd2 - potassium voltage-gated channel, shal-related family, member 2, Snap25 - synaptosomal-associated protein 25, Kcn…
GO:0044309	neuron spine	8.96e-10	3.47e-08	3.04	15493	178	1061	37	[Slc8a3 - solute carrier family 8 (sodium/calcium exchanger), member 3, Arc - activity regulated cytoskeletal-associated protein, Shank2 - sh3/ankyrin domain gene 2, Dlgap2 - discs, large (drosophila) homolog-associated protein 2, Dlgap3 - discs, large (drosophila) homolog-associated protein 3, Homer1 - homer homolog 1 (drosophila), Ntsr1 - neurotensin receptor 1, Cntnap2 - contactin associated p…
GO:0043235	receptor complex	2.49e-09	9.47e-08	2.32	15493	352	1061	56	[Shank2 - sh3/ankyrin domain gene 2, Ahr - aryl-hydrocarbon receptor, Shisa6 - shisa homolog 6 (xenopus laevis), Gpr63 - g protein-coupled receptor 63, Vwc2l - von willebrand factor c domain-containing protein 2-like, Ramp3 - receptor (calcitonin) activity modifying protein 3, Alcam - activated leukocyte cell adhesion molecule, Traf3 - tnf receptor-associated factor 3, Lrrc7 - leucine rich repeat…
GO:0043197	dendritic spine	3.91e-09	1.46e-07	2.99	15493	171	1061	35	[Slc8a3 - solute carrier family 8 (sodium/calcium exchanger), member 3, Arc - activity regulated cytoskeletal-associated protein, Shank2 - sh3/ankyrin domain gene 2, Dlgap2 - discs, large (drosophila) homolog-associated protein 2, Dlgap3 - discs, large (drosophila) homolog-associated protein 3, Ntsr1 - neurotensin receptor 1, Slc8a1 - solute carrier family 8 (sodium/calcium exchanger), member 1, …
GO:0042734	presynaptic membrane	5.86e-09	2.15e-07	4.32	15493	71	1061	21	[Syt1 - synaptotagmin i, L1cam - l1 cell adhesion molecule, Chrna7 - cholinergic receptor, nicotinic, alpha polypeptide 7, Snap25 - synaptosomal-associated protein 25, Rims3 - regulating synaptic membrane exocytosis 3, Kcnc2 - potassium voltage gated channel, shaw-related subfamily, member 2, Unc13a - unc-13 homolog a (c. elegans), Cacna1c - calcium channel, voltage-dependent, l type, alpha 1c su…
GO:0032589	neuron projection membrane	6.31e-09	2.27e-07	4.49	15493	65	1061	20	[Robo1 - roundabout homolog 1 (drosophila), Chrna7 - cholinergic receptor, nicotinic, alpha polypeptide 7, Ngfr - nerve growth factor receptor (tnfr superfamily, member 16), Cacng8 - calcium channel, voltage-dependent, gamma subunit 8, Kcnb1 - potassium voltage gated channel, shab-related subfamily, member 1, Shisa6 - shisa homolog 6 (xenopus laevis), Kcnc1 - potassium voltage gated channel, shaw…
GO:0044306	neuron projection terminus	6.82e-09	2.41e-07	3.24	15493	135	1061	30	[Slc32a1 - solute carrier family 32 (gaba vesicular transporter), member 1, Hcn3 - hyperpolarization-activated, cyclic nucleotide-gated k+ 3, Crhbp - corticotropin releasing hormone binding protein, Ntsr1 - neurotensin receptor 1, Hcn1 - hyperpolarization-activated, cyclic nucleotide-gated k+ 1, Nos1 - nitric oxide synthase 1, neuronal, Unc13a - unc-13 homolog a (c. elegans), Tulp1 - tubby like p…
GO:0043198	dendritic shaft	1.13e-08	3.92e-07	4.36	15493	67	1061	20	[Sez6 - seizure related gene 6, Jph4 - junctophilin 4, Chrna7 - cholinergic receptor, nicotinic, alpha polypeptide 7, Rtn4r - reticulon 4 receptor, Htr2a - 5-hydroxytryptamine (serotonin) receptor 2a, Map1a - microtubule-associated protein 1 a, Homer1 - homer homolog 1 (drosophila), Ntsr1 - neurotensin receptor 1, Hcn1 - hyperpolarization-activated, cyclic nucleotide-gated k+ 1, Slc12a5 - solute …
GO:0008328	ionotropic glutamate receptor complex	1.21e-08	4.12e-07	4.78	15493	55	1061	18	[Shank2 - sh3/ankyrin domain gene 2, Cacng7 - calcium channel, voltage-dependent, gamma subunit 7, Cacng8 - calcium channel, voltage-dependent, gamma subunit 8, Shisa6 - shisa homolog 6 (xenopus laevis), Dlgap3 - discs, large (drosophila) homolog-associated protein 3, Grin3a - glutamate receptor ionotropic, nmda3a, Cnih2 - cornichon homolog 2 (drosophila), Vwc2l - von willebrand factor c domain-c…
GO:0098878	neurotransmitter receptor complex	1.67e-08	5.58e-07	4.69	15493	56	1061	18	[Shank2 - sh3/ankyrin domain gene 2, Cacng7 - calcium channel, voltage-dependent, gamma subunit 7, Cacng8 - calcium channel, voltage-dependent, gamma subunit 8, Shisa6 - shisa homolog 6 (xenopus laevis), Dlgap3 - discs, large (drosophila) homolog-associated protein 3, Grin3a - glutamate receptor ionotropic, nmda3a, Cnih2 - cornichon homolog 2 (drosophila), Vwc2l - von willebrand factor c domain-c…
GO:0099569	presynaptic cytoskeleton	1.88e-08	6.16e-07	11.68	15493	10	1061	8	[Rims2 - regulating synaptic membrane exocytosis 2, Rims1 - regulating synaptic membrane exocytosis 1, Rims3 - regulating synaptic membrane exocytosis 3, Nefm - neurofilament, medium polypeptide, Bsn - bassoon, Nefl - neurofilament, light polypeptide, Pclo - piccolo (presynaptic cytomatrix protein), Rims4 - regulating synaptic membrane exocytosis 4]
GO:0043679	axon terminus	2.65e-08	8.56e-07	3.39	15493	112	1061	26	[Slc32a1 - solute carrier family 32 (gaba vesicular transporter), member 1, Hcn3 - hyperpolarization-activated, cyclic nucleotide-gated k+ 3, Crhbp - corticotropin releasing hormone binding protein, Ntsr1 - neurotensin receptor 1, Hcn1 - hyperpolarization-activated, cyclic nucleotide-gated k+ 1, Nos1 - nitric oxide synthase 1, neuronal, Unc13a - unc-13 homolog a (c. elegans), Tulp1 - tubby like p…
GO:0043194	axon initial segment	2.75e-08	8.75e-07	7.65	15493	21	1061	11	[Scn2a1 - sodium channel, voltage-gated, type ii, alpha 1, Kcnq2 - potassium voltage-gated channel, subfamily q, member 2, Cck - cholecystokinin, Map1a - microtubule-associated protein 1 a, Scn8a - sodium channel, voltage-gated, type viii, alpha, Nav1 - neuron navigator 1, Lrrc7 - leucine rich repeat containing 7, Ank1 - ankyrin 1, erythroid, Sptbn4 - spectrin beta, non-erythrocytic 4, Scn1a - so…
GO:0001518	voltage-gated sodium channel complex	4.69e-08	1.47e-06	9.39	15493	14	1061	9	[Scn2a1 - sodium channel, voltage-gated, type ii, alpha 1, Scn9a - sodium channel, voltage-gated, type ix, alpha, Scn2b - sodium channel, voltage-gated, type ii, beta, Cacna1i - calcium channel, voltage-dependent, alpha 1i subunit, Scn5a - sodium channel, voltage-gated, type v, alpha, Scn4b - sodium channel, type iv, beta, Scn8a - sodium channel, voltage-gated, type viii, alpha, Cacna1g - calcium…
GO:0098839	postsynaptic density membrane	6.3e-08	1.94e-06	5.53	15493	37	1061	14	[Atp2b2 - atpase, ca++ transporting, plasma membrane 2, Arc - activity regulated cytoskeletal-associated protein, Cacng8 - calcium channel, voltage-dependent, gamma subunit 8, Grin3a - glutamate receptor ionotropic, nmda3a, Gria4 - glutamate receptor, ionotropic, ampa4 (alpha 4), Grid1 - glutamate receptor, ionotropic, delta 1, Grin1 - glutamate receptor, ionotropic, nmda1 (zeta 1), Grik3 - gluta…
GO:0034706	sodium channel complex	9.28e-08	2.81e-06	6.98	15493	23	1061	11	[Scn2a1 - sodium channel, voltage-gated, type ii, alpha 1, Scn9a - sodium channel, voltage-gated, type ix, alpha, Scn2b - sodium channel, voltage-gated, type ii, beta, Gria4 - glutamate receptor, ionotropic, ampa4 (alpha 4), Cacna1i - calcium channel, voltage-dependent, alpha 1i subunit, Scn5a - sodium channel, voltage-gated, type v, alpha, Scn4b - sodium channel, type iv, beta, Scn8a - sodium ch…
GO:0048788	cytoskeleton of presynaptic active zone	1.02e-07	3.04e-06	14.6	15493	6	1061	6	[Rims2 - regulating synaptic membrane exocytosis 2, Rims1 - regulating synaptic membrane exocytosis 1, Rims3 - regulating synaptic membrane exocytosis 3, Bsn - bassoon, Pclo - piccolo (presynaptic cytomatrix protein), Rims4 - regulating synaptic membrane exocytosis 4]
GO:0098688	parallel fiber to Purkinje cell synapse	1.07e-07	3.14e-06	5.75	15493	33	1061	13	[Atp2b2 - atpase, ca++ transporting, plasma membrane 2, Cbln1 - cerebellin 1 precursor protein, Pclo - piccolo (presynaptic cytomatrix protein), Kcnj3 - potassium inwardly-rectifying channel, subfamily j, member 3, Grm4 - glutamate receptor, metabotropic 4, Grin1 - glutamate receptor, ionotropic, nmda1 (zeta 1), Kcnj9 - potassium inwardly-rectifying channel, subfamily j, member 9, Scn8a - sodium …
GO:0032809	neuronal cell body membrane	1.07e-07	3.09e-06	5.75	15493	33	1061	13	[Atp2b2 - atpase, ca++ transporting, plasma membrane 2, Dab2ip - disabled 2 interacting protein, Ngfr - nerve growth factor receptor (tnfr superfamily, member 16), Kcnb1 - potassium voltage gated channel, shab-related subfamily, member 1, Kcnc1 - potassium voltage gated channel, shaw-related subfamily, member 1, Unc5a - unc-5 homolog a (c. elegans), Kcnd2 - potassium voltage-gated channel, shal-r…
GO:0099634	postsynaptic specialization membrane	1.37e-07	3.9e-06	5.24	15493	39	1061	14	[Arc - activity regulated cytoskeletal-associated protein, Atp2b2 - atpase, ca++ transporting, plasma membrane 2, Cacng8 - calcium channel, voltage-dependent, gamma subunit 8, Grin3a - glutamate receptor ionotropic, nmda3a, Gria4 - glutamate receptor, ionotropic, ampa4 (alpha 4), Grid1 - glutamate receptor, ionotropic, delta 1, Grin1 - glutamate receptor, ionotropic, nmda1 (zeta 1), Grik3 - gluta…
GO:0034704	calcium channel complex	1.53e-07	4.3e-06	4.58	15493	51	1061	16	[Pde4d - phosphodiesterase 4d, camp specific, Cacng7 - calcium channel, voltage-dependent, gamma subunit 7, Cacng8 - calcium channel, voltage-dependent, gamma subunit 8, Ryr1 - ryanodine receptor 1, skeletal muscle, Ryr3 - ryanodine receptor 3, Cacna1e - calcium channel, voltage-dependent, r type, alpha 1e subunit, Cacna1g - calcium channel, voltage-dependent, t type, alpha 1g subunit, Tex40 - te…
GO:0043195	terminal bouton	2.32e-07	6.42e-06	3.85	15493	72	1061	19	[L1cam - l1 cell adhesion molecule, Cplx3 - complexin 3, Ptprn2 - protein tyrosine phosphatase, receptor type, n polypeptide 2, Kcnc2 - potassium voltage gated channel, shaw-related subfamily, member 2, Ntsr1 - neurotensin receptor 1, Pclo - piccolo (presynaptic cytomatrix protein), Unc13a - unc-13 homolog a (c. elegans), Cck - cholecystokinin, Grm4 - glutamate receptor, metabotropic 4, Gria4 - g…
GO:0044298	cell body membrane	2.42e-07	6.6e-06	5.42	15493	35	1061	13	[Atp2b2 - atpase, ca++ transporting, plasma membrane 2, Dab2ip - disabled 2 interacting protein, Ngfr - nerve growth factor receptor (tnfr superfamily, member 16), Kcnb1 - potassium voltage gated channel, shab-related subfamily, member 1, Kcnc1 - potassium voltage gated channel, shaw-related subfamily, member 1, Unc5a - unc-5 homolog a (c. elegans), Kcnd2 - potassium voltage-gated channel, shal-r…
GO:0098984	neuron to neuron synapse	3.58e-07	9.65e-06	3.92	15493	67	1061	18	[Syt1 - synaptotagmin i, Shank2 - sh3/ankyrin domain gene 2, Chrna7 - cholinergic receptor, nicotinic, alpha polypeptide 7, Chrm4 - cholinergic receptor, muscarinic 4, Shisa6 - shisa homolog 6 (xenopus laevis), Chrm3 - cholinergic receptor, muscarinic 3, cardiac, Ntsr1 - neurotensin receptor 1, Adcy8 - adenylate cyclase 8, Adcy1 - adenylate cyclase 1, Akap5 - a kinase (prka) anchor protein 5, Rap…
GO:0098796	membrane protein complex	6.69e-07	1.78e-05	1.59	15493	1001	1061	109	[Magel2 - melanoma antigen, family l, 2, Abcc8 - atp-binding cassette, sub-family c (cftr/mrp), member 8, Tex40 - testis expressed 40, Pank1 - pantothenate kinase 1, Cntnap2 - contactin associated protein-like 2, Cdh24 - cadherin-like 24, Vwc2l - von willebrand factor c domain-containing protein 2-like, Lrrc7 - leucine rich repeat containing 7, Stx1a - syntaxin 1a (brain), Chrna7 - cholinergic re…
GO:0032590	dendrite membrane	7.31e-07	1.92e-05	5	15493	38	1061	13	[Ngfr - nerve growth factor receptor (tnfr superfamily, member 16), Cacng8 - calcium channel, voltage-dependent, gamma subunit 8, Kcnb1 - potassium voltage gated channel, shab-related subfamily, member 1, Kcnc1 - potassium voltage gated channel, shaw-related subfamily, member 1, Kcnc2 - potassium voltage gated channel, shaw-related subfamily, member 2, Lamp5 - lysosomal-associated membrane protei…
GO:0005891	voltage-gated calcium channel complex	1.34e-06	3.46e-05	5.15	15493	34	1061	12	[Pde4d - phosphodiesterase 4d, camp specific, Cacnb4 - calcium channel, voltage-dependent, beta 4 subunit, Cacng7 - calcium channel, voltage-dependent, gamma subunit 7, Cacng8 - calcium channel, voltage-dependent, gamma subunit 8, Nos1ap - nitric oxide synthase 1 (neuronal) adaptor protein, Cacna1e - calcium channel, voltage-dependent, r type, alpha 1e subunit, Cacna1g - calcium channel, voltage-…
GO:0048786	presynaptic active zone	2.68e-06	6.85e-05	4.87	15493	36	1061	12	[Rims2 - regulating synaptic membrane exocytosis 2, Shank2 - sh3/ankyrin domain gene 2, Rims1 - regulating synaptic membrane exocytosis 1, Gucy1b3 - guanylate cyclase 1, soluble, beta 3, Slc32a1 - solute carrier family 32 (gaba vesicular transporter), member 1, Bsn - bassoon, Grm3 - glutamate receptor, metabotropic 3, Adcy8 - adenylate cyclase 8, Unc13c - unc-13 homolog c (c. elegans), Pclo - pic…
GO:0017146	NMDA selective glutamate receptor complex	4.04e-06	0.000102	8.52	15493	12	1061	7	[Dlgap3 - discs, large (drosophila) homolog-associated protein 3, Grin1 - glutamate receptor, ionotropic, nmda1 (zeta 1), Grin3a - glutamate receptor ionotropic, nmda3a, Grin2d - glutamate receptor, ionotropic, nmda2d (epsilon 4), Grin2a - glutamate receptor, ionotropic, nmda2a (epsilon 1), Grin2b - glutamate receptor, ionotropic, nmda2b (epsilon 2), Shank1 - sh3/ankyrin domain gene 1]
GO:0031256	leading edge membrane	4.06e-06	0.000101	2.65	15493	143	1061	26	[Robo1 - roundabout homolog 1 (drosophila), Shisa6 - shisa homolog 6 (xenopus laevis), Kcnc2 - potassium voltage gated channel, shaw-related subfamily, member 2, Ank1 - ankyrin 1, erythroid, Hcn1 - hyperpolarization-activated, cyclic nucleotide-gated k+ 1, Gabrg3 - gamma-aminobutyric acid (gaba) a receptor, subunit gamma 3, Slc12a5 - solute carrier family 12, member 5, Cntnap2 - contactin associa…
GO:0098831	presynaptic active zone cytoplasmic component	4.44e-06	0.000109	6.26	15493	21	1061	9	[Rims2 - regulating synaptic membrane exocytosis 2, Rims1 - regulating synaptic membrane exocytosis 1, Gucy1b3 - guanylate cyclase 1, soluble, beta 3, Rims3 - regulating synaptic membrane exocytosis 3, Bsn - bassoon, Unc13c - unc-13 homolog c (c. elegans), Pclo - piccolo (presynaptic cytomatrix protein), Unc13a - unc-13 homolog a (c. elegans), Rims4 - regulating synaptic membrane exocytosis 4]
GO:0098945	intrinsic component of presynaptic active zone membrane	1.31e-05	0.000317	5.04	15493	29	1061	10	[Atp2b2 - atpase, ca++ transporting, plasma membrane 2, Cplx3 - complexin 3, Grm4 - glutamate receptor, metabotropic 4, Scn8a - sodium channel, voltage-gated, type viii, alpha, Kcnma1 - potassium large conductance calcium-activated channel, subfamily m, alpha member 1, Ntng1 - netrin g1, Cacna2d1 - calcium channel, voltage-dependent, alpha2/delta subunit 1, Grm8 - glutamate receptor, metabotropic…
GO:0044305	calyx of Held	1.31e-05	0.000314	5.04	15493	29	1061	10	[Htr1b - 5-hydroxytryptamine (serotonin) receptor 1b, Prkcb - protein kinase c, beta, Kcna2 - potassium voltage-gated channel, shaker-related subfamily, member 2, Kcnc1 - potassium voltage gated channel, shaw-related subfamily, member 1, Atp1a3 - atpase, na+/k+ transporting, alpha 3 polypeptide, Unc13c - unc-13 homolog c (c. elegans), Nos1 - nitric oxide synthase 1, neuronal, Unc13a - unc-13 homo…
GO:0098802	plasma membrane receptor complex	1.43e-05	0.000338	2.43	15493	162	1061	27	[Shank2 - sh3/ankyrin domain gene 2, Shisa6 - shisa homolog 6 (xenopus laevis), Itga4 - integrin alpha 4, Itgb4 - integrin beta 4, Dlgap3 - discs, large (drosophila) homolog-associated protein 3, Vwc2l - von willebrand factor c domain-containing protein 2-like, Alcam - activated leukocyte cell adhesion molecule, Ramp3 - receptor (calcitonin) activity modifying protein 3, Traf3 - tnf receptor-asso…
GO:0033268	node of Ranvier	1.8e-05	0.000421	6.15	15493	19	1061	8	[Scn2a1 - sodium channel, voltage-gated, type ii, alpha 1, Kcnq2 - potassium voltage-gated channel, subfamily q, member 2, Myoc - myocilin, Scn8a - sodium channel, voltage-gated, type viii, alpha, Cntn2 - contactin 2, Scn1a - sodium channel, voltage-gated, type i, alpha, Sptbn4 - spectrin beta, non-erythrocytic 4, Kcnq3 - potassium voltage-gated channel, subfamily q, member 3]
GO:0045121	membrane raft	1.86e-05	0.00043	1.94	15493	332	1061	44	[Arc - activity regulated cytoskeletal-associated protein, L1cam - l1 cell adhesion molecule, Atp2b2 - atpase, ca++ transporting, plasma membrane 2, Cbl - casitas b-lineage lymphoma, Snap25 - synaptosomal-associated protein 25, Adcy8 - adenylate cyclase 8, Ntsr1 - neurotensin receptor 1, Nos1 - nitric oxide synthase 1, neuronal, Bmpr2 - bone morphogenetic protein receptor, type ii (serine/threoni…
GO:0030426	growth cone	2e-05	0.000456	2.27	15493	193	1061	30	[Tubb3 - tubulin, beta 3 class iii, Shank2 - sh3/ankyrin domain gene 2, L1cam - l1 cell adhesion molecule, Aatk - apoptosis-associated tyrosine kinase, Itga4 - integrin alpha 4, Cbl - casitas b-lineage lymphoma, Snap25 - synaptosomal-associated protein 25, Limk1 - lim-domain containing, protein kinase, Ssh1 - slingshot homolog 1 (drosophila), Dos - downstream of stk11, Ptch1 - patched homolog 1, …
GO:0098857	membrane microdomain	2.01e-05	0.000452	1.93	15493	333	1061	44	[Arc - activity regulated cytoskeletal-associated protein, Atp2b2 - atpase, ca++ transporting, plasma membrane 2, L1cam - l1 cell adhesion molecule, Cbl - casitas b-lineage lymphoma, Snap25 - synaptosomal-associated protein 25, Adcy8 - adenylate cyclase 8, Ntsr1 - neurotensin receptor 1, Nos1 - nitric oxide synthase 1, neuronal, Bmpr2 - bone morphogenetic protein receptor, type ii (serine/threoni…
GO:0099160	postsynaptic intermediate filament cytoskeleton	2.19e-05	0.000488	14.6	15493	4	1061	4	[Ina - internexin neuronal intermediate filament protein, alpha, Nefm - neurofilament, medium polypeptide, Nefl - neurofilament, light polypeptide, Nefh - neurofilament, heavy polypeptide]
GO:0031045	dense core granule	2.82e-05	0.000622	5.84	15493	20	1061	8	[Syt1 - synaptotagmin i, Crhbp - corticotropin releasing hormone binding protein, Syt4 - synaptotagmin iv, Cadps - ca2+-dependent secretion activator, Syt2 - synaptotagmin ii, Syt5 - synaptotagmin v, Stxbp5l - syntaxin binding protein 5-like, Vps13a - vacuolar protein sorting 13a (yeast)]
GO:0030427	site of polarized growth	3.29e-05	0.000718	2.21	15493	198	1061	30	[Tubb3 - tubulin, beta 3 class iii, Shank2 - sh3/ankyrin domain gene 2, L1cam - l1 cell adhesion molecule, Aatk - apoptosis-associated tyrosine kinase, Itga4 - integrin alpha 4, Cbl - casitas b-lineage lymphoma, Snap25 - synaptosomal-associated protein 25, Limk1 - lim-domain containing, protein kinase, Ssh1 - slingshot homolog 1 (drosophila), Dos - downstream of stk11, Ptch1 - patched homolog 1, …
GO:0098589	membrane region	3.86e-05	0.000833	1.88	15493	342	1061	44	[Arc - activity regulated cytoskeletal-associated protein, L1cam - l1 cell adhesion molecule, Atp2b2 - atpase, ca++ transporting, plasma membrane 2, Cbl - casitas b-lineage lymphoma, Snap25 - synaptosomal-associated protein 25, Adcy8 - adenylate cyclase 8, Ntsr1 - neurotensin receptor 1, Nos1 - nitric oxide synthase 1, neuronal, Bmpr2 - bone morphogenetic protein receptor, type ii (serine/threoni…
GO:0043204	perikaryon	4.19e-05	0.000893	2.55	15493	126	1061	22	[Map1b - microtubule-associated protein 1b, Ngfr - nerve growth factor receptor (tnfr superfamily, member 16), Kcnb1 - potassium voltage gated channel, shab-related subfamily, member 1, Crhbp - corticotropin releasing hormone binding protein, Cacna1e - calcium channel, voltage-dependent, r type, alpha 1e subunit, Kcnc2 - potassium voltage gated channel, shaw-related subfamily, member 2, Nefh - ne…
GO:0030315	T-tubule	4.94e-05	0.00104	3.35	15493	61	1061	14	[Ryr1 - ryanodine receptor 1, skeletal muscle, Kcnd2 - potassium voltage-gated channel, shal-related family, member 2, Nos1 - nitric oxide synthase 1, neuronal, Cacna2d1 - calcium channel, voltage-dependent, alpha2/delta subunit 1, Kcnj3 - potassium inwardly-rectifying channel, subfamily j, member 3, Akap6 - a kinase (prka) anchor protein 6, Atp2b4 - atpase, ca++ transporting, plasma membrane 4, …
GO:0098686	hippocampal mossy fiber to CA3 synapse	5.55e-05	0.00116	3.73	15493	47	1061	12	[Syt1 - synaptotagmin i, Shank2 - sh3/ankyrin domain gene 2, Rapgef4 - rap guanine nucleotide exchange factor (gef) 4, Grin1 - glutamate receptor, ionotropic, nmda1 (zeta 1), Grin2d - glutamate receptor, ionotropic, nmda2d (epsilon 4), Bsn - bassoon, Mal2 - mal, t cell differentiation protein 2, Adcy8 - adenylate cyclase 8, Tnr - tenascin r, Grin2b - glutamate receptor, ionotropic, nmda2b (epsilo…
GO:0044316	cone cell pedicle	0.000103	0.00213	11.68	15493	5	1061	4	[Slc32a1 - solute carrier family 32 (gaba vesicular transporter), member 1, Hcn3 - hyperpolarization-activated, cyclic nucleotide-gated k+ 3, Rapgef4 - rap guanine nucleotide exchange factor (gef) 4, Pclo - piccolo (presynaptic cytomatrix protein)]
GO:0031012	extracellular matrix	0.000123	0.00251	1.75	15493	392	1061	47	[Mmp17 - matrix metallopeptidase 17, Gpc3 - glypican 3, Itgb4 - integrin beta 4, Fgf9 - fibroblast growth factor 9, Glg1 - golgi apparatus protein 1, Myoc - myocilin, Adam19 - a disintegrin and metallopeptidase domain 19 (meltrin beta), Col3a1 - collagen, type iii, alpha 1, Vegfa - vascular endothelial growth factor a, Elfn1 - leucine rich repeat and fibronectin type iii, extracellular 1, Ndnf - …
GO:0098685	Schaffer collateral - CA1 synapse	0.000179	0.00362	2.5	15493	111	1061	19	[L1cam - l1 cell adhesion molecule, Cacng8 - calcium channel, voltage-dependent, gamma subunit 8, Ina - internexin neuronal intermediate filament protein, alpha, Dcc - deleted in colorectal carcinoma, Lrrc4c - leucine rich repeat containing 4c, Ntng1 - netrin g1, Adcy8 - adenylate cyclase 8, Nefh - neurofilament, heavy polypeptide, Myo5a - myosin va, Adcy1 - adenylate cyclase 1, Cacna1b - calcium…
GO:0098981	cholinergic synapse	0.000189	0.00378	6.26	15493	14	1061	6	[Chrna7 - cholinergic receptor, nicotinic, alpha polypeptide 7, Chrna4 - cholinergic receptor, nicotinic, alpha polypeptide 4, Dlgap3 - discs, large (drosophila) homolog-associated protein 3, Nefl - neurofilament, light polypeptide, Dlgap4 - discs, large homolog-associated protein 4 (drosophila), Chrm2 - cholinergic receptor, muscarinic 2, cardiac]
GO:1990454	L-type voltage-gated calcium channel complex	0.000281	0.00556	7.3	15493	10	1061	5	[Cacng7 - calcium channel, voltage-dependent, gamma subunit 7, Cacng8 - calcium channel, voltage-dependent, gamma subunit 8, Nos1ap - nitric oxide synthase 1 (neuronal) adaptor protein, Cacna2d1 - calcium channel, voltage-dependent, alpha2/delta subunit 1, Cacna1c - calcium channel, voltage-dependent, l type, alpha 1c subunit]
GO:0005883	neurofilament	0.000281	0.00551	7.3	15493	10	1061	5	[Shank2 - sh3/ankyrin domain gene 2, Ina - internexin neuronal intermediate filament protein, alpha, Nefm - neurofilament, medium polypeptide, Nefl - neurofilament, light polypeptide, Nefh - neurofilament, heavy polypeptide]
GO:0030673	axolemma	0.000343	0.00666	4.87	15493	21	1061	7	[Epb4.1l3 - erythrocyte protein band 4.1-like 3, Robo1 - roundabout homolog 1 (drosophila), Chrna7 - cholinergic receptor, nicotinic, alpha polypeptide 7, Kcnc1 - potassium voltage gated channel, shaw-related subfamily, member 1, Ank1 - ankyrin 1, erythroid, Kcnc2 - potassium voltage gated channel, shaw-related subfamily, member 2, Cntnap2 - contactin associated protein-like 2]
GO:0099501	exocytic vesicle membrane	0.000398	0.00765	3.07	15493	57	1061	12	[Syt1 - synaptotagmin i, Syngr3 - synaptogyrin 3, Syt2 - synaptotagmin ii, Ptprn2 - protein tyrosine phosphatase, receptor type, n polypeptide 2, Slc17a6 - solute carrier family 17 (sodium-dependent inorganic phosphate cotransporter), member 6, Unc13c - unc-13 homolog c (c. elegans), Gad2 - glutamic acid decarboxylase 2, Stx1a - syntaxin 1a (brain), Abcc8 - atp-binding cassette, sub-family c (cft…
GO:0030672	synaptic vesicle membrane	0.000398	0.00757	3.07	15493	57	1061	12	[Syt1 - synaptotagmin i, Syngr3 - synaptogyrin 3, Syt2 - synaptotagmin ii, Ptprn2 - protein tyrosine phosphatase, receptor type, n polypeptide 2, Slc17a6 - solute carrier family 17 (sodium-dependent inorganic phosphate cotransporter), member 6, Unc13c - unc-13 homolog c (c. elegans), Gad2 - glutamic acid decarboxylase 2, Stx1a - syntaxin 1a (brain), Abcc8 - atp-binding cassette, sub-family c (cft…
GO:0048787	presynaptic active zone membrane	0.000448	0.00844	5.48	15493	16	1061	6	[Grm4 - glutamate receptor, metabotropic 4, Snap25 - synaptosomal-associated protein 25, Kcnma1 - potassium large conductance calcium-activated channel, subfamily m, alpha member 1, Stx1a - syntaxin 1a (brain), Otof - otoferlin, Cntnap1 - contactin associated protein-like 1]
GO:0099738	cell cortex region	0.000463	0.00863	3.21	15493	50	1061	11	[Rims2 - regulating synaptic membrane exocytosis 2, Gucy1b3 - guanylate cyclase 1, soluble, beta 3, Rims1 - regulating synaptic membrane exocytosis 1, Rims3 - regulating synaptic membrane exocytosis 3, Gnai1 - guanine nucleotide binding protein (g protein), alpha inhibiting 1, Bsn - bassoon, Unc13c - unc-13 homolog c (c. elegans), Pclo - piccolo (presynaptic cytomatrix protein), Unc13a - unc-13 h…
GO:0000118	histone deacetylase complex	0.000471	0.00871	3.02	15493	58	1061	12	[Satb2 - special at-rich sequence binding protein 2, Zbtb7a - zinc finger and btb domain containing 7a, Hdac4 - histone deacetylase 4, Hdac11 - histone deacetylase 11, Nrip1 - nuclear receptor interacting protein 1, Chd3 - chromodomain helicase dna binding protein 3, Ncor2 - nuclear receptor co-repressor 2, Chd5 - chromodomain helicase dna binding protein 5, Hdac9 - histone deacetylase 9, Mta3 - …
GO:0030314	junctional membrane complex	0.000647	0.0118	8.34	15493	7	1061	4	[Jph4 - junctophilin 4, Ryr1 - ryanodine receptor 1, skeletal muscle, Ryr3 - ryanodine receptor 3, Jph3 - junctophilin 3]
GO:0030658	transport vesicle membrane	0.000718	0.013	2.75	15493	69	1061	13	[Syt1 - synaptotagmin i, Syngr3 - synaptogyrin 3, Syt2 - synaptotagmin ii, Slc17a6 - solute carrier family 17 (sodium-dependent inorganic phosphate cotransporter), member 6, Ptprn2 - protein tyrosine phosphatase, receptor type, n polypeptide 2, Abcc8 - atp-binding cassette, sub-family c (cftr/mrp), member 8, Gad2 - glutamic acid decarboxylase 2, Unc13a - unc-13 homolog a (c. elegans), Nrgn - neur…
GO:0031253	cell projection membrane	0.000756	0.0136	1.8	15493	268	1061	33	[Shank2 - sh3/ankyrin domain gene 2, Robo1 - roundabout homolog 1 (drosophila), Shisa6 - shisa homolog 6 (xenopus laevis), Kcnc2 - potassium voltage gated channel, shaw-related subfamily, member 2, Ank1 - ankyrin 1, erythroid, Hcn1 - hyperpolarization-activated, cyclic nucleotide-gated k+ 1, Cdhr1 - cadherin-related family member 1, Slc12a5 - solute carrier family 12, member 5, Gabrg3 - gamma-ami…
GO:0031225	anchored component of membrane	0.000784	0.014	2.18	15493	134	1061	20	[Cplx3 - complexin 3, Rtn4r - reticulon 4 receptor, Mmp17 - matrix metallopeptidase 17, Gpc3 - glypican 3, Cdh13 - cadherin 13, Cntn4 - contactin 4, Snap25 - synaptosomal-associated protein 25, Ntng1 - netrin g1, Lsamp - limbic system-associated membrane protein, Gad2 - glutamic acid decarboxylase 2, Cacna2d1 - calcium channel, voltage-dependent, alpha2/delta subunit 1, Mdga1 - mam domain contain…
GO:0099059	integral component of presynaptic active zone membrane	0.000852	0.015	4.26	15493	24	1061	7	[Atp2b2 - atpase, ca++ transporting, plasma membrane 2, Grm4 - glutamate receptor, metabotropic 4, Scn8a - sodium channel, voltage-gated, type viii, alpha, Kcnma1 - potassium large conductance calcium-activated channel, subfamily m, alpha member 1, Grm8 - glutamate receptor, metabotropic 8, Atp2b4 - atpase, ca++ transporting, plasma membrane 4, Lrfn3 - leucine rich repeat and fibronectin type iii…
GO:0060077	inhibitory synapse	0.000852	0.0149	4.26	15493	24	1061	7	[Rims2 - regulating synaptic membrane exocytosis 2, Igsf9b - immunoglobulin superfamily, member 9b, Rims1 - regulating synaptic membrane exocytosis 1, Slc32a1 - solute carrier family 32 (gaba vesicular transporter), member 1, Bsn - bassoon, Pclo - piccolo (presynaptic cytomatrix protein), Gad2 - glutamic acid decarboxylase 2]
