# Supplementary material for: Genome-wide transcriptomics identifies an early preclinical signature of prion infection
Source: PLoS Pathog. 2020 Jun 29;16(6):e1008653. doi: 10.1371/journal.ppat.1008653 (PMC7360066; doi:10.1371/journal.ppat.1008653)
Supplement: S7 Table — Gene Ontology analysis of terms related to biological processes, molecular function and cellular localization. 813 genes (800 of which were in the database) were downregulated at 8 wpi and were assessed for GO term enrichment compared to 16,127 expressed genes (15,493 of which were in the database). (XLSX) [file ppat.1008653.s017.xlsx]

## Sheet: GOPROCESS
GO Term	Description	P-value	FDR q-value	Enrichment	N	B	n	b	Genes
GO:0032502	developmental process	8.18e-11	1.24e-06	1.38	15493	4059	800	290	[Sox21 - sry-box containing gene 21, Fasn - fatty acid synthase, Myh14 - myosin, heavy polypeptide 14, Aatk - apoptosis-associated tyrosine kinase, Akna - at-hook transcription factor, Ntn3 - netrin 3, Unc93b1 - unc-93 homolog b1 (c. elegans), Pth1r - parathyroid hormone 1 receptor, Gtpbp3 - gtp binding protein 3, Ache - acetylcholinesterase, Apba3 - amyloid beta (a4) precursor protein-binding, f…
GO:0048856	anatomical structure development	7.47e-09	5.66e-05	1.43	15493	2854	800	211	[Sox21 - sry-box containing gene 21, Fasn - fatty acid synthase, Myh14 - myosin, heavy polypeptide 14, Aatk - apoptosis-associated tyrosine kinase, Akna - at-hook transcription factor, Ntn3 - netrin 3, Pth1r - parathyroid hormone 1 receptor, Gtpbp3 - gtp binding protein 3, Ache - acetylcholinesterase, Apba3 - amyloid beta (a4) precursor protein-binding, family a, member 3, Rtn4rl2 - reticulon 4 r…
GO:0007166	cell surface receptor signaling pathway	5.47e-08	0.000276	1.65	15493	1311	800	112	[Celsr2 - cadherin, egf lag seven-pass g-type receptor 2 (flamingo homolog, drosophila), Csnk1g2 - casein kinase 1, gamma 2, Rspo2 - r-spondin 2 homolog (xenopus laevis), Pth1r - parathyroid hormone 1 receptor, Gdf1 - growth differentiation factor 1, Cldn5 - claudin 5, Plxnd1 - plexin d1, Nle1 - notchless homolog 1 (drosophila), Rtn4rl2 - reticulon 4 receptor-like 2, Coro1a - coronin, actin bindi…
GO:0048869	cellular developmental process	2.94e-07	0.00112	1.42	15493	2459	800	180	[Celsr2 - cadherin, egf lag seven-pass g-type receptor 2 (flamingo homolog, drosophila), Fasn - fatty acid synthase, Sox21 - sry-box containing gene 21, Myh14 - myosin, heavy polypeptide 14, Myo16 - myosin xvi, Akna - at-hook transcription factor, Ntn3 - netrin 3, Nr1h2 - nuclear receptor subfamily 1, group h, member 2, Zfp219 - zinc finger protein 219, Rspo2 - r-spondin 2 homolog (xenopus laevis…
GO:0009653	anatomical structure morphogenesis	6.27e-07	0.0019	1.6	15493	1281	800	106	[Celsr2 - cadherin, egf lag seven-pass g-type receptor 2 (flamingo homolog, drosophila), Myh14 - myosin, heavy polypeptide 14, Myo16 - myosin xvi, Ntn3 - netrin 3, Unc93b1 - unc-93 homolog b1 (c. elegans), Rspo2 - r-spondin 2 homolog (xenopus laevis), Car9 - carbonic anhydrase 9, Plxnd1 - plexin d1, Nle1 - notchless homolog 1 (drosophila), Socs3 - suppressor of cytokine signaling 3, Nox4 - nadph …
GO:0051960	regulation of nervous system development	1.48e-06	0.00374	1.67	15493	996	800	86	[Sox21 - sry-box containing gene 21, Rarg - retinoic acid receptor, gamma, Aatk - apoptosis-associated tyrosine kinase, Metrn - meteorin, glial cell differentiation regulator, Emx1 - empty spiracles homeobox 1, Rasal1 - ras protein activator like 1 (gap1 like), Agt - angiotensinogen (serpin peptidase inhibitor, clade a, member 8), D8Ertd82e - dna segment, chr 8, erato doi 82, expressed, Mif - mac…
GO:0022610	biological adhesion	2.19e-06	0.00473	1.81	15493	694	800	65	[Celsr2 - cadherin, egf lag seven-pass g-type receptor 2 (flamingo homolog, drosophila), Dsc3 - desmocollin 3, Bcar1 - breast cancer anti-estrogen resistance 1, Wisp2 - wnt1 inducible signaling pathway protein 2, Cd44 - cd44 antigen, Egfl7 - egf-like domain 7, Agt - angiotensinogen (serpin peptidase inhibitor, clade a, member 8), Pcdha4-g - protocadherin alpha 4-gamma, Cldn5 - claudin 5, Stab1 - …
GO:0030154	cell differentiation	2.19e-06	0.00415	1.47	15493	1749	800	133	[Sox21 - sry-box containing gene 21, Fasn - fatty acid synthase, Akna - at-hook transcription factor, Nr1h2 - nuclear receptor subfamily 1, group h, member 2, Zfp219 - zinc finger protein 219, Rspo2 - r-spondin 2 homolog (xenopus laevis), Pth1r - parathyroid hormone 1 receptor, Slc9a1 - solute carrier family 9 (sodium/hydrogen exchanger), member 1, Nle1 - notchless homolog 1 (drosophila), Socs3 -…
GO:0007155	cell adhesion	2.85e-06	0.00479	1.81	15493	685	800	64	[Dsc3 - desmocollin 3, Celsr2 - cadherin, egf lag seven-pass g-type receptor 2 (flamingo homolog, drosophila), Bcar1 - breast cancer anti-estrogen resistance 1, Wisp2 - wnt1 inducible signaling pathway protein 2, Cd44 - cd44 antigen, Egfl7 - egf-like domain 7, Agt - angiotensinogen (serpin peptidase inhibitor, clade a, member 8), Pcdha4-g - protocadherin alpha 4-gamma, Cldn5 - claudin 5, Stab1 - …
GO:0065007	biological regulation	4.66e-06	0.00706	1.13	15493	8882	800	519	[Myh14 - myosin, heavy polypeptide 14, Aatk - apoptosis-associated tyrosine kinase, Akna - at-hook transcription factor, Pth1r - parathyroid hormone 1 receptor, Ppapdc3 - phosphatidic acid phosphatase type 2 domain containing 3, Tox2 - tox high mobility group box family member 2, Ache - acetylcholinesterase, Apba3 - amyloid beta (a4) precursor protein-binding, family a, member 3, H2-Q4 - histocom…
GO:0050789	regulation of biological process	5.99e-06	0.00826	1.14	15493	8420	800	495	[Myh14 - myosin, heavy polypeptide 14, Aatk - apoptosis-associated tyrosine kinase, Akna - at-hook transcription factor, Pth1r - parathyroid hormone 1 receptor, Ppapdc3 - phosphatidic acid phosphatase type 2 domain containing 3, Tox2 - tox high mobility group box family member 2, Ache - acetylcholinesterase, Apba3 - amyloid beta (a4) precursor protein-binding, family a, member 3, H2-Q4 - histocom…
GO:0050794	regulation of cellular process	7.26e-06	0.00916	1.15	15493	7920	800	469	[Myh14 - myosin, heavy polypeptide 14, Aatk - apoptosis-associated tyrosine kinase, Akna - at-hook transcription factor, Pth1r - parathyroid hormone 1 receptor, Ppapdc3 - phosphatidic acid phosphatase type 2 domain containing 3, Tox2 - tox high mobility group box family member 2, Ache - acetylcholinesterase, Rtn4rl2 - reticulon 4 receptor-like 2, Acp5 - acid phosphatase 5, tartrate resistant, Kat…
GO:2000026	regulation of multicellular organismal development	9.17e-06	0.0107	1.42	15493	1881	800	138	[Sox21 - sry-box containing gene 21, Aatk - apoptosis-associated tyrosine kinase, Zfp219 - zinc finger protein 219, Rspo2 - r-spondin 2 homolog (xenopus laevis), D8Ertd82e - dna segment, chr 8, erato doi 82, expressed, Celf4 - cugbp, elav-like family member 4, Esrra - estrogen related receptor, alpha, Cldn5 - claudin 5, Plxnd1 - plexin d1, Stab1 - stabilin 1, Ache - acetylcholinesterase, Rtn4rl2 …
GO:0007165	signal transduction	1.01e-05	0.011	1.32	15493	2856	800	195	[Aatk - apoptosis-associated tyrosine kinase, Csnk1g2 - casein kinase 1, gamma 2, Unc93b1 - unc-93 homolog b1 (c. elegans), Pth1r - parathyroid hormone 1 receptor, Chchd10 - coiled-coil-helix-coiled-coil-helix domain containing 10, Rtn4rl2 - reticulon 4 receptor-like 2, Nrxn2 - neurexin ii, Zyx - zyxin, Sh2d3c - sh2 domain containing 3c, Radil - ras association and dil domains, Hap1 - huntingtin-…
GO:0016525	negative regulation of angiogenesis	1.14e-05	0.0115	3.33	15493	99	800	17	[Ccl2 - chemokine (c-c motif) ligand 2, Ngfr - nerve growth factor receptor (tnfr superfamily, member 16), Dcn - decorin, Notch1 - notch 1, Agt - angiotensinogen (serpin peptidase inhibitor, clade a, member 8), Col4a2 - collagen, type iv, alpha 2, Tie1 - tyrosine kinase with immunoglobulin-like and egf-like domains 1, Cldn5 - claudin 5, Sema4a - sema domain, immunoglobulin domain (ig), transmembr…
GO:1904889	regulation of excitatory synapse assembly	1.18e-05	0.0111	7.97	15493	17	800	7	[Sema4a - sema domain, immunoglobulin domain (ig), transmembrane domain (tm) and short cytoplasmic domain, (semaphorin) 4a, Lrfn4 - leucine rich repeat and fibronectin type iii domain containing 4, Lrfn1 - leucine rich repeat and fibronectin type iii domain containing 1, Ptprs - protein tyrosine phosphatase, receptor type, s, Lrrtm1 - leucine rich repeat transmembrane neuronal 1, Lrrc4b - leucine…
GO:0099150	regulation of postsynaptic specialization assembly	1.84e-05	0.0164	7.53	15493	18	800	7	[Lrfn4 - leucine rich repeat and fibronectin type iii domain containing 4, Lrfn1 - leucine rich repeat and fibronectin type iii domain containing 1, Ptprs - protein tyrosine phosphatase, receptor type, s, Lrrtm1 - leucine rich repeat transmembrane neuronal 1, Lrrc4b - leucine rich repeat containing 4b, Cbln1 - cerebellin 1 precursor protein, Gap43 - growth associated protein 43]
GO:0150052	regulation of postsynapse assembly	1.84e-05	0.0155	7.53	15493	18	800	7	[Lrfn4 - leucine rich repeat and fibronectin type iii domain containing 4, Lrfn1 - leucine rich repeat and fibronectin type iii domain containing 1, Ptprs - protein tyrosine phosphatase, receptor type, s, Lrrtm1 - leucine rich repeat transmembrane neuronal 1, Lrrc4b - leucine rich repeat containing 4b, Cbln1 - cerebellin 1 precursor protein, Gap43 - growth associated protein 43]
GO:0050793	regulation of developmental process	1.84e-05	0.0147	1.35	15493	2347	800	164	[Sox21 - sry-box containing gene 21, Myh14 - myosin, heavy polypeptide 14, Aatk - apoptosis-associated tyrosine kinase, Zfp219 - zinc finger protein 219, Rspo2 - r-spondin 2 homolog (xenopus laevis), D8Ertd82e - dna segment, chr 8, erato doi 82, expressed, Ppapdc3 - phosphatidic acid phosphatase type 2 domain containing 3, Celf4 - cugbp, elav-like family member 4, Esrra - estrogen related recepto…
GO:1901343	negative regulation of vasculature development	1.85e-05	0.014	3.08	15493	113	800	18	[Ccl2 - chemokine (c-c motif) ligand 2, Ngfr - nerve growth factor receptor (tnfr superfamily, member 16), Dcn - decorin, Pdgfb - platelet derived growth factor, b polypeptide, Notch1 - notch 1, Agt - angiotensinogen (serpin peptidase inhibitor, clade a, member 8), Col4a2 - collagen, type iv, alpha 2, Tie1 - tyrosine kinase with immunoglobulin-like and egf-like domains 1, Cldn5 - claudin 5, Sema4…
GO:2000181	negative regulation of blood vessel morphogenesis	1.95e-05	0.0141	3.2	15493	103	800	17	[Ccl2 - chemokine (c-c motif) ligand 2, Ngfr - nerve growth factor receptor (tnfr superfamily, member 16), Dcn - decorin, Notch1 - notch 1, Agt - angiotensinogen (serpin peptidase inhibitor, clade a, member 8), Col4a2 - collagen, type iv, alpha 2, Tie1 - tyrosine kinase with immunoglobulin-like and egf-like domains 1, Cldn5 - claudin 5, Sema4a - sema domain, immunoglobulin domain (ig), transmembr…
GO:0048522	positive regulation of cellular process	2.68e-05	0.0184	1.22	15493	4532	800	286	[Magel2 - melanoma antigen, family l, 2, Sox21 - sry-box containing gene 21, Akna - at-hook transcription factor, Csnk1g2 - casein kinase 1, gamma 2, Unc93b1 - unc-93 homolog b1 (c. elegans), Pth1r - parathyroid hormone 1 receptor, Chchd10 - coiled-coil-helix-coiled-coil-helix domain containing 10, C1qtnf4 - c1q and tumor necrosis factor related protein 4, Tox2 - tox high mobility group box famil…
GO:0051239	regulation of multicellular organismal process	3.42e-05	0.0225	1.31	15493	2737	800	185	[Sox21 - sry-box containing gene 21, Aatk - apoptosis-associated tyrosine kinase, Nr1h2 - nuclear receptor subfamily 1, group h, member 2, Zfp219 - zinc finger protein 219, Rspo2 - r-spondin 2 homolog (xenopus laevis), Unc93b1 - unc-93 homolog b1 (c. elegans), D8Ertd82e - dna segment, chr 8, erato doi 82, expressed, Celf4 - cugbp, elav-like family member 4, Esrra - estrogen related receptor, alph…
GO:0023051	regulation of signaling	3.82e-05	0.0241	1.3	15493	2847	800	191	[Csnk1g2 - casein kinase 1, gamma 2, Rspo2 - r-spondin 2 homolog (xenopus laevis), D8Ertd82e - dna segment, chr 8, erato doi 82, expressed, Fgd2 - fyve, rhogef and ph domain containing 2, Celf4 - cugbp, elav-like family member 4, Gdf1 - growth differentiation factor 1, Pfkl - phosphofructokinase, liver, b-type, Chchd10 - coiled-coil-helix-coiled-coil-helix domain containing 10, Slc9a1 - solute ca…
GO:0099151	regulation of postsynaptic density assembly	3.91e-05	0.0237	8.3	15493	14	800	6	[Lrfn4 - leucine rich repeat and fibronectin type iii domain containing 4, Lrfn1 - leucine rich repeat and fibronectin type iii domain containing 1, Ptprs - protein tyrosine phosphatase, receptor type, s, Lrrtm1 - leucine rich repeat transmembrane neuronal 1, Lrrc4b - leucine rich repeat containing 4b, Cbln1 - cerebellin 1 precursor protein]
GO:0009887	animal organ morphogenesis	3.95e-05	0.023	1.87	15493	466	800	45	[Rarg - retinoic acid receptor, gamma, Id3 - inhibitor of dna binding 3, Col11a2 - collagen, type xi, alpha 2, Ntn3 - netrin 3, Emx1 - empty spiracles homeobox 1, Jag2 - jagged 2, Grcc10 - gene rich cluster, c10 gene, Lamb2 - laminin, beta 2, Col2a1 - collagen, type ii, alpha 1, Rspo2 - r-spondin 2 homolog (xenopus laevis), Dlx5 - distal-less homeobox 5, Tgfb1 - transforming growth factor, beta 1…
GO:0050808	synapse organization	4.57e-05	0.0257	2.45	15493	190	800	24	[Sez6 - seizure related gene 6, Dlgap3 - discs, large (drosophila) homolog-associated protein 3, Erbb2 - v-erb-b2 erythroblastic leukemia viral oncogene homolog 2, neuro/glioblastoma derived oncogene homolog (avian), Igsf21 - immunoglobulin superfamily, member 21, Lamb2 - laminin, beta 2, Pdgfb - platelet derived growth factor, b polypeptide, Elfn1 - leucine rich repeat and fibronectin type iii, …
GO:0045595	regulation of cell differentiation	5.8e-05	0.0314	1.41	15493	1667	800	121	[Sox21 - sry-box containing gene 21, Aatk - apoptosis-associated tyrosine kinase, Zfp219 - zinc finger protein 219, D8Ertd82e - dna segment, chr 8, erato doi 82, expressed, Ppapdc3 - phosphatidic acid phosphatase type 2 domain containing 3, Cldn5 - claudin 5, Esrra - estrogen related receptor, alpha, Plxnd1 - plexin d1, Socs3 - suppressor of cytokine signaling 3, Ache - acetylcholinesterase, Rtn4…
GO:0051963	regulation of synapse assembly	6.63e-05	0.0346	2.91	15493	113	800	17	[Ntng2 - netrin g2, Lrrc4b - leucine rich repeat containing 4b, Cbln1 - cerebellin 1 precursor protein, Sema4a - sema domain, immunoglobulin domain (ig), transmembrane domain (tm) and short cytoplasmic domain, (semaphorin) 4a, Lrfn4 - leucine rich repeat and fibronectin type iii domain containing 4, Cux2 - cut-like homeobox 2, Lrfn1 - leucine rich repeat and fibronectin type iii domain containing…
GO:0032501	multicellular organismal process	7.4e-05	0.0374	1.29	15493	2844	800	189	[Celsr2 - cadherin, egf lag seven-pass g-type receptor 2 (flamingo homolog, drosophila), Dsc3 - desmocollin 3, Sox21 - sry-box containing gene 21, Myh14 - myosin, heavy polypeptide 14, Atn1 - atrophin 1, Nr1h2 - nuclear receptor subfamily 1, group h, member 2, Rspo2 - r-spondin 2 homolog (xenopus laevis), Pth1r - parathyroid hormone 1 receptor, Celf4 - cugbp, elav-like family member 4, Gdf1 - gro…
GO:0010646	regulation of cell communication	8.29e-05	0.0405	1.29	15493	2832	800	188	[Csnk1g2 - casein kinase 1, gamma 2, Rspo2 - r-spondin 2 homolog (xenopus laevis), D8Ertd82e - dna segment, chr 8, erato doi 82, expressed, Fgd2 - fyve, rhogef and ph domain containing 2, Celf4 - cugbp, elav-like family member 4, Gdf1 - growth differentiation factor 1, Pfkl - phosphofructokinase, liver, b-type, Chchd10 - coiled-coil-helix-coiled-coil-helix domain containing 10, Slc9a1 - solute ca…
GO:0098609	cell-cell adhesion	8.99e-05	0.0426	1.98	15493	342	800	35	[Celsr2 - cadherin, egf lag seven-pass g-type receptor 2 (flamingo homolog, drosophila), Dsc3 - desmocollin 3, Cd44 - cd44 antigen, Icam5 - intercellular adhesion molecule 5, telencephalin, Itga2b - integrin alpha 2b, Cbln1 - cerebellin 1 precursor protein, Cldn5 - claudin 5, Lrfn4 - leucine rich repeat and fibronectin type iii domain containing 4, Scarf2 - scavenger receptor class f, member 2, P…
GO:0048523	negative regulation of cellular process	9.38e-05	0.0431	1.23	15493	3983	800	252	[Magel2 - melanoma antigen, family l, 2, Sox21 - sry-box containing gene 21, Aatk - apoptosis-associated tyrosine kinase, Akna - at-hook transcription factor, Pth1r - parathyroid hormone 1 receptor, Ppapdc3 - phosphatidic acid phosphatase type 2 domain containing 3, Rps26 - ribosomal protein s26, Rtn4rl2 - reticulon 4 receptor-like 2, Acp5 - acid phosphatase 5, tartrate resistant, Katnb1 - katani…
GO:0048731	system development	0.000109	0.0484	1.65	15493	694	800	59	[Celsr2 - cadherin, egf lag seven-pass g-type receptor 2 (flamingo homolog, drosophila), Metrn - meteorin, glial cell differentiation regulator, Zbtb45 - zinc finger and btb domain containing 45, Akna - at-hook transcription factor, Fos - fbj osteosarcoma oncogene, Emx1 - empty spiracles homeobox 1, Jag2 - jagged 2, Pth1r - parathyroid hormone 1 receptor, Nrsn2 - neurensin 2, Mmp14 - matrix metal…
GO:0048519	negative regulation of biological process	0.00011	0.0476	1.21	15493	4412	800	275	[Magel2 - melanoma antigen, family l, 2, Sox21 - sry-box containing gene 21, Aatk - apoptosis-associated tyrosine kinase, Akna - at-hook transcription factor, Pth1r - parathyroid hormone 1 receptor, Ppapdc3 - phosphatidic acid phosphatase type 2 domain containing 3, Rps26 - ribosomal protein s26, Rtn4rl2 - reticulon 4 receptor-like 2, Acp5 - acid phosphatase 5, tartrate resistant, Katnb1 - katani…
GO:0001568	blood vessel development	0.000129	0.0541	2.59	15493	142	800	19	[Ngfr - nerve growth factor receptor (tnfr superfamily, member 16), Egfl7 - egf-like domain 7, Pdgfb - platelet derived growth factor, b polypeptide, Agt - angiotensinogen (serpin peptidase inhibitor, clade a, member 8), Tie1 - tyrosine kinase with immunoglobulin-like and egf-like domains 1, Sox18 - sry-box containing gene 18, Lrp1 - low density lipoprotein receptor-related protein 1, Sphk2 - sph…
GO:0051093	negative regulation of developmental process	0.00015	0.0616	1.54	15493	904	800	72	[Sox21 - sry-box containing gene 21, Rarg - retinoic acid receptor, gamma, Jak3 - janus kinase 3, Aatk - apoptosis-associated tyrosine kinase, Bcar1 - breast cancer anti-estrogen resistance 1, Loxl2 - lysyl oxidase-like 2, Cd44 - cd44 antigen, Lmna - lamin a, Agt - angiotensinogen (serpin peptidase inhibitor, clade a, member 8), Rspo2 - r-spondin 2 homolog (xenopus laevis), D8Ertd82e - dna segmen…
GO:0045667	regulation of osteoblast differentiation	0.000157	0.0628	2.72	15493	121	800	17	[Id3 - inhibitor of dna binding 3, Lmna - lamin a, Notch1 - notch 1, Dlx5 - distal-less homeobox 5, Esrra - estrogen related receptor, alpha, Hdac7 - histone deacetylase 7, Ucma - upper zone of growth plate and cartilage matrix associated, Trpm4 - transient receptor potential cation channel, subfamily m, member 4, Dlk1 - delta-like 1 homolog (drosophila), Cyr61 - cysteine rich protein 61, Jund - …
GO:0042060	wound healing	0.000167	0.0648	3.42	15493	68	800	12	[Erbb2 - v-erb-b2 erythroblastic leukemia viral oncogene homolog 2, neuro/glioblastoma derived oncogene homolog (avian), Cd44 - cd44 antigen, Evpl - envoplakin, Scrib - scribbled homolog (drosophila), Arhgef19 - rho guanine nucleotide exchange factor (gef) 19, Plec - plectin, Col1a1 - collagen, type i, alpha 1, Nbeal2 - neurobeachin-like 2, Tgfb1 - transforming growth factor, beta 1, Celsr1 - cad…
GO:0048518	positive regulation of biological process	0.000211	0.08	1.18	15493	5044	800	307	[Magel2 - melanoma antigen, family l, 2, Sox21 - sry-box containing gene 21, Akna - at-hook transcription factor, Csnk1g2 - casein kinase 1, gamma 2, Unc93b1 - unc-93 homolog b1 (c. elegans), Pth1r - parathyroid hormone 1 receptor, Chchd10 - coiled-coil-helix-coiled-coil-helix domain containing 10, C1qtnf4 - c1q and tumor necrosis factor related protein 4, Tox2 - tox high mobility group box famil…
GO:0048679	regulation of axon regeneration	0.000267	0.0987	4.56	15493	34	800	8	[Ptprf - protein tyrosine phosphatase, receptor type, f, Rtn4r - reticulon 4 receptor, Ptprs - protein tyrosine phosphatase, receptor type, s, Xylt1 - xylosyltransferase 1, Rgma - rgm domain family, member a, Map2k2 - mitogen-activated protein kinase kinase 2, Lrp1 - low density lipoprotein receptor-related protein 1, Mif - macrophage migration inhibitory factor]
GO:1905874	regulation of postsynaptic density organization	0.000283	0.102	6.12	15493	19	800	6	[Lrfn4 - leucine rich repeat and fibronectin type iii domain containing 4, Lrfn1 - leucine rich repeat and fibronectin type iii domain containing 1, Ptprs - protein tyrosine phosphatase, receptor type, s, Lrrtm1 - leucine rich repeat transmembrane neuronal 1, Lrrc4b - leucine rich repeat containing 4b, Cbln1 - cerebellin 1 precursor protein]
GO:0009967	positive regulation of signal transduction	0.000285	0.1	1.42	15493	1313	800	96	[Jak3 - janus kinase 3, Cd44 - cd44 antigen, Hic1 - hypermethylated in cancer 1, Csnk1g2 - casein kinase 1, gamma 2, Jag2 - jagged 2, Agt - angiotensinogen (serpin peptidase inhibitor, clade a, member 8), Crlf2 - cytokine receptor-like factor 2, Rspo2 - r-spondin 2 homolog (xenopus laevis), D8Ertd82e - dna segment, chr 8, erato doi 82, expressed, Fgd2 - fyve, rhogef and ph domain containing 2, Gd…
GO:0023052	signaling	0.000287	0.0987	1.87	15493	363	800	35	[Kcnq2 - potassium voltage-gated channel, subfamily q, member 2, Dlgap3 - discs, large (drosophila) homolog-associated protein 3, Hrh3 - histamine receptor h3, Nos1 - nitric oxide synthase 1, neuronal, Ssh1 - slingshot homolog 1 (drosophila), Slc9a1 - solute carrier family 9 (sodium/hydrogen exchanger), member 1, Grm4 - glutamate receptor, metabotropic 4, Stab1 - stabilin 1, Trpm4 - transient rec…
GO:0010832	negative regulation of myotube differentiation	0.00033	0.111	7.45	15493	13	800	5	[Nov - nephroblastoma overexpressed gene, Cxcl10 - chemokine (c-x-c motif) ligand 10, Notch1 - notch 1, Ppapdc3 - phosphatidic acid phosphatase type 2 domain containing 3, Hdac5 - histone deacetylase 5]
GO:0090179	planar cell polarity pathway involved in neural tube closure	0.00033	0.109	7.45	15493	13	800	5	[Dvl3 - dishevelled 3, dsh homolog (drosophila), Dvl2 - dishevelled 2, dsh homolog (drosophila), Celsr1 - cadherin, egf lag seven-pass g-type receptor 1 (flamingo homolog, drosophila), Vangl2 - vang-like 2 (van gogh, drosophila), Ptk7 - ptk7 protein tyrosine kinase 7]
GO:0048513	animal organ development	0.000345	0.111	1.45	15493	1107	800	83	[Sox21 - sry-box containing gene 21, Fasn - fatty acid synthase, Rarg - retinoic acid receptor, gamma, Jak3 - janus kinase 3, Aatk - apoptosis-associated tyrosine kinase, Cers1 - ceramide synthase 1, Emx1 - empty spiracles homeobox 1, Atn1 - atrophin 1, Lmna - lamin a, Agt - angiotensinogen (serpin peptidase inhibitor, clade a, member 8), Gtpbp3 - gtp binding protein 3, Esrra - estrogen related r…
GO:0051254	positive regulation of RNA metabolic process	0.000357	0.113	1.4	15493	1388	800	100	[Sox21 - sry-box containing gene 21, Akna - at-hook transcription factor, Nr1h2 - nuclear receptor subfamily 1, group h, member 2, Zfp219 - zinc finger protein 219, Celf4 - cugbp, elav-like family member 4, Esrra - estrogen related receptor, alpha, Chchd10 - coiled-coil-helix-coiled-coil-helix domain containing 10, Tox2 - tox high mobility group box family member 2, Slc9a1 - solute carrier family…
GO:0098742	cell-cell adhesion via plasma-membrane adhesion molecules	0.000362	0.112	2.33	15493	166	800	20	[Celsr2 - cadherin, egf lag seven-pass g-type receptor 2 (flamingo homolog, drosophila), Dsc3 - desmocollin 3, Ntng2 - netrin g2, Ptprf - protein tyrosine phosphatase, receptor type, f, Lrrc4b - leucine rich repeat containing 4b, Igsf21 - immunoglobulin superfamily, member 21, Cbln1 - cerebellin 1 precursor protein, Pcdh1 - protocadherin 1, Vstm2l - v-set and transmembrane domain containing 2-lik…
GO:0009611	response to wounding	0.000404	0.122	2.37	15493	155	800	19	[Ccl2 - chemokine (c-c motif) ligand 2, Ngfr - nerve growth factor receptor (tnfr superfamily, member 16), Erbb2 - v-erb-b2 erythroblastic leukemia viral oncogene homolog 2, neuro/glioblastoma derived oncogene homolog (avian), Cd44 - cd44 antigen, Plec - plectin, Nbeal2 - neurobeachin-like 2, Pdgfb - platelet derived growth factor, b polypeptide, Tgfb1 - transforming growth factor, beta 1, Ptk7 -…
GO:0007167	enzyme linked receptor protein signaling pathway	0.000406	0.121	1.75	15493	442	800	40	[Jak3 - janus kinase 3, Bcar1 - breast cancer anti-estrogen resistance 1, Fos - fbj osteosarcoma oncogene, Col4a2 - collagen, type iv, alpha 2, Col4a1 - collagen, type iv, alpha 1, Dlx5 - distal-less homeobox 5, Tgfb1i1 - transforming growth factor beta 1 induced transcript 1, Gdf1 - growth differentiation factor 1, Tgfb1 - transforming growth factor, beta 1, Cldn5 - claudin 5, Megf8 - multiple e…
GO:0009966	regulation of signal transduction	0.000455	0.133	1.28	15493	2427	800	160	[Csnk1g2 - casein kinase 1, gamma 2, Rspo2 - r-spondin 2 homolog (xenopus laevis), D8Ertd82e - dna segment, chr 8, erato doi 82, expressed, Fgd2 - fyve, rhogef and ph domain containing 2, Celf4 - cugbp, elav-like family member 4, Gdf1 - growth differentiation factor 1, Chchd10 - coiled-coil-helix-coiled-coil-helix domain containing 10, Slc9a1 - solute carrier family 9 (sodium/hydrogen exchanger),…
GO:0023056	positive regulation of signaling	0.000477	0.136	1.37	15493	1517	800	107	[Csnk1g2 - casein kinase 1, gamma 2, Rspo2 - r-spondin 2 homolog (xenopus laevis), Fgd2 - fyve, rhogef and ph domain containing 2, D8Ertd82e - dna segment, chr 8, erato doi 82, expressed, Gdf1 - growth differentiation factor 1, Chchd10 - coiled-coil-helix-coiled-coil-helix domain containing 10, Slc9a1 - solute carrier family 9 (sodium/hydrogen exchanger), member 1, C1qtnf4 - c1q and tumor necrosi…
GO:0001501	skeletal system development	0.000489	0.137	2.56	15493	121	800	16	[Col11a2 - collagen, type xi, alpha 2, Jag2 - jagged 2, Col2a1 - collagen, type ii, alpha 1, Pth1r - parathyroid hormone 1 receptor, Pkdcc - protein kinase domain containing, cytoplasmic, Tgfb1 - transforming growth factor, beta 1, Hapln3 - hyaluronan and proteoglycan link protein 3, Dlk1 - delta-like 1 homolog (drosophila), Mmp14 - matrix metallopeptidase 14 (membrane-inserted), Xylt1 - xylosylt…
GO:0051241	negative regulation of multicellular organismal process	0.000497	0.137	1.44	15493	1120	800	83	[Sox21 - sry-box containing gene 21, Rarg - retinoic acid receptor, gamma, Jak3 - janus kinase 3, Aatk - apoptosis-associated tyrosine kinase, Loxl2 - lysyl oxidase-like 2, Cd44 - cd44 antigen, Nr1h2 - nuclear receptor subfamily 1, group h, member 2, Lmna - lamin a, Agt - angiotensinogen (serpin peptidase inhibitor, clade a, member 8), Rspo2 - r-spondin 2 homolog (xenopus laevis), D8Ertd82e - dna…
GO:0086046	membrane depolarization during SA node cell action potential	0.000528	0.143	14.52	15493	4	800	3	[Scn5a - sodium channel, voltage-gated, type v, alpha, Cacna1g - calcium channel, voltage-dependent, t type, alpha 1g subunit, Hcn4 - hyperpolarization-activated, cyclic nucleotide-gated k+ 4]
GO:0090100	positive regulation of transmembrane receptor protein serine/threonine kinase signaling pathway	0.000546	0.145	2.74	15493	99	800	14	[Zfp423 - zinc finger protein 423, Fkbp8 - fk506 binding protein 8, Kcp - kielin/chordin-like protein, Notch1 - notch 1, Furin - furin (paired basic amino acid cleaving enzyme), Tgfb1i1 - transforming growth factor beta 1 induced transcript 1, Tgfb1 - transforming growth factor, beta 1, Gdf1 - growth differentiation factor 1, Hes5 - hairy and enhancer of split 5 (drosophila), Cyr61 - cysteine ric…
GO:0010647	positive regulation of cell communication	0.000574	0.15	1.36	15493	1508	800	106	[Csnk1g2 - casein kinase 1, gamma 2, Rspo2 - r-spondin 2 homolog (xenopus laevis), Fgd2 - fyve, rhogef and ph domain containing 2, D8Ertd82e - dna segment, chr 8, erato doi 82, expressed, Gdf1 - growth differentiation factor 1, Chchd10 - coiled-coil-helix-coiled-coil-helix domain containing 10, Slc9a1 - solute carrier family 9 (sodium/hydrogen exchanger), member 1, C1qtnf4 - c1q and tumor necrosi…
GO:0070570	regulation of neuron projection regeneration	0.000599	0.154	4.08	15493	38	800	8	[Ptprf - protein tyrosine phosphatase, receptor type, f, Rtn4r - reticulon 4 receptor, Ptprs - protein tyrosine phosphatase, receptor type, s, Xylt1 - xylosyltransferase 1, Rgma - rgm domain family, member a, Map2k2 - mitogen-activated protein kinase kinase 2, Lrp1 - low density lipoprotein receptor-related protein 1, Mif - macrophage migration inhibitory factor]
GO:0002009	morphogenesis of an epithelium	0.000674	0.17	1.93	15493	281	800	28	[Rarg - retinoic acid receptor, gamma, Cd44 - cd44 antigen, Aire - autoimmune regulator (autoimmune polyendocrinopathy candidiasis ectodermal dystrophy), Jag2 - jagged 2, Agt - angiotensinogen (serpin peptidase inhibitor, clade a, member 8), Notch1 - notch 1, Rspo2 - r-spondin 2 homolog (xenopus laevis), Col4a1 - collagen, type iv, alpha 1, Tgfb1i1 - transforming growth factor beta 1 induced tran…
GO:0007275	multicellular organism development	0.000677	0.168	1.42	15493	1115	800	82	[Rarg - retinoic acid receptor, gamma, Celsr2 - cadherin, egf lag seven-pass g-type receptor 2 (flamingo homolog, drosophila), Dsc3 - desmocollin 3, Metrn - meteorin, glial cell differentiation regulator, Emx1 - empty spiracles homeobox 1, Hic1 - hypermethylated in cancer 1, Nr1h2 - nuclear receptor subfamily 1, group h, member 2, Jag2 - jagged 2, Egfl7 - egf-like domain 7, Rspo2 - r-spondin 2 ho…
GO:0086010	membrane depolarization during action potential	0.00068	0.166	5.28	15493	22	800	6	[Cacna1h - calcium channel, voltage-dependent, t type, alpha 1h subunit, Trpm4 - transient receptor potential cation channel, subfamily m, member 4, Scn5a - sodium channel, voltage-gated, type v, alpha, Kcnh2 - potassium voltage-gated channel, subfamily h (eag-related), member 2, Cacna1g - calcium channel, voltage-dependent, t type, alpha 1g subunit, Hcn4 - hyperpolarization-activated, cyclic nuc…
GO:0045893	positive regulation of transcription, DNA-templated	0.000695	0.167	1.39	15493	1298	800	93	[Sox21 - sry-box containing gene 21, Rarg - retinoic acid receptor, gamma, Jak3 - janus kinase 3, Mcrs1 - microspherule protein 1, Akna - at-hook transcription factor, Fos - fbj osteosarcoma oncogene, Nr1h2 - nuclear receptor subfamily 1, group h, member 2, Aire - autoimmune regulator (autoimmune polyendocrinopathy candidiasis ectodermal dystrophy), Mapk7 - mitogen-activated protein kinase 7, Zfp…
GO:0090178	regulation of establishment of planar polarity involved in neural tube closure	0.000705	0.167	6.46	15493	15	800	5	[Dvl3 - dishevelled 3, dsh homolog (drosophila), Dvl2 - dishevelled 2, dsh homolog (drosophila), Celsr1 - cadherin, egf lag seven-pass g-type receptor 1 (flamingo homolog, drosophila), Vangl2 - vang-like 2 (van gogh, drosophila), Ptk7 - ptk7 protein tyrosine kinase 7]
GO:0050767	regulation of neurogenesis	0.000725	0.169	1.48	15493	890	800	68	[Sox21 - sry-box containing gene 21, Aatk - apoptosis-associated tyrosine kinase, Metrn - meteorin, glial cell differentiation regulator, Rasal1 - ras protein activator like 1 (gap1 like), Emx1 - empty spiracles homeobox 1, Agt - angiotensinogen (serpin peptidase inhibitor, clade a, member 8), D8Ertd82e - dna segment, chr 8, erato doi 82, expressed, Mif - macrophage migration inhibitory factor, P…
GO:1903508	positive regulation of nucleic acid-templated transcription	0.000767	0.176	1.38	15493	1302	800	93	[Sox21 - sry-box containing gene 21, Rarg - retinoic acid receptor, gamma, Jak3 - janus kinase 3, Mcrs1 - microspherule protein 1, Akna - at-hook transcription factor, Fos - fbj osteosarcoma oncogene, Nr1h2 - nuclear receptor subfamily 1, group h, member 2, Aire - autoimmune regulator (autoimmune polyendocrinopathy candidiasis ectodermal dystrophy), Mapk7 - mitogen-activated protein kinase 7, Zfp…
GO:1902680	positive regulation of RNA biosynthetic process	0.000786	0.178	1.38	15493	1303	800	93	[Sox21 - sry-box containing gene 21, Rarg - retinoic acid receptor, gamma, Jak3 - janus kinase 3, Mcrs1 - microspherule protein 1, Akna - at-hook transcription factor, Fos - fbj osteosarcoma oncogene, Nr1h2 - nuclear receptor subfamily 1, group h, member 2, Aire - autoimmune regulator (autoimmune polyendocrinopathy candidiasis ectodermal dystrophy), Mapk7 - mitogen-activated protein kinase 7, Zfp…
GO:0050768	negative regulation of neurogenesis	0.000836	0.186	1.86	15493	313	800	30	[Sox21 - sry-box containing gene 21, Id3 - inhibitor of dna binding 3, Aatk - apoptosis-associated tyrosine kinase, Notch1 - notch 1, D8Ertd82e - dna segment, chr 8, erato doi 82, expressed, Tgfb1 - transforming growth factor, beta 1, Sema4g - sema domain, immunoglobulin domain (ig), transmembrane domain (tm) and short cytoplasmic domain, (semaphorin) 4g, Nkx6-2 - nk6 homeobox 2, Ptprs - protein …
GO:0010975	regulation of neuron projection development	0.000911	0.2	1.6	15493	582	800	48	[Metrn - meteorin, glial cell differentiation regulator, Aatk - apoptosis-associated tyrosine kinase, Rasal1 - ras protein activator like 1 (gap1 like), Itga3 - integrin alpha 3, Agt - angiotensinogen (serpin peptidase inhibitor, clade a, member 8), D8Ertd82e - dna segment, chr 8, erato doi 82, expressed, Sema4g - sema domain, immunoglobulin domain (ig), transmembrane domain (tm) and short cytopl…
GO:0045944	positive regulation of transcription by RNA polymerase II	0.000953	0.206	1.43	15493	1013	800	75	[Sox21 - sry-box containing gene 21, Rarg - retinoic acid receptor, gamma, Jak3 - janus kinase 3, Mcrs1 - microspherule protein 1, Akna - at-hook transcription factor, Fos - fbj osteosarcoma oncogene, Nr1h2 - nuclear receptor subfamily 1, group h, member 2, Aire - autoimmune regulator (autoimmune polyendocrinopathy candidiasis ectodermal dystrophy), Mapk7 - mitogen-activated protein kinase 7, Zfp…
GO:0008593	regulation of Notch signaling pathway	0.00098	0.209	2.83	15493	82	800	12	[Dtx1 - deltex 1 homolog (drosophila), Dlk1 - delta-like 1 homolog (drosophila), Mmp14 - matrix metallopeptidase 14 (membrane-inserted), Nov - nephroblastoma overexpressed gene, 1110008J03Rik - riken cdna 1110008j03 gene, Jag2 - jagged 2, Dlk2 - delta-like 2 homolog (drosophila), Egfl7 - egf-like domain 7, Notch1 - notch 1, Enho - energy homeostasis associated, D8Ertd82e - dna segment, chr 8, era…

## Sheet: GOFUNCTION
GO Term	Description	P-value	FDR q-value	Enrichment	N	B	n	b	Genes
GO:0005102	signaling receptor binding	4.63e-07	0.00204	1.62	15493	1242	800	104	[Ntn3 - netrin 3, Nr1h2 - nuclear receptor subfamily 1, group h, member 2, Unc93b1 - unc-93 homolog b1 (c. elegans), Rspo2 - r-spondin 2 homolog (xenopus laevis), Pitpnm1 - phosphatidylinositol transfer protein, membrane-associated 1, Gdf1 - growth differentiation factor 1, C1qtnf4 - c1q and tumor necrosis factor related protein 4, H2-Q4 - histocompatibility 2, q region locus 4, Nrxn2 - neurexin …
GO:0030020	extracellular matrix structural constituent conferring tensile strength	1.61e-06	0.00356	5.76	15493	37	800	11	[Col11a2 - collagen, type xi, alpha 2, Col1a2 - collagen, type i, alpha 2, Col1a1 - collagen, type i, alpha 1, Col5a3 - collagen, type v, alpha 3, Col18a1 - collagen, type xviii, alpha 1, Col2a1 - collagen, type ii, alpha 1, Col4a2 - collagen, type iv, alpha 2, Col7a1 - collagen, type vii, alpha 1, Col23a1 - collagen, type xxiii, alpha 1, Col4a1 - collagen, type iv, alpha 1, Col16a1 - collagen, t…
GO:0005201	extracellular matrix structural constituent	6.03e-06	0.00886	3.1	15493	125	800	20	[Col11a2 - collagen, type xi, alpha 2, Dcn - decorin, Ltbp4 - latent transforming growth factor beta binding protein 4, Col18a1 - collagen, type xviii, alpha 1, Lamb2 - laminin, beta 2, Col2a1 - collagen, type ii, alpha 1, Col4a2 - collagen, type iv, alpha 2, Col4a1 - collagen, type iv, alpha 1, Tnxb - tenascin xb, Hspg2 - perlecan (heparan sulfate proteoglycan 2), Col1a2 - collagen, type i, alph…
GO:0019838	growth factor binding	6.32e-06	0.00697	2.99	15493	136	800	21	[Ngfr - nerve growth factor receptor (tnfr superfamily, member 16), Ltbp4 - latent transforming growth factor beta binding protein 4, Wisp2 - wnt1 inducible signaling pathway protein 2, Erbb2 - v-erb-b2 erythroblastic leukemia viral oncogene homolog 2, neuro/glioblastoma derived oncogene homolog (avian), Crlf2 - cytokine receptor-like factor 2, Pdgfb - platelet derived growth factor, b polypeptid…
GO:0005488	binding	7.14e-06	0.0063	1.1	15493	10635	800	604	[Myh14 - myosin, heavy polypeptide 14, Aatk - apoptosis-associated tyrosine kinase, Man2b2 - mannosidase 2, alpha b2, Akna - at-hook transcription factor, Rusc2 - run and sh3 domain containing 2, Pth1r - parathyroid hormone 1 receptor, Gtpbp3 - gtp binding protein 3, Sars2 - seryl-aminoacyl-trna synthetase 2, Tox2 - tox high mobility group box family member 2, Acads - acyl-coenzyme a dehydrogenas…
GO:0005515	protein binding	7.71e-06	0.00567	1.15	15493	7631	800	454	[Myh14 - myosin, heavy polypeptide 14, Aatk - apoptosis-associated tyrosine kinase, Akna - at-hook transcription factor, Rusc2 - run and sh3 domain containing 2, Pth1r - parathyroid hormone 1 receptor, Tox2 - tox high mobility group box family member 2, Ache - acetylcholinesterase, Apba3 - amyloid beta (a4) precursor protein-binding, family a, member 3, H2-Q4 - histocompatibility 2, q region locu…
GO:0048407	platelet-derived growth factor binding	1.31e-05	0.00828	9.68	15493	12	800	6	[Col1a2 - collagen, type i, alpha 2, Col1a1 - collagen, type i, alpha 1, Col2a1 - collagen, type ii, alpha 1, Pdgfb - platelet derived growth factor, b polypeptide, Col4a1 - collagen, type iv, alpha 1, Pdgfrb - platelet derived growth factor receptor, beta polypeptide]
GO:0000981	DNA-binding transcription factor activity, RNA polymerase II-specific	4.47e-05	0.0246	1.77	15493	569	800	52	[Rarg - retinoic acid receptor, gamma, Sox21 - sry-box containing gene 21, Zbtb45 - zinc finger and btb domain containing 45, Akna - at-hook transcription factor, Fos - fbj osteosarcoma oncogene, Hic1 - hypermethylated in cancer 1, Emx1 - empty spiracles homeobox 1, Nr1h2 - nuclear receptor subfamily 1, group h, member 2, Zfp219 - zinc finger protein 219, Esrra - estrogen related receptor, alpha,…
GO:0005539	glycosaminoglycan binding	0.000109	0.0536	2.42	15493	176	800	22	[Ccl2 - chemokine (c-c motif) ligand 2, Ptprf - protein tyrosine phosphatase, receptor type, f, Dcn - decorin, Rtn4r - reticulon 4 receptor, Wisp2 - wnt1 inducible signaling pathway protein 2, Cd44 - cd44 antigen, Rpl29 - ribosomal protein l29, Slit3 - slit homolog 3 (drosophila), Rspo2 - r-spondin 2 homolog (xenopus laevis), Tnxb - tenascin xb, Hyal2 - hyaluronoglucosaminidase 2, Hapln3 - hyalur…
GO:0030545	receptor regulator activity	0.000157	0.069	2.02	15493	297	800	31	[Metrn - meteorin, glial cell differentiation regulator, Wisp2 - wnt1 inducible signaling pathway protein 2, Jag2 - jagged 2, Agt - angiotensinogen (serpin peptidase inhibitor, clade a, member 8), Crlf2 - cytokine receptor-like factor 2, Tgfb1 - transforming growth factor, beta 1, Gdf1 - growth differentiation factor 1, Sema4g - sema domain, immunoglobulin domain (ig), transmembrane domain (tm) a…
GO:0004713	protein tyrosine kinase activity	0.000174	0.0699	2.7	15493	122	800	17	[Ttbk1 - tau tubulin kinase 1, Jak3 - janus kinase 3, Aatk - apoptosis-associated tyrosine kinase, Ephb6 - eph receptor b6, Alk - anaplastic lymphoma kinase, Erbb2 - v-erb-b2 erythroblastic leukemia viral oncogene homolog 2, neuro/glioblastoma derived oncogene homolog (avian), Dyrk1b - dual-specificity tyrosine-(y)-phosphorylation regulated kinase 1b, Tie1 - tyrosine kinase with immunoglobulin-li…
GO:0005112	Notch binding	0.000202	0.0742	5.42	15493	25	800	7	[Dtx1 - deltex 1 homolog (drosophila), Nov - nephroblastoma overexpressed gene, Jag2 - jagged 2, Dlk2 - delta-like 2 homolog (drosophila), Ncor2 - nuclear receptor co-repressor 2, Egfl7 - egf-like domain 7, Notch1 - notch 1]
GO:0140110	transcription regulator activity	0.000445	0.151	1.44	15493	1116	800	83	[Sox21 - sry-box containing gene 21, Rarg - retinoic acid receptor, gamma, Zbtb45 - zinc finger and btb domain containing 45, Akna - at-hook transcription factor, Fos - fbj osteosarcoma oncogene, Scand1 - scan domain-containing 1, Emx1 - empty spiracles homeobox 1, Hic1 - hypermethylated in cancer 1, Atn1 - atrophin 1, Nr1h2 - nuclear receptor subfamily 1, group h, member 2, Tle2 - transducin-lik…
GO:0038023	signaling receptor activity	0.00045	0.142	1.57	15493	717	800	58	[Celsr2 - cadherin, egf lag seven-pass g-type receptor 2 (flamingo homolog, drosophila), Rarg - retinoic acid receptor, gamma, Slc22a17 - solute carrier family 22 (organic cation transporter), member 17, Cd44 - cd44 antigen, Nr1h2 - nuclear receptor subfamily 1, group h, member 2, Crlf2 - cytokine receptor-like factor 2, Pth1r - parathyroid hormone 1 receptor, Hrh3 - histamine receptor h3, Esrra …
GO:0000976	transcription regulatory region sequence-specific DNA binding	0.000467	0.137	1.58	15493	687	800	56	[Rarg - retinoic acid receptor, gamma, Sox21 - sry-box containing gene 21, Akna - at-hook transcription factor, Zbtb45 - zinc finger and btb domain containing 45, Fos - fbj osteosarcoma oncogene, Emx1 - empty spiracles homeobox 1, Nr1h2 - nuclear receptor subfamily 1, group h, member 2, Aire - autoimmune regulator (autoimmune polyendocrinopathy candidiasis ectodermal dystrophy), Zfp219 - zinc fin…
GO:0048018	receptor ligand activity	0.000666	0.184	1.96	15493	267	800	27	[Metrn - meteorin, glial cell differentiation regulator, Wisp2 - wnt1 inducible signaling pathway protein 2, Jag2 - jagged 2, Crlf2 - cytokine receptor-like factor 2, Agt - angiotensinogen (serpin peptidase inhibitor, clade a, member 8), Tgfb1 - transforming growth factor, beta 1, Gdf1 - growth differentiation factor 1, Sema4g - sema domain, immunoglobulin domain (ig), transmembrane domain (tm) a…
GO:0046965	retinoid X receptor binding	0.00068	0.176	5.28	15493	22	800	6	[Rarg - retinoic acid receptor, gamma, Med25 - mediator of rna polymerase ii transcription, subunit 25 homolog (yeast), Nr1h2 - nuclear receptor subfamily 1, group h, member 2, Ncor2 - nuclear receptor co-repressor 2, Hmga1 - high mobility group at-hook 1, Hmga1-rs1 - high mobility group at-hook i, related sequence 1]
GO:0044212	transcription regulatory region DNA binding	0.000789	0.193	1.51	15493	781	800	61	[Rarg - retinoic acid receptor, gamma, Sox21 - sry-box containing gene 21, Zbtb45 - zinc finger and btb domain containing 45, Akna - at-hook transcription factor, Fos - fbj osteosarcoma oncogene, Emx1 - empty spiracles homeobox 1, Nr1h2 - nuclear receptor subfamily 1, group h, member 2, Aire - autoimmune regulator (autoimmune polyendocrinopathy candidiasis ectodermal dystrophy), Zfp219 - zinc fin…
GO:0001012	RNA polymerase II regulatory region DNA binding	0.000808	0.187	1.56	15493	656	800	53	[Rarg - retinoic acid receptor, gamma, Sox21 - sry-box containing gene 21, Akna - at-hook transcription factor, Zbtb45 - zinc finger and btb domain containing 45, Fos - fbj osteosarcoma oncogene, Emx1 - empty spiracles homeobox 1, Nr1h2 - nuclear receptor subfamily 1, group h, member 2, Aire - autoimmune regulator (autoimmune polyendocrinopathy candidiasis ectodermal dystrophy), Zfp219 - zinc fin…
GO:0001067	regulatory region nucleic acid binding	0.000895	0.197	1.5	15493	785	800	61	[Rarg - retinoic acid receptor, gamma, Sox21 - sry-box containing gene 21, Zbtb45 - zinc finger and btb domain containing 45, Akna - at-hook transcription factor, Fos - fbj osteosarcoma oncogene, Emx1 - empty spiracles homeobox 1, Nr1h2 - nuclear receptor subfamily 1, group h, member 2, Aire - autoimmune regulator (autoimmune polyendocrinopathy candidiasis ectodermal dystrophy), Zfp219 - zinc fin…

## Sheet: GOCOMPONENT
GO Term	Description	P-value	FDR q-value	Enrichment	N	B	n	b	Genes
GO:0031012	extracellular matrix	2.3e-08	4.46e-05	2.37	15493	392	800	48	[Col11a2 - collagen, type xi, alpha 2, Loxl2 - lysyl oxidase-like 2, Ntn3 - netrin 3, Wisp2 - wnt1 inducible signaling pathway protein 2, Col18a1 - collagen, type xviii, alpha 1, Lamb2 - laminin, beta 2, Egfl7 - egf-like domain 7, Col2a1 - collagen, type ii, alpha 1, Col4a2 - collagen, type iv, alpha 2, Elfn1 - leucine rich repeat and fibronectin type iii, extracellular 1, Col4a1 - collagen, type…
GO:0031226	intrinsic component of plasma membrane	6.26e-08	6.07e-05	1.78	15493	969	800	89	[Gpaa1 - gpi anchor attachment protein 1, Slc22a17 - solute carrier family 22 (organic cation transporter), member 17, Slc52a2 - solute carrier protein 52, member 2, Jag2 - jagged 2, Slc22a3 - solute carrier family 22 (organic cation transporter), member 3, Pcdha4-g - protocadherin alpha 4-gamma, Pth1r - parathyroid hormone 1 receptor, Hrh3 - histamine receptor h3, P2ry2 - purinergic receptor p2y…
GO:0005615	extracellular space	2.97e-07	0.000192	1.75	15493	929	800	84	[Metrn - meteorin, glial cell differentiation regulator, Man2b2 - mannosidase 2, alpha b2, Loxl2 - lysyl oxidase-like 2, Fau - finkel-biskis-reilly murine sarcoma virus (fbr-musv) ubiquitously expressed (fox derived), Wisp2 - wnt1 inducible signaling pathway protein 2, Egfl7 - egf-like domain 7, Atf6b - activating transcription factor 6 beta, Lipe - lipase, hormone sensitive, Agt - angiotensinoge…
GO:0005887	integral component of plasma membrane	3.33e-07	0.000161	1.76	15493	902	800	82	[Gpaa1 - gpi anchor attachment protein 1, Slc22a17 - solute carrier family 22 (organic cation transporter), member 17, Slc52a2 - solute carrier protein 52, member 2, Jag2 - jagged 2, Slc22a3 - solute carrier family 22 (organic cation transporter), member 3, Pcdha4-g - protocadherin alpha 4-gamma, Pth1r - parathyroid hormone 1 receptor, Hrh3 - histamine receptor h3, P2ry2 - purinergic receptor p2y…
GO:0030054	cell junction	4.14e-07	0.000161	1.69	15493	1056	800	92	[Dsc3 - desmocollin 3, Bcar1 - breast cancer anti-estrogen resistance 1, Tle2 - transducin-like enhancer of split 2, homolog of drosophila e(spl), D8Ertd82e - dna segment, chr 8, erato doi 82, expressed, Cldn5 - claudin 5, Slc9a1 - solute carrier family 9 (sodium/hydrogen exchanger), member 1, Panx2 - pannexin 2, Ache - acetylcholinesterase, Lrrtm1 - leucine rich repeat transmembrane neuronal 1, …
GO:0031224	intrinsic component of membrane	4.15e-07	0.000134	1.31	15493	3787	800	256	[Aatk - apoptosis-associated tyrosine kinase, Kcng1 - potassium voltage-gated channel, subfamily g, member 1, Slc25a10 - solute carrier family 25 (mitochondrial carrier, dicarboxylate transporter), member 10, Unc93b1 - unc-93 homolog b1 (c. elegans), Pth1r - parathyroid hormone 1 receptor, Ppapdc3 - phosphatidic acid phosphatase type 2 domain containing 3, Tmem212 - transmembrane protein 212, Ach…
GO:0016021	integral component of membrane	5.06e-07	0.00014	1.31	15493	3654	800	248	[Aatk - apoptosis-associated tyrosine kinase, Kcng1 - potassium voltage-gated channel, subfamily g, member 1, Slc25a10 - solute carrier family 25 (mitochondrial carrier, dicarboxylate transporter), member 10, Unc93b1 - unc-93 homolog b1 (c. elegans), Pth1r - parathyroid hormone 1 receptor, Ppapdc3 - phosphatidic acid phosphatase type 2 domain containing 3, Tmem212 - transmembrane protein 212, Nrx…
GO:0005886	plasma membrane	7.56e-07	0.000183	1.33	15493	3337	800	229	[Fasn - fatty acid synthase, Kcng1 - potassium voltage-gated channel, subfamily g, member 1, Csnk1g2 - casein kinase 1, gamma 2, Pth1r - parathyroid hormone 1 receptor, Ache - acetylcholinesterase, Apba3 - amyloid beta (a4) precursor protein-binding, family a, member 3, H2-Q4 - histocompatibility 2, q region locus 4, Rtn4rl2 - reticulon 4 receptor-like 2, Katnb1 - katanin p80 (wd40-containing) su…
GO:0016020	membrane	9.01e-07	0.000194	1.2	15493	6416	800	397	[Aatk - apoptosis-associated tyrosine kinase, Man2b2 - mannosidase 2, alpha b2, Pth1r - parathyroid hormone 1 receptor, Ppapdc3 - phosphatidic acid phosphatase type 2 domain containing 3, Tmem212 - transmembrane protein 212, Acads - acyl-coenzyme a dehydrogenase, short chain, Ache - acetylcholinesterase, Apba3 - amyloid beta (a4) precursor protein-binding, family a, member 3, H2-Q4 - histocompati…
GO:0043005	neuron projection	1.04e-06	0.000201	1.63	15493	1155	800	97	[Myh14 - myosin, heavy polypeptide 14, Ckb - creatine kinase, brain, Ache - acetylcholinesterase, Apba3 - amyloid beta (a4) precursor protein-binding, family a, member 3, Rtn4rl2 - reticulon 4 receptor-like 2, Coro1a - coronin, actin binding protein 1a, Whrn - whirlin, Katnb1 - katanin p80 (wd40-containing) subunit b 1, Cacna1g - calcium channel, voltage-dependent, t type, alpha 1g subunit, Pdgfb…
GO:0044459	plasma membrane part	1.35e-06	0.000239	1.43	15493	2145	800	158	[Slc22a17 - solute carrier family 22 (organic cation transporter), member 17, Kcng1 - potassium voltage-gated channel, subfamily g, member 1, Slc52a2 - solute carrier protein 52, member 2, Slc22a3 - solute carrier family 22 (organic cation transporter), member 3, Pth1r - parathyroid hormone 1 receptor, Cldn5 - claudin 5, Car9 - carbonic anhydrase 9, Plxnd1 - plexin d1, Slc9a1 - solute carrier fam…
GO:0044425	membrane part	1.64e-06	0.000265	1.24	15493	4953	800	317	[Magel2 - melanoma antigen, family l, 2, Aatk - apoptosis-associated tyrosine kinase, Kcng1 - potassium voltage-gated channel, subfamily g, member 1, Slc25a10 - solute carrier family 25 (mitochondrial carrier, dicarboxylate transporter), member 10, Unc93b1 - unc-93 homolog b1 (c. elegans), Pth1r - parathyroid hormone 1 receptor, Ppapdc3 - phosphatidic acid phosphatase type 2 domain containing 3, …
GO:0097458	neuron part	1.75e-06	0.000261	1.47	15493	1807	800	137	[Myh14 - myosin, heavy polypeptide 14, Aatk - apoptosis-associated tyrosine kinase, Cldn5 - claudin 5, Ckb - creatine kinase, brain, Ache - acetylcholinesterase, Apba3 - amyloid beta (a4) precursor protein-binding, family a, member 3, Rtn4rl2 - reticulon 4 receptor-like 2, Coro1a - coronin, actin binding protein 1a, Nrxn2 - neurexin ii, Whrn - whirlin, Katnb1 - katanin p80 (wd40-containing) subun…
GO:0044421	extracellular region part	2.04e-06	0.000283	1.59	15493	1204	800	99	[Man2b2 - mannosidase 2, alpha b2, Fau - finkel-biskis-reilly murine sarcoma virus (fbr-musv) ubiquitously expressed (fox derived), Ntn3 - netrin 3, Gdf1 - growth differentiation factor 1, C1qtnf4 - c1q and tumor necrosis factor related protein 4, Rell2 - relt-like 2, Ckb - creatine kinase, brain, Ache - acetylcholinesterase, Gbp9 - guanylate-binding protein 9, H2-Q4 - histocompatibility 2, q reg…
GO:0062023	collagen-containing extracellular matrix	2.5e-06	0.000323	2.31	15493	302	800	36	[Col11a2 - collagen, type xi, alpha 2, Loxl2 - lysyl oxidase-like 2, Ntn3 - netrin 3, Col18a1 - collagen, type xviii, alpha 1, Lamb2 - laminin, beta 2, Egfl7 - egf-like domain 7, Col2a1 - collagen, type ii, alpha 1, Col4a2 - collagen, type iv, alpha 2, Col4a1 - collagen, type iv, alpha 1, Tgfb1 - transforming growth factor, beta 1, Adamtsl4 - adamts-like 4, Rell2 - relt-like 2, Ache - acetylcholi…
GO:0042995	cell projection	8.94e-06	0.00108	1.41	15493	1930	800	141	[Myh14 - myosin, heavy polypeptide 14, Aatk - apoptosis-associated tyrosine kinase, Fgd2 - fyve, rhogef and ph domain containing 2, Car9 - carbonic anhydrase 9, Plxnd1 - plexin d1, Ckb - creatine kinase, brain, Ache - acetylcholinesterase, Apba3 - amyloid beta (a4) precursor protein-binding, family a, member 3, Rtn4rl2 - reticulon 4 receptor-like 2, Gdpd2 - glycerophosphodiester phosphodiesterase…
GO:0097060	synaptic membrane	1.05e-05	0.0012	2.09	15493	361	800	39	[Prr12 - proline rich 12, Dlgap3 - discs, large (drosophila) homolog-associated protein 3, Lin7b - lin-7 homolog b (c. elegans), Cbln1 - cerebellin 1 precursor protein, Itga3 - integrin alpha 3, Prr7 - proline rich 7 (synaptic), Grm4 - glutamate receptor, metabotropic 4, Lrfn1 - leucine rich repeat and fibronectin type iii domain containing 1, Ptprs - protein tyrosine phosphatase, receptor type, …
GO:0045202	synapse	1.21e-05	0.0013	1.59	15493	1035	800	85	[Elfn1 - leucine rich repeat and fibronectin type iii, extracellular 1, P2ry2 - purinergic receptor p2y, g-protein coupled 2, Ache - acetylcholinesterase, Apba3 - amyloid beta (a4) precursor protein-binding, family a, member 3, Lrrtm1 - leucine rich repeat transmembrane neuronal 1, Atp1a3 - atpase, na+/k+ transporting, alpha 3 polypeptide, Coro1a - coronin, actin binding protein 1a, Whrn - whirli…
GO:0005581	collagen trimer	1.32e-05	0.00135	3.82	15493	71	800	14	[Col11a2 - collagen, type xi, alpha 2, Dcn - decorin, Col18a1 - collagen, type xviii, alpha 1, Col2a1 - collagen, type ii, alpha 1, Col4a2 - collagen, type iv, alpha 2, Col4a1 - collagen, type iv, alpha 1, C1ql2 - complement component 1, q subcomponent-like 2, Col1a2 - collagen, type i, alpha 2, Col1a1 - collagen, type i, alpha 1, Col5a3 - collagen, type v, alpha 3, Col23a1 - collagen, type xxiii…
GO:0045211	postsynaptic membrane	2.36e-05	0.00229	2.27	15493	256	800	30	[Prr12 - proline rich 12, Dlgap3 - discs, large (drosophila) homolog-associated protein 3, Lin7b - lin-7 homolog b (c. elegans), Cbln1 - cerebellin 1 precursor protein, Prr7 - proline rich 7 (synaptic), Lrfn1 - leucine rich repeat and fibronectin type iii domain containing 1, Ptprs - protein tyrosine phosphatase, receptor type, s, Ache - acetylcholinesterase, Scrib - scribbled homolog (drosophila…
GO:0044420	extracellular matrix component	5.61e-05	0.00518	4.1	15493	52	800	11	[Col1a2 - collagen, type i, alpha 2, Col1a1 - collagen, type i, alpha 1, Lama5 - laminin, alpha 5, Col5a3 - collagen, type v, alpha 3, Lamb2 - laminin, beta 2, Col2a1 - collagen, type ii, alpha 1, Adamts10 - a disintegrin-like and metallopeptidase (reprolysin type) with thrombospondin type 1 motif, 10, Col4a2 - collagen, type iv, alpha 2, Col23a1 - collagen, type xxiii, alpha 1, Col4a1 - collagen…
GO:0044456	synapse part	7.29e-05	0.00643	1.53	15493	1040	800	82	[P2ry2 - purinergic receptor p2y, g-protein coupled 2, Ache - acetylcholinesterase, Lrrtm1 - leucine rich repeat transmembrane neuronal 1, Atp1a3 - atpase, na+/k+ transporting, alpha 3 polypeptide, Apba3 - amyloid beta (a4) precursor protein-binding, family a, member 3, Nrxn2 - neurexin ii, Dlgap4 - discs, large homolog-associated protein 4 (drosophila), Kcna3 - potassium voltage-gated channel, s…
GO:0098590	plasma membrane region	0.000108	0.00908	1.54	15493	957	800	76	[Cd44 - cd44 antigen, Lipe - lipase, hormone sensitive, Pth1r - parathyroid hormone 1 receptor, Cldn5 - claudin 5, P2ry2 - purinergic receptor p2y, g-protein coupled 2, Car9 - carbonic anhydrase 9, Slc9a1 - solute carrier family 9 (sodium/hydrogen exchanger), member 1, Ache - acetylcholinesterase, Lrrtm1 - leucine rich repeat transmembrane neuronal 1, Nox4 - nadph oxidase 4, Whrn - whirlin, Nrxn2…
GO:0016323	basolateral plasma membrane	0.0002	0.0161	2.38	15493	171	800	21	[Abcc6 - atp-binding cassette, sub-family c (cftr/mrp), member 6, Cd44 - cd44 antigen, Erbb2 - v-erb-b2 erythroblastic leukemia viral oncogene homolog 2, neuro/glioblastoma derived oncogene homolog (avian), Lin7b - lin-7 homolog b (c. elegans), Itga3 - integrin alpha 3, Pdgfb - platelet derived growth factor, b polypeptide, Pth1r - parathyroid hormone 1 receptor, Ldlr - low density lipoprotein re…
GO:0043025	neuronal cell body	0.000307	0.0238	1.67	15493	569	800	49	[Nrsn2 - neurensin 2, Ckb - creatine kinase, brain, Ache - acetylcholinesterase, Atp1a3 - atpase, na+/k+ transporting, alpha 3 polypeptide, Timp2 - tissue inhibitor of metalloproteinase 2, Whrn - whirlin, Dlgap4 - discs, large homolog-associated protein 4 (drosophila), Katnb1 - katanin p80 (wd40-containing) subunit b 1, Ccl2 - chemokine (c-c motif) ligand 2, Fabp7 - fatty acid binding protein 7, …
GO:0005576	extracellular region	0.000449	0.0335	1.46	15493	1035	800	78	[Dsc3 - desmocollin 3, Metrn - meteorin, glial cell differentiation regulator, Man2b2 - mannosidase 2, alpha b2, Loxl2 - lysyl oxidase-like 2, Ntn3 - netrin 3, Wisp2 - wnt1 inducible signaling pathway protein 2, Egfl7 - egf-like domain 7, Crlf2 - cytokine receptor-like factor 2, Rspo2 - r-spondin 2 homolog (xenopus laevis), Mif - macrophage migration inhibitory factor, C1qtnf4 - c1q and tumor nec…
GO:0044297	cell body	0.000449	0.0322	1.6	15493	655	800	54	[Pitpnm1 - phosphatidylinositol transfer protein, membrane-associated 1, Nrsn2 - neurensin 2, Ckb - creatine kinase, brain, Ache - acetylcholinesterase, Atp1a3 - atpase, na+/k+ transporting, alpha 3 polypeptide, Timp2 - tissue inhibitor of metalloproteinase 2, Whrn - whirlin, Dlgap4 - discs, large homolog-associated protein 4 (drosophila), Katnb1 - katanin p80 (wd40-containing) subunit b 1, Ccl2 …
GO:0120025	plasma membrane bounded cell projection	0.00052	0.036	1.34	15493	1656	800	115	[Myh14 - myosin, heavy polypeptide 14, Fgd2 - fyve, rhogef and ph domain containing 2, Plxnd1 - plexin d1, Ckb - creatine kinase, brain, Ache - acetylcholinesterase, Apba3 - amyloid beta (a4) precursor protein-binding, family a, member 3, Rtn4rl2 - reticulon 4 receptor-like 2, Coro1a - coronin, actin binding protein 1a, Gdpd2 - glycerophosphodiester phosphodiesterase domain containing 2, Whrn - w…
GO:0035976	transcription factor AP-1 complex	0.000528	0.0353	14.52	15493	4	800	3	[Fos - fbj osteosarcoma oncogene, Jund - jun proto-oncogene related gene d, Junb - jun-b oncogene]
GO:0005604	basement membrane	0.000606	0.0391	2.71	15493	100	800	14	[Ntn3 - netrin 3, Loxl2 - lysyl oxidase-like 2, Col18a1 - collagen, type xviii, alpha 1, Lamb2 - laminin, beta 2, Col2a1 - collagen, type ii, alpha 1, Col4a2 - collagen, type iv, alpha 2, Col4a1 - collagen, type iv, alpha 1, Hspg2 - perlecan (heparan sulfate proteoglycan 2), Rell2 - relt-like 2, Ache - acetylcholinesterase, Timp2 - tissue inhibitor of metalloproteinase 2, Lama5 - laminin, alpha 5…
GO:0120038	plasma membrane bounded cell projection part	0.000645	0.0404	1.37	15493	1412	800	100	[Myh14 - myosin, heavy polypeptide 14, Aatk - apoptosis-associated tyrosine kinase, Pth1r - parathyroid hormone 1 receptor, Cldn5 - claudin 5, Ckb - creatine kinase, brain, Ache - acetylcholinesterase, Apba3 - amyloid beta (a4) precursor protein-binding, family a, member 3, Coro1a - coronin, actin binding protein 1a, Whrn - whirlin, Katnb1 - katanin p80 (wd40-containing) subunit b 1, Mtss1l - met…
GO:0044463	cell projection part	0.000645	0.0391	1.37	15493	1412	800	100	[Myh14 - myosin, heavy polypeptide 14, Aatk - apoptosis-associated tyrosine kinase, Pth1r - parathyroid hormone 1 receptor, Cldn5 - claudin 5, Ckb - creatine kinase, brain, Ache - acetylcholinesterase, Apba3 - amyloid beta (a4) precursor protein-binding, family a, member 3, Coro1a - coronin, actin binding protein 1a, Whrn - whirlin, Katnb1 - katanin p80 (wd40-containing) subunit b 1, Mtss1l - met…
GO:0099240	intrinsic component of synaptic membrane	0.00074	0.0435	2.04	15493	228	800	24	[Ntng2 - netrin g2, Ptprf - protein tyrosine phosphatase, receptor type, f, Cacng8 - calcium channel, voltage-dependent, gamma subunit 8, Lrrc4b - leucine rich repeat containing 4b, Syt3 - synaptotagmin iii, Grin3a - glutamate receptor ionotropic, nmda3a, P2ry2 - purinergic receptor p2y, g-protein coupled 2, Efnb1 - ephrin b1, Grm4 - glutamate receptor, metabotropic 4, Lrfn4 - leucine rich repeat…
