# Supplementary material for: Genome-wide transcriptomics identifies an early preclinical signature of prion infection
Source: PLoS Pathog. 2020 Jun 29;16(6):e1008653. doi: 10.1371/journal.ppat.1008653 (PMC7360066; doi:10.1371/journal.ppat.1008653)
Supplement: S9 Table — Table containing 5,613 genes that are changing significantly (|log2FC| > 0.5 and FDR < 0.05) in at least one of the four comparisons related to the aging dataset (8wpi_main, 8wpi_old, term_young, term_old). Shown are GeneID, cell type enrichment if applicable (_NE = not enriched; AS = astrocytes; EC = endothelial cells; MG = microglia; N = neurons; OL = oligodendrocytes), cluster number (corresponding to clusters shown in Fig 1), and information on the four edgeR comparisons related to the aging dataset. For each comparison expression, log2FC, P value and FDR are included. (TXT) [file ppat.1008653.s019.txt]

GeneID	Enrichment	Cluster	Expressed_8wpi_main	log2FC_8wpi_main	Pval_8wpi_main	FDR_8wpi_main	Expressed_8wpi_old	log2FC_8wpi_old	Pval_8wpi_old	FDR_8wpi_old	Expressed_term_young	log2FC_term_young	Pval_term_young	FDR_term_young	Expressed_term_old	log2FC_term_old	Pval_term_old	FDR_term_old
0610007N19Rik	_NE	1	TRUE	-0.03875	0.9021	0.9563	TRUE	-0.007228	0.9804	0.9916	TRUE	0.6538	0.03701	0.101	TRUE	0.7975	0.003679	0.01226
0610007P22Rik	_NE	NA	TRUE	-0.2179	0.1672	0.3912	TRUE	-0.5344	0.0001437	0.001995	TRUE	0.1315	0.4366	0.6088	TRUE	-0.03538	0.8172	0.8854
0610010O12Rik	_NE	4	TRUE	-0.5387	0.001052	0.01685	TRUE	-0.7957	1.248e-07	4.552e-06	TRUE	0.3121	0.07308	0.1707	TRUE	0.02961	0.8835	0.9301
0610031J06Rik	_NE	1	TRUE	0.01275	0.9149	0.9633	TRUE	-0.116	0.2948	0.506	TRUE	0.7384	2.907e-07	3.325e-06	TRUE	1.018	2.488e-14	4.018e-13
0610040B10Rik	_NE	NA	TRUE	-0.2682	0.4518	0.675	TRUE	0.2678	0.5009	0.6963	TRUE	1.099	0.005524	0.02214	TRUE	0.7445	0.02754	0.06795
0610040J01Rik	_NE	1	TRUE	0.003349	0.9885	0.9952	TRUE	-0.009609	0.9713	0.9879	TRUE	1.2	2.965e-07	3.381e-06	TRUE	0.9533	3.174e-05	0.0001762
1110001A16Rik	_NE	NA	TRUE	0.1382	0.3737	0.611	TRUE	0.1304	0.4413	0.6456	TRUE	0.115	0.5553	0.7102	TRUE	0.5546	0.001298	0.00494
1110002B05Rik	_NE	1	TRUE	0.4186	0.0008605	0.01484	TRUE	0.1846	0.1717	0.3609	TRUE	0.4628	0.0005582	0.003197	TRUE	0.6132	7.21e-07	5.468e-06
1110007C09Rik	_NE	4	TRUE	-0.8979	0.0004249	0.008911	TRUE	-0.8582	0.005701	0.03518	TRUE	1.092	6.203e-05	0.0004591	TRUE	1.042	3.641e-06	2.469e-05
1110008J03Rik	_NE	4	TRUE	-0.5357	0.002925	0.03446	TRUE	-0.6306	0.0002363	0.002997	TRUE	-0.496	0.01509	0.04994	TRUE	-0.5792	0.004946	0.01579
1110014N23Rik	_NE	4	TRUE	-0.6343	8.961e-08	1.364e-05	TRUE	-0.5919	8.18e-08	3.141e-06	TRUE	-0.1085	0.4343	0.6067	TRUE	-0.2986	0.05143	0.1135
1110032A04Rik	_NE	NA	TRUE	0.326	0.3162	0.5594	TRUE	-0.4614	0.1883	0.3823	TRUE	-1.322	0.000137	0.0009317	TRUE	-0.9019	0.01363	0.03737
1110032F04Rik	_NE	3	TRUE	0.146	0.4145	0.6465	TRUE	0.1486	0.4641	0.6666	TRUE	-1.238	1.782e-08	2.483e-07	TRUE	-0.94	0.000316	0.001412
1110038B12Rik	_NE	NA	TRUE	-0.1779	0.4062	0.6393	TRUE	-0.3149	0.1218	0.2898	TRUE	0.474	0.02311	0.06989	TRUE	0.668	0.0001261	0.0006177
1110038F14Rik	_NE	NA	TRUE	-0.2352	0.1815	0.4089	TRUE	-0.5619	0.001209	0.0108	TRUE	0.1913	0.3138	0.4885	TRUE	0.3622	0.0476	0.1067
1110059M19Rik	_NE	1	TRUE	1.642	0.008771	0.07039	TRUE	0.7921	0.1536	0.3362	TRUE	2.515	0.0003134	0.001931	TRUE	0.2051	0.6277	0.7481
1190002H23Rik	_NE	1	TRUE	0.3644	0.04071	0.1741	TRUE	0.09922	0.6217	0.7867	TRUE	0.4926	0.004933	0.0202	TRUE	0.666	8.832e-05	0.0004476
1190002N15Rik	_NE	3	TRUE	0.3423	0.02981	0.1468	TRUE	0.262	0.09519	0.2461	TRUE	-0.6985	1.495e-07	1.801e-06	TRUE	-0.6149	1.896e-05	0.0001105
1190005I06Rik	_NE	NA	TRUE	-0.7092	0.007881	0.06571	TRUE	-0.8424	0.01274	0.06213	TRUE	0.6583	0.007748	0.02927	TRUE	0.1015	0.7495	0.8386
1190007F08Rik	OL	1	TRUE	-0.2506	0.1866	0.4158	TRUE	-0.4092	0.07737	0.2147	TRUE	1.155	5.827e-11	1.11e-09	TRUE	1.103	8.537e-09	8.273e-08
1200009I06Rik	_NE	1	TRUE	-0.7733	0.02207	0.1239	TRUE	-1.124	0.0003764	0.004416	TRUE	1.206	1.354e-05	0.000115	TRUE	1.217	1.237e-05	7.541e-05
1300002K09Rik	_NE	2	FALSE	-1.04	0.3088	NA	FALSE	0.1227	0.9111	NA	TRUE	5.623	2.882e-19	1.226e-17	TRUE	6.874	4.638e-50	3.481e-48
1300014I06Rik	_NE	NA	TRUE	0.1047	0.5896	0.7738	TRUE	0.002836	0.9894	0.9954	TRUE	0.5716	0.009252	0.03368	TRUE	0.8353	2.122e-05	0.0001223
1500002O20Rik	_NE	NA	TRUE	-0.4817	0.001619	0.02301	TRUE	-0.5925	1.307e-05	0.000259	TRUE	0.0581	0.6902	0.8092	TRUE	0.02079	0.8853	0.9311
1500004A13Rik	_NE	3	TRUE	0.08503	0.554	0.7484	TRUE	0.1539	0.2385	0.4456	TRUE	-0.705	5.692e-05	0.0004243	TRUE	-0.7582	6.122e-07	4.692e-06
1500015L24Rik	_NE	NA	TRUE	-9.567e-05	0.9999	1	TRUE	0.1177	0.8071	0.903	TRUE	-0.6942	0.2206	0.3829	TRUE	-1.923	0.0002425	0.001111
1500015O10Rik	_NE	1	TRUE	1.267	0.03182	0.1527	TRUE	-0.3193	0.5063	0.7012	TRUE	2.482	6.054e-05	0.0004491	TRUE	1.958	9.253e-06	5.795e-05
1520402A15Rik	_NE	NA	TRUE	-0.2913	0.09974	0.2905	TRUE	-0.1021	0.5597	0.7409	TRUE	-0.3008	0.1699	0.3189	TRUE	-0.5605	0.003501	0.01176
1700001L05Rik	_NE	NA	TRUE	-0.3151	0.07974	0.2582	TRUE	0.03294	0.8589	0.9331	TRUE	0.08035	0.6794	0.8023	TRUE	-0.6012	0.004434	0.01441
1700001L19Rik	_NE	3	TRUE	-0.2881	0.2477	0.4885	TRUE	0.3073	0.125	0.2949	TRUE	-1.203	2.162e-06	2.134e-05	TRUE	-0.3792	0.2284	0.3633
1700001O22Rik	_NE	NA	TRUE	-0.3199	0.327	0.5706	TRUE	-0.9229	0.0007899	0.007778	TRUE	-0.2966	0.3311	0.5075	TRUE	-0.3362	0.3261	0.4724
1700003E16Rik	_NE	4	TRUE	-0.6387	0.001091	0.01716	TRUE	-0.8077	1.42e-07	5.117e-06	TRUE	-0.5446	0.009429	0.03414	TRUE	-0.5273	0.02005	0.05211
1700007K13Rik	AS	NA	TRUE	-0.1785	0.6423	0.8091	TRUE	0.5069	0.184	0.3771	TRUE	0.6913	0.02804	0.08115	TRUE	1.503	7.713e-05	0.000396
1700009P17Rik	_NE	NA	TRUE	0.01488	0.9679	0.9866	TRUE	0.2728	0.4758	0.6765	TRUE	1.316	1.467e-05	0.0001239	TRUE	1.992	2.497e-11	3.178e-10
1700013G23Rik	_NE	NA	TRUE	0.5295	0.3692	0.6065	TRUE	0.3281	0.6271	0.7909	FALSE	0.4852	0.3562	NA	TRUE	1.268	0.007533	0.02265
1700019G17Rik	AS	NA	TRUE	0.3069	0.07016	0.2399	TRUE	0.04282	0.7605	0.8755	TRUE	-0.5245	0.002896	0.01305	TRUE	-0.2873	0.09247	0.1813
1700019N12Rik	_NE	3	TRUE	0.08518	0.7852	0.8952	TRUE	-0.08655	0.7315	0.8597	TRUE	-0.8436	0.0008645	0.004685	TRUE	-1.172	2.478e-05	0.0001403
1700020I14Rik	_NE	3	TRUE	-0.239	0.3825	0.6196	TRUE	0.0904	0.4459	0.6495	TRUE	-0.943	0.0001203	0.0008298	TRUE	-0.8263	0.0001436	0.0006944
1700025G04Rik	_NE	NA	TRUE	0.06263	0.6361	0.805	TRUE	0.2632	0.001181	0.0106	TRUE	-0.4706	0.0008811	0.004756	TRUE	-0.5872	8.319e-06	5.258e-05
1700026D08Rik	_NE	NA	TRUE	-0.2023	0.6156	0.7917	TRUE	-0.5764	0.1652	0.3523	TRUE	0.3175	0.3383	0.515	TRUE	1.851	0.0002556	0.001165
1700027A23Rik	_NE	NA	TRUE	0.45	0.3219	0.5651	TRUE	0.07473	0.9019	0.9557	TRUE	0.5783	0.1114	0.2345	TRUE	1.456	0.008062	0.02395
1700029G01Rik	_NE	1	TRUE	0.346	0.2662	0.5086	TRUE	-0.09445	0.8002	0.8983	TRUE	1.002	0.001625	0.008031	TRUE	1.406	4.704e-07	3.66e-06
1700029I01Rik	_NE	NA	TRUE	0.4496	0.1357	0.3486	TRUE	-0.1561	0.6708	0.8217	TRUE	0.6609	0.03872	0.1045	TRUE	1.198	1.789e-06	1.284e-05
1700030J22Rik	_NE	NA	TRUE	-0.2674	0.1961	0.4277	TRUE	0.355	0.1028	0.2583	TRUE	-0.4763	0.07577	0.1754	TRUE	-0.5953	0.009311	0.02712
1700037H04Rik	_NE	NA	TRUE	-0.3496	0.04442	0.1839	TRUE	-0.4327	0.001406	0.01221	TRUE	-0.4924	0.009034	0.03307	TRUE	-0.5153	0.01116	0.03158
1700047M11Rik	OL	NA	TRUE	0.1784	0.4376	0.6646	TRUE	0.02226	0.924	0.9666	TRUE	0.9375	0.0002942	0.001829	TRUE	0.4929	0.007015	0.0213
1700063D05Rik	_NE	NA	TRUE	0.0016	0.9968	0.9988	TRUE	-0.2666	0.3533	0.5643	TRUE	-0.8919	0.01154	0.04026	TRUE	-0.7038	0.02653	0.0658
1700063O14Rik	_NE	3	TRUE	-0.2987	0.4794	0.6957	TRUE	0.232	0.6479	0.8043	TRUE	-1.306	0.04674	0.1209	TRUE	-2.287	0.004396	0.01433
1700084C01Rik	AS	1	TRUE	-0.1224	0.4893	0.7023	TRUE	0.06332	0.7066	0.8452	TRUE	1.658	1.745e-16	5.614e-15	TRUE	1.894	4.59e-36	2.18e-34
1700086L19Rik	_NE	NA	TRUE	-0.003608	0.9819	0.9921	TRUE	0.4035	0.002741	0.02053	TRUE	-0.5451	0.001992	0.009535	TRUE	-0.8343	8.638e-06	5.439e-05
1700088E04Rik	_NE	NA	TRUE	-0.3715	0.162	0.3847	TRUE	-0.1618	0.5901	0.7645	TRUE	0.4986	0.04668	0.1208	TRUE	0.952	0.0006728	0.002772
1700093K21Rik	_NE	NA	TRUE	1.168	0.02273	0.1258	TRUE	0.5615	0.2969	0.5082	TRUE	0.46	0.2295	0.3944	TRUE	0.9422	0.01262	0.03498
1700112E06Rik	_NE	1	TRUE	-0.3854	0.4291	0.6577	TRUE	0.6202	0.2087	0.4091	TRUE	2.089	1.299e-08	1.835e-07	TRUE	2.305	2.424e-11	3.091e-10
1810011H11Rik	MG	1	TRUE	0.2769	0.4879	0.701	TRUE	0.6734	0.116	0.2806	TRUE	1.938	5.175e-07	5.671e-06	TRUE	1.786	4.924e-10	5.511e-09
1810011O10Rik	_NE	1	TRUE	0.8922	0.02062	0.1187	TRUE	-0.02591	0.9487	0.9781	TRUE	1.513	1.003e-06	1.052e-05	TRUE	1.784	1.394e-06	1.018e-05
1810012P15Rik	_NE	NA	TRUE	-0.1433	0.3252	0.5688	TRUE	0.0217	0.846	0.9256	TRUE	-0.4417	0.002074	0.009877	TRUE	-0.5668	0.0005682	0.002392
1810020O05Rik	_NE	NA	TRUE	0.2705	0.4177	0.6491	TRUE	0.1201	0.7272	0.8575	TRUE	0.9655	0.003576	0.01549	TRUE	0.2039	0.4837	0.6259
1810021B22Rik	_NE	NA	TRUE	0.2019	0.6618	0.8205	TRUE	-0.127	0.8132	0.9069	TRUE	0.4809	0.2007	0.3582	TRUE	1.535	0.0006635	0.00274
1810031K17Rik	_NE	NA	TRUE	0.009663	0.9412	0.9768	TRUE	-0.05762	0.6157	0.7821	TRUE	0.533	4.186e-05	0.0003199	TRUE	0.4623	0.0005184	0.002201
1810033B17Rik	_NE	2	FALSE	0.7501	0.3579	NA	FALSE	0.9272	0.2564	NA	TRUE	3.467	3.274e-07	3.695e-06	TRUE	4.678	8.816e-22	2.188e-20
1810034E14Rik	_NE	NA	FALSE	-0.1018	0.8899	NA	FALSE	0.4861	0.527	NA	TRUE	1.573	0.03796	0.1029	TRUE	2.372	0.0001489	0.0007172
1810043H04Rik	_NE	NA	TRUE	-0.8098	0.005147	0.05085	TRUE	-0.9827	0.002253	0.01755	TRUE	-0.1132	0.7211	0.8291	TRUE	-0.5395	0.1265	0.2315
1810044D09Rik	_NE	NA	TRUE	0.1836	0.6875	0.8352	TRUE	-0.374	0.5612	0.742	TRUE	0.2377	0.6236	0.7632	TRUE	1.589	0.001822	0.006655
1810058I24Rik	_NE	1	TRUE	-0.03996	0.8016	0.905	TRUE	-0.4077	0.01697	0.0752	TRUE	0.771	2.227e-05	0.0001799	TRUE	1.247	2.818e-13	4.24e-12
1810062O18Rik	_NE	NA	TRUE	0.02266	0.9565	0.9826	TRUE	-0.2247	0.6234	0.7879	TRUE	0.9936	0.01138	0.03986	TRUE	0.7797	0.09296	0.182
2010001M06Rik	_NE	1	FALSE	-0.3514	0.6016	NA	FALSE	-1.212	0.1147	NA	TRUE	1.466	0.002018	0.009642	TRUE	1.914	2.994e-05	0.0001672
2010002M12Rik	_NE	NA	TRUE	0.01546	0.9705	0.9879	TRUE	0.9232	0.07029	0.201	TRUE	1.16	0.002488	0.0115	TRUE	1.003	0.008964	0.02622
2010002N04Rik	_NE	1	TRUE	0.4865	0.01998	0.1164	TRUE	-0.1136	0.5332	0.721	TRUE	0.5301	0.0007365	0.004088	TRUE	0.8423	2.771e-06	1.916e-05
2010109I03Rik	_NE	NA	FALSE	0.02635	0.9725	NA	FALSE	-0.8495	0.4225	NA	FALSE	1.903	0.01076	NA	TRUE	2.299	0.0002033	0.0009465
2010300C02Rik	_NE	NA	TRUE	-0.1541	0.3987	0.6338	TRUE	-0.2792	0.04288	0.1438	TRUE	-0.2457	0.07086	0.1664	TRUE	-0.6471	4.238e-05	0.0002291
2010317E24Rik	OL	NA	TRUE	-0.3179	0.3298	0.5729	TRUE	-1.123	0.001686	0.01403	TRUE	0.6968	0.01264	0.0432	TRUE	0.4612	0.09556	0.1859
2010320M18Rik	_NE	NA	TRUE	-0.1529	0.5903	0.774	TRUE	-0.7051	0.03244	0.1184	TRUE	0.454	0.1734	0.3238	TRUE	0.7009	0.008336	0.02466
2210016F16Rik	_NE	1	TRUE	0.1869	0.2903	0.5336	TRUE	-0.06885	0.7135	0.8501	TRUE	0.5373	0.008273	0.03088	TRUE	0.5599	0.001561	0.005805
2210020M01Rik	_NE	NA	TRUE	-1.002	0.06757	0.2349	TRUE	-0.5694	0.3347	0.5466	TRUE	0.982	0.0333	0.09312	TRUE	1.496	0.004535	0.01466
2210404J11Rik	_NE	1	TRUE	0.1288	0.4629	0.683	TRUE	0.02587	0.8944	0.9523	TRUE	0.8701	2.672e-06	2.587e-05	TRUE	1.378	9.043e-18	1.793e-16
2310003H01Rik	_NE	4	TRUE	-0.5753	0.002832	0.03384	TRUE	-0.8159	1.272e-06	3.436e-05	TRUE	-0.2098	0.3081	0.4827	TRUE	-0.3488	0.1339	0.2417
2310003L22Rik	_NE	NA	TRUE	0.113	0.3562	0.596	TRUE	0.132	0.314	0.526	TRUE	-0.568	0.001119	0.005836	TRUE	-0.2893	0.06448	0.136
2310008H04Rik	_NE	1	TRUE	0.01275	0.955	0.9819	TRUE	-0.03649	0.8567	0.9321	TRUE	0.7675	0.0002979	0.001847	TRUE	0.9933	1.722e-06	1.239e-05
2310011J03Rik	_NE	4	TRUE	-0.1349	0.3671	0.6046	TRUE	-0.5541	2.33e-05	0.0004285	TRUE	-0.06634	0.6433	0.7769	TRUE	-0.07936	0.6323	0.7513
2310043J07Rik	_NE	NA	FALSE	0.5345	0.6051	NA	FALSE	-0.31	0.7466	NA	TRUE	2.096	0.0001135	0.0007891	FALSE	3.308	6.971e-06	NA
2310044H10Rik	_NE	4	TRUE	-0.5865	3.898e-05	0.001533	TRUE	-0.8275	9.431e-19	1.103e-15	TRUE	-0.3552	0.01341	0.0454	TRUE	-0.4379	0.01016	0.02915
2310046A06Rik	_NE	NA	TRUE	0.1707	0.282	0.5259	TRUE	0.02405	0.8697	0.9391	TRUE	-0.6774	0.0001349	0.00092	TRUE	-0.9192	2.382e-06	1.67e-05
2310061C15Rik	_NE	NA	TRUE	-0.02075	0.9243	0.9684	TRUE	0.1079	0.5959	0.7686	TRUE	-0.6062	0.006115	0.0241	TRUE	-0.3156	0.1414	0.2519
2310067B10Rik	_NE	4	TRUE	-0.7231	2.857e-07	3.346e-05	TRUE	-0.6787	5.783e-11	5.598e-09	TRUE	0.1105	0.4019	0.5763	TRUE	-0.06365	0.6477	0.7629
2410002I01Rik	_NE	NA	TRUE	-0.3359	0.03458	0.1598	TRUE	-0.5507	4.674e-05	0.0007792	TRUE	0.1063	0.5113	0.6746	TRUE	-0.213	0.2333	0.3692
2410004P03Rik	_NE	NA	TRUE	-0.597	0.05138	0.1993	TRUE	-0.3802	0.3588	0.5694	TRUE	1.201	9.323e-07	9.819e-06	TRUE	2.547	1.812e-11	2.333e-10
2410018L13Rik	_NE	NA	TRUE	0.4842	0.1074	0.3043	TRUE	-0.4233	0.4208	0.627	TRUE	-0.6003	0.1023	0.2201	TRUE	-1.289	0.002009	0.007255
2410066E13Rik	N	3	TRUE	-0.07048	0.5503	0.7453	TRUE	-0.1288	0.1471	0.3267	TRUE	-0.5944	0.0002845	0.001776	TRUE	-0.8208	3.131e-12	4.325e-11
2510012J08Rik	_NE	4	TRUE	-0.6244	9.197e-05	0.002863	TRUE	-0.998	1.099e-09	7.33e-08	TRUE	-0.07328	0.6449	0.7783	TRUE	-0.3022	0.1454	0.2577
2510039O18Rik	_NE	NA	TRUE	-0.4943	0.0006441	0.01208	TRUE	-0.6128	1.014e-05	0.0002066	TRUE	0.2341	0.125	0.255	TRUE	-0.0324	0.8587	0.9142
2610002I17Rik	_NE	NA	TRUE	0.02216	0.8989	0.9551	TRUE	-0.6018	0.001078	0.009892	TRUE	-0.1805	0.3825	0.5587	TRUE	0.1457	0.4281	0.5754
2610017I09Rik	_NE	3	TRUE	0.477	0.004127	0.0437	TRUE	0.135	0.2711	0.4814	TRUE	-1.02	1.247e-10	2.279e-09	TRUE	-1.13	3.527e-13	5.274e-12
2610018G03Rik	N	NA	TRUE	0.0838	0.6555	0.8166	TRUE	0.2073	0.3238	0.5361	TRUE	-0.292	0.1392	0.2754	TRUE	-0.5638	0.002143	0.007662
2610020H08Rik	_NE	NA	TRUE	0.3759	0.3422	0.5827	TRUE	-0.3558	0.4548	0.658	TRUE	1.27	0.0005037	0.002932	TRUE	1.077	0.003173	0.01079
2610021K21Rik	_NE	NA	FALSE	-0.6875	0.2722	NA	FALSE	-1.559	0.2041	NA	TRUE	1.929	0.0005847	0.003336	TRUE	1.753	0.001425	0.005356
2610203C22Rik	_NE	NA	TRUE	-0.09438	0.8456	0.9275	TRUE	0.08256	0.918	0.9635	TRUE	1.287	0.003698	0.01591	TRUE	1.929	5.136e-06	3.378e-05
2610204G22Rik	_NE	NA	TRUE	-0.3472	0.3658	0.6035	TRUE	0.02777	0.9534	0.9802	TRUE	0.949	0.01459	0.04871	TRUE	0.2712	0.4913	0.6329
2610305D13Rik	EC	NA	TRUE	0.1168	0.8021	0.9052	TRUE	-0.2872	0.5868	0.7625	TRUE	0.6066	0.1611	0.3073	TRUE	1.159	0.004867	0.01557
2610528A11Rik	MG	NA	FALSE	1.263	0.07471	NA	FALSE	-0.1284	0.8579	NA	FALSE	0.8448	0.1114	NA	TRUE	1.295	0.005681	0.01783
2700046A07Rik	_NE	NA	TRUE	-0.3716	0.3968	0.6317	TRUE	-0.2219	0.6819	0.8286	TRUE	-0.1228	0.7689	0.8611	TRUE	1.255	0.006809	0.02077
2700099C18Rik	_NE	1	FALSE	0.5207	0.3733	NA	FALSE	-0.397	0.5852	NA	TRUE	1.351	0.01476	0.04909	TRUE	1.752	0.0008079	0.003255
2810008D09Rik	_NE	NA	TRUE	-0.4126	0.03455	0.1598	TRUE	-0.6784	0.006563	0.03912	TRUE	0.1159	0.6037	0.7478	TRUE	0.3846	0.03864	0.08968
2810011L19Rik	_NE	3	TRUE	0.08602	0.5645	0.7562	TRUE	0.0825	0.6069	0.7758	TRUE	-0.6389	2.126e-05	0.0001727	TRUE	-0.6793	9.475e-06	5.904e-05
2810032G03Rik	_NE	NA	TRUE	0.1612	0.4864	0.7005	TRUE	0.2283	0.2749	0.4853	TRUE	-0.5296	0.02411	0.0722	TRUE	-0.713	0.0003689	0.001617
2810047C21Rik1	_NE	NA	TRUE	-1.525	0.02037	0.1177	TRUE	0.8376	0.1472	0.3268	TRUE	1.151	0.007775	0.02934	TRUE	2.031	9.633e-07	7.206e-06
2810055F11Rik	_NE	NA	TRUE	0.06458	0.8347	0.9224	TRUE	0.09738	0.7692	0.8809	TRUE	0.5079	0.1126	0.2363	TRUE	1.046	0.001582	0.005872
2810408A11Rik	_NE	NA	TRUE	-0.537	0.3553	0.5953	FALSE	-0.7297	0.3609	NA	TRUE	2.072	2.123e-05	0.0001725	TRUE	1.16	0.01043	0.02982
2810417H13Rik	_NE	1	TRUE	0.7236	0.102	0.2946	FALSE	0.303	0.7128	NA	TRUE	2	0.001289	0.006589	TRUE	3.419	4.14e-08	3.711e-07
2810428I15Rik	_NE	NA	TRUE	-0.5036	0.009706	0.07509	TRUE	-0.9697	8.716e-07	2.5e-05	TRUE	-0.1672	0.4306	0.6029	TRUE	-0.4035	0.1587	0.2754
2810433D01Rik	_NE	NA	FALSE	0.4755	0.5876	NA	FALSE	-2.165	0.008462	NA	TRUE	3.121	1.873e-08	2.593e-07	TRUE	4.297	1.057e-11	1.393e-10
2810459M11Rik	AS	1	TRUE	-0.1252	0.4784	0.6945	TRUE	0.1803	0.1952	0.3908	TRUE	1.607	4.044e-26	3.01e-24	TRUE	1.447	4.526e-25	1.324e-23
2810474O19Rik	_NE	NA	TRUE	0.3455	0.1081	0.3058	TRUE	0.4516	0.0015	0.01284	TRUE	0.4144	0.01542	0.05079	TRUE	0.8409	1.797e-07	1.484e-06
2900008C10Rik	_NE	NA	TRUE	-0.5817	0.0225	0.1251	TRUE	-0.1415	0.6168	0.7831	TRUE	-0.1593	0.5849	0.7331	TRUE	-0.7076	0.01863	0.04898
2900009J06Rik	_NE	NA	TRUE	0.2176	0.5878	0.7723	TRUE	-0.1688	0.7043	0.8434	TRUE	-1.142	0.01034	0.03681	TRUE	0.1778	0.678	0.7868
2900026A02Rik	_NE	NA	TRUE	-0.01102	0.9243	0.9684	TRUE	-0.08108	0.3644	0.5748	TRUE	-0.3616	0.01593	0.05211	TRUE	-0.7212	7.294e-05	0.0003772
2900093L17Rik	_NE	NA	FALSE	1.952	0.0743	NA	FALSE	-1.158	0.4385	NA	TRUE	2.906	0.00027	0.001693	FALSE	0.6644	0.5958	NA
3110009E18Rik	_NE	NA	TRUE	-0.1072	0.7835	0.894	TRUE	0.04679	0.9134	0.961	TRUE	0.7639	0.06833	0.1618	TRUE	1.194	0.005311	0.01681
3110035E14Rik	OL	NA	TRUE	0.04475	0.6954	0.8404	TRUE	0.2473	0.01403	0.06626	TRUE	-0.5668	0.0005845	0.003336	TRUE	-0.4388	0.01266	0.03506
3110039M20Rik	_NE	NA	TRUE	0.347	0.1302	0.3402	TRUE	0.1567	0.5018	0.697	TRUE	-0.4583	0.08496	0.191	TRUE	-0.5532	0.01392	0.03806
3110047P20Rik	N	3	TRUE	0.03726	0.855	0.9326	TRUE	0.3127	0.005375	0.03374	TRUE	-1.222	1.049e-06	1.096e-05	TRUE	-1.084	6.627e-09	6.516e-08
3110056O03Rik	_NE	4	TRUE	-0.5126	0.0006006	0.01152	TRUE	-0.7028	5.049e-10	3.673e-08	TRUE	-0.07688	0.5868	0.7343	TRUE	-0.3047	0.1026	0.1968
3110082D06Rik	AS	NA	TRUE	0.3473	0.1068	0.3034	TRUE	0.7189	0.00111	0.01008	TRUE	0.07135	0.7709	0.8623	TRUE	0.276	0.2651	0.4062
3110082J24Rik	_NE	NA	TRUE	0.4826	0.173	0.3971	TRUE	0.02638	0.9512	0.9789	TRUE	0.634	0.08109	0.1844	TRUE	1.16	0.00326	0.01104
3200002M19Rik	_NE	NA	TRUE	-0.1174	0.5009	0.7109	TRUE	-0.1276	0.4777	0.6778	TRUE	0.4929	0.005521	0.02213	TRUE	0.8499	5.483e-08	4.821e-07
3632451O06Rik	OL	3	TRUE	-0.0008724	0.9943	0.998	TRUE	0.01563	0.8908	0.9503	TRUE	-0.997	1.166e-05	0.0001004	TRUE	-0.7952	8.973e-08	7.667e-07
3830403N18Rik	_NE	NA	FALSE	0.7248	0.4322	NA	FALSE	2.491	0.06927	NA	TRUE	3.084	3.979e-05	0.0003056	FALSE	1.466	0.03646	NA
3930402G23Rik	AS	1	FALSE	-0.416	0.5304	NA	FALSE	-1.301	0.146	NA	TRUE	2.115	0.0001176	0.0008141	TRUE	2.013	0.0001112	0.0005507
4632428C04Rik	_NE	NA	TRUE	0.4797	0.2248	0.4632	FALSE	-0.67	0.3084	NA	TRUE	1.139	0.01147	0.04009	TRUE	1.474	0.0007773	0.003151
4632428N05Rik	MG	1	TRUE	0.04206	0.7566	0.8786	TRUE	-0.1945	0.133	0.3073	TRUE	1.392	1.698e-25	1.2e-23	TRUE	1.611	5.672e-38	2.949e-36
4833424O15Rik	OL	NA	TRUE	0.1376	0.2607	0.502	TRUE	0.1642	0.124	0.2932	TRUE	-0.4209	0.0003061	0.001891	TRUE	-0.5613	9.062e-06	5.69e-05
4833442J19Rik	_NE	NA	TRUE	0.2142	0.4601	0.681	TRUE	-0.1585	0.543	0.7284	TRUE	0.7282	0.0103	0.03666	TRUE	1.156	1.086e-06	8.06e-06
4921531C22Rik	_NE	NA	TRUE	0.3592	0.1955	0.4272	TRUE	-0.403	0.2125	0.4144	TRUE	0.357	0.2338	0.3996	TRUE	0.8	0.007706	0.02311
4921536K21Rik	_NE	NA	TRUE	-0.2999	0.4678	0.6874	TRUE	0.7143	0.1357	0.311	TRUE	1.338	0.0001984	0.001291	TRUE	1.459	0.0003838	0.001677
4930414L22Rik	_NE	4	TRUE	-0.5665	0.003592	0.03927	TRUE	-0.2986	0.177	0.3683	TRUE	-0.1381	0.5655	0.7192	TRUE	-0.5318	0.009528	0.02763
4930420K17Rik	_NE	1	TRUE	0.1389	0.5309	0.734	TRUE	0.1706	0.4486	0.6523	TRUE	1.008	1.772e-05	0.0001472	TRUE	1.066	2.513e-08	2.305e-07
4930427A07Rik	_NE	NA	TRUE	0.1084	0.7177	0.8538	TRUE	-0.7356	0.04817	0.1557	TRUE	0.8668	0.003825	0.01637	TRUE	0.6776	0.04049	0.0933
4930447K03Rik	_NE	1	TRUE	-0.3237	0.4522	0.6751	TRUE	0.1431	0.7871	0.8916	TRUE	1.766	7.987e-05	0.0005745	TRUE	3.179	1.226e-12	1.748e-11
4930451C15Rik	_NE	3	TRUE	-0.8616	0.01325	0.09078	TRUE	-0.04911	0.9304	0.9702	TRUE	0.5628	0.05974	0.1456	TRUE	1.417	0.001241	0.004744
4930452B06Rik	_NE	NA	TRUE	0.07504	0.6648	0.8225	TRUE	0.2445	0.1865	0.3799	TRUE	-0.741	0.0004852	0.00284	TRUE	-0.4977	0.0116	0.03258
4930452G13Rik	_NE	NA	TRUE	-0.006304	0.9903	0.9958	FALSE	-0.7545	0.3025	NA	TRUE	1.219	0.02642	0.07761	TRUE	1.616	0.004049	0.01332
4930471C04Rik	_NE	NA	TRUE	0.2137	0.5596	0.7526	TRUE	0.06288	0.8956	0.9527	TRUE	-1.022	0.006233	0.0245	TRUE	-0.5671	0.1506	0.2644
4930486L24Rik	EC	1	FALSE	-1	0.1669	NA	FALSE	0.6889	0.3711	NA	TRUE	3.468	9.404e-12	1.963e-10	TRUE	3.018	8.939e-11	1.074e-09
4930500L23Rik	_NE	NA	FALSE	-1.244	0.2024	NA	FALSE	-1.365	0.1308	NA	TRUE	2.296	0.0009205	0.004929	FALSE	0.1591	0.8237	NA
4930523C07Rik	EC	NA	TRUE	0.0442	0.8748	0.9414	TRUE	-0.01106	0.9696	0.9869	TRUE	1.243	6.633e-07	7.142e-06	TRUE	1.632	4.147e-12	5.699e-11
4930534B04Rik	_NE	NA	TRUE	0.03296	0.8934	0.9524	TRUE	0.2199	0.3668	0.5775	TRUE	0.3406	0.1602	0.3059	TRUE	0.6346	0.0009553	0.003778
4930539E08Rik	N	4	TRUE	-1.059	0.002179	0.02852	TRUE	0.1842	0.5655	0.7457	TRUE	-0.1314	0.6325	0.77	TRUE	0.2406	0.4559	0.6015
4930550C14Rik	_NE	NA	FALSE	-0.4779	0.5426	NA	FALSE	0.6082	0.4998	NA	FALSE	0.6122	0.2189	NA	TRUE	1.542	0.007744	0.0232
4930556M19Rik	_NE	1	FALSE	-0.5981	0.4005	NA	FALSE	0.113	0.8448	NA	TRUE	2.185	5.59e-06	5.102e-05	TRUE	2.853	4.653e-09	4.671e-08
4930572J05Rik	_NE	NA	TRUE	-0.4389	0.012	0.0856	TRUE	-0.6849	3.728e-05	0.0006442	TRUE	-0.399	0.00633	0.02477	TRUE	-0.8301	3.729e-06	2.519e-05
4930588N13Rik	_NE	NA	FALSE	-0.6829	0.312	NA	FALSE	1.324	0.07022	NA	TRUE	1.305	0.03371	0.09405	TRUE	1.755	0.00122	0.004674
4931406C07Rik	_NE	1	TRUE	0.2109	0.08391	0.2656	TRUE	0.2006	0.136	0.3117	TRUE	0.7369	3.995e-08	5.265e-07	TRUE	0.8288	1.732e-11	2.238e-10
4931408A02Rik	_NE	NA	TRUE	-0.006709	0.985	0.9938	TRUE	-0.5422	0.1212	0.2887	TRUE	0.4177	0.2284	0.393	TRUE	0.9426	0.002274	0.008043
4931429I11Rik	_NE	NA	FALSE	0.5033	0.4997	NA	FALSE	0.1312	0.8395	NA	TRUE	1.451	0.008587	0.03182	FALSE	1.559	0.02428	NA
4932425I24Rik	_NE	NA	TRUE	-0.05866	0.8484	0.9289	TRUE	0.3671	0.284	0.4947	TRUE	0.3046	0.3082	0.4827	TRUE	0.9681	0.009528	0.02763
4932438H23Rik	AS	1	TRUE	0.2303	0.4588	0.6799	TRUE	0.5844	0.1048	0.2614	TRUE	1.64	5.644e-09	8.434e-08	TRUE	1.94	6.07e-14	9.523e-13
4932443I19Rik	AS	NA	TRUE	0.01274	0.9808	0.9921	TRUE	-1.341	0.007714	0.04373	TRUE	1.325	0.0004773	0.0028	TRUE	1.701	5.096e-05	0.0002715
4933404M02Rik	_NE	NA	TRUE	0.112	0.8359	0.9225	TRUE	0.01029	0.9886	0.9953	TRUE	0.9503	0.03314	0.09275	TRUE	1.355	0.00505	0.0161
4933407L21Rik	_NE	NA	TRUE	-0.3062	0.3332	0.5753	TRUE	-0.4381	0.161	0.3462	TRUE	0.6817	0.01498	0.04963	TRUE	0.5942	0.02451	0.06173
4933409K07Rik	AS	3	TRUE	-0.517	0.1914	0.4222	TRUE	-0.1389	0.684	0.8297	TRUE	-1.154	0.005203	0.02107	TRUE	-1.159	0.003243	0.01099
4933427I22Rik	_NE	NA	TRUE	-0.44	0.2381	0.4777	TRUE	0.184	0.681	0.8282	TRUE	-0.6808	0.1551	0.2987	TRUE	-1.986	0.0003581	0.001575
4933430H15Rik	_NE	3	TRUE	-1.299	0.0005008	0.009966	TRUE	0.002823	0.9954	0.9978	TRUE	-0.404	0.2244	0.3879	TRUE	1.292	0.01604	0.04299
4933431E20Rik	_NE	NA	TRUE	0.09792	0.3492	0.5895	TRUE	0.06189	0.4544	0.6576	TRUE	-0.3735	0.001425	0.007167	TRUE	-0.5858	1.328e-07	1.115e-06
4933437F05Rik	_NE	NA	TRUE	0.4192	0.2181	0.455	TRUE	0.6696	0.02432	0.0968	TRUE	-0.896	0.003366	0.01476	TRUE	-0.4935	0.1411	0.2515
5031414D18Rik	MG	1	TRUE	0.4994	0.1018	0.2944	TRUE	-0.09847	0.7852	0.8904	TRUE	1.872	1.264e-09	2.061e-08	TRUE	1.666	1.761e-09	1.854e-08
5031425F14Rik	_NE	2	FALSE	-0.1146	0.8889	NA	FALSE	0.321	0.7182	NA	TRUE	2.555	6.6e-05	0.0004854	TRUE	2.461	2.207e-06	1.556e-05
5033404E19Rik	AS	NA	TRUE	-0.6273	0.3562	0.596	TRUE	1.478	0.007957	0.04463	FALSE	-0.1782	0.7509	NA	FALSE	0.1794	0.7698	NA
5033411D12Rik	_NE	1	TRUE	0.4098	0.1483	0.366	TRUE	0.5692	0.02967	0.1114	TRUE	1.486	7.938e-11	1.472e-09	TRUE	1.52	2.955e-14	4.732e-13
5033414D02Rik	_NE	1	TRUE	0.5282	0.001002	0.01635	TRUE	0.2836	0.09162	0.2397	TRUE	0.6873	0.0002456	0.001558	TRUE	0.7622	4.114e-07	3.22e-06
5330413P13Rik	_NE	1	TRUE	0.1339	0.6642	0.8223	TRUE	-0.1946	0.5596	0.7409	TRUE	0.7224	0.01125	0.03947	TRUE	0.6233	0.03072	0.07435
5330437I02Rik	AS	1	TRUE	-0.259	0.4912	0.7037	TRUE	-0.5809	0.1199	0.2872	TRUE	1.612	0.0001034	0.0007256	TRUE	0.7887	0.01946	0.05085
5430427O19Rik	MG	1	FALSE	0.7252	0.2269	NA	TRUE	0.1255	0.8573	0.9322	TRUE	2.401	1.128e-07	1.387e-06	TRUE	3.711	7.091e-19	1.495e-17
5430435G22Rik	_NE	2	TRUE	0.02016	0.9537	0.9814	TRUE	0.864	0.08641	0.2308	TRUE	3.376	1.132e-19	4.953e-18	TRUE	4.322	3.905e-65	4.926e-63
5730409E04Rik	_NE	NA	TRUE	0.01067	0.9259	0.9694	TRUE	-0.1362	0.1057	0.2629	TRUE	-0.439	0.0001099	0.0007653	TRUE	-0.5839	7.374e-08	6.364e-07
5730559C18Rik	OL	NA	TRUE	-0.5246	0.05201	0.201	TRUE	-0.5008	0.08146	0.2218	TRUE	1.235	3.654e-07	4.092e-06	TRUE	1.3	2.155e-08	1.991e-07
5830403L16Rik	_NE	NA	TRUE	-0.221	0.5464	0.7437	TRUE	0.003648	0.992	0.9961	TRUE	-1.448	0.001025	0.005411	TRUE	0.6946	0.1724	0.2943
5830416I19Rik	_NE	NA	FALSE	-1.887	0.0589	NA	FALSE	1.118	0.2343	NA	FALSE	1.733	0.008925	NA	TRUE	2.915	0.0004592	0.001971
5830416P10Rik	_NE	NA	TRUE	-0.3776	0.06684	0.2333	TRUE	-0.03554	0.8594	0.9333	TRUE	-0.8198	0.001843	0.008944	TRUE	-0.6337	0.04678	0.1052
5930403L14Rik	_NE	1	TRUE	-0.2201	0.08165	0.2615	TRUE	-0.0537	0.589	0.7639	TRUE	1.008	1.473e-15	4.324e-14	TRUE	0.7037	5.492e-08	4.826e-07
6030419C18Rik	_NE	4	TRUE	-0.7829	7.061e-09	2.108e-06	TRUE	-0.8246	3.278e-17	2.167e-14	TRUE	-0.1219	0.3898	0.5654	TRUE	-0.533	0.008118	0.02409
6030429G01Rik	_NE	NA	TRUE	-0.7075	0.02802	0.1413	TRUE	-0.8553	0.03756	0.1319	TRUE	1.569	1.926e-07	2.273e-06	TRUE	2.055	3.161e-11	3.974e-10
6030446N20Rik	_NE	NA	TRUE	0.04717	0.823	0.9161	TRUE	0.2276	0.2912	0.5024	TRUE	0.5558	0.01332	0.04514	TRUE	0.4517	0.02127	0.05483
6330403A02Rik	_NE	NA	TRUE	-0.03776	0.7558	0.8779	TRUE	-0.04275	0.6448	0.8021	TRUE	-0.3585	0.05644	0.1393	TRUE	-0.7059	0.0001594	0.0007638
6330406I15Rik	OL	NA	TRUE	0.006398	0.9802	0.992	TRUE	-0.4837	0.0434	0.1449	TRUE	0.3596	0.06947	0.1639	TRUE	0.7326	0.0001646	0.0007871
6330416G13Rik	_NE	NA	TRUE	-0.1193	0.5351	0.7366	TRUE	-0.1781	0.2777	0.488	TRUE	0.646	0.0001286	0.0008815	TRUE	0.6541	3.412e-05	0.0001885
6330439K17Rik	N	3	TRUE	-0.03798	0.795	0.9009	TRUE	0.2715	0.00396	0.02693	TRUE	-0.5653	0.00027	0.001693	TRUE	-0.5023	0.001209	0.004636
6330527O06Rik	_NE	3	TRUE	0.5315	0.01113	0.0822	TRUE	-0.1509	0.5059	0.7008	TRUE	-0.9232	3.513e-12	7.634e-11	TRUE	-0.8369	1.278e-05	7.766e-05
6430571L13Rik	_NE	NA	TRUE	-0.3993	0.1564	0.3769	TRUE	-0.7785	0.003483	0.02468	TRUE	-0.2251	0.3999	0.5742	TRUE	-0.586	0.02909	0.07116
6430573F11Rik	_NE	NA	TRUE	-0.3617	0.09522	0.2833	TRUE	0.1752	0.3494	0.5608	TRUE	-1.415	3.404e-09	5.24e-08	TRUE	-1.172	1.634e-05	9.688e-05
6430598A04Rik	N	4	TRUE	-0.8285	4.433e-10	2.596e-07	TRUE	-0.7018	2.6e-10	2.038e-08	TRUE	-0.5817	0.0001172	0.0008115	TRUE	-0.7461	6.292e-06	4.077e-05
6430704M03Rik	_NE	3	TRUE	0.13	0.3242	0.5674	TRUE	0.09033	0.2875	0.4983	TRUE	-0.6116	0.0008322	0.004547	TRUE	-0.8556	1.21e-12	1.728e-11
6530418L21Rik	_NE	NA	TRUE	0.0147	0.9191	0.9653	TRUE	-0.0224	0.804	0.9008	TRUE	-0.3281	0.002929	0.01316	TRUE	-0.5731	2.375e-05	0.0001351
7630403G23Rik	_NE	NA	FALSE	2.589	0.01281	NA	FALSE	-0.6276	0.2805	NA	TRUE	1.343	0.02803	0.08114	TRUE	-1.782	0.002799	0.009669
8430408G22Rik	EC	3	TRUE	0.1969	0.6901	0.8371	TRUE	-0.2655	0.5689	0.7484	TRUE	-1.556	0.0002758	0.001724	TRUE	-2.024	1.866e-08	1.737e-07
9030418K01Rik	_NE	3	TRUE	-0.2181	0.0526	0.2022	TRUE	0.0785	0.4653	0.6676	TRUE	-0.3648	0.03172	0.08972	TRUE	-0.5581	9.467e-06	5.901e-05
9030617O03Rik	_NE	1	TRUE	0.01926	0.9284	0.9707	TRUE	0.07175	0.7181	0.8523	TRUE	0.6487	0.001992	0.009535	TRUE	0.8586	2.463e-06	1.722e-05
9030625A04Rik	_NE	1	TRUE	-0.09082	0.6695	0.8249	TRUE	0.3729	0.03856	0.1339	TRUE	1.323	1.809e-11	3.666e-10	TRUE	1.08	1.578e-11	2.046e-10
9130014G24Rik	_NE	NA	TRUE	-0.4252	0.2604	0.5018	TRUE	-0.5258	0.1958	0.3917	TRUE	0.7805	0.008436	0.03136	TRUE	1.934	8.964e-11	1.076e-09
9130023H24Rik	_NE	NA	TRUE	0.3115	0.2145	0.451	TRUE	-0.1004	0.7321	0.8598	TRUE	0.7964	0.001813	0.008823	TRUE	0.9118	4.242e-05	0.0002291
9130401M01Rik	_NE	NA	TRUE	-0.2488	0.08027	0.2592	TRUE	-0.5356	8.956e-05	0.00135	TRUE	-0.09493	0.5824	0.7313	TRUE	-0.2775	0.07216	0.1487
9230009I02Rik	_NE	1	FALSE	0.1194	0.8549	NA	FALSE	-1.53	0.02978	NA	TRUE	0.8632	0.0971	0.2115	TRUE	1.695	0.001451	0.005442
9330111N05Rik	_NE	NA	FALSE	2.391	0.004068	NA	FALSE	0.0856	0.8908	NA	FALSE	0.253	0.7397	NA	TRUE	-1.528	0.009959	0.02868
9330117O12	_NE	NA	TRUE	0.4099	0.2965	0.539	TRUE	-0.3364	0.3021	0.514	TRUE	-1.065	0.01172	0.04075	TRUE	-1.562	3.669e-05	0.0002015
9330175E14Rik	_NE	2	FALSE	-1.696	0.2163	NA	FALSE	-1.02	0.3784	NA	TRUE	4.499	2.96e-09	4.62e-08	TRUE	3.573	1.505e-10	1.773e-09
9330182L06Rik	_NE	3	TRUE	-0.0008561	0.9951	0.9982	TRUE	0.2534	0.055	0.1708	TRUE	-0.6831	0.000236	0.001506	TRUE	-0.4302	0.03262	0.07801
9430021M05Rik	_NE	NA	TRUE	-0.2502	0.4071	0.64	TRUE	0.09096	0.6605	0.814	TRUE	-0.9	0.002364	0.01104	TRUE	-0.1753	0.5899	0.7182
9430031J16Rik	N	3	TRUE	-0.3063	0.2179	0.4548	TRUE	0.009724	0.9624	0.9841	TRUE	-1.19	5.336e-06	4.897e-05	TRUE	-1.221	1.963e-06	1.396e-05
9530068E07Rik	_NE	1	TRUE	0.03822	0.7032	0.8458	TRUE	-0.02179	0.7973	0.8974	TRUE	0.4098	0.0003036	0.001879	TRUE	0.5562	5.359e-07	4.136e-06
9530082P21Rik	_NE	1	TRUE	-0.289	0.3313	0.574	TRUE	-0.4532	0.1387	0.316	TRUE	0.7308	0.01295	0.04412	TRUE	0.8375	0.0006602	0.002728
9630013A20Rik	OL	1	TRUE	0.4696	0.1193	0.3246	TRUE	0.2417	0.5472	0.7316	TRUE	2.14	1.694e-12	3.799e-11	TRUE	2.501	6.08e-17	1.165e-15
9930013L23Rik	_NE	NA	TRUE	-0.0395	0.7498	0.8747	TRUE	0.1048	0.3423	0.5545	TRUE	-0.1399	0.3381	0.5148	TRUE	-0.5913	3.612e-06	2.452e-05
9930111J21Rik1	_NE	NA	FALSE	0.001301	0.9987	NA	TRUE	-0.3823	0.3667	0.5775	TRUE	1.254	0.01431	0.04797	TRUE	0.5814	0.1085	0.2052
A130077B15Rik	_NE	1	TRUE	0.4068	0.3692	0.6065	TRUE	0.209	0.6386	0.799	TRUE	2.046	1.84e-07	2.182e-06	TRUE	1.962	1.797e-11	2.316e-10
A230001M10Rik	_NE	3	TRUE	0.3941	0.1857	0.4147	TRUE	-0.7391	0.02487	0.09836	TRUE	-1.457	6.263e-05	0.0004632	TRUE	-2.143	8.308e-09	8.061e-08
A230070E04Rik	_NE	NA	TRUE	-0.1055	0.4702	0.689	TRUE	-0.236	0.1039	0.2599	TRUE	-0.4378	0.008996	0.03298	TRUE	-0.6407	5.483e-05	0.0002902
A230077H06Rik	_NE	NA	TRUE	-0.05516	0.7454	0.8715	TRUE	0.3235	0.06616	0.1928	TRUE	-0.3854	0.02499	0.07412	TRUE	-0.6778	0.0005689	0.002393
A2ld1	_NE	1	TRUE	-0.1659	0.2611	0.5024	TRUE	-0.3156	0.01982	0.08373	TRUE	0.3573	0.02259	0.06869	TRUE	0.5161	0.0003843	0.001679
A2m	AS	2	TRUE	-0.0549	0.8594	0.9345	TRUE	0.2143	0.5498	0.7335	TRUE	4.931	3.598e-69	4.264e-66	TRUE	6.134	2.608e-208	6.689e-205
A330009N23Rik	_NE	NA	TRUE	-0.04084	0.8117	0.9102	TRUE	-0.09047	0.6121	0.7794	TRUE	-0.5057	0.01209	0.04174	TRUE	-0.3631	0.04612	0.104
A330023F24Rik	_NE	3	TRUE	0.5915	0.001085	0.01714	TRUE	0.2057	0.05874	0.1781	TRUE	-0.137	0.3739	0.551	TRUE	-0.02699	0.8208	0.8877
A430084P05Rik	_NE	NA	FALSE	0.4572	0.6218	NA	FALSE	3.084	0.01249	NA	FALSE	3.139	0.0001091	NA	TRUE	7.278	1.059e-11	1.396e-10
A430093F15Rik	_NE	1	FALSE	-0.4954	0.5459	NA	FALSE	-0.5882	0.5339	NA	TRUE	3.976	1.529e-08	2.146e-07	TRUE	3.493	2.438e-12	3.395e-11
A430105I19Rik	AS	1	TRUE	-0.0004794	0.998	0.999	TRUE	-0.2778	0.1671	0.3548	TRUE	0.6807	0.0001689	0.001118	TRUE	0.4113	0.01786	0.04725
A430110N23Rik	_NE	1	TRUE	-0.1703	0.4419	0.6677	TRUE	-0.2823	0.1879	0.3818	TRUE	1.533	2.473e-13	5.982e-12	TRUE	1.787	1.875e-20	4.358e-19
A530013C23Rik	_NE	1	TRUE	-0.08624	0.8322	0.9208	FALSE	-1.139	0.08604	NA	TRUE	1.572	0.00116	0.006028	TRUE	0.7388	0.1111	0.2089
A530058N18Rik	N	NA	TRUE	-0.1383	0.5893	0.7736	TRUE	-0.01013	0.9706	0.9876	TRUE	-0.865	0.003448	0.01503	TRUE	-0.7974	0.008886	0.02603
A630001G21Rik	MG	1	TRUE	-0.08584	0.8126	0.9107	TRUE	0.02177	0.9546	0.9805	TRUE	2.383	3.014e-14	7.952e-13	TRUE	2.515	9.976e-23	2.615e-21
A630007B06Rik	_NE	3	TRUE	0.02385	0.8797	0.9446	TRUE	0.1804	0.1392	0.3167	TRUE	-0.5062	0.006174	0.0243	TRUE	-0.594	0.0001704	0.0008111
A630033H20Rik	_NE	NA	FALSE	-0.7509	0.1933	NA	TRUE	-0.1655	0.7557	0.8734	TRUE	0.7293	0.09426	0.2071	TRUE	1.163	0.004315	0.01409
A730020M07Rik	_NE	1	TRUE	1.427	0.003625	0.03951	TRUE	0.06897	0.8698	0.9392	TRUE	0.17	0.7158	0.8263	TRUE	0.9269	0.06313	0.1337
A730036I17Rik	_NE	1	TRUE	0.1073	0.7425	0.8701	TRUE	0.02394	0.948	0.9777	TRUE	1.694	2.412e-07	2.802e-06	TRUE	1.436	2.865e-07	2.29e-06
A830007P12Rik	MG	1	TRUE	-0.1055	0.6834	0.8328	TRUE	-0.3088	0.302	0.5139	TRUE	1.869	1.293e-16	4.203e-15	TRUE	1.96	3.618e-21	8.782e-20
A830018L16Rik	N	3	TRUE	0.09953	0.4432	0.6687	TRUE	0.2562	0.00498	0.03196	TRUE	-0.6413	6.922e-08	8.756e-07	TRUE	-0.5826	7.434e-06	4.739e-05
A930003O13Rik	OL	NA	FALSE	-1.539	0.1027	NA	FALSE	1.536	0.04386	NA	TRUE	1.965	0.006036	0.02385	TRUE	3.387	4.161e-07	3.256e-06
A930009A15Rik	_NE	NA	TRUE	1.044	0.009385	0.07339	TRUE	0.4574	0.3042	0.5164	TRUE	0.1256	0.7725	0.8638	TRUE	1.203	0.004482	0.01454
A930013F10Rik	_NE	NA	TRUE	0.27	0.2253	0.4639	TRUE	0.2608	0.03662	0.1297	TRUE	-0.3016	0.2154	0.3769	TRUE	-0.6845	6.646e-05	0.0003468
A930038C07Rik	N	3	TRUE	0.1489	0.3926	0.6284	TRUE	0.4843	0.01149	0.05786	TRUE	-0.5057	0.009711	0.035	TRUE	-0.3304	0.1301	0.2367
AA467197	_NE	NA	FALSE	-0.7754	0.3516	NA	TRUE	0.9107	0.1897	0.384	TRUE	1.28	0.1046	0.2236	TRUE	2.46	1.927e-05	0.0001121
Aacs	_NE	4	TRUE	-0.6573	9.089e-07	7.645e-05	TRUE	-0.3867	0.0001598	0.002177	TRUE	-0.3984	0.007654	0.02903	TRUE	-0.533	0.0009359	0.003709
Aadat	_NE	NA	FALSE	-0.5424	0.4179	NA	FALSE	-1.281	0.1825	NA	TRUE	0.9572	0.1268	0.2579	TRUE	2.175	0.0003128	0.001398
Aars2	_NE	4	TRUE	-0.6217	8.557e-06	0.000462	TRUE	-0.7224	1.387e-08	6.719e-07	TRUE	0.02446	0.8526	0.9142	TRUE	-0.2764	0.1083	0.2048
Aass	AS	1	TRUE	0.3701	0.08302	0.264	TRUE	-0.1443	0.5185	0.7095	TRUE	0.9693	2.301e-05	0.0001855	TRUE	1.353	1.775e-10	2.07e-09
Aatk	OL	4	TRUE	-0.746	2.28e-08	4.889e-06	TRUE	-0.8136	4.31e-15	1.285e-12	TRUE	-0.1756	0.1747	0.3252	TRUE	-0.4771	0.007757	0.02322
AB124611	MG	2	FALSE	-0.00606	0.9921	NA	TRUE	0.3361	0.5413	0.727	TRUE	3.904	8.009e-13	1.858e-11	TRUE	7.215	2.375e-59	2.453e-57
Abca1	_NE	1	TRUE	0.2019	0.142	0.3572	TRUE	0.2725	0.06887	0.1981	TRUE	2.168	5.72e-37	9.085e-35	TRUE	2.493	2.061e-77	3.486e-75
Abca2	OL	NA	TRUE	-0.4529	5.93e-05	0.002043	TRUE	-0.5024	2.259e-06	5.668e-05	TRUE	-0.01057	0.9412	0.9675	TRUE	-0.3255	0.03876	0.0899
Abca4	EC	1	TRUE	1.199	0.05065	0.1973	TRUE	-0.01404	0.9598	0.983	TRUE	2.264	0.0006454	0.003636	TRUE	0.1803	0.5417	0.6769
Abca7	_NE	NA	TRUE	-0.3355	0.01337	0.09128	TRUE	-0.5364	0.0004713	0.005226	TRUE	0.06937	0.624	0.7635	TRUE	-0.1039	0.5646	0.6975
Abca8a	_NE	NA	TRUE	0.4682	0.004807	0.04843	TRUE	0.09503	0.4406	0.6447	TRUE	-0.5002	0.002568	0.01182	TRUE	-0.4666	0.001585	0.00588
Abca9	MG	1	TRUE	0.1924	0.2996	0.5424	TRUE	0.05453	0.7768	0.885	TRUE	0.8345	1.686e-05	0.0001404	TRUE	1.266	7.362e-16	1.323e-14
Abcb1b	EC	1	TRUE	-0.2304	0.3154	0.5586	TRUE	-0.08681	0.6489	0.8052	TRUE	1.028	5.34e-06	4.897e-05	TRUE	1.192	2.856e-12	3.955e-11
Abcb8	_NE	NA	TRUE	-0.4915	0.0001507	0.004143	TRUE	-0.5487	4.019e-07	1.24e-05	TRUE	-0.001061	0.9934	0.9969	TRUE	-0.1481	0.2955	0.4399
Abcb9	AS	4	TRUE	-0.7328	1.061e-05	0.0005438	TRUE	-0.7114	2.14e-06	5.395e-05	TRUE	-0.5715	0.000632	0.003574	TRUE	-0.8295	5.073e-05	0.0002704
Abcc10	_NE	4	TRUE	-0.5445	0.000157	0.004238	TRUE	-0.7226	3.725e-06	8.66e-05	TRUE	0.2942	0.1075	0.2285	TRUE	-0.195	0.2726	0.415
Abcc12	_NE	NA	TRUE	-1.057	0.02652	0.1368	TRUE	0.09684	0.8546	0.9307	TRUE	1.744	0.0002631	0.001655	TRUE	2.077	1.64e-06	1.183e-05
Abcc3	MG	1	TRUE	-0.3474	0.1831	0.4107	TRUE	-0.1118	0.6539	0.8092	TRUE	2.142	6.556e-22	3.39e-20	TRUE	1.976	2.208e-22	5.673e-21
Abcc4	EC	1	TRUE	0.167	0.2325	0.4717	TRUE	-0.06046	0.6522	0.8077	TRUE	0.7833	3.113e-07	3.53e-06	TRUE	0.6828	1.707e-05	0.0001005
Abcc6	EC	4	TRUE	-1.115	3.917e-05	0.001533	TRUE	-0.5884	0.07079	0.2021	TRUE	0.2147	0.4649	0.635	TRUE	-0.05024	0.8619	0.9164
Abcc8	N	3	TRUE	-0.163	0.3025	0.5455	TRUE	-0.4386	4.615e-05	0.0007719	TRUE	-0.428	0.0007084	0.003954	TRUE	-0.8083	4.903e-07	3.803e-06
Abcd2	AS	1	TRUE	0.2323	0.0488	0.1928	TRUE	0.005686	0.964	0.9848	TRUE	0.6062	1.182e-05	0.0001015	TRUE	0.8211	6.448e-09	6.353e-08
Abcg4	_NE	4	TRUE	-0.4263	4.908e-05	0.001818	TRUE	-0.2502	0.004935	0.0318	TRUE	-0.4192	0.0004889	0.002859	TRUE	-0.5557	3.839e-06	2.591e-05
Abhd1	_NE	NA	TRUE	-0.1575	0.4944	0.7059	TRUE	-0.6774	0.004147	0.02786	TRUE	0.3276	0.2321	0.3976	TRUE	0.2989	0.1651	0.2841
Abhd15	MG	1	TRUE	0.1975	0.575	0.7645	TRUE	0.1073	0.7593	0.8755	TRUE	1.502	2.526e-07	2.911e-06	TRUE	1.744	4.311e-08	3.848e-07
Abhd16a	_NE	4	TRUE	-0.5357	4.794e-05	0.001789	TRUE	-0.6106	9.412e-10	6.476e-08	TRUE	-0.03926	0.7797	0.8682	TRUE	-0.1913	0.197	0.3255
Abhd2	_NE	NA	TRUE	-0.06942	0.6248	0.7973	TRUE	-0.07687	0.4512	0.6548	TRUE	0.5735	0.003982	0.01691	TRUE	0.07745	0.5227	0.66
Abhd4	_NE	1	TRUE	0.09507	0.4094	0.6419	TRUE	-0.01871	0.8267	0.9151	TRUE	1.382	2.52e-29	2.284e-27	TRUE	1.405	2.293e-36	1.106e-34
Abhd8	_NE	4	TRUE	-0.9717	6.888e-09	2.097e-06	TRUE	-1.059	1.334e-21	4.056e-18	TRUE	-0.5999	0.0009971	0.005277	TRUE	-0.888	5.685e-05	0.0003001
Abi3	MG	1	TRUE	-0.4736	0.04187	0.1772	TRUE	-0.543	0.02877	0.109	TRUE	1.92	3.736e-22	1.951e-20	TRUE	2.074	2.513e-24	7.201e-23
Abl2	_NE	NA	TRUE	0.1408	0.2687	0.5114	TRUE	0.06088	0.477	0.6777	TRUE	-0.4013	0.004936	0.02021	TRUE	-0.5773	1.346e-06	9.844e-06
Abtb1	_NE	4	TRUE	-0.5019	0.0004999	0.009964	TRUE	-0.8018	2.486e-09	1.477e-07	TRUE	0.02435	0.8781	0.9284	TRUE	-0.2154	0.2191	0.3526
Acaa1a	_NE	4	TRUE	-0.3522	0.00377	0.04055	TRUE	-0.5771	1.744e-07	6.052e-06	TRUE	0.2025	0.1268	0.2579	TRUE	0.1789	0.2068	0.3375
Acacb	_NE	NA	TRUE	-0.1812	0.3427	0.5832	TRUE	-0.5422	0.005144	0.03271	TRUE	0.7599	0.003975	0.01688	TRUE	0.2747	0.1183	0.2191
Acad12	_NE	NA	TRUE	-0.06527	0.807	0.9079	TRUE	0.269	0.3866	0.5954	TRUE	0.6687	0.01093	0.03859	TRUE	0.6348	0.01067	0.03038
Acadl	_NE	1	TRUE	0.1069	0.3846	0.6217	TRUE	0.1685	0.1397	0.3172	TRUE	0.4407	0.001197	0.006189	TRUE	0.5186	3.049e-05	0.0001699
Acadm	_NE	NA	TRUE	0.2366	0.03759	0.1663	TRUE	0.1074	0.3474	0.5591	TRUE	0.3461	0.00897	0.03293	TRUE	0.5055	2.78e-05	0.0001561
Acads	_NE	1	TRUE	-0.6101	0.009713	0.07511	TRUE	-0.5336	0.0134	0.06415	TRUE	1.004	5.506e-06	5.034e-05	TRUE	0.9166	0.0001254	0.0006147
Acan	OL	NA	TRUE	-0.04068	0.8488	0.9293	TRUE	0.01101	0.9603	0.9831	TRUE	-0.4245	0.05461	0.1359	TRUE	-1.065	1.959e-06	1.394e-05
Acap1	_NE	NA	FALSE	0.00712	0.9948	NA	FALSE	-0.9952	0.2982	NA	TRUE	2.049	0.001547	0.007696	TRUE	3.466	4.081e-06	2.745e-05
Acap3	_NE	NA	TRUE	-0.392	0.0009777	0.01606	TRUE	-0.5023	4.618e-10	3.376e-08	TRUE	0.02161	0.8547	0.9155	TRUE	-0.3	0.06284	0.1333
Acat2	_NE	NA	TRUE	0.03088	0.8086	0.9085	TRUE	0.1216	0.3445	0.556	TRUE	-0.5048	0.0005493	0.003156	TRUE	-0.325	0.03367	0.08012
Acat3	_NE	NA	TRUE	0.2462	0.2189	0.456	TRUE	-0.08076	0.7288	0.8584	TRUE	1.024	0.001073	0.005631	TRUE	0.9956	2.111e-06	1.494e-05
Accn4	_NE	4	TRUE	-0.9156	0.000206	0.005175	TRUE	-0.5414	0.03179	0.1169	TRUE	-0.4855	0.07765	0.1784	TRUE	-0.2549	0.2654	0.4066
Accs	_NE	1	TRUE	-0.4122	0.1242	0.3316	TRUE	-0.4744	0.08032	0.2199	TRUE	1.059	2.449e-05	0.0001963	TRUE	0.9091	2.287e-05	0.0001304
Accsl	_NE	NA	FALSE	0.4059	0.4492	NA	TRUE	-0.1089	0.8256	0.9142	TRUE	0.3547	0.4784	0.6455	TRUE	1.207	0.0171	0.04553
Ace	_NE	1	TRUE	0.4846	0.1971	0.429	TRUE	-0.1324	0.5096	0.7032	TRUE	1.973	0.0002135	0.001376	TRUE	-0.01487	0.9399	0.964
Acer3	_NE	NA	TRUE	0.1809	0.3134	0.5566	TRUE	0.1596	0.3446	0.5561	TRUE	0.6146	0.0004907	0.002863	TRUE	0.8225	2.593e-06	1.806e-05
Ache	N	4	TRUE	-0.615	9.894e-08	1.477e-05	TRUE	-0.446	4.836e-05	0.0008019	TRUE	-0.111	0.4267	0.5994	TRUE	-0.4361	0.007262	0.02195
Acnat1	_NE	NA	TRUE	0.7162	0.1755	0.4008	FALSE	0.956	0.2685	NA	TRUE	2.04	0.003162	0.01403	FALSE	1.147	0.1136	NA
Acot7	_NE	3	TRUE	-0.3832	0.001922	0.0261	TRUE	-0.4135	4.198e-07	1.287e-05	TRUE	-0.6242	3.027e-06	2.899e-05	TRUE	-0.6308	1.651e-05	9.771e-05
Acot8	_NE	NA	TRUE	-0.4375	0.02333	0.1274	TRUE	-0.6246	0.001951	0.01571	TRUE	0.04542	0.819	0.8942	TRUE	-0.1387	0.5308	0.6674
Acox2	_NE	1	FALSE	0.1075	0.8859	NA	FALSE	-0.08603	0.9369	NA	TRUE	1.843	0.0009573	0.005098	TRUE	3.157	9.578e-08	8.171e-07
Acox3	_NE	1	TRUE	-0.01384	0.9012	0.9559	TRUE	-0.01868	0.8676	0.9377	TRUE	0.6551	9.368e-06	8.201e-05	TRUE	0.6575	1.08e-07	9.162e-07
Acp5	_NE	4	TRUE	-1.851	0.001651	0.02334	TRUE	-0.9984	0.07463	0.2093	TRUE	0.9041	0.05344	0.1337	TRUE	1.156	0.02441	0.06152
Acpp	_NE	NA	FALSE	0.9605	0.2859	NA	FALSE	-0.1974	0.7876	NA	TRUE	1.043	0.1684	0.3171	TRUE	4.273	2.551e-17	4.97e-16
Acr	_NE	NA	TRUE	-0.6723	0.03528	0.161	TRUE	-0.8332	0.01191	0.05934	TRUE	0.8704	0.003889	0.01661	TRUE	0.09696	0.7381	0.8304
Acsbg1	AS	1	TRUE	-0.2441	0.03137	0.1515	TRUE	-0.3811	4.11e-06	9.496e-05	TRUE	0.8335	1.487e-12	3.365e-11	TRUE	0.9656	4.656e-14	7.356e-13
Acsf2	AS	NA	TRUE	-0.1379	0.333	0.5752	TRUE	-0.3699	0.00706	0.04108	TRUE	0.6999	1.455e-06	1.484e-05	TRUE	0.5349	0.0003007	0.00135
Acss2	_NE	3	TRUE	0.002202	0.9835	0.9934	TRUE	-0.1207	0.1966	0.393	TRUE	-0.5359	1.246e-05	0.0001064	TRUE	-0.6554	4.387e-08	3.911e-07
Acss3	EC	NA	TRUE	0.3232	0.383	0.6198	TRUE	-0.4577	0.1858	0.3792	TRUE	1.294	2.268e-05	0.000183	TRUE	1.826	2.2e-06	1.552e-05
Acta1	_NE	4	TRUE	-0.5736	0.0636	0.2268	TRUE	-0.7792	0.001679	0.01399	TRUE	0.05499	0.8524	0.914	TRUE	-0.1504	0.5523	0.6862
Acta2	_NE	3	TRUE	-0.01843	0.9299	0.9713	TRUE	-0.5887	0.005631	0.03487	TRUE	-0.464	0.0133	0.0451	TRUE	0.05648	0.7671	0.8508
Actn2	_NE	NA	TRUE	-0.2051	0.1505	0.3693	TRUE	-0.2763	0.06436	0.1892	TRUE	-0.5016	0.003373	0.01479	TRUE	-0.7077	0.0001171	0.0005775
Actn3	_NE	4	TRUE	-1.095	0.002407	0.03041	TRUE	0.149	0.7004	0.8404	TRUE	-0.5324	0.1199	0.2477	TRUE	0.1117	0.7818	0.8605
Actr3b	_NE	NA	TRUE	0.05435	0.7188	0.8542	TRUE	0.0812	0.4261	0.6318	TRUE	-0.6933	4.293e-08	5.629e-07	TRUE	-0.8377	9.941e-13	1.431e-11
Acvr1c	_NE	1	TRUE	0.2724	0.0451	0.1851	TRUE	0.1708	0.1702	0.3588	TRUE	1.185	1.482e-17	5.262e-16	TRUE	0.8736	3.96e-10	4.477e-09
Acvr2a	_NE	NA	TRUE	0.04608	0.7865	0.8959	TRUE	0.3929	0.0006178	0.006452	TRUE	-0.587	2.303e-06	2.256e-05	TRUE	-0.4007	0.003792	0.01258
Acvr2b	_NE	4	TRUE	-1.442	0.002384	0.03017	TRUE	-0.7034	0.03327	0.1207	TRUE	-0.5265	0.1149	0.2399	TRUE	-0.9596	0.01073	0.03051
Acvrl1	EC	NA	TRUE	-0.2063	0.2114	0.4474	TRUE	-0.5438	0.001371	0.01197	TRUE	0.4696	0.004137	0.01742	TRUE	0.388	0.03475	0.08225
Ada	_NE	1	TRUE	0.6688	0.1215	0.3278	TRUE	-0.344	0.5327	0.7208	TRUE	0.7967	0.05316	0.1332	TRUE	1.63	0.0001349	0.0006558
Adam11	_NE	4	TRUE	-0.7067	1.642e-08	3.732e-06	TRUE	-0.7432	1.285e-19	1.953e-16	TRUE	-0.07419	0.5582	0.7128	TRUE	-0.4173	0.01536	0.04137
Adam12	OL	NA	TRUE	0.1801	0.3648	0.6031	TRUE	0.1144	0.5779	0.755	TRUE	0.5432	0.0214	0.06587	TRUE	0.6102	0.006766	0.02066
Adam15	_NE	4	TRUE	-0.5198	7.485e-05	0.002435	TRUE	-0.6575	4.308e-16	1.724e-13	TRUE	0.1911	0.1222	0.251	TRUE	0.1105	0.5111	0.65
Adam17	_NE	1	TRUE	0.3007	0.0303	0.1484	TRUE	0.275	0.03188	0.117	TRUE	1.042	7.352e-14	1.868e-12	TRUE	1.179	3.792e-19	8.162e-18
Adam33	_NE	NA	TRUE	0.1465	0.8166	0.9128	TRUE	-1.097	0.0169	0.07502	TRUE	1.222	0.02905	0.08361	TRUE	1.198	0.001582	0.005872
Adam9	OL	NA	TRUE	0.1763	0.1015	0.294	TRUE	0.1162	0.2112	0.4127	TRUE	0.3252	0.004506	0.01872	TRUE	0.5095	3.298e-06	2.256e-05
Adamts1	_NE	1	TRUE	0.02404	0.876	0.9422	TRUE	0.03163	0.8268	0.9151	TRUE	0.757	1.095e-07	1.348e-06	TRUE	0.7001	2.374e-06	1.666e-05
Adamts10	_NE	4	TRUE	-0.5036	0.001053	0.01685	TRUE	-0.5277	1.545e-05	0.0002993	TRUE	0.1929	0.1866	0.3404	TRUE	0.09442	0.5171	0.6551
Adamts15	N	NA	TRUE	-0.4406	0.2286	0.4676	TRUE	-0.4035	0.1511	0.3327	TRUE	-0.8384	0.003114	0.01387	TRUE	-0.4853	0.05694	0.1232
Adamts17	_NE	NA	TRUE	-0.1607	0.3204	0.564	TRUE	0.05994	0.6943	0.8366	TRUE	-0.2622	0.1735	0.3239	TRUE	-0.8217	1.284e-05	7.801e-05
Adamts2	OL	3	TRUE	-0.6296	0.02562	0.1336	TRUE	-0.2678	0.2658	0.4759	TRUE	-0.9222	0.007838	0.02953	TRUE	-0.01587	0.971	0.9835
Adamts4	OL	4	TRUE	-0.3875	0.01141	0.08304	TRUE	-0.8223	0.0002255	0.002883	TRUE	0.2681	0.07832	0.1796	TRUE	0.06454	0.6866	0.7932
Adamts5	AS	NA	TRUE	-0.007146	0.9822	0.9922	TRUE	0.3725	0.3377	0.5501	TRUE	0.3349	0.3186	0.4941	TRUE	1.608	1.431e-07	1.198e-06
Adamts6	AS	NA	TRUE	0.2457	0.4078	0.6404	TRUE	0.1651	0.4995	0.6957	TRUE	0.6981	0.012	0.04154	TRUE	0.3112	0.1495	0.2633
Adamts7	_NE	NA	TRUE	-0.3385	0.4428	0.6683	TRUE	-0.5713	0.4552	0.6584	TRUE	1.065	0.008272	0.03088	TRUE	1.437	0.0006425	0.002666
Adamtsl2	EC	NA	TRUE	-0.4215	0.05281	0.2027	TRUE	-0.7261	0.006277	0.0378	TRUE	-0.4101	0.1212	0.2494	TRUE	-0.7868	0.0003274	0.001455
Adamtsl3	OL	1	TRUE	-0.2761	0.4103	0.6426	TRUE	-0.5787	0.09501	0.2458	TRUE	3.489	4.744e-46	1.523e-43	TRUE	3.649	1.324e-45	8.707e-44
Adamtsl4	OL	1	TRUE	-0.5302	0.006174	0.05649	TRUE	-0.3921	0.1122	0.2738	TRUE	1.693	2.638e-24	1.673e-22	TRUE	1.899	2.796e-20	6.441e-19
Adamtsl5	_NE	NA	TRUE	-0.525	0.05196	0.2009	TRUE	-0.5295	0.07587	0.2121	TRUE	1.063	6.922e-05	0.0005054	TRUE	0.7937	0.01037	0.02968
Adap2	MG	1	TRUE	0.09831	0.6806	0.8307	TRUE	0.1146	0.6009	0.7723	TRUE	1.545	2.762e-13	6.638e-12	TRUE	1.716	5.442e-23	1.451e-21
Adarb1	_NE	3	TRUE	-0.1123	0.3222	0.5654	TRUE	-0.2363	0.009122	0.049	TRUE	-0.436	0.0007751	0.004271	TRUE	-0.6174	7.064e-08	6.11e-07
Adarb2	_NE	NA	TRUE	-0.2246	0.1109	0.3107	TRUE	-0.1968	0.15	0.3308	TRUE	-0.4814	0.004755	0.01958	TRUE	-0.6525	4.741e-05	0.0002541
Adat3	_NE	4	TRUE	-0.9173	0.0009016	0.01535	TRUE	-1.273	0.0001295	0.001835	TRUE	-0.2917	0.3891	0.5649	TRUE	-0.6863	0.1154	0.215
Adc	_NE	4	TRUE	-0.5939	0.0001158	0.003398	TRUE	-0.7417	2.847e-06	6.828e-05	TRUE	0.02009	0.9009	0.9425	TRUE	-0.186	0.3346	0.4812
Adck4	_NE	NA	TRUE	-0.3631	0.0109	0.08093	TRUE	-0.4979	0.0003308	0.00397	TRUE	0.4487	0.003747	0.01609	TRUE	0.6488	0.0004481	0.001929
Adck5	_NE	NA	TRUE	-0.3859	0.02427	0.13	TRUE	-0.5643	0.0002476	0.003114	TRUE	-0.06897	0.6869	0.8069	TRUE	0.02117	0.9039	0.9433
Adcy1	N	3	TRUE	0.2546	0.0542	0.2057	TRUE	-0.03346	0.7704	0.8815	TRUE	-0.717	9.992e-05	0.0007036	TRUE	-1.147	8.892e-16	1.587e-14
Adcy2	_NE	NA	TRUE	0.07864	0.5197	0.7247	TRUE	0.1114	0.1772	0.3684	TRUE	-0.346	0.00256	0.01179	TRUE	-0.5375	1.512e-06	1.096e-05
Adcy5	_NE	3	TRUE	-0.5054	1.417e-05	0.0006741	TRUE	-0.2805	0.001372	0.01197	TRUE	-0.389	0.004778	0.01965	TRUE	-0.5126	0.0005138	0.002183
Adcy7	MG	1	TRUE	-0.1989	0.3645	0.6029	TRUE	0.0002334	0.9992	0.9994	TRUE	2.57	8.253e-35	1.146e-32	TRUE	2.854	7.993e-71	1.108e-68
Adcy8	_NE	3	TRUE	-0.4031	0.01036	0.07821	TRUE	0.06023	0.6481	0.8045	TRUE	-0.5574	0.001061	0.005578	TRUE	-0.4744	0.008316	0.02461
Adcy9	_NE	NA	TRUE	-0.1443	0.2559	0.4972	TRUE	-0.2401	0.01252	0.06134	TRUE	-0.1845	0.2971	0.471	TRUE	-0.6313	5.229e-06	3.436e-05
Add2	_NE	3	TRUE	-0.1884	0.1128	0.3138	TRUE	-0.2192	0.02163	0.08894	TRUE	-0.3835	0.02689	0.07865	TRUE	-1.006	1.239e-18	2.553e-17
Add3	_NE	1	TRUE	0.003181	0.9785	0.9914	TRUE	-0.001078	0.9896	0.9954	TRUE	1.174	1.033e-16	3.43e-15	TRUE	1.151	3.117e-20	7.149e-19
Adh1	EC	4	TRUE	-2.152	0.001125	0.01757	FALSE	-0.2618	0.7651	NA	TRUE	1.01	0.05695	0.1403	FALSE	-0.1634	0.7783	NA
Adipor1	_NE	1	TRUE	-0.0768	0.4541	0.6767	TRUE	-0.1695	0.07966	0.2188	TRUE	0.6041	4.7e-07	5.191e-06	TRUE	0.6862	2.734e-09	2.822e-08
Adipor2	_NE	3	TRUE	0.5605	1.479e-05	0.0006973	TRUE	0.3057	0.00163	0.01373	TRUE	0.2572	0.0503	0.1278	TRUE	0.2688	0.05398	0.118
Adk	_NE	1	TRUE	0.1971	0.0754	0.2502	TRUE	0.07865	0.4449	0.6488	TRUE	0.6219	7.452e-08	9.388e-07	TRUE	0.8516	4.52e-13	6.663e-12
Adora2b	AS	1	TRUE	0.1108	0.6303	0.8009	TRUE	0.0933	0.7377	0.8626	TRUE	1.464	7.618e-11	1.416e-09	TRUE	1.875	7.29e-14	1.135e-12
Adora3	MG	1	TRUE	0.06447	0.8439	0.9264	TRUE	-0.1398	0.7187	0.8528	TRUE	1.675	1.358e-09	2.202e-08	TRUE	2.075	2.085e-14	3.378e-13
Adprhl2	_NE	NA	TRUE	-0.2948	0.05619	0.2104	TRUE	-0.7151	1.615e-07	5.657e-06	TRUE	0.1041	0.5254	0.6864	TRUE	0.01416	0.9346	0.9613
Adra1b	_NE	NA	TRUE	-0.3013	0.3183	0.5615	TRUE	-0.3853	0.3303	0.5417	TRUE	-0.8412	0.003405	0.01488	TRUE	-0.3988	0.2579	0.3978
Adra1d	_NE	4	TRUE	-0.392	0.001933	0.02621	TRUE	-0.5142	4.168e-05	0.0007088	TRUE	-0.3702	0.03684	0.1007	TRUE	-0.7505	0.0001878	0.0008819
Adrb2	MG	NA	TRUE	0.2418	0.4921	0.7042	TRUE	0.4359	0.2189	0.4224	TRUE	1.058	0.0002965	0.001838	TRUE	0.7973	0.003211	0.0109
Adrm1	_NE	NA	TRUE	-0.4938	5.175e-05	0.001867	TRUE	-0.6897	7.558e-08	2.947e-06	TRUE	0.08297	0.5773	0.7277	TRUE	-0.07207	0.6724	0.7828
Adssl1	OL	1	TRUE	-0.1115	0.5087	0.7164	TRUE	-0.1191	0.5656	0.7457	TRUE	0.7249	0.0001408	0.0009545	TRUE	0.8962	1.288e-08	1.223e-07
Aebp1	_NE	1	TRUE	-0.7026	4.462e-05	0.001693	TRUE	-0.7472	0.01242	0.06106	TRUE	2.314	7.187e-23	3.94e-21	TRUE	3.243	9.617e-53	8.088e-51
AF251705	MG	2	TRUE	0.3236	0.1803	0.4074	TRUE	0.02107	0.9335	0.972	TRUE	2.93	2.639e-32	2.946e-30	TRUE	2.915	7.388e-58	7.241e-56
AF357359	_NE	NA	TRUE	0.2422	0.1732	0.3973	TRUE	0.1995	0.143	0.3216	TRUE	-0.5854	0.0005952	0.003385	TRUE	-0.578	0.0006695	0.002762
AF357426	_NE	NA	TRUE	0.2619	0.6121	0.7903	TRUE	0.5822	0.3273	0.5392	TRUE	-1.344	0.01614	0.05269	TRUE	-1.343	0.009087	0.02652
Afap1l2	_NE	1	TRUE	-0.09608	0.5334	0.7357	TRUE	-0.2539	0.08828	0.234	TRUE	1.15	7.399e-14	1.872e-12	TRUE	1.236	1.329e-16	2.488e-15
Aff1	_NE	NA	TRUE	0.2522	0.03937	0.1709	TRUE	0.1017	0.364	0.5747	TRUE	0.3808	0.01218	0.042	TRUE	0.5736	1.281e-06	9.394e-06
Aff2	N	3	TRUE	0.002513	0.9907	0.996	TRUE	0.2772	0.1273	0.2981	TRUE	-0.6331	0.03453	0.09573	TRUE	-0.7856	0.0006425	0.002666
Aff3	_NE	NA	TRUE	-0.01137	0.9214	0.9668	TRUE	0.01505	0.8561	0.9317	TRUE	-0.2447	0.06693	0.1593	TRUE	-0.5016	4.664e-06	3.095e-05
Afmid	_NE	NA	TRUE	-0.5024	0.1029	0.296	TRUE	0.1774	0.5301	0.719	TRUE	0.9496	0.000873	0.004726	TRUE	0.8678	0.001339	0.005074
Afp	_NE	NA	FALSE	0.7841	0.5692	NA	FALSE	0.6282	0.6591	NA	TRUE	6.899	3.227e-09	5.008e-08	TRUE	5.899	3.302e-15	5.697e-14
Aga	_NE	NA	TRUE	-0.1681	0.4733	0.6911	TRUE	-0.3122	0.1809	0.373	TRUE	0.8841	0.0001268	0.0008708	TRUE	1.085	3.068e-08	2.791e-07
Agap2	_NE	4	TRUE	-0.5187	0.0001074	0.003205	TRUE	-0.5937	1.22e-09	7.996e-08	TRUE	-0.2334	0.1239	0.2534	TRUE	-0.6477	0.0003708	0.001624
Agap3	_NE	4	TRUE	-0.6222	4.771e-07	4.875e-05	TRUE	-0.7156	5.547e-15	1.591e-12	TRUE	-0.2948	0.03347	0.09352	TRUE	-0.6203	0.0003202	0.001429
Agbl2	_NE	1	TRUE	0.2132	0.4065	0.6395	TRUE	0.1799	0.5374	0.7247	TRUE	1.046	0.004082	0.01725	TRUE	1.175	3.444e-07	2.72e-06
Agbl3	_NE	NA	TRUE	0.2031	0.3892	0.6254	TRUE	-0.02814	0.8937	0.9519	TRUE	0.411	0.09128	0.2022	TRUE	0.5656	0.001794	0.006567
Agbl4	N	3	TRUE	-0.09871	0.6898	0.8369	TRUE	0.3613	0.1568	0.3403	TRUE	-0.8746	0.0006295	0.003562	TRUE	-0.6266	0.004707	0.01512
Agmat	_NE	1	TRUE	0.4625	0.5509	0.7457	TRUE	-1.753	0.0128	0.06224	TRUE	3.197	4.87e-15	1.374e-13	TRUE	1.985	1.813e-07	1.496e-06
Agpat2	_NE	1	TRUE	-0.0855	0.8268	0.9182	TRUE	0.03608	0.9376	0.9727	TRUE	1.538	3.032e-06	2.901e-05	TRUE	1.924	4.394e-09	4.431e-08
Agrn	_NE	4	TRUE	-0.5302	1.543e-06	0.0001146	TRUE	-0.5006	3.07e-09	1.781e-07	TRUE	0.2287	0.07533	0.1747	TRUE	-0.05519	0.6898	0.7958
Agt	AS	3	TRUE	-0.6554	0.003259	0.03684	TRUE	-0.6944	5.457e-05	0.0008921	TRUE	-0.3045	0.1063	0.2264	TRUE	-0.7467	0.001295	0.004931
Agtrap	_NE	1	TRUE	-0.03185	0.8486	0.929	TRUE	-0.2303	0.1633	0.3492	TRUE	1.161	2.703e-10	4.788e-09	TRUE	1.303	8.225e-16	1.472e-14
Agxt2l1	_NE	1	TRUE	0.9625	1.648e-05	0.0007622	TRUE	0.323	0.02394	0.09576	TRUE	0.3244	0.204	0.3625	TRUE	0.4007	0.1397	0.2496
Agxt2l2	_NE	NA	TRUE	-0.1591	0.5371	0.7375	TRUE	-0.4354	0.07678	0.2139	TRUE	0.706	0.002123	0.01006	TRUE	0.2004	0.3775	0.5256
Ahdc1	_NE	4	TRUE	-1.053	2.524e-14	1.86e-10	TRUE	-0.9804	1.032e-21	3.924e-18	TRUE	-0.1266	0.45	0.621	TRUE	-0.5678	0.02966	0.07229
Ahnak	EC	1	TRUE	0.4849	0.002815	0.03377	TRUE	0.2197	0.03924	0.1355	TRUE	1.095	2.21e-10	3.937e-09	TRUE	1.637	3.377e-48	2.373e-46
Ahr	_NE	3	TRUE	-0.09017	0.5987	0.7801	TRUE	0.1853	0.2248	0.4294	TRUE	-0.6986	0.0009367	0.005004	TRUE	-0.5933	0.001079	0.004211
AI118078	_NE	NA	TRUE	-0.4147	0.05113	0.1988	TRUE	-0.5388	0.01963	0.08316	TRUE	-0.2002	0.4051	0.5795	TRUE	-0.628	0.00542	0.01709
AI182371	_NE	NA	TRUE	0.8089	0.0733	0.2456	TRUE	0.3363	0.5002	0.6958	TRUE	0.5002	0.2035	0.362	TRUE	1.037	0.01105	0.03131
AI427809	_NE	1	FALSE	0.2646	0.7258	NA	FALSE	-0.4091	0.6531	NA	TRUE	3.277	1.143e-09	1.873e-08	TRUE	4.643	8.057e-18	1.604e-16
AI429214	_NE	NA	TRUE	0.2599	0.303	0.5463	TRUE	-0.1537	0.6147	0.7813	TRUE	-0.01814	0.9483	0.9712	TRUE	0.9031	0.001606	0.005951
AI464131	AS	3	TRUE	0.1288	0.3263	0.5701	TRUE	-0.07408	0.5666	0.7467	TRUE	-1.07	2.044e-06	2.027e-05	TRUE	-1.164	1.669e-17	3.273e-16
AI467606	_NE	NA	TRUE	-0.595	0.08135	0.2611	TRUE	-0.05416	0.8847	0.9476	TRUE	1.006	0.002048	0.009771	TRUE	1.149	7.879e-05	0.0004037
AI506816	_NE	NA	FALSE	-0.7865	0.1867	NA	FALSE	-0.556	0.4403	NA	FALSE	1.661	0.00797	NA	TRUE	1.683	0.004708	0.01512
AI607873	_NE	2	FALSE	0.7806	0.2053	NA	TRUE	0.2048	0.7954	0.8965	TRUE	4.906	4.46e-33	5.41e-31	TRUE	5.899	9.62e-58	9.37e-56
AI662270	_NE	1	FALSE	-0.4483	0.6012	NA	FALSE	-0.3533	0.6229	NA	TRUE	1.088	0.09572	0.2093	TRUE	3.588	8.846e-11	1.066e-09
AI836003	N	3	TRUE	-0.4127	0.0273	0.1396	TRUE	-0.389	0.01221	0.06025	TRUE	-0.6077	0.007253	0.02774	TRUE	-0.5679	0.0008197	0.003297
AI837181	_NE	NA	TRUE	-0.4832	0.000921	0.01552	TRUE	-0.5373	6.503e-06	0.0001415	TRUE	-0.1813	0.1813	0.3335	TRUE	-0.3798	0.02769	0.06824
AI848285	OL	NA	TRUE	-0.9806	0.02977	0.1468	TRUE	-0.9587	0.1743	0.3645	TRUE	0.9772	0.02414	0.07227	TRUE	1.649	0.0007756	0.003145
AI854703	_NE	3	TRUE	-0.02338	0.8634	0.936	TRUE	-0.1991	0.1073	0.2653	TRUE	-0.7466	3.816e-06	3.583e-05	TRUE	-0.6915	7.13e-05	0.0003695
Aif1	MG	2	TRUE	0.2171	0.3289	0.5724	TRUE	0.2513	0.2987	0.5101	TRUE	2.585	8.345e-26	6.037e-24	TRUE	2.832	4.56e-61	4.942e-59
Aifm3	AS	3	TRUE	-0.3023	0.08073	0.2601	TRUE	-0.5118	5.218e-06	0.0001167	TRUE	-0.6254	3.655e-07	4.092e-06	TRUE	-0.6568	0.002063	0.007426
Aim1	_NE	NA	TRUE	-0.0549	0.8464	0.9279	TRUE	-0.1251	0.7283	0.8581	TRUE	1.075	0.0001411	0.0009567	TRUE	1.559	8.54e-10	9.301e-09
Aim2	_NE	1	TRUE	0.3502	0.1215	0.3279	TRUE	0.0913	0.6889	0.8335	TRUE	1.39	3.035e-09	4.733e-08	TRUE	1.327	2.639e-12	3.662e-11
Aip	_NE	NA	TRUE	-0.4477	0.0002469	0.005939	TRUE	-0.5254	1.082e-07	4.022e-06	TRUE	-0.269	0.03758	0.1022	TRUE	-0.2406	0.06058	0.1295
Aire	_NE	4	TRUE	-1.762	0.0004691	0.009522	TRUE	-0.0708	0.8862	0.9486	TRUE	0.06943	0.8775	0.9284	TRUE	-0.9912	0.03528	0.08322
Ajap1	N	NA	TRUE	-0.1235	0.3582	0.5981	TRUE	-0.1145	0.2924	0.5037	TRUE	-0.5256	0.0001039	0.0007279	TRUE	-0.5194	0.0001078	0.0005355
AK129341	_NE	NA	TRUE	0.3156	0.06668	0.2331	TRUE	0.292	0.04559	0.1498	TRUE	-0.6665	0.0004299	0.002554	TRUE	-0.108	0.4807	0.6234
Ak3	_NE	1	TRUE	0.4024	7.889e-05	0.002539	TRUE	0.1627	0.05637	0.1737	TRUE	0.5708	1.589e-07	1.907e-06	TRUE	0.8695	3.795e-14	6.014e-13
Ak7	AS	NA	TRUE	-0.5808	0.03487	0.1605	TRUE	-0.6666	0.05698	0.1748	TRUE	0.1827	0.4834	0.65	TRUE	1.171	0.01361	0.03734
Akap5	_NE	3	TRUE	-0.07807	0.5046	0.7138	TRUE	0.274	0.02158	0.08881	TRUE	-0.728	6.547e-08	8.289e-07	TRUE	-0.5298	4.615e-05	0.0002481
Akap6	_NE	3	TRUE	0.1241	0.2704	0.5132	TRUE	0.1182	0.2014	0.3999	TRUE	-0.6565	1.912e-05	0.0001573	TRUE	-0.644	2.533e-06	1.765e-05
Akna	_NE	1	TRUE	-0.5096	0.01662	0.1045	TRUE	-0.3454	0.1063	0.2638	TRUE	1.908	2.973e-24	1.87e-22	TRUE	1.675	2.081e-17	4.07e-16
Akr1b10	_NE	1	TRUE	0.1227	0.3896	0.6254	TRUE	0.09576	0.4888	0.6863	TRUE	0.6545	7.02e-06	6.266e-05	TRUE	0.9146	1.171e-09	1.261e-08
Akr1b8	_NE	1	TRUE	-0.1167	0.8115	0.9101	TRUE	-0.05358	0.8869	0.9487	TRUE	2.577	3.321e-16	1.04e-14	TRUE	3.208	9.59e-24	2.635e-22
Akr1c13	_NE	NA	FALSE	-0.08391	0.9181	NA	FALSE	0.4825	0.484	NA	FALSE	0.8712	0.2258	NA	TRUE	2.107	3.109e-05	0.000173
Akr1c18	_NE	NA	TRUE	0.5798	0.1173	0.3218	TRUE	0.4657	0.1792	0.3709	TRUE	-0.6737	0.01553	0.05107	TRUE	-0.806	0.005164	0.0164
Akr7a5	_NE	4	TRUE	-0.5091	0.002505	0.03127	TRUE	-0.705	3.245e-05	0.0005778	TRUE	-0.0517	0.7579	0.8541	TRUE	-0.03939	0.846	0.9043
Akt1s1	_NE	4	TRUE	-0.5432	0.001191	0.01825	TRUE	-0.7646	1.757e-07	6.057e-06	TRUE	-0.08147	0.6584	0.788	TRUE	-0.2052	0.3026	0.4475
Akt3	_NE	NA	TRUE	0.1607	0.1756	0.4009	TRUE	0.1897	0.0266	0.103	TRUE	-0.589	1.045e-05	9.051e-05	TRUE	-0.7309	2.584e-10	2.967e-09
Alad	_NE	4	TRUE	-0.5172	0.0005049	0.01003	TRUE	-0.6406	8.545e-06	0.0001787	TRUE	-0.02152	0.8922	0.9365	TRUE	-0.1907	0.2747	0.4171
Alas2	_NE	3	TRUE	1.464	0.0003489	0.0076	TRUE	-1.597	0.04252	0.1429	TRUE	-0.5014	0.3065	0.4813	TRUE	-1.724	0.01441	0.03915
Alcam	_NE	3	TRUE	0.07146	0.5983	0.7799	TRUE	0.17	0.07412	0.2085	TRUE	-0.7541	7.502e-09	1.103e-07	TRUE	-0.6832	1.501e-06	1.089e-05
Aldh16a1	_NE	4	TRUE	-0.8366	0.0001591	0.00426	TRUE	-1.148	2.121e-05	0.0003958	TRUE	0.6837	0.003051	0.01363	TRUE	0.9812	8.964e-05	0.0004536
Aldh1a1	_NE	1	TRUE	0.4372	0.005335	0.0519	TRUE	-0.001898	0.9907	0.9958	TRUE	1.28	1.173e-21	5.907e-20	TRUE	1.523	5.353e-18	1.074e-16
Aldh1a2	_NE	3	TRUE	-0.6265	0.1092	0.3076	TRUE	-0.6614	0.1054	0.2623	TRUE	-0.209	0.4436	0.6153	TRUE	1.133	0.0002366	0.001086
Aldh1l1	AS	1	TRUE	-0.09809	0.4216	0.6517	TRUE	-0.3561	0.0008805	0.008463	TRUE	1.172	3.46e-22	1.819e-20	TRUE	1.439	1.068e-37	5.481e-36
Aldh1l2	OL	1	TRUE	-0.1648	0.468	0.6876	TRUE	0.2812	0.2558	0.4646	TRUE	1.833	1.418e-18	5.661e-17	TRUE	2.27	1.796e-45	1.166e-43
Aldh2	_NE	NA	TRUE	-0.2948	0.009221	0.07254	TRUE	-0.5353	6.91e-08	2.722e-06	TRUE	-0.01707	0.8996	0.9417	TRUE	-0.03897	0.7919	0.8683
Aldh3b1	_NE	1	TRUE	-0.1056	0.6558	0.8166	TRUE	-0.7225	0.00594	0.03637	TRUE	1.798	3.086e-14	8.128e-13	TRUE	1.346	8.907e-12	1.189e-10
Aldoc	AS	1	TRUE	-0.05049	0.6605	0.8197	TRUE	-0.2263	0.01614	0.07285	TRUE	0.5753	5.456e-05	0.0004075	TRUE	0.4191	0.0006955	0.002857
Alg14	_NE	NA	TRUE	0.1741	0.3369	0.5789	TRUE	0.105	0.5735	0.7513	TRUE	0.5036	0.00897	0.03293	TRUE	0.458	0.00637	0.01965
Alk	_NE	3	TRUE	-0.6427	0.001344	0.02008	TRUE	-0.3245	0.1038	0.2597	TRUE	-0.7416	0.0007672	0.004237	TRUE	-0.5882	0.01046	0.02989
Alox12b	_NE	3	TRUE	0.4842	0.005457	0.05262	TRUE	-0.1623	0.2979	0.5094	TRUE	-0.9771	0.001326	0.006749	TRUE	-1.097	8.618e-09	8.347e-08
Alox5	_NE	1	TRUE	-0.144	0.7233	0.8574	TRUE	-0.0646	0.887	0.9487	TRUE	1.501	1.084e-05	9.353e-05	TRUE	2.818	1.006e-14	1.666e-13
Alox5ap	MG	1	TRUE	0.258	0.3141	0.5573	TRUE	-0.2819	0.2658	0.4759	TRUE	1.414	8.532e-10	1.429e-08	TRUE	1.313	3.751e-11	4.663e-10
Alox8	_NE	NA	TRUE	-0.3996	0.03296	0.1552	TRUE	-0.2078	0.2325	0.4384	TRUE	-0.3183	0.09668	0.2107	TRUE	-0.6682	0.0001052	0.0005238
Alpk1	AS	NA	TRUE	0.2075	0.2597	0.5013	TRUE	0.1215	0.5046	0.6994	TRUE	0.4071	0.05314	0.1332	TRUE	0.6168	5.152e-05	0.0002741
Alpl	AS	NA	TRUE	-0.279	0.1646	0.3879	TRUE	-0.4433	0.02193	0.08972	TRUE	-0.02341	0.9375	0.9651	TRUE	-0.8562	4.852e-05	0.0002597
Als2cl	AS	1	TRUE	-0.3056	0.04072	0.1741	TRUE	-0.3148	0.02522	0.09945	TRUE	1.232	3.855e-11	7.489e-10	TRUE	1.347	2.324e-20	5.378e-19
Amdhd2	_NE	4	TRUE	-0.7463	0.0001148	0.003382	TRUE	-0.5681	0.001476	0.01266	TRUE	0.4145	0.01562	0.05129	TRUE	0.5765	0.001892	0.006883
Amica1	_NE	NA	FALSE	0.7637	0.2279	NA	FALSE	0.4285	0.5754	NA	TRUE	0.37	0.4998	0.6644	TRUE	1.265	0.01352	0.03711
Amigo1	_NE	NA	TRUE	-0.07248	0.4987	0.7095	TRUE	-0.01177	0.8878	0.9493	TRUE	-0.4052	0.0002601	0.00164	TRUE	-0.6144	3.071e-08	2.791e-07
Amn	_NE	NA	TRUE	-0.8453	0.02316	0.1269	TRUE	-0.053	0.8761	0.9427	TRUE	-0.7749	0.1021	0.2199	TRUE	-1.228	0.003151	0.01073
Amotl1	_NE	1	TRUE	-0.1104	0.3968	0.6317	TRUE	-0.02486	0.8646	0.9362	TRUE	0.8732	3.194e-06	3.044e-05	TRUE	1.146	9.769e-23	2.565e-21
Amotl2	_NE	NA	TRUE	-0.2285	0.118	0.3229	TRUE	-0.3305	0.04391	0.1461	TRUE	0.6	0.0001039	0.0007279	TRUE	0.5839	0.0005487	0.002319
Ampd3	_NE	1	TRUE	0.06365	0.6393	0.8066	TRUE	0.008751	0.9434	0.9762	TRUE	1.199	6.846e-17	2.298e-15	TRUE	1.568	6.827e-34	2.951e-32
Amz1	_NE	1	TRUE	-0.7336	0.005607	0.05349	TRUE	-0.1799	0.4432	0.6474	TRUE	1.213	2.494e-11	4.951e-10	TRUE	1.426	1.031e-13	1.594e-12
Anapc11	_NE	NA	TRUE	-0.2486	0.08135	0.2611	TRUE	-0.5194	0.0001713	0.002309	TRUE	-0.05008	0.7212	0.8292	TRUE	-0.1738	0.3061	0.4511
Ang	MG	1	TRUE	0.5396	0.06772	0.2352	TRUE	0.2032	0.507	0.7015	TRUE	1.632	9.924e-08	1.225e-06	TRUE	1.842	1.275e-14	2.098e-13
Angel1	_NE	4	TRUE	-0.5715	0.0006037	0.01156	TRUE	-0.3357	0.04506	0.1488	TRUE	0.3138	0.09337	0.2057	TRUE	0.116	0.4786	0.6217
Angpt1	N	1	TRUE	-0.3661	0.1828	0.4104	TRUE	0.7691	0.0001464	0.002024	TRUE	1.555	1.63e-20	7.68e-19	TRUE	2.232	6.427e-35	2.935e-33
Angptl2	_NE	1	TRUE	0.1843	0.5467	0.7438	TRUE	-0.08165	0.8149	0.9076	TRUE	1.192	0.0005455	0.003135	TRUE	1.172	1.822e-05	0.0001065
Angptl6	_NE	NA	TRUE	-0.5029	0.02982	0.1468	TRUE	-0.7129	0.003685	0.02561	TRUE	-0.09924	0.7017	0.8166	TRUE	-0.03513	0.8883	0.9332
Ank1	_NE	3	TRUE	-0.4484	0.000359	0.007775	TRUE	-0.3041	0.006944	0.04062	TRUE	-0.8454	9.302e-07	9.803e-06	TRUE	-0.8823	5.426e-10	6.06e-09
Ankrd13a	_NE	1	TRUE	0.1531	0.2166	0.4535	TRUE	0.008063	0.9394	0.9737	TRUE	0.5241	4.341e-06	4.037e-05	TRUE	0.5937	3.716e-05	0.0002039
Ankrd13b	_NE	NA	TRUE	-0.4183	0.001511	0.02188	TRUE	-0.5267	3.437e-10	2.6e-08	TRUE	-0.2327	0.06023	0.1466	TRUE	-0.4618	0.004578	0.01478
Ankrd34a	_NE	4	TRUE	-0.5869	7.586e-06	0.000417	TRUE	-0.5144	5.949e-06	0.0001306	TRUE	-0.5796	2.217e-05	0.0001792	TRUE	-0.7134	4.351e-06	2.909e-05
Ankrd34b	_NE	3	TRUE	-0.141	0.3422	0.5827	TRUE	0.09542	0.4852	0.6834	TRUE	-0.9125	1.568e-06	1.588e-05	TRUE	-0.8062	5.549e-06	3.626e-05
Ankrd34c	_NE	3	TRUE	-0.09411	0.8287	0.919	TRUE	-0.1867	0.6702	0.8213	TRUE	-1.487	0.002609	0.01197	TRUE	-1.397	0.002874	0.009905
Ankrd35	N	NA	TRUE	-0.3893	0.03999	0.1726	TRUE	-0.5678	0.0008721	0.008403	TRUE	0.1474	0.3968	0.5717	TRUE	0.05801	0.724	0.8207
Ankrd37	EC	NA	TRUE	-0.2187	0.3764	0.6134	TRUE	-0.2439	0.369	0.5797	TRUE	-0.6543	0.02743	0.07977	TRUE	-0.9701	0.0002822	0.001276
Ankrd44	_NE	NA	TRUE	-0.02117	0.9111	0.9616	TRUE	0.05709	0.7453	0.8672	TRUE	0.7632	2.483e-05	0.0001986	TRUE	0.8844	5.294e-09	5.29e-08
Ankrd54	_NE	1	TRUE	-0.2548	0.1888	0.4189	TRUE	-0.3697	0.0333	0.1208	TRUE	0.4749	0.003781	0.01622	TRUE	0.628	0.002004	0.007241
Ankrd9	_NE	4	TRUE	-0.6981	0.003685	0.04	TRUE	-1.025	0.0001081	0.001578	TRUE	-0.5399	0.05708	0.1405	TRUE	-0.4982	0.08758	0.1738
Anln	OL	3	TRUE	0.5349	3.443e-05	0.001394	TRUE	0.1169	0.4378	0.6424	TRUE	-0.4407	0.001957	0.009403	TRUE	-0.2357	0.08739	0.1735
Ano10	_NE	NA	TRUE	-0.1018	0.4744	0.6921	TRUE	-0.02639	0.8381	0.9204	TRUE	0.4232	0.00594	0.02355	TRUE	0.5094	0.0001419	0.0006866
Ano3	_NE	NA	TRUE	0.1144	0.4307	0.659	TRUE	0.06353	0.4518	0.6553	TRUE	-0.2799	0.04747	0.1225	TRUE	-0.7539	6.623e-07	5.05e-06
Ano5	_NE	NA	TRUE	0.1131	0.6964	0.8409	TRUE	-0.1397	0.6309	0.7934	TRUE	-0.7606	0.005577	0.02234	TRUE	-1.024	0.000426	0.001842
Ano6	_NE	1	TRUE	0.08444	0.4592	0.6802	TRUE	0.04876	0.6868	0.8315	TRUE	0.6324	3.92e-07	4.38e-06	TRUE	0.8092	1.964e-12	2.746e-11
Ano7	_NE	1	FALSE	-0.3513	0.6782	NA	FALSE	-0.9624	0.1927	NA	TRUE	2.088	0.0002549	0.001615	TRUE	2.022	7.334e-05	0.0003789
Ano8	_NE	4	TRUE	-0.5583	1.313e-05	0.0006386	TRUE	-0.5538	1.08e-07	4.022e-06	TRUE	-0.2072	0.1219	0.2506	TRUE	-0.32	0.0372	0.087
Anpep	_NE	NA	TRUE	-0.2347	0.404	0.638	TRUE	-0.1696	0.5131	0.7061	TRUE	0.9528	0.001703	0.008361	TRUE	1.698	7.705e-15	1.286e-13
Antxr1	_NE	1	TRUE	0.2583	0.09061	0.2762	TRUE	0.01197	0.9356	0.972	TRUE	1.695	1.539e-19	6.697e-18	TRUE	1.896	2.293e-50	1.73e-48
Antxr2	_NE	NA	TRUE	0.468	0.1244	0.3316	TRUE	0.1237	0.7143	0.8506	TRUE	0.9974	0.0001506	0.001011	TRUE	1.655	1.909e-09	2e-08
Anxa1	EC	NA	TRUE	-0.4813	0.1948	0.4266	TRUE	-0.1898	0.5814	0.7586	TRUE	0.7028	0.02333	0.07044	TRUE	1.474	3.128e-05	0.0001739
Anxa11	_NE	NA	TRUE	-0.1307	0.4932	0.7048	TRUE	-0.6774	1.081e-06	2.977e-05	TRUE	0.107	0.3938	0.5689	TRUE	-0.3819	0.09341	0.1828
Anxa2	EC	1	TRUE	0.0151	0.9327	0.9722	TRUE	0.049	0.7965	0.897	TRUE	1.981	2.425e-24	1.551e-22	TRUE	2.98	7.914e-93	2.137e-90
Anxa3	EC	1	TRUE	0.4018	0.01245	0.08746	TRUE	0.1559	0.3009	0.5127	TRUE	2.179	2.902e-35	4.179e-33	TRUE	2.557	1.076e-79	2.07e-77
Anxa4	_NE	1	TRUE	0.3036	0.2022	0.4351	TRUE	0.05014	0.8246	0.9136	TRUE	2.548	7.204e-24	4.397e-22	TRUE	3.044	5.106e-74	8.018e-72
Anxa5	_NE	1	TRUE	-0.04385	0.7105	0.8495	TRUE	-0.07789	0.5452	0.7303	TRUE	1.853	3.589e-36	5.421e-34	TRUE	2.447	7.791e-79	1.419e-76
Anxa9	_NE	NA	TRUE	-0.1433	0.6609	0.8198	TRUE	-0.2983	0.2923	0.5037	TRUE	0.6884	0.02196	0.06715	TRUE	0.6048	0.01244	0.03456
Aoah	_NE	2	FALSE	0.3142	0.6564	NA	FALSE	1.298	0.06029	NA	TRUE	2.97	2.261e-10	4.023e-09	TRUE	4.738	3.763e-30	1.409e-28
Aox1	AS	1	TRUE	0.2884	0.1348	0.3467	TRUE	-0.09135	0.5704	0.7495	TRUE	1.215	1.465e-09	2.369e-08	TRUE	1.159	5.666e-15	9.55e-14
Aox3	_NE	NA	TRUE	0.07873	0.8236	0.9165	TRUE	0.2068	0.4957	0.6926	TRUE	-0.002897	0.9911	0.9958	TRUE	0.8608	0.009013	0.02633
Ap2a1	_NE	4	TRUE	-0.6478	1.546e-07	2.16e-05	TRUE	-0.5628	1.907e-07	6.53e-06	TRUE	-0.1674	0.2101	0.3703	TRUE	-0.4681	0.003274	0.01108
Ap2s1	_NE	4	TRUE	-0.4812	5.316e-05	0.001896	TRUE	-0.5563	5.971e-08	2.395e-06	TRUE	-0.1912	0.2369	0.4034	TRUE	-0.2684	0.09889	0.191
Apba2	_NE	NA	TRUE	-0.4429	0.0001787	0.004684	TRUE	-0.3768	5.829e-06	0.0001286	TRUE	-0.3854	0.001576	0.007814	TRUE	-0.54	2.273e-05	0.0001297
Apba3	_NE	4	TRUE	-0.8285	0.0001011	0.003098	TRUE	-0.6959	7.463e-06	0.0001594	TRUE	0.03369	0.8458	0.9104	TRUE	-0.01738	0.9419	0.9652
Apbb1ip	MG	1	TRUE	-0.03611	0.8743	0.9414	TRUE	0.3246	0.1405	0.3186	TRUE	2.272	9.101e-25	6.096e-23	TRUE	2.428	1.702e-39	9.192e-38
Apc2	_NE	4	TRUE	-0.8619	5.692e-09	1.844e-06	TRUE	-0.7179	3.875e-17	2.357e-14	TRUE	-0.4237	0.006999	0.02696	TRUE	-0.7735	5.413e-05	0.0002869
Apcdd1	EC	4	TRUE	-0.3316	0.003747	0.0404	TRUE	-0.05588	0.635	0.7963	TRUE	0.7416	7.2e-08	9.093e-07	TRUE	0.8942	2.332e-12	3.251e-11
Apln	EC	3	TRUE	0.2458	0.07582	0.2511	TRUE	-0.1044	0.5102	0.7038	TRUE	-1.207	1.974e-12	4.389e-11	TRUE	-1.078	2.66e-11	3.377e-10
Apobec1	_NE	2	TRUE	0.04568	0.8791	0.9443	TRUE	0.2354	0.5615	0.7421	TRUE	3.08	2.516e-21	1.247e-19	TRUE	3.874	4.43e-73	6.555e-71
Apobec3	_NE	1	TRUE	0.2686	0.2808	0.5249	TRUE	0.1492	0.5523	0.7356	TRUE	2.293	8.035e-20	3.558e-18	TRUE	2.421	9.683e-33	3.995e-31
Apobr	MG	1	TRUE	-0.0584	0.861	0.9351	TRUE	-0.4831	0.1867	0.3801	TRUE	2.686	7.71e-15	2.133e-13	TRUE	2.169	3.271e-16	6.015e-15
Apoc1	_NE	1	TRUE	-0.07565	0.8792	0.9444	TRUE	0.5248	0.2458	0.4535	TRUE	3.024	1.207e-09	1.973e-08	TRUE	2.493	5.88e-13	8.626e-12
Apoc2	_NE	2	FALSE	-3.679	0.02813	NA	FALSE	-0.05197	0.9613	NA	TRUE	5.004	4.161e-10	7.203e-09	TRUE	8.581	1.513e-22	3.925e-21
Apoc4	_NE	NA	FALSE	3.341	0.04499	NA	FALSE	-3.944	0.05692	NA	TRUE	7.57	1.114e-09	1.829e-08	TRUE	6.587	7.186e-20	1.61e-18
Apod	OL	1	TRUE	0.3845	0.006826	0.05997	TRUE	-0.1124	0.2787	0.4892	TRUE	1.887	3.691e-31	3.791e-29	TRUE	2.394	2.598e-47	1.785e-45
Apoe	_NE	1	TRUE	-0.4827	6.069e-05	0.002067	TRUE	-0.5252	0.0003996	0.004607	TRUE	1.915	5.003e-17	1.687e-15	TRUE	2.136	6.461e-23	1.72e-21
Apol8	_NE	NA	TRUE	-0.05552	0.8033	0.9055	TRUE	-0.1081	0.6183	0.784	TRUE	-0.6032	0.00909	0.03322	TRUE	-0.5354	0.01242	0.03451
Apold1	EC	3	TRUE	-0.04742	0.8781	0.9436	TRUE	0.5773	0.08294	0.2247	TRUE	-0.2545	0.359	0.5366	TRUE	-0.8543	0.005455	0.01718
Apool	_NE	NA	TRUE	0.4674	0.06946	0.2383	TRUE	0.4713	0.07543	0.2111	TRUE	0.4851	0.07121	0.167	TRUE	0.6553	0.008793	0.02579
Aprt	_NE	4	TRUE	-0.5423	0.0001974	0.005013	TRUE	-0.56	0.0001293	0.001834	TRUE	0.2251	0.186	0.3396	TRUE	0.2392	0.1686	0.2892
Aqp1	_NE	1	TRUE	1.68	0.02257	0.1253	TRUE	-0.6044	0.1541	0.3366	TRUE	3.487	0.0003765	0.002273	TRUE	-0.05316	0.92	0.9527
Aqp11	_NE	NA	TRUE	-0.1915	0.1745	0.3992	TRUE	-0.3277	0.02712	0.1044	TRUE	-0.6347	0.0005378	0.003096	TRUE	-0.871	2.989e-06	2.056e-05
Aqp4	AS	1	TRUE	-0.1272	0.3928	0.6286	TRUE	0.2052	0.03581	0.1276	TRUE	2.036	2.653e-38	4.924e-36	TRUE	2.5	3.29e-51	2.637e-49
Aqp9	AS	1	TRUE	-0.2985	0.3693	0.6066	TRUE	-0.1134	0.7364	0.8621	TRUE	1.48	1.885e-05	0.0001553	TRUE	1.033	0.0002001	0.0009325
Ar	_NE	3	TRUE	-0.6308	0.1186	0.3236	TRUE	0.09666	0.6525	0.8079	TRUE	-1.671	3.18e-05	0.0002494	TRUE	-1.469	6.291e-07	4.809e-06
Arap1	_NE	1	TRUE	-0.2664	0.06566	0.2313	TRUE	-0.4085	0.006071	0.03691	TRUE	1.422	4.341e-17	1.48e-15	TRUE	1.445	9.534e-20	2.123e-18
Arc	_NE	4	TRUE	0.2043	0.2844	0.5279	TRUE	-0.351	0.07079	0.2021	TRUE	-0.5379	0.04219	0.1115	TRUE	-1.297	6.436e-07	4.915e-06
Arf3	_NE	NA	TRUE	-0.09598	0.4636	0.6834	TRUE	0.01764	0.8573	0.9322	TRUE	-0.3067	0.04839	0.1241	TRUE	-0.5445	8.491e-05	0.0004328
Arf5	_NE	NA	TRUE	-0.4864	4.992e-05	0.001827	TRUE	-0.6574	2.978e-08	1.312e-06	TRUE	-0.2006	0.1434	0.2818	TRUE	-0.4208	0.01122	0.03168
Arfip1	_NE	1	TRUE	0.3385	0.02786	0.1412	TRUE	0.2409	0.08555	0.2293	TRUE	0.5269	0.0001866	0.001221	TRUE	0.6183	6.009e-06	3.909e-05
Arg2	_NE	3	TRUE	0.3109	0.2679	0.5107	TRUE	0.3332	0.2771	0.4873	TRUE	-0.5204	0.08254	0.1868	TRUE	-1.249	0.0006068	0.002536
Arhgap11a	_NE	1	TRUE	-0.05656	0.8301	0.9194	TRUE	-0.3023	0.2318	0.4376	TRUE	1.183	6.762e-07	7.27e-06	TRUE	1.032	2.974e-07	2.373e-06
Arhgap18	EC	1	TRUE	0.08429	0.6999	0.8436	TRUE	0.2399	0.2804	0.491	TRUE	1.31	8.939e-11	1.651e-09	TRUE	1.648	7.183e-24	2.006e-22
Arhgap19	_NE	1	TRUE	0.2219	0.3134	0.5566	TRUE	0.2875	0.1713	0.3604	TRUE	1.328	1.106e-08	1.59e-07	TRUE	1.681	9.481e-20	2.115e-18
Arhgap20	_NE	3	TRUE	0.127	0.2676	0.5105	TRUE	0.3159	0.0002018	0.002648	TRUE	-0.4978	0.0001526	0.001021	TRUE	-0.6523	8.302e-06	5.249e-05
Arhgap22	MG	NA	TRUE	-0.4945	0.04462	0.1842	TRUE	-0.5999	0.03178	0.1169	TRUE	0.6777	0.001834	0.008908	TRUE	0.5751	0.007099	0.02153
Arhgap24	OL	NA	TRUE	-0.06353	0.7751	0.889	TRUE	-0.1389	0.554	0.7371	TRUE	0.1808	0.3878	0.5635	TRUE	0.602	0.00189	0.006878
Arhgap25	MG	1	TRUE	0.2394	0.409	0.6416	TRUE	0.159	0.5613	0.742	TRUE	2.096	6.77e-13	1.58e-11	TRUE	2.388	1.52e-32	6.206e-31
Arhgap26	_NE	3	TRUE	0.1584	0.1618	0.3844	TRUE	0.1931	0.02784	0.1066	TRUE	-0.773	3.97e-05	0.0003051	TRUE	-0.4922	0.003789	0.01258
Arhgap27	_NE	4	TRUE	-0.6861	0.0003184	0.007114	TRUE	-0.7506	4.794e-07	1.443e-05	TRUE	0.4208	0.01209	0.04174	TRUE	0.1173	0.5054	0.645
Arhgap30	MG	1	TRUE	-0.04727	0.8356	0.9224	TRUE	-0.2386	0.3067	0.5187	TRUE	2.274	1.005e-22	5.454e-21	TRUE	2.301	4.44e-40	2.467e-38
Arhgap31	_NE	1	TRUE	0.1944	0.1345	0.3465	TRUE	0.09648	0.3394	0.552	TRUE	0.9357	3.608e-11	7.055e-10	TRUE	0.9765	7.475e-18	1.492e-16
Arhgap32	_NE	3	TRUE	-0.004321	0.9798	0.9918	TRUE	0.1881	0.1699	0.3583	TRUE	-0.5155	0.001152	0.005991	TRUE	-0.4102	0.04532	0.1026
Arhgap33	_NE	4	TRUE	-0.7729	3.675e-06	0.0002341	TRUE	-0.6018	3.325e-08	1.449e-06	TRUE	-0.4709	0.003996	0.01694	TRUE	-0.543	0.000597	0.002499
Arhgap39	_NE	NA	TRUE	-0.3459	0.01629	0.1033	TRUE	-0.5334	4.593e-08	1.898e-06	TRUE	-0.1256	0.2983	0.4722	TRUE	-0.557	0.004905	0.01568
Arhgap4	MG	1	TRUE	-0.0666	0.742	0.8697	TRUE	-0.5518	0.00785	0.04422	TRUE	0.9996	4.714e-07	5.202e-06	TRUE	1.083	2.312e-09	2.401e-08
Arhgap44	_NE	NA	TRUE	-0.2813	0.01225	0.08679	TRUE	-0.1688	0.03627	0.1288	TRUE	-0.4891	5.08e-05	0.0003822	TRUE	-0.6992	5.649e-08	4.951e-07
Arhgap9	MG	2	TRUE	-0.396	0.3208	0.5643	TRUE	-0.2382	0.5485	0.7327	TRUE	2.827	9.09e-14	2.281e-12	TRUE	3.164	1.048e-21	2.593e-20
Arhgdib	MG	1	TRUE	-0.2007	0.337	0.579	TRUE	0.3893	0.05289	0.1662	TRUE	1.585	1.792e-10	3.237e-09	TRUE	2.345	2.154e-51	1.744e-49
Arhgef1	_NE	4	TRUE	-0.5662	7.74e-06	0.0004224	TRUE	-0.7183	1.655e-13	3.311e-11	TRUE	0.33	0.01579	0.0518	TRUE	0.07	0.6857	0.7925
Arhgef10	OL	NA	TRUE	-0.0746	0.5044	0.7136	TRUE	-0.5055	2.395e-05	0.0004388	TRUE	0.2656	0.04352	0.1143	TRUE	0.1575	0.2507	0.3895
Arhgef10l	_NE	4	TRUE	-0.5104	0.0009084	0.01541	TRUE	-0.6417	0.0005832	0.006171	TRUE	0.07388	0.6567	0.7867	TRUE	-0.1502	0.4036	0.5509
Arhgef16	_NE	1	TRUE	-1.158	0.03303	0.1552	TRUE	0.1469	0.7781	0.8859	TRUE	3.249	2.25e-13	5.477e-12	TRUE	2.687	6.599e-10	7.303e-09
Arhgef17	_NE	NA	TRUE	-0.3723	0.004974	0.04972	TRUE	-0.5638	8.026e-07	2.311e-05	TRUE	-0.04397	0.7565	0.853	TRUE	-0.5906	0.001847	0.006736
Arhgef19	_NE	1	TRUE	-0.5197	0.001803	0.02493	TRUE	-0.8837	2.838e-05	0.0005098	TRUE	1.197	2.637e-12	5.788e-11	TRUE	1.275	2.321e-08	2.132e-07
Arhgef26	AS	1	TRUE	0.1785	0.142	0.3572	TRUE	0.1768	0.04405	0.1465	TRUE	0.6141	5.794e-07	6.299e-06	TRUE	0.8486	1.184e-09	1.273e-08
Arhgef3	_NE	NA	TRUE	0.2977	0.009937	0.07633	TRUE	0.2001	0.02569	0.1007	TRUE	-0.5686	2.949e-06	2.838e-05	TRUE	-0.6792	3.578e-09	3.656e-08
Arhgef33	AS	1	TRUE	-0.5786	0.1524	0.3712	TRUE	-0.9158	0.01797	0.07816	TRUE	1.135	0.002354	0.011	TRUE	0.8324	0.01107	0.03136
Arhgef37	_NE	1	TRUE	0.2764	0.3974	0.6324	TRUE	-0.5728	0.09587	0.2474	TRUE	0.8577	0.003389	0.01484	TRUE	1.06	0.0001273	0.0006225
Arhgef40	_NE	NA	TRUE	-0.3849	0.003103	0.03587	TRUE	-0.4465	0.0003963	0.004579	TRUE	0.617	1.835e-06	1.831e-05	TRUE	0.5838	5.464e-05	0.0002894
Arhgef5	EC	1	TRUE	0.118	0.6546	0.816	TRUE	0.1374	0.5698	0.7493	TRUE	0.9147	0.0004993	0.002908	TRUE	1.05	9.465e-06	5.901e-05
Arhgef9	_NE	NA	TRUE	0.1946	0.1057	0.3014	TRUE	0.1791	0.04906	0.1579	TRUE	-0.3388	0.015	0.04969	TRUE	-0.5459	1.39e-06	1.016e-05
Arid5a	_NE	1	TRUE	-0.2259	0.2602	0.5017	TRUE	-0.2992	0.08004	0.2193	TRUE	0.9835	2.691e-08	3.646e-07	TRUE	0.8789	5.004e-08	4.428e-07
Arl11	MG	2	TRUE	-0.2481	0.6018	0.7825	TRUE	0.09639	0.8547	0.9308	TRUE	3.825	5.145e-20	2.318e-18	TRUE	3.346	9.258e-28	3.124e-26
Arl13b	_NE	NA	TRUE	0.437	0.01059	0.07953	TRUE	0.2489	0.1157	0.28	TRUE	0.2717	0.1249	0.2548	TRUE	0.5264	0.001173	0.004521
Arl2	_NE	4	TRUE	-0.5278	7.86e-05	0.002539	TRUE	-0.6714	2.923e-06	6.998e-05	TRUE	0.07782	0.6311	0.7687	TRUE	0.1041	0.5129	0.6515
Arl4d	_NE	3	TRUE	0.6097	0.004737	0.04818	TRUE	-0.09231	0.6657	0.8176	TRUE	-0.4983	0.02662	0.07803	TRUE	-0.5515	0.1045	0.1995
Arl5b	_NE	3	TRUE	0.2656	0.1538	0.3731	TRUE	0.282	0.03978	0.1367	TRUE	-0.4135	0.1028	0.2208	TRUE	-0.5134	0.0008282	0.003327
Arl5c	MG	1	TRUE	0.03394	0.9097	0.9608	TRUE	-0.1667	0.6054	0.7749	TRUE	2.205	4.029e-15	1.144e-13	TRUE	2.222	2.536e-19	5.536e-18
Armc3	_NE	NA	TRUE	-0.5619	0.1252	0.3325	TRUE	-0.7257	0.09144	0.2393	TRUE	0.4722	0.1802	0.332	TRUE	1.976	2.213e-05	0.0001268
Armc5	_NE	4	TRUE	-0.7557	0.0001607	0.004285	TRUE	-0.8669	3.069e-06	7.325e-05	TRUE	0.4204	0.02086	0.06445	TRUE	0.1646	0.4631	0.6077
Armc6	_NE	4	TRUE	-0.6295	3.368e-06	0.0002192	TRUE	-0.5607	2.161e-05	0.0004022	TRUE	-0.3373	0.05888	0.1439	TRUE	-0.5887	0.0008152	0.003282
Armcx1	_NE	NA	TRUE	0.08542	0.4271	0.6564	TRUE	0.2023	0.03021	0.1127	TRUE	-0.6322	2.302e-07	2.685e-06	TRUE	-0.5211	3.098e-05	0.0001725
Armcx4	_NE	NA	TRUE	-0.0586	0.7068	0.8481	TRUE	0.1173	0.1784	0.37	TRUE	-0.4416	0.001132	0.005899	TRUE	-0.5017	0.0007945	0.003208
Arntl	_NE	3	TRUE	-0.2842	0.02324	0.1271	TRUE	-0.2611	0.0249	0.09846	TRUE	-0.2338	0.08034	0.1832	TRUE	-0.5311	0.0007994	0.003224
Arpc1b	_NE	1	TRUE	-0.3919	0.02236	0.1247	TRUE	-0.5749	0.01142	0.05771	TRUE	2.449	9.652e-38	1.634e-35	TRUE	2.682	5.154e-32	2.076e-30
Arrdc1	_NE	NA	TRUE	-0.6853	0.005478	0.05272	TRUE	-0.2691	0.1568	0.3403	TRUE	0.4825	0.03896	0.105	TRUE	0.6077	0.000678	0.002793
Arrdc2	_NE	3	TRUE	1.069	8.626e-09	2.304e-06	TRUE	-0.2472	0.1842	0.3772	TRUE	0.1784	0.3198	0.4952	TRUE	0.01413	0.9596	0.9756
Arrdc3	_NE	3	TRUE	0.6424	9.873e-07	7.971e-05	TRUE	0.1788	0.1604	0.3453	TRUE	-0.08435	0.5278	0.6883	TRUE	-0.07669	0.5441	0.679
Arsk	_NE	NA	TRUE	0.2259	0.2336	0.4728	TRUE	0.2079	0.4822	0.6815	TRUE	0.641	0.00039	0.002342	TRUE	0.08875	0.7446	0.8351
Arvcf	_NE	NA	TRUE	-0.4682	0.0007063	0.01293	TRUE	-0.6137	5.852e-07	1.734e-05	TRUE	0.337	0.007074	0.02719	TRUE	0.4342	0.03128	0.07534
As3mt	_NE	1	TRUE	0.1099	0.562	0.7545	TRUE	-0.04976	0.7703	0.8815	TRUE	0.8834	1.237e-05	0.0001058	TRUE	1.074	2.577e-11	3.277e-10
Asah1	_NE	1	TRUE	0.1581	0.1701	0.3947	TRUE	0.2212	0.0222	0.09057	TRUE	0.6971	9.475e-09	1.376e-07	TRUE	0.9003	1.283e-15	2.266e-14
Asap3	_NE	1	TRUE	-0.3625	0.06948	0.2383	TRUE	-0.303	0.2034	0.4023	TRUE	2.651	3.728e-31	3.803e-29	TRUE	2.828	1.89e-52	1.564e-50
Asb10	MG	1	FALSE	-0.628	0.3351	NA	FALSE	-0.8598	0.3681	NA	TRUE	2.192	3.073e-07	3.494e-06	TRUE	2.781	4.354e-07	3.403e-06
Asb18	_NE	NA	TRUE	-0.4279	0.283	0.5265	TRUE	-0.1676	0.7169	0.8518	TRUE	0.09003	0.8476	0.9115	TRUE	-1.164	0.008034	0.02388
Asb2	MG	NA	TRUE	-0.8253	0.00886	0.07074	TRUE	-0.9422	0.008433	0.04657	TRUE	0.7389	0.01209	0.04174	TRUE	0.3143	0.3096	0.455
Asb4	EC	NA	TRUE	0.1226	0.8032	0.9055	TRUE	-0.9462	0.1307	0.3036	FALSE	0.5818	0.3752	NA	TRUE	1.522	0.00857	0.02525
Asb6	_NE	4	TRUE	-0.7275	8.216e-07	7.148e-05	TRUE	-0.7491	1.437e-08	6.893e-07	TRUE	-0.1332	0.3989	0.5739	TRUE	-0.1929	0.3267	0.4729
Asf1b	_NE	1	TRUE	0.2069	0.6732	0.8267	TRUE	0.3913	0.4724	0.6735	TRUE	0.9118	0.02268	0.06885	TRUE	1.973	1.204e-05	7.352e-05
Aspa	OL	NA	TRUE	0.3013	0.0606	0.22	TRUE	0.07918	0.6918	0.8351	TRUE	-0.1906	0.2808	0.4534	TRUE	-0.5035	0.003858	0.01277
Aspdh	_NE	4	TRUE	-0.8636	0.001412	0.02088	TRUE	-0.6433	0.02022	0.08488	TRUE	-0.4381	0.1023	0.2202	TRUE	-0.5532	0.1401	0.2502
Aspg	AS	2	TRUE	-0.8839	0.00114	0.01775	TRUE	-0.8733	0.008894	0.04819	TRUE	4.086	3.434e-60	2.519e-57	TRUE	3.691	4.571e-102	1.563e-99
Asphd1	N	4	TRUE	-0.664	0.00055	0.01076	TRUE	-0.6133	0.0004604	0.005144	TRUE	-0.1135	0.5844	0.7328	TRUE	-0.3603	0.09218	0.1808
Asphd2	_NE	NA	TRUE	-0.4913	0.0007842	0.01392	TRUE	-0.7607	1.637e-14	4.148e-12	TRUE	-0.03888	0.776	0.8659	TRUE	-0.3801	0.04007	0.09247
Aspm	_NE	NA	TRUE	0.06039	0.8955	0.9535	TRUE	-0.1089	0.8422	0.9227	TRUE	1.674	0.0009044	0.004857	TRUE	1.873	1.732e-05	0.0001018
Aspn	EC	3	TRUE	0.9351	0.003774	0.04055	TRUE	0.6186	0.08699	0.2318	TRUE	-0.1591	0.6013	0.7465	TRUE	0.02537	0.9461	0.9681
Aspscr1	_NE	NA	TRUE	-0.4073	0.001766	0.02451	TRUE	-0.5452	1.002e-05	0.0002045	TRUE	0.1436	0.2894	0.4624	TRUE	0.1073	0.4328	0.58
Ass1	_NE	NA	TRUE	-0.3124	0.03583	0.162	TRUE	0.0761	0.5706	0.7496	TRUE	0.2554	0.07047	0.1658	TRUE	0.8146	8.557e-11	1.034e-09
Astn2	_NE	3	TRUE	-0.2145	0.1101	0.3096	TRUE	0.0984	0.4003	0.607	TRUE	-0.7524	1.383e-07	1.672e-06	TRUE	-0.4488	0.001161	0.004479
Asxl3	_NE	NA	TRUE	0.1484	0.3545	0.5942	TRUE	0.0783	0.5988	0.7711	TRUE	-0.489	0.01937	0.06067	TRUE	-0.6283	0.002664	0.009231
Atcay	_NE	NA	TRUE	-0.1467	0.2317	0.4707	TRUE	-0.1465	0.0777	0.2152	TRUE	-0.4742	0.0001927	0.001257	TRUE	-0.6046	5.494e-08	4.826e-07
Atf3	_NE	2	TRUE	-0.2715	0.4547	0.677	TRUE	0.7391	0.03249	0.1184	TRUE	3.384	8.161e-27	6.319e-25	TRUE	3.652	1.234e-53	1.061e-51
Atf6b	_NE	4	TRUE	-0.5482	4.562e-05	0.001719	TRUE	-0.7754	6.218e-15	1.719e-12	TRUE	-0.2718	0.02756	0.08003	TRUE	-0.4413	0.02006	0.05212
Atg2a	_NE	4	TRUE	-0.6014	3.356e-06	0.0002192	TRUE	-0.679	4.537e-14	1.015e-11	TRUE	-0.04097	0.7613	0.8561	TRUE	-0.2603	0.1409	0.2514
Atg4a	_NE	1	TRUE	0.317	0.2668	0.5094	TRUE	-0.02879	0.9249	0.9669	TRUE	0.8349	0.001758	0.00859	TRUE	0.7509	0.00479	0.01536
Atg9a	_NE	NA	TRUE	-0.4624	0.0001624	0.004324	TRUE	-0.428	2.407e-06	5.94e-05	TRUE	-0.3502	0.004568	0.01892	TRUE	-0.6052	1.64e-05	9.721e-05
Athl1	_NE	1	TRUE	-0.2094	0.2558	0.4972	TRUE	-0.2614	0.1619	0.3473	TRUE	1.102	4.97e-08	6.435e-07	TRUE	1.308	4.225e-16	7.677e-15
Atn1	_NE	4	TRUE	-0.6349	1.256e-06	9.606e-05	TRUE	-0.5568	2.948e-11	3.05e-09	TRUE	-0.1253	0.3836	0.5598	TRUE	-0.3947	0.01958	0.05111
Atoh8	_NE	NA	TRUE	0.08268	0.7696	0.8861	TRUE	-0.01224	0.9684	0.9865	TRUE	0.8776	0.001101	0.005764	TRUE	1.254	0.000206	0.0009579
Atox1	_NE	NA	TRUE	-0.2395	0.09813	0.2882	TRUE	-0.348	0.0128	0.06224	TRUE	0.3806	0.02193	0.0671	TRUE	0.5894	7.03e-05	0.0003651
Atp10b	OL	NA	TRUE	-0.3134	0.2651	0.5075	TRUE	0.02887	0.9145	0.9615	TRUE	-0.5586	0.1528	0.2957	TRUE	-1.343	2.899e-05	0.0001622
Atp10d	EC	NA	TRUE	0.1599	0.5421	0.7402	TRUE	-0.03601	0.8819	0.9462	TRUE	0.6136	0.007881	0.02964	TRUE	0.9221	2.405e-06	1.684e-05
Atp13a2	_NE	4	TRUE	-0.9002	5.64e-10	2.862e-07	TRUE	-0.9909	6.244e-18	4.997e-15	TRUE	-0.08727	0.5338	0.6927	TRUE	-0.3626	0.09208	0.1807
Atp13a4	AS	1	TRUE	0.07268	0.6434	0.8093	TRUE	0.05396	0.6728	0.8228	TRUE	1.165	3.91e-16	1.212e-14	TRUE	1.059	2.86e-14	4.588e-13
Atp1a2	AS	1	TRUE	-0.0681	0.548	0.7443	TRUE	-0.1617	0.1028	0.2583	TRUE	0.7448	2.312e-06	2.262e-05	TRUE	0.8751	5.052e-14	7.957e-13
Atp1a3	N	3	TRUE	-0.5467	3.684e-05	0.001464	TRUE	-0.4287	7.162e-05	0.001117	TRUE	-0.4855	0.006488	0.02529	TRUE	-0.7404	8.858e-06	5.571e-05
Atp1b2	AS	1	TRUE	0.05868	0.6261	0.7978	TRUE	0.05657	0.4999	0.6958	TRUE	1.182	7.436e-15	2.064e-13	TRUE	1.41	3.861e-27	1.275e-25
Atp1b3	_NE	NA	TRUE	0.1856	0.07609	0.2516	TRUE	0.1519	0.06672	0.1937	TRUE	0.4719	0.0001012	0.0007118	TRUE	0.5186	3.524e-06	2.397e-05
Atp2a1	_NE	NA	TRUE	0.1097	0.852	0.931	TRUE	-0.01661	0.9744	0.9891	TRUE	-1.461	0.004645	0.01919	TRUE	0.3021	0.5111	0.65
Atp2a3	_NE	4	TRUE	-0.5803	0.001725	0.02413	TRUE	-0.6636	7.232e-05	0.001122	TRUE	0.03384	0.884	0.9323	TRUE	-0.123	0.4914	0.6329
Atp2b1	_NE	3	TRUE	0.2135	0.173	0.3971	TRUE	0.1348	0.2623	0.472	TRUE	-0.5543	0.0009604	0.005106	TRUE	-0.7486	2.046e-09	2.131e-08
Atp2b2	_NE	3	TRUE	-0.1336	0.3153	0.5585	TRUE	-0.2651	0.008595	0.04728	TRUE	-0.3226	0.03997	0.107	TRUE	-0.622	6.589e-06	4.25e-05
Atp2b3	_NE	NA	TRUE	-0.1546	0.1806	0.4078	TRUE	-0.119	0.1523	0.3342	TRUE	-0.2472	0.1204	0.2483	TRUE	-0.7978	1.604e-12	2.254e-11
Atp2c2	_NE	4	TRUE	-0.09552	0.7334	0.8644	TRUE	-0.2566	0.3827	0.5914	TRUE	-0.2632	0.3553	0.5326	TRUE	-0.7848	0.008276	0.02452
Atp5d	_NE	4	TRUE	-0.5096	0.0007125	0.01301	TRUE	-0.6389	9.837e-12	1.187e-09	TRUE	-0.3022	0.03521	0.09716	TRUE	-0.2894	0.06796	0.1418
Atp5g2	_NE	NA	TRUE	-0.3569	0.00369	0.04001	TRUE	-0.6778	1.523e-07	5.397e-06	TRUE	0.1665	0.2857	0.458	TRUE	0.07016	0.6685	0.7795
Atp6ap1l	_NE	NA	TRUE	0.6275	0.2134	0.4497	TRUE	1.057	0.005616	0.03481	TRUE	0.2574	0.6533	0.7842	TRUE	0.9733	0.08776	0.174
Atp6v0a2	_NE	NA	TRUE	-0.07862	0.4992	0.7099	TRUE	-0.04697	0.6548	0.8098	TRUE	0.6913	5.061e-08	6.519e-07	TRUE	0.6757	1.601e-08	1.503e-07
Atp6v0c	_NE	4	TRUE	-1.073	1.15e-13	2.925e-10	TRUE	-0.952	5.806e-18	4.99e-15	TRUE	-0.2272	0.1499	0.2916	TRUE	-0.3802	0.06158	0.1311
Atp6v0c-ps2	_NE	4	TRUE	-1.073	1.153e-13	2.925e-10	TRUE	-0.9517	5.743e-18	4.99e-15	TRUE	-0.2272	0.1497	0.2913	TRUE	-0.3799	0.06194	0.1317
Atp6v0d2	_NE	2	FALSE	0.6115	0.614	NA	TRUE	0.5996	0.5549	0.7376	TRUE	10.46	3.782e-25	2.624e-23	TRUE	11.87	3.362e-84	7.497e-82
Atp6v0e	_NE	1	TRUE	0.3313	0.02126	0.1213	TRUE	-0.1365	0.3555	0.5664	TRUE	0.9739	3.946e-10	6.862e-09	TRUE	1.129	6.585e-14	1.03e-12
Atp7a	_NE	NA	TRUE	0.5026	0.03202	0.1531	TRUE	0.518	0.0004707	0.005224	TRUE	0.5177	0.01363	0.04599	TRUE	0.6515	5.925e-06	3.857e-05
Atp7b	_NE	NA	TRUE	-0.4098	0.1015	0.294	TRUE	-0.03116	0.9026	0.956	TRUE	0.9963	6.084e-05	0.0004509	TRUE	0.7843	0.002348	0.008267
Atp8a2	_NE	3	TRUE	-0.03255	0.8741	0.9414	TRUE	0.06352	0.7666	0.8792	TRUE	-0.919	0.001602	0.007921	TRUE	-0.5774	0.005438	0.01713
Atp8b5	_NE	NA	TRUE	-0.6684	0.1657	0.389	TRUE	-0.4407	0.3628	0.5732	TRUE	1.773	4.034e-06	3.771e-05	TRUE	1.762	2.414e-06	1.69e-05
Atp9a	_NE	NA	TRUE	-0.4661	0.0001535	0.004197	TRUE	-0.5213	3.35e-08	1.455e-06	TRUE	-0.3543	0.008537	0.03166	TRUE	-0.6007	3.162e-05	0.0001756
Atxn7l2	_NE	4	TRUE	-0.5248	6.757e-05	0.002266	TRUE	-0.5892	9.553e-07	2.69e-05	TRUE	0.06695	0.6247	0.7637	TRUE	-0.3282	0.0187	0.04915
AU022754	_NE	NA	TRUE	-0.4669	0.1015	0.294	TRUE	-0.2198	0.3652	0.5758	TRUE	0.3559	0.134	0.2677	TRUE	0.7607	0.01211	0.03377
AU022793	_NE	1	FALSE	-0.8777	0.1963	NA	FALSE	-0.5178	0.5168	NA	TRUE	4.055	4.613e-10	7.941e-09	TRUE	4.411	1.71e-19	3.749e-18
Aurkb	_NE	1	FALSE	0.3263	0.531	NA	FALSE	0.2309	0.8469	NA	TRUE	2.084	8.995e-05	0.0006395	TRUE	3.096	1.573e-07	1.309e-06
Auts2	_NE	NA	TRUE	-0.2721	0.02276	0.1259	TRUE	-0.2236	0.02266	0.09198	TRUE	-0.1223	0.3103	0.4848	TRUE	-0.5083	0.0003215	0.001434
Avil	_NE	1	TRUE	-0.2655	0.5423	0.7402	TRUE	-0.03764	0.9328	0.9718	TRUE	0.7306	0.06924	0.1635	TRUE	1.519	7.432e-06	4.739e-05
Avpi1	_NE	NA	TRUE	-0.3456	0.05941	0.2171	TRUE	-0.6159	0.00304	0.02226	TRUE	0.1489	0.4292	0.6017	TRUE	0.0496	0.8057	0.8782
AW112010	EC	1	TRUE	0.2108	0.5581	0.7515	TRUE	0.4364	0.3227	0.5356	TRUE	1.681	7.412e-05	0.0005379	TRUE	2.707	5.426e-23	1.45e-21
AW146020	_NE	NA	TRUE	0.08277	0.6175	0.793	TRUE	-0.01722	0.9131	0.9609	TRUE	0.5323	0.005462	0.02194	TRUE	0.08555	0.6162	0.7395
AW555464	N	4	TRUE	-0.724	2.165e-06	0.0001533	TRUE	-0.5728	1.852e-10	1.49e-08	TRUE	-0.3395	0.03025	0.08637	TRUE	-0.6279	0.0001878	0.0008819
Axl	AS	1	TRUE	-0.07057	0.4998	0.7104	TRUE	-0.1549	0.1262	0.2967	TRUE	1.676	1.435e-28	1.263e-26	TRUE	1.864	2.964e-49	2.151e-47
Azi1	_NE	4	TRUE	-0.9141	1.303e-10	1.078e-07	TRUE	-0.9325	1.005e-11	1.204e-09	TRUE	0.04986	0.7545	0.8518	TRUE	-0.3008	0.131	0.238
B230209E15Rik	_NE	NA	TRUE	-0.2837	0.1728	0.3971	TRUE	0.2322	0.1384	0.3155	TRUE	-0.5035	0.003698	0.01591	TRUE	-0.5774	0.000121	0.0005951
B230217C12Rik	_NE	NA	TRUE	0.03067	0.7807	0.8923	TRUE	-0.01156	0.9144	0.9615	TRUE	-0.5976	1.595e-05	0.0001336	TRUE	-0.7939	7.473e-10	8.209e-09
B230378P21Rik	_NE	2	FALSE	0.5341	0.3557	NA	FALSE	-0.4413	0.4884	NA	TRUE	3.008	1.625e-08	2.276e-07	TRUE	2.487	5.683e-11	6.991e-10
B2m	_NE	2	TRUE	0.2076	0.06327	0.2262	TRUE	0.1813	0.0579	0.1767	TRUE	2.605	1.092e-40	2.371e-38	TRUE	2.924	1.953e-97	5.566e-95
B3galt2	_NE	NA	TRUE	0.08824	0.5699	0.7604	TRUE	0.3223	0.005339	0.03363	TRUE	-0.5934	0.0005214	0.003021	TRUE	-0.47	0.001514	0.005653
B3galt5	OL	3	TRUE	0.377	0.007715	0.06493	TRUE	0.08737	0.3423	0.5545	TRUE	-0.3063	0.008233	0.03076	TRUE	-0.5004	1.793e-05	0.000105
B3gat1	_NE	NA	TRUE	-0.1116	0.3408	0.5812	TRUE	-0.1509	0.09114	0.2388	TRUE	-0.3586	0.002816	0.01276	TRUE	-0.7104	9.775e-08	8.329e-07
B3gat2	OL	3	TRUE	0.1009	0.5879	0.7723	TRUE	0.07089	0.7024	0.8421	TRUE	-0.6249	0.001384	0.006998	TRUE	-0.5734	0.0007861	0.003182
B3gat3	_NE	NA	TRUE	-0.393	0.001502	0.02178	TRUE	-0.5581	5.133e-09	2.818e-07	TRUE	-0.386	0.002317	0.01087	TRUE	-0.4558	0.001376	0.005197
B3gnt3	_NE	NA	TRUE	0.001034	0.9977	0.999	TRUE	0.1498	0.695	0.8369	TRUE	0.9137	0.004229	0.01773	TRUE	1.023	0.01173	0.03292
B3gnt5	_NE	NA	TRUE	-0.006627	0.986	0.9943	TRUE	0.4445	0.3585	0.5694	TRUE	1.352	0.003497	0.01521	TRUE	1.537	1.758e-05	0.0001031
B3gnt7	OL	1	TRUE	0.1966	0.6301	0.8008	TRUE	-0.7925	0.1135	0.2761	TRUE	2.066	5.081e-06	4.671e-05	TRUE	2.561	1.994e-13	3.023e-12
B3gnt8	_NE	1	TRUE	-1.484	0.004103	0.0435	FALSE	-0.6736	0.3709	NA	TRUE	1.302	0.001382	0.00699	TRUE	3.143	3.881e-09	3.947e-08
B430212C06Rik	_NE	NA	TRUE	-0.4792	0.07193	0.2434	TRUE	-0.14	0.694	0.8363	TRUE	0.5352	0.08438	0.19	TRUE	-0.687	0.01714	0.04562
B430306N03Rik	_NE	2	FALSE	-0.5471	0.4734	NA	FALSE	-0.2782	0.773	NA	TRUE	4.644	1.088e-20	5.238e-19	TRUE	4.016	1.342e-20	3.144e-19
B430319G15Rik	_NE	1	TRUE	-0.7689	0.03906	0.1702	TRUE	-0.1231	0.7485	0.8696	TRUE	1.015	0.005811	0.02312	TRUE	0.7872	0.03307	0.0789
B4galnt4	N	4	TRUE	-0.5796	3.463e-07	3.935e-05	TRUE	-0.5422	1.139e-10	9.784e-09	TRUE	0.0004323	0.9972	0.9983	TRUE	-0.3034	0.02327	0.05907
B4galt1	MG	1	TRUE	0.3915	0.02815	0.1417	TRUE	0.002377	0.9888	0.9953	TRUE	1.468	1.148e-17	4.102e-16	TRUE	1.243	5.688e-14	8.95e-13
B4galt7	_NE	4	TRUE	-0.5294	0.0002782	0.006437	TRUE	-0.2722	0.0572	0.1752	TRUE	-0.3396	0.0321	0.0905	TRUE	-0.2645	0.1184	0.2193
B630019K06Rik	_NE	NA	TRUE	0.009324	0.9386	0.9754	TRUE	0.09807	0.3907	0.5987	TRUE	-0.5348	0.0004403	0.002605	TRUE	-0.4802	0.0007187	0.002942
B930018H19	_NE	NA	TRUE	-0.09081	0.784	0.8944	TRUE	0.16	0.6805	0.8278	TRUE	0.9753	0.001541	0.007677	TRUE	0.02923	0.9375	0.9627
B9d2	_NE	NA	TRUE	-0.4238	0.0197	0.1154	TRUE	-0.5359	0.006515	0.03891	TRUE	-0.001018	0.9962	0.9979	TRUE	-0.232	0.2752	0.4175
Baat1	_NE	NA	TRUE	-0.4457	0.0003809	0.008191	TRUE	-0.5357	1.252e-05	0.0002494	TRUE	0.3003	0.03724	0.1015	TRUE	0.2153	0.1274	0.2328
Bace2	OL	1	TRUE	-0.6146	0.04755	0.1904	TRUE	-0.07336	0.8636	0.9359	TRUE	1.604	8.931e-10	1.488e-08	TRUE	3.268	7.956e-32	3.18e-30
Bach1	_NE	NA	TRUE	0.05137	0.7439	0.8705	TRUE	-0.06409	0.6317	0.7938	TRUE	0.8069	5.353e-08	6.879e-07	TRUE	0.9385	1.148e-11	1.504e-10
Bad	_NE	NA	TRUE	-0.3571	0.01546	0.1003	TRUE	-0.6307	0.0001818	0.002434	TRUE	-0.06125	0.7229	0.8303	TRUE	-0.2578	0.2289	0.3638
Bag3	_NE	1	TRUE	-0.04778	0.8109	0.9098	TRUE	-0.1224	0.4926	0.6892	TRUE	1.052	4.453e-11	8.597e-10	TRUE	1.175	3.304e-11	4.141e-10
Bag6	_NE	4	TRUE	-0.5022	0.0001325	0.003736	TRUE	-0.52	6.207e-10	4.473e-08	TRUE	-0.05658	0.6281	0.7665	TRUE	-0.3183	0.03342	0.07959
Bahcc1	_NE	4	TRUE	-0.8312	1.367e-09	5.779e-07	TRUE	-0.6659	2.508e-07	8.274e-06	TRUE	-0.1585	0.3412	0.5179	TRUE	-0.3931	0.009603	0.02781
Bai1	_NE	4	TRUE	-0.607	0.0001154	0.003391	TRUE	-0.7686	2.283e-13	4.286e-11	TRUE	-0.1333	0.3383	0.5151	TRUE	-0.4229	0.02339	0.05931
Bai2	_NE	4	TRUE	-0.6241	4.019e-05	0.001553	TRUE	-0.7474	4.088e-13	6.831e-11	TRUE	-0.07397	0.6234	0.7631	TRUE	-0.546	0.00725	0.02192
Bai3	AS	NA	TRUE	-0.01443	0.9121	0.9621	TRUE	0.2514	0.002838	0.02108	TRUE	-0.4317	7.112e-05	0.0005181	TRUE	-0.5022	1.599e-05	9.517e-05
Baiap2	_NE	NA	TRUE	-0.3039	0.03051	0.1491	TRUE	-0.4399	1.312e-07	4.751e-06	TRUE	-0.2153	0.07783	0.1788	TRUE	-0.5572	0.001451	0.005443
Baiap2l2	_NE	NA	TRUE	-0.2739	0.4571	0.6791	TRUE	-1.017	0.008298	0.04602	TRUE	0.0465	0.9146	0.9516	TRUE	-0.8015	0.05024	0.1115
Baiap3	N	3	TRUE	-1.326	0.0008736	0.01498	TRUE	-0.5216	0.1335	0.308	TRUE	-0.3222	0.2198	0.3823	TRUE	-0.07894	0.8092	0.8801
Bak1	_NE	NA	TRUE	-0.1116	0.5493	0.7448	TRUE	-0.5899	0.00124	0.01102	TRUE	0.5148	0.004799	0.01973	TRUE	0.4744	0.007978	0.02375
Bambi	EC	1	TRUE	0.2877	0.2383	0.4777	TRUE	0.02856	0.9066	0.9581	TRUE	0.7693	0.0003544	0.002156	TRUE	1.023	2.218e-08	2.043e-07
Bard1	_NE	NA	TRUE	0.6674	0.09644	0.2854	TRUE	0.007465	0.9863	0.9943	TRUE	0.5482	0.1584	0.3033	TRUE	1.157	0.007157	0.02168
Batf	MG	NA	FALSE	-2.475	0.0148	NA	FALSE	0.8329	0.3065	NA	FALSE	2.094	0.001402	NA	TRUE	2.732	3.369e-05	0.0001862
Batf2	_NE	NA	FALSE	-3.658	0.001015	NA	FALSE	-1.76	0.1007	NA	TRUE	3.173	4.92e-06	4.534e-05	TRUE	1.508	0.006977	0.02121
Batf3	MG	2	TRUE	-0.4812	0.3497	0.59	TRUE	-1.021	0.08497	0.2283	TRUE	2.516	2.746e-09	4.304e-08	TRUE	2.637	3.091e-11	3.892e-10
Baz1a	_NE	1	TRUE	0.5791	0.1103	0.3097	TRUE	0.1335	0.6845	0.8297	TRUE	1.427	1.216e-05	0.0001043	TRUE	1.595	3.081e-10	3.517e-09
BB557941	_NE	NA	TRUE	0.3084	0.4824	0.698	TRUE	0.06809	0.8745	0.9419	TRUE	-1.46	0.0009946	0.005268	TRUE	-1.745	0.003645	0.01216
Bbc3	_NE	4	TRUE	-1.148	8.632e-05	0.002715	TRUE	-1.06	0.0004611	0.005147	TRUE	0.3625	0.2692	0.4402	TRUE	-0.4554	0.1485	0.2619
BC002230	_NE	NA	TRUE	-0.1901	0.2644	0.5069	TRUE	-0.5617	0.0005205	0.005672	TRUE	0.08656	0.587	0.7344	TRUE	0.047	0.7457	0.8361
BC005561	_NE	3	TRUE	-0.1599	0.6125	0.7903	TRUE	0.2659	0.2436	0.4507	TRUE	-0.4775	0.109	0.2307	TRUE	-0.7741	0.006595	0.02021
BC005764	N	4	TRUE	-1.036	4.018e-07	4.339e-05	TRUE	-0.7823	2.881e-07	9.339e-06	TRUE	-0.5581	0.006075	0.02396	TRUE	-0.4248	0.04388	0.09984
BC006779	EC	1	TRUE	0.1317	0.4393	0.6661	TRUE	-0.1192	0.4976	0.6941	TRUE	0.9647	1.421e-06	1.454e-05	TRUE	0.7221	5.749e-05	0.0003033
BC013529	_NE	1	TRUE	0.08948	0.6037	0.7838	TRUE	0.04337	0.7756	0.8843	TRUE	0.574	0.0007835	0.004313	TRUE	0.7014	6.1e-06	3.959e-05
BC013712	MG	1	TRUE	-0.316	0.379	0.6158	TRUE	-0.08777	0.795	0.8965	TRUE	2.155	1.599e-15	4.682e-14	TRUE	2.819	1.765e-27	5.89e-26
BC016579	_NE	NA	FALSE	-0.1818	0.7621	NA	TRUE	-0.1593	0.7611	0.876	TRUE	1.706	0.0006511	0.003664	TRUE	0.07054	0.9031	0.9431
BC021767	_NE	NA	FALSE	1.043	0.148	NA	FALSE	0.6116	0.615	NA	TRUE	3.1	3.377e-05	0.0002625	FALSE	0.6396	0.3076	NA
BC022687	_NE	NA	TRUE	-0.2968	0.07494	0.2494	TRUE	-0.101	0.5421	0.7278	TRUE	0.7248	9.162e-05	0.0006496	TRUE	0.9158	3.472e-09	3.552e-08
BC024582	_NE	2	FALSE	0.6596	0.487	NA	FALSE	0.1942	0.8447	NA	TRUE	3.587	1.27e-09	2.069e-08	TRUE	4.088	8.905e-11	1.071e-09
BC024659	_NE	NA	TRUE	0.2564	0.01735	0.107	TRUE	0.2729	0.002734	0.0205	TRUE	-0.5304	1.842e-05	0.0001523	TRUE	-0.3943	0.001718	0.006311
BC026585	_NE	1	TRUE	-0.2281	0.2925	0.5357	TRUE	-0.1614	0.4607	0.6632	TRUE	1.826	1.683e-23	9.82e-22	TRUE	2.254	1.136e-37	5.809e-36
BC028528	EC	NA	TRUE	0.7126	0.02156	0.1221	TRUE	1.153	0.0003828	0.004456	TRUE	0.8139	0.008443	0.03138	TRUE	1.013	0.0001813	0.0008555
BC030476	_NE	3	TRUE	-0.1611	0.6536	0.8155	TRUE	0.2454	0.4021	0.609	TRUE	-1.076	0.0032	0.01419	TRUE	-1.425	2.914e-05	0.0001629
BC030500	N	NA	TRUE	-0.122	0.5086	0.7164	TRUE	-0.1686	0.3617	0.5723	TRUE	-0.6913	0.0008862	0.004776	TRUE	-0.6077	0.004696	0.01509
BC030867	_NE	NA	TRUE	-0.3247	0.4111	0.6432	TRUE	-0.4035	0.3914	0.5993	TRUE	0.9211	0.005168	0.02095	TRUE	1.694	5.684e-06	3.709e-05
BC046404	_NE	NA	TRUE	0.3067	0.1456	0.3621	TRUE	0.1076	0.5615	0.7421	TRUE	0.8217	5.338e-05	0.0004002	TRUE	0.7289	1.138e-05	7.003e-05
BC049352	_NE	NA	FALSE	0.6258	0.4097	NA	TRUE	2.263	0.0005953	0.006264	FALSE	-1.176	0.05779	NA	FALSE	-0.2535	0.7544	NA
BC055402	_NE	NA	TRUE	0.04514	0.9005	0.9556	TRUE	-0.477	0.3003	0.512	TRUE	-0.7662	0.05918	0.1444	TRUE	-1.088	0.01781	0.04715
BC057022	OL	4	TRUE	-0.9722	0.0002228	0.005508	TRUE	-1.193	0.0001076	0.001574	TRUE	0.2858	0.2989	0.4728	TRUE	0.1748	0.4918	0.6332
BC064078	_NE	1	TRUE	0.2889	0.4292	0.6577	TRUE	0.1297	0.6991	0.8395	TRUE	1.282	4.955e-06	4.563e-05	TRUE	1.792	9.931e-10	1.075e-08
BC068157	_NE	4	TRUE	-0.6376	2.715e-06	0.0001862	TRUE	-0.2445	0.05473	0.1704	TRUE	-0.6677	0.0001542	0.001032	TRUE	-0.7321	1.544e-06	1.117e-05
BC096441	_NE	NA	TRUE	-0.1021	0.619	0.7939	TRUE	-0.1442	0.4662	0.6679	TRUE	0.01656	0.9428	0.9682	TRUE	0.7791	0.0001043	0.0005201
BC147527	_NE	2	FALSE	1.316	0.2917	NA	FALSE	1.758	0.05319	NA	TRUE	3.833	5.057e-08	6.519e-07	TRUE	3.309	9.733e-09	9.379e-08
Bcam	EC	4	TRUE	-0.6093	0.001251	0.019	TRUE	-0.8181	1.167e-06	3.196e-05	TRUE	0.1816	0.3742	0.5512	TRUE	0.1465	0.479	0.622
Bcan	_NE	NA	TRUE	-0.3743	0.002953	0.03469	TRUE	-0.5774	1.182e-09	7.779e-08	TRUE	-0.1037	0.4257	0.5986	TRUE	-0.4784	0.003852	0.01275
Bcar1	_NE	4	TRUE	-0.5243	0.0001111	0.003289	TRUE	-0.5708	2.09e-07	7.078e-06	TRUE	0.3061	0.01214	0.04187	TRUE	0.02353	0.8971	0.9388
Bcar3	_NE	NA	TRUE	-0.08884	0.5894	0.7736	TRUE	-0.2947	0.1345	0.309	TRUE	0.6307	0.002269	0.01066	TRUE	0.8136	3.753e-05	0.0002057
Bcas1	OL	1	TRUE	0.2805	0.08109	0.2607	TRUE	-0.3446	0.02717	0.1045	TRUE	0.8252	2.996e-07	3.414e-06	TRUE	0.819	7.597e-10	8.338e-09
Bcat1	OL	NA	TRUE	0.09003	0.3862	0.6226	TRUE	0.08709	0.3005	0.5121	TRUE	-0.6374	7.782e-06	6.889e-05	TRUE	-0.5709	3.365e-06	2.297e-05
Bckdha	_NE	4	TRUE	-0.5859	2.155e-05	0.0009623	TRUE	-0.7934	1.693e-10	1.392e-08	TRUE	0.2541	0.07009	0.165	TRUE	0.2497	0.1328	0.2402
Bcl10	_NE	1	TRUE	-0.01036	0.9478	0.9795	TRUE	0.09435	0.5668	0.7467	TRUE	0.5048	0.003687	0.01589	TRUE	0.6857	6.701e-06	4.309e-05
Bcl11a	N	3	TRUE	-0.1522	0.1887	0.4187	TRUE	-0.1261	0.1979	0.395	TRUE	-0.613	2.055e-07	2.413e-06	TRUE	-0.7317	1.137e-10	1.353e-09
Bcl11b	N	NA	TRUE	0.04928	0.7658	0.8839	TRUE	0.03943	0.6586	0.813	TRUE	-0.317	0.004368	0.01823	TRUE	-0.6299	9.281e-06	5.803e-05
Bcl2	_NE	1	TRUE	0.2681	0.1058	0.3014	TRUE	0.3091	0.03608	0.1283	TRUE	1.133	1.537e-12	3.473e-11	TRUE	1.611	1.498e-26	4.754e-25
Bcl2a1a	MG	2	FALSE	0.278	0.7066	NA	FALSE	-0.3213	0.7137	NA	TRUE	4.302	5.671e-14	1.464e-12	TRUE	3.531	2.24e-16	4.159e-15
Bcl2a1b	MG	2	TRUE	-0.2024	0.6192	0.7939	TRUE	0.9215	0.05483	0.1706	TRUE	3.482	1.689e-18	6.705e-17	TRUE	3.832	2.076e-46	1.389e-44
Bcl2a1d	MG	2	FALSE	-0.2353	0.8547	NA	FALSE	1.4	0.137	NA	TRUE	4.216	2.775e-11	5.481e-10	TRUE	5.265	2.491e-19	5.446e-18
Bcl2l11	_NE	NA	TRUE	-0.05532	0.7719	0.8872	TRUE	-0.04256	0.833	0.9182	TRUE	0.7956	0.0001768	0.001164	TRUE	0.9689	1.628e-07	1.352e-06
Bcl2l12	_NE	NA	TRUE	-0.589	0.0852	0.2675	TRUE	-1.266	0.001825	0.01483	TRUE	0.7496	0.02546	0.07529	TRUE	1.089	0.001354	0.005123
Bcl3	MG	2	FALSE	-0.989	0.1781	NA	TRUE	0.01081	0.9839	0.9935	TRUE	4.558	3.795e-37	6.154e-35	TRUE	5.699	2.809e-54	2.47e-52
Bcl9l	_NE	4	TRUE	-0.919	5.158e-11	5.236e-08	TRUE	-0.5656	2.499e-07	8.261e-06	TRUE	-0.06782	0.6311	0.7687	TRUE	-0.5184	0.01775	0.04703
Bco2	_NE	1	TRUE	0.107	0.6491	0.813	TRUE	0.1696	0.4874	0.6853	TRUE	0.5803	0.01162	0.0405	TRUE	0.9401	9.961e-06	6.186e-05
Bcorl1	_NE	NA	TRUE	-0.2883	0.01182	0.08489	TRUE	0.01125	0.9365	0.9722	TRUE	-0.2449	0.1115	0.2346	TRUE	-0.525	0.0004082	0.001776
Bdh2	_NE	NA	TRUE	-0.3632	0.2617	0.5032	TRUE	-0.4065	0.2715	0.482	TRUE	1.113	6.975e-05	0.0005091	TRUE	1.352	4.017e-06	2.704e-05
Bean1	_NE	3	TRUE	-0.3562	0.07199	0.2435	TRUE	-0.1394	0.4233	0.6291	TRUE	-0.9711	2.022e-05	0.0001656	TRUE	-1.162	4.178e-06	2.804e-05
Begain	_NE	NA	TRUE	-0.4953	6.924e-05	0.002295	TRUE	-0.4667	1.55e-07	5.473e-06	TRUE	-0.4686	0.0004901	0.002862	TRUE	-0.6416	9.866e-05	0.0004954
Bend4	_NE	NA	TRUE	0.1322	0.4098	0.6421	TRUE	0.3221	0.034	0.1228	TRUE	-0.4791	0.006882	0.02661	TRUE	-0.6739	8.64e-05	0.0004395
Bend5	_NE	NA	TRUE	-0.1726	0.4078	0.6404	TRUE	-0.1311	0.5418	0.7274	TRUE	-0.6222	0.005049	0.02057	TRUE	-0.5802	0.02066	0.05349
Bend6	_NE	3	TRUE	0.182	0.09032	0.2758	TRUE	0.2723	0.0009338	0.008836	TRUE	-0.6632	3.198e-08	4.281e-07	TRUE	-0.5639	0.0001041	0.0005195
Bend7	_NE	NA	TRUE	-0.09488	0.7423	0.8699	TRUE	0.5129	0.0907	0.2383	TRUE	0.7187	0.01219	0.04201	TRUE	0.85	0.001378	0.005201
Best1	EC	NA	TRUE	-0.5138	0.1744	0.3991	TRUE	-0.5543	0.1339	0.3085	TRUE	0.9166	0.004167	0.01753	TRUE	0.3256	0.3211	0.4672
Best3	_NE	1	TRUE	-0.1411	0.6371	0.8053	TRUE	-0.2719	0.3981	0.6053	TRUE	1.318	2.41e-05	0.0001934	TRUE	0.231	0.3475	0.495
Bet1	_NE	NA	TRUE	0.269	0.0636	0.2268	TRUE	-0.004635	0.9728	0.9885	TRUE	0.1308	0.389	0.5648	TRUE	0.533	0.0001948	0.0009107
Beta-s	_NE	3	TRUE	1.058	6.983e-05	0.002301	TRUE	-2.686	0.0005701	0.006079	TRUE	-1.207	0.0008378	0.004569	TRUE	-1.762	0.003492	0.01174
Bex1	_NE	NA	TRUE	-0.1821	0.2312	0.4699	TRUE	-0.142	0.2739	0.4846	TRUE	-0.7415	4.523e-06	4.186e-05	TRUE	-0.4932	0.00232	0.008179
Bfsp1	_NE	NA	TRUE	-0.04667	0.9126	0.9622	TRUE	-0.8351	0.08804	0.2335	TRUE	-0.01688	0.9671	0.9819	TRUE	1.229	0.01377	0.03768
Bfsp2	OL	NA	TRUE	0.2827	0.3283	0.5721	TRUE	-0.1219	0.6518	0.8073	TRUE	0.9907	0.0005498	0.003156	TRUE	0.7373	0.001206	0.004629
Bgn	_NE	1	TRUE	0.139	0.3024	0.5454	TRUE	-0.08133	0.6832	0.8295	TRUE	1.178	3.384e-09	5.224e-08	TRUE	1.555	1.189e-23	3.257e-22
Bhlhe22	N	3	TRUE	0.5179	0.002723	0.03312	TRUE	0.3587	0.007475	0.04273	TRUE	-0.7129	8.776e-08	1.095e-06	TRUE	-0.6026	1.121e-06	8.281e-06
Bhlhe41	_NE	1	TRUE	0.1576	0.3387	0.5801	TRUE	0.09263	0.5388	0.7256	TRUE	0.8085	4.927e-08	6.395e-07	TRUE	0.9736	2.67e-09	2.762e-08
Bicc1	_NE	NA	TRUE	-0.2963	0.2607	0.502	TRUE	0.02083	0.9366	0.9722	TRUE	0.6742	0.004112	0.01735	TRUE	0.7567	0.001201	0.004611
Bicd1	_NE	3	TRUE	0.05657	0.7981	0.903	TRUE	0.3597	0.01771	0.07749	TRUE	-0.5518	0.01017	0.03634	TRUE	-0.6125	0.0003415	0.001509
Birc3	_NE	1	TRUE	0.08081	0.8029	0.9055	TRUE	0.01848	0.9498	0.9787	TRUE	1.664	5.479e-10	9.349e-09	TRUE	2.252	4.141e-16	7.542e-15
Birc5	_NE	NA	TRUE	-0.4729	0.2348	0.4742	TRUE	-0.02443	0.9538	0.9803	TRUE	1.095	0.00684	0.02649	TRUE	1.822	4.734e-06	3.133e-05
Birc7	_NE	NA	TRUE	-0.2879	0.5809	0.7677	FALSE	-1.594	0.03011	NA	TRUE	1.157	0.007826	0.02949	FALSE	0.5687	0.263	NA
Blnk	MG	1	TRUE	0.2243	0.3541	0.594	TRUE	0.2354	0.3088	0.5208	TRUE	2.099	1.229e-19	5.363e-18	TRUE	2.378	1.249e-29	4.611e-28
Blvrb	_NE	NA	TRUE	-0.355	0.1698	0.3944	TRUE	-0.3028	0.2346	0.4409	TRUE	0.6046	0.02259	0.06869	TRUE	0.9834	1.995e-05	0.0001157
Bmf	_NE	1	TRUE	0.1875	0.4714	0.6895	TRUE	-0.1109	0.6834	0.8295	TRUE	1.492	8.943e-10	1.488e-08	TRUE	1.312	6.239e-11	7.639e-10
Bmp1	_NE	4	TRUE	-0.2152	0.1226	0.3292	TRUE	-0.4792	4.558e-08	1.888e-06	TRUE	0.5356	1.096e-05	9.446e-05	TRUE	0.1435	0.3389	0.4857
Bmp2k	_NE	1	TRUE	0.159	0.2713	0.5144	TRUE	0.2392	0.1204	0.2876	TRUE	1.001	4.161e-09	6.342e-08	TRUE	1.133	3.318e-16	6.086e-15
Bmp3	_NE	NA	TRUE	-0.7191	0.1148	0.3171	TRUE	0.8688	0.01651	0.07379	TRUE	0.2713	0.4827	0.6496	TRUE	0.8023	0.01075	0.03058
Bmp4	OL	NA	TRUE	0.04541	0.8678	0.9386	TRUE	-0.1135	0.7375	0.8625	TRUE	0.7824	0.004	0.01695	TRUE	1.182	0.0003616	0.001587
Bmp6	_NE	1	TRUE	-0.2605	0.2906	0.5339	TRUE	-0.2596	0.3747	0.584	TRUE	1.658	1.228e-09	2.006e-08	TRUE	1.852	6.436e-14	1.008e-12
Bmp7	_NE	NA	TRUE	-0.5113	0.1081	0.3057	TRUE	-0.6448	0.05675	0.1744	TRUE	0.6024	0.04142	0.1099	TRUE	0.8339	0.0004065	0.001768
Bmpr1b	AS	1	TRUE	0.2251	0.1647	0.3879	TRUE	0.333	0.00882	0.04797	TRUE	0.848	2.789e-10	4.921e-09	TRUE	0.649	1.272e-05	7.736e-05
Bmpr2	_NE	3	TRUE	0.1615	0.5764	0.7652	TRUE	0.2829	0.23	0.4355	TRUE	-0.7833	0.00533	0.02151	TRUE	-1.087	5.25e-06	3.448e-05
Bmyc	_NE	4	TRUE	-0.9082	1.893e-09	7.596e-07	TRUE	-0.9599	2.372e-06	5.873e-05	TRUE	-0.5809	0.01077	0.0381	TRUE	-0.7242	0.00492	0.01572
Bnip2	_NE	1	TRUE	0.2293	0.05544	0.2085	TRUE	0.102	0.3717	0.5817	TRUE	0.3508	0.004631	0.01915	TRUE	0.5211	2.47e-05	0.00014
Boc	AS	NA	TRUE	-0.2119	0.1509	0.3696	TRUE	-0.2367	0.08443	0.2274	TRUE	0.5253	0.0001472	0.0009907	TRUE	0.5621	0.0004824	0.002061
Bok	EC	4	TRUE	-0.2497	0.2011	0.4335	TRUE	-0.749	1.13e-07	4.169e-06	TRUE	-0.05732	0.7255	0.8324	TRUE	-0.6333	7.39e-05	0.0003814
Bola1	_NE	NA	TRUE	-0.6868	0.02412	0.1296	TRUE	-1.183	0.0005809	0.006155	TRUE	-0.2888	0.3359	0.5125	TRUE	-0.1736	0.6247	0.746
Bola2	_NE	4	TRUE	-0.5634	0.004211	0.04423	TRUE	-0.8106	7.599e-05	0.001173	TRUE	-0.09435	0.6483	0.781	TRUE	-0.08493	0.7215	0.8188
Brca1	OL	NA	TRUE	0.4901	0.1177	0.3225	TRUE	-0.1461	0.7046	0.8436	TRUE	1.099	0.0009188	0.004922	TRUE	1.655	2.918e-07	2.33e-06
Brd9	_NE	NA	TRUE	0.04171	0.7018	0.8451	TRUE	0.03642	0.6604	0.814	TRUE	-0.5357	9.065e-07	9.586e-06	TRUE	-0.7061	9.564e-10	1.038e-08
Bri3	_NE	1	TRUE	-0.09134	0.5103	0.7176	TRUE	-0.2042	0.2074	0.4076	TRUE	0.3173	0.05547	0.1375	TRUE	0.5988	6.271e-05	0.0003288
Bri3bp	_NE	NA	TRUE	0.05659	0.5999	0.7809	TRUE	0.06448	0.4286	0.6338	TRUE	-0.5661	2.987e-06	2.869e-05	TRUE	-0.5524	8.557e-07	6.437e-06
Brip1	_NE	NA	FALSE	-0.323	0.6424	NA	FALSE	1.755	0.04694	NA	FALSE	1.13	0.1239	NA	TRUE	1.998	8.525e-05	0.0004341
Brsk1	_NE	NA	TRUE	-0.4134	0.0002489	0.005967	TRUE	-0.4927	1.911e-08	8.888e-07	TRUE	-0.3004	0.02482	0.07375	TRUE	-0.6	1.028e-05	6.365e-05
Brsk2	_NE	NA	TRUE	-0.2854	0.01421	0.09541	TRUE	-0.3231	0.0001189	0.001714	TRUE	-0.2028	0.1072	0.2278	TRUE	-0.5239	2.04e-05	0.000118
Brwd3	_NE	NA	TRUE	0.06159	0.8183	0.9134	TRUE	0.4818	0.01912	0.08152	TRUE	-0.04873	0.8528	0.9143	TRUE	-0.5339	0.0129	0.03564
Bsn	N	4	TRUE	-0.5133	0.0001842	0.004793	TRUE	-0.3811	3.415e-05	0.0006017	TRUE	-0.1358	0.4767	0.6446	TRUE	-0.5292	0.0004087	0.001777
Bst1	_NE	NA	TRUE	1.044	0.05246	0.202	FALSE	0.06278	0.9139	NA	TRUE	2.617	3.822e-05	0.0002948	TRUE	1.596	0.002537	0.008844
Bst2	_NE	2	TRUE	-0.2942	0.2933	0.5362	TRUE	-0.4407	0.2204	0.4245	TRUE	2.749	2.804e-34	3.692e-32	TRUE	2.936	1.359e-46	9.255e-45
Btbd11	_NE	NA	TRUE	-0.3967	0.04258	0.1789	TRUE	-0.06613	0.603	0.7733	TRUE	-0.7854	4.008e-05	0.0003074	TRUE	-0.4075	0.1127	0.2112
Btbd17	AS	4	TRUE	-0.7255	0.001578	0.02254	TRUE	-1.163	4.492e-05	0.0007555	TRUE	-0.6486	0.02154	0.06622	TRUE	-0.6464	0.01797	0.04749
Btbd2	_NE	4	TRUE	-0.6889	1.75e-06	0.0001271	TRUE	-0.7148	6.36e-13	1.029e-10	TRUE	-0.2481	0.09062	0.201	TRUE	-0.4017	0.02285	0.05816
Btbd3	_NE	NA	TRUE	0.1318	0.3653	0.6033	TRUE	-0.04578	0.6602	0.814	TRUE	-0.2409	0.04588	0.1192	TRUE	-0.5267	4.204e-05	0.0002278
Btd	_NE	NA	TRUE	-0.08848	0.6226	0.7958	TRUE	-0.1498	0.4168	0.6241	TRUE	0.7058	0.001324	0.006742	TRUE	0.8063	2.661e-06	1.845e-05
Btk	MG	1	TRUE	0.5097	0.09693	0.2862	TRUE	0.2645	0.4438	0.6478	TRUE	2.547	3.873e-15	1.107e-13	TRUE	2.564	3.092e-28	1.072e-26
Btn2a2	_NE	NA	TRUE	-0.1754	0.5736	0.7636	TRUE	-0.03586	0.9175	0.9633	TRUE	-0.8965	0.01661	0.05381	TRUE	-1.067	0.005977	0.01867
Bub1	_NE	NA	TRUE	1.296	0.02105	0.1205	FALSE	0.09231	0.9108	NA	FALSE	1.208	0.109	NA	TRUE	2.744	2.126e-05	0.0001225
C030006K11Rik	_NE	4	TRUE	-0.6217	0.0007455	0.01343	TRUE	-0.3272	0.1115	0.2725	TRUE	0.2957	0.1531	0.2961	TRUE	0.0578	0.7511	0.84
C030018K13Rik	_NE	NA	TRUE	0.4082	0.1419	0.357	TRUE	-0.01338	0.9576	0.982	TRUE	-0.7382	0.02649	0.07776	TRUE	-1.826	1.111e-06	8.211e-06
C030019I05Rik	_NE	NA	TRUE	0.2049	0.6593	0.8194	TRUE	0.3963	0.3783	0.5879	TRUE	0.5559	0.1683	0.317	TRUE	1.464	0.0003418	0.00151
C030030A07Rik	OL	3	TRUE	0.6383	0.001041	0.01676	TRUE	0.259	0.1657	0.3529	TRUE	-0.7611	0.000524	0.003033	TRUE	-0.6362	0.001044	0.004089
C030046I01Rik	_NE	NA	TRUE	-0.2162	0.07521	0.2499	TRUE	-0.2638	0.001007	0.009351	TRUE	-0.3123	0.008521	0.03162	TRUE	-0.5819	3.145e-06	2.159e-05
C130026I21Rik	_NE	NA	FALSE	0.5887	0.6002	NA	FALSE	-0.5818	0.6285	NA	FALSE	2.514	0.008404	NA	TRUE	3.55	7.257e-06	4.639e-05
C130050O18Rik	MG	1	FALSE	-0.7478	0.2513	NA	FALSE	-0.3782	0.5894	NA	TRUE	2.21	1.077e-06	1.119e-05	TRUE	2.854	2.141e-09	2.228e-08
C1qa	MG	2	TRUE	-0.4066	0.01174	0.08464	TRUE	-0.4366	0.03206	0.1174	TRUE	3.659	1.254e-65	1.207e-62	TRUE	3.928	3.941e-131	2.757e-128
C1qb	MG	2	TRUE	-0.1656	0.2138	0.45	TRUE	-0.152	0.3797	0.5889	TRUE	3.354	4.792e-59	3.21e-56	TRUE	3.68	2.469e-118	1.31e-115
C1qc	MG	2	TRUE	-0.4499	0.0005304	0.01043	TRUE	-0.452	0.0454	0.1494	TRUE	3.227	1.059e-55	5.44e-53	TRUE	3.469	6.119e-70	8.333e-68
C1ql1	OL	4	TRUE	-0.4261	0.069	0.2374	TRUE	-0.5828	0.01166	0.05846	TRUE	0.7072	0.001507	0.007527	TRUE	0.6571	0.007839	0.02341
C1ql2	OL	4	TRUE	-0.5925	0.003753	0.04041	TRUE	-0.9154	7.334e-11	6.638e-09	TRUE	0.8126	2.463e-05	0.0001971	TRUE	0.2424	0.2772	0.4199
C1qtnf1	_NE	1	TRUE	-0.4446	0.06886	0.2373	TRUE	0.4528	0.09634	0.2481	TRUE	2.102	1.832e-15	5.335e-14	TRUE	2.878	8.088e-57	7.63e-55
C1qtnf4	_NE	4	TRUE	-1.943	3.557e-14	1.86e-10	TRUE	-1.97	3.714e-14	8.556e-12	TRUE	-0.6852	0.01825	0.05803	TRUE	-1.497	0.0007222	0.002954
C1qtnf5	_NE	1	TRUE	0.9151	0.0235	0.1277	TRUE	-0.5273	0.01459	0.06803	TRUE	2.514	1.862e-08	2.583e-07	TRUE	1.511	1.231e-15	2.178e-14
C1qtnf6	_NE	NA	TRUE	-0.4617	0.09038	0.2759	TRUE	-0.2099	0.4426	0.6467	TRUE	0.5152	0.03121	0.08854	TRUE	0.6694	0.00941	0.02735
C1qtnf7	_NE	NA	TRUE	-0.6819	0.2936	0.5362	TRUE	-0.09072	0.8847	0.9476	TRUE	0.2222	0.6294	0.7675	TRUE	1.462	0.004787	0.01536
C1ra	_NE	1	TRUE	-0.04261	0.9136	0.9628	TRUE	-0.5562	0.08173	0.2223	TRUE	2.437	1.866e-17	6.58e-16	TRUE	2.399	1.488e-19	3.277e-18
C1rl	MG	1	TRUE	0.04786	0.9239	0.9683	TRUE	0.192	0.7345	0.8615	TRUE	2.655	1.953e-10	3.504e-09	TRUE	1.941	2.93e-08	2.674e-07
C1s	_NE	1	TRUE	-0.2825	0.4018	0.6358	TRUE	0.1402	0.6895	0.8337	TRUE	2.008	5.801e-13	1.36e-11	TRUE	2.75	2.572e-32	1.044e-30
C2	MG	NA	TRUE	0.4044	0.4527	0.6751	TRUE	-0.07848	0.8148	0.9076	TRUE	1.292	0.0005924	0.003374	TRUE	1.914	3.554e-08	3.206e-07
C230081A13Rik	_NE	3	TRUE	0.09021	0.5165	0.7226	TRUE	0.0423	0.5953	0.7681	TRUE	-0.4955	0.01202	0.04158	TRUE	-0.5435	0.0002003	0.0009328
C2cd4a	_NE	1	TRUE	0.4699	0.3766	0.6137	FALSE	-1.2	0.06105	NA	TRUE	1.074	0.006	0.02373	TRUE	0.5126	0.2724	0.4148
C2cd4b	AS	NA	TRUE	0.06297	0.8853	0.9476	TRUE	-0.5649	0.2696	0.4802	TRUE	1.24	0.005017	0.02045	TRUE	-0.1367	0.78	0.8594
C3	_NE	2	TRUE	-0.4192	0.308	0.5512	TRUE	0.1327	0.8352	0.9193	TRUE	5.654	2.447e-37	4.01e-35	TRUE	6.923	1.641e-60	1.754e-58
C330006K01Rik	_NE	NA	TRUE	-0.3182	0.01599	0.1022	TRUE	-0.5222	1.583e-05	0.0003058	TRUE	0.1206	0.3605	0.5381	TRUE	-0.1058	0.4985	0.6392
C330019G07Rik	_NE	NA	TRUE	0.2896	0.006816	0.05996	TRUE	0.195	0.01927	0.08194	TRUE	-0.4128	0.00731	0.02791	TRUE	-0.5481	5.848e-07	4.49e-06
C3ar1	MG	2	TRUE	-0.1535	0.5991	0.7802	TRUE	0.6298	0.05211	0.1647	TRUE	3.284	9.823e-40	1.991e-37	TRUE	3.859	4.61e-85	1.043e-82
C4b	AS	2	TRUE	-0.5308	0.02711	0.1388	TRUE	-0.08493	0.736	0.8621	TRUE	2.866	9.229e-69	1.016e-65	TRUE	2.83	3.765e-62	4.357e-60
C530005A16Rik	_NE	NA	TRUE	-0.2766	0.1936	0.4248	TRUE	0.09913	0.6427	0.8007	TRUE	-0.2133	0.3429	0.52	TRUE	-0.5953	0.0078	0.02333
C530008M17Rik	_NE	3	TRUE	-0.3479	0.001832	0.02522	TRUE	-0.1365	0.1014	0.2562	TRUE	-0.7283	2.794e-05	0.0002217	TRUE	-0.7918	1.99e-06	1.414e-05
C530044C16Rik	_NE	1	TRUE	-0.09684	0.8099	0.9093	TRUE	-0.1204	0.7801	0.887	TRUE	2.258	4.028e-10	6.997e-09	TRUE	3.133	2.373e-26	7.348e-25
C5ar1	MG	2	TRUE	0.3311	0.3748	0.612	TRUE	-0.134	0.7424	0.8655	TRUE	2.572	6.187e-14	1.589e-12	TRUE	2.502	7.23e-14	1.127e-12
C630031E19	_NE	NA	TRUE	0.3581	0.2138	0.45	TRUE	-0.02447	0.9338	0.972	TRUE	-0.9275	0.0007307	0.004057	TRUE	-2.061	2.424e-11	3.091e-10
C630043F03Rik	_NE	NA	TRUE	0.3942	0.02717	0.139	TRUE	-0.004996	0.9758	0.9894	TRUE	-0.3252	0.06213	0.1503	TRUE	-0.5212	0.00466	0.015
C730002L08Rik	_NE	NA	TRUE	0.2541	0.5812	0.768	TRUE	-0.02123	0.9619	0.9838	TRUE	-1.722	1.017e-05	8.836e-05	TRUE	-0.1697	0.7566	0.844
C77080	_NE	NA	TRUE	-0.7455	0.01485	0.09834	TRUE	-0.5789	0.0002117	0.002749	TRUE	0.2098	0.4278	0.6003	TRUE	0.2916	0.1912	0.3185
C77370	_NE	3	TRUE	0.1693	0.1642	0.3876	TRUE	0.3557	0.000199	0.002622	TRUE	-0.6299	1.236e-06	1.27e-05	TRUE	-0.6384	8.539e-07	6.426e-06
C85492	_NE	4	TRUE	-0.6852	1.736e-08	3.863e-06	TRUE	-0.6106	4.335e-06	9.995e-05	TRUE	-0.3708	0.02037	0.06319	TRUE	-0.4468	0.01416	0.03856
C920009B18Rik	_NE	2	FALSE	0.1656	0.9161	NA	FALSE	0.1616	0.9162	NA	TRUE	7.264	9.467e-12	1.971e-10	TRUE	5.085	5.703e-11	7.01e-10
Cab39l	_NE	3	TRUE	0.5873	4.462e-06	0.0002738	TRUE	0.2146	0.05842	0.1775	TRUE	0.4539	0.06398	0.1536	TRUE	-0.004135	0.9726	0.9842
Cables2	_NE	NA	TRUE	-0.08524	0.4506	0.6744	TRUE	-0.1011	0.3375	0.5498	TRUE	-0.3669	0.002187	0.01032	TRUE	-0.5292	1.979e-05	0.0001148
Cabp1	_NE	NA	TRUE	-0.0006939	0.9963	0.9986	TRUE	-0.3783	0.0003001	0.003674	TRUE	-0.5147	0.0004107	0.002454	TRUE	-0.616	5.113e-06	3.364e-05
Cabp7	_NE	NA	TRUE	-0.3844	0.005902	0.05502	TRUE	-0.6438	2.414e-06	5.949e-05	TRUE	-0.1461	0.2813	0.4539	TRUE	-0.8602	0.0001144	0.0005649
Cabyr	_NE	NA	TRUE	-0.1082	0.7482	0.8735	TRUE	-0.04869	0.8929	0.9517	TRUE	0.8722	0.006232	0.0245	TRUE	0.0784	0.7996	0.874
Cacna1a	N	NA	TRUE	-0.277	0.02035	0.1177	TRUE	-0.3543	0.0002434	0.003072	TRUE	-0.1841	0.1349	0.2688	TRUE	-0.6002	2.99e-06	2.056e-05
Cacna1b	N	4	TRUE	-0.5344	1.388e-05	0.0006647	TRUE	-0.2269	0.01666	0.07436	TRUE	-0.5206	0.001851	0.008975	TRUE	-0.8333	2.007e-09	2.093e-08
Cacna1c	_NE	3	TRUE	-0.2112	0.1868	0.4159	TRUE	-0.2871	0.008194	0.0456	TRUE	-0.4443	0.02074	0.06414	TRUE	-0.8753	9.531e-09	9.195e-08
Cacna1e	_NE	3	TRUE	0.1489	0.2373	0.4771	TRUE	0.2108	0.03572	0.1273	TRUE	-0.4164	0.01809	0.05768	TRUE	-0.6989	1.256e-07	1.057e-06
Cacna1g	_NE	4	TRUE	-0.5709	0.000155	0.004215	TRUE	-0.4339	0.002198	0.01726	TRUE	-0.3642	0.018	0.05741	TRUE	-0.2102	0.2024	0.3321
Cacna1h	_NE	4	TRUE	-0.5088	0.004657	0.04752	TRUE	-0.6344	3.31e-11	3.378e-09	TRUE	0.06772	0.6239	0.7635	TRUE	-0.572	0.007808	0.02335
Cacna1i	_NE	3	TRUE	-0.2293	0.08295	0.264	TRUE	-0.2794	0.0009891	0.00925	TRUE	-0.7179	0.0005248	0.003036	TRUE	-0.8427	3.951e-08	3.544e-07
Cacna1s	_NE	1	TRUE	-0.9334	0.05988	0.2181	TRUE	-0.7672	0.1452	0.3242	TRUE	1.043	0.006335	0.02478	TRUE	2.1	5.656e-08	4.954e-07
Cacna2d1	N	3	TRUE	0.1277	0.3004	0.5433	TRUE	0.2658	0.0007553	0.007541	TRUE	-0.5994	6.575e-07	7.084e-06	TRUE	-0.5994	3.728e-06	2.519e-05
Cacna2d3	N	NA	TRUE	0.07203	0.5551	0.749	TRUE	0.08458	0.3784	0.588	TRUE	-0.5642	1.762e-06	1.776e-05	TRUE	-0.6086	2.783e-07	2.229e-06
Cacna2d4	OL	1	TRUE	-0.2178	0.5019	0.7117	TRUE	-0.3812	0.2308	0.4365	TRUE	1.97	3.018e-13	7.209e-12	TRUE	2.251	1.954e-24	5.61e-23
Cacnb1	_NE	NA	TRUE	-0.476	0.0001548	0.004215	TRUE	-0.5101	3.48e-09	1.982e-07	TRUE	-0.265	0.04057	0.1083	TRUE	-0.5706	0.001747	0.006411
Cacnb4	_NE	3	TRUE	0.1024	0.437	0.6641	TRUE	0.2006	0.04192	0.1417	TRUE	-0.76	1.368e-09	2.216e-08	TRUE	-0.6617	8.799e-05	0.0004464
Cacng3	_NE	NA	TRUE	0.02495	0.8386	0.9237	TRUE	0.03454	0.7094	0.8472	TRUE	-0.5344	0.0001226	0.0008442	TRUE	-0.5161	9.282e-05	0.0004683
Cacng4	OL	NA	TRUE	-0.3728	0.06097	0.2208	TRUE	-0.7141	0.002888	0.02136	TRUE	0.02142	0.9227	0.956	TRUE	-0.03661	0.8629	0.9169
Cacng8	_NE	4	TRUE	-0.6634	1.525e-05	0.0007144	TRUE	-0.6573	5.831e-08	2.346e-06	TRUE	-0.3177	0.01445	0.04833	TRUE	-0.8749	1.462e-05	8.795e-05
Cadm4	OL	4	TRUE	-0.3196	0.009568	0.07448	TRUE	-0.3511	0.002365	0.01827	TRUE	0.5847	4.088e-06	3.82e-05	TRUE	0.6607	4.845e-07	3.761e-06
Cadps	N	3	TRUE	0.003747	0.9735	0.9893	TRUE	0.09004	0.2969	0.5083	TRUE	-0.545	0.0001659	0.001102	TRUE	-0.6096	6.155e-08	5.369e-07
Cadps2	_NE	3	TRUE	0.08618	0.4698	0.6888	TRUE	0.2608	0.002043	0.01629	TRUE	-1.333	5.549e-18	2.065e-16	TRUE	-1.042	1.306e-11	1.705e-10
Calb1	N	3	TRUE	0.2733	0.02484	0.1312	TRUE	0.3638	0.0002555	0.003198	TRUE	-1.03	2.215e-12	4.896e-11	TRUE	-0.7919	1.777e-06	1.276e-05
Calhm2	_NE	NA	TRUE	-0.4624	0.07535	0.2501	TRUE	-0.4373	0.07294	0.2066	TRUE	0.5175	0.02511	0.07442	TRUE	0.6997	0.005641	0.01772
Calm2	_NE	NA	TRUE	0.2425	0.05009	0.1962	TRUE	0.2443	0.01469	0.06823	TRUE	-0.5153	0.000752	0.004166	TRUE	-0.5238	5.444e-06	3.565e-05
Calm3	_NE	NA	TRUE	-0.2268	0.09709	0.2864	TRUE	-0.3728	0.000195	0.002581	TRUE	-0.4102	0.006796	0.02639	TRUE	-0.5904	2.293e-05	0.0001307
Calml3	_NE	NA	FALSE	-1.762	0.2903	NA	FALSE	-2.598	0.1857	NA	TRUE	7.403	8.273e-09	1.213e-07	TRUE	4.694	8.127e-09	7.9e-08
Calml4	_NE	NA	TRUE	0.8565	0.0642	0.2277	TRUE	0.1261	0.7606	0.8755	TRUE	1.677	0.001691	0.008314	TRUE	0.9055	0.07949	0.1607
Caln1	N	3	TRUE	-0.436	0.06183	0.2227	TRUE	0.1083	0.3275	0.5394	TRUE	-0.4107	0.08397	0.1892	TRUE	-0.883	3.949e-05	0.0002154
Calr3	_NE	NA	TRUE	0.3424	0.3868	0.6229	TRUE	0.5574	0.1654	0.3526	TRUE	1.039	0.003268	0.01442	TRUE	1.161	0.001862	0.006784
Calu	_NE	NA	TRUE	0.2212	0.02795	0.1412	TRUE	0.2974	0.0001808	0.002427	TRUE	0.3929	0.0005346	0.003083	TRUE	0.6415	6.357e-09	6.275e-08
Caly	_NE	4	TRUE	-0.5612	3.5e-05	0.001413	TRUE	-0.639	1.538e-13	3.119e-11	TRUE	-0.3093	0.0188	0.05925	TRUE	-0.5029	0.0004884	0.002084
Camk1	_NE	1	TRUE	-0.0322	0.869	0.9393	TRUE	0.07344	0.5683	0.7479	TRUE	0.5918	8.097e-05	0.0005813	TRUE	1.004	1.042e-13	1.609e-12
Camk1d	_NE	NA	TRUE	0.2756	0.03624	0.1628	TRUE	0.01153	0.9132	0.9609	TRUE	-0.1403	0.3308	0.5073	TRUE	-0.5045	1.488e-05	8.934e-05
Camk1g	_NE	3	TRUE	0.03597	0.7677	0.8849	TRUE	-0.02745	0.8149	0.9076	TRUE	-0.8868	1.069e-05	9.234e-05	TRUE	-1.027	2.503e-09	2.594e-08
Camk2a	_NE	NA	TRUE	-0.127	0.3692	0.6065	TRUE	-0.2142	0.06187	0.1844	TRUE	-0.2772	0.1291	0.2609	TRUE	-0.6895	9.284e-06	5.803e-05
Camk2b	N	NA	TRUE	-0.1319	0.4249	0.6544	TRUE	-0.3955	0.0008525	0.008261	TRUE	-0.09229	0.5528	0.7078	TRUE	-0.5784	0.0006529	0.002703
Camk2d	_NE	NA	TRUE	-0.4985	0.1109	0.3107	TRUE	0.5429	0.0005354	0.005794	TRUE	0.009225	0.9585	0.9777	TRUE	0.3743	0.0264	0.06553
Camk4	_NE	3	TRUE	0.2278	0.09496	0.2829	TRUE	0.275	0.0006295	0.006555	TRUE	-0.79	2.391e-08	3.263e-07	TRUE	-0.8833	2.314e-11	2.956e-10
Camkk2	_NE	3	TRUE	0.005647	0.9647	0.9856	TRUE	-0.1896	0.03503	0.1254	TRUE	-0.5247	4.838e-06	4.464e-05	TRUE	-0.6323	9.965e-08	8.482e-07
Camkv	_NE	NA	TRUE	-0.258	0.03189	0.1529	TRUE	-0.2335	0.01083	0.05549	TRUE	-0.3479	0.01938	0.06067	TRUE	-0.5985	3.767e-05	0.0002064
Camsap3	_NE	4	TRUE	-0.4996	0.000185	0.004807	TRUE	-0.351	0.002656	0.01999	TRUE	-0.4316	0.003814	0.01634	TRUE	-0.5619	0.0002215	0.001023
Camta2	_NE	NA	TRUE	-0.3765	0.01911	0.1131	TRUE	-0.5427	1.815e-05	0.0003454	TRUE	-0.2866	0.03553	0.09779	TRUE	-0.767	0.0001406	0.0006807
Cand2	_NE	4	TRUE	-0.671	0.004154	0.04389	TRUE	-0.8155	0.000308	0.00375	TRUE	0.8302	0.0002571	0.001624	TRUE	0.7637	0.0001045	0.0005209
Cap2	_NE	NA	TRUE	0.1957	0.1173	0.3218	TRUE	0.03914	0.6529	0.8082	TRUE	-0.4513	0.0001218	0.0008395	TRUE	-0.6256	1.327e-07	1.115e-06
Capg	EC	2	TRUE	-0.5537	0.0652	0.2302	TRUE	-0.4922	0.1365	0.3125	TRUE	3.511	1.705e-33	2.136e-31	TRUE	3.866	3.422e-78	5.984e-76
Capn2	_NE	1	TRUE	0.06002	0.5513	0.746	TRUE	0.0517	0.54	0.7264	TRUE	0.8243	1.525e-14	4.128e-13	TRUE	1.028	1.176e-18	2.432e-17
Capn3	MG	NA	TRUE	0.3088	0.04016	0.1728	TRUE	0.01576	0.9127	0.9607	TRUE	0.4556	0.005994	0.02372	TRUE	0.5453	0.0007208	0.002948
Capn5	OL	NA	TRUE	-0.2925	0.00348	0.0385	TRUE	-0.2265	0.006468	0.0387	TRUE	-0.4708	0.000378	0.00228	TRUE	-0.5065	2.171e-05	0.0001247
Capns1	_NE	1	TRUE	-0.04164	0.6999	0.8436	TRUE	-0.1061	0.1932	0.3885	TRUE	0.6055	1.56e-06	1.583e-05	TRUE	0.8852	1.643e-14	2.682e-13
Caps2	_NE	NA	TRUE	-0.2657	0.5401	0.7392	TRUE	0.8174	0.06528	0.1912	TRUE	0.9599	0.01209	0.04174	TRUE	0.807	0.05498	0.1197
Capza1	_NE	NA	TRUE	0.186	0.1254	0.3329	TRUE	0.3589	0.004431	0.02935	TRUE	0.4597	0.000746	0.004136	TRUE	0.5846	9.284e-06	5.803e-05
Car11	_NE	4	TRUE	-0.2906	0.01639	0.1037	TRUE	-0.5104	2.757e-09	1.612e-07	TRUE	-0.4725	0.0002188	0.001408	TRUE	-0.5441	6.621e-05	0.0003461
Car12	_NE	1	TRUE	0.2438	0.1461	0.363	TRUE	-0.03379	0.7971	0.8972	TRUE	1.374	2.56e-12	5.627e-11	TRUE	0.9494	8.22e-10	8.978e-09
Car13	_NE	NA	TRUE	0.5785	0.1562	0.3766	TRUE	0.3996	0.4173	0.6245	TRUE	0.9854	0.01818	0.05787	TRUE	1.267	0.0001844	0.0008681
Car14	OL	3	TRUE	0.5515	0.003307	0.03724	TRUE	-0.009488	0.9641	0.9848	TRUE	0.8565	0.006413	0.02505	TRUE	0.04173	0.8401	0.9006
Car5b	AS	1	TRUE	0.1399	0.5321	0.735	TRUE	0.3037	0.1596	0.344	TRUE	1.683	3.365e-16	1.05e-14	TRUE	1.502	1.086e-15	1.927e-14
Car7	_NE	NA	TRUE	-0.3461	0.05282	0.2027	TRUE	-0.6165	0.001228	0.01093	TRUE	-0.42	0.006847	0.02651	TRUE	-0.6731	2.329e-05	0.0001326
Car9	_NE	4	TRUE	-1.391	0.001949	0.02638	FALSE	-1.21	0.05086	NA	TRUE	0.4807	0.1996	0.3569	TRUE	1.498	0.01193	0.03338
Card10	_NE	4	TRUE	-0.9259	5.015e-05	0.001831	TRUE	-1.081	7.548e-10	5.338e-08	TRUE	-0.05883	0.7947	0.8775	TRUE	-0.1619	0.4138	0.5615
Card11	_NE	1	FALSE	-0.009497	0.9868	NA	FALSE	-0.05386	0.9368	NA	TRUE	2.776	3.783e-09	5.8e-08	TRUE	3.476	4.863e-14	7.668e-13
Card14	_NE	1	TRUE	0.4575	0.2941	0.5365	TRUE	-0.6797	0.1378	0.3146	TRUE	2.078	1.849e-11	3.738e-10	TRUE	1.508	0.0006572	0.002718
Card6	_NE	NA	TRUE	0.4195	0.06751	0.2348	TRUE	-0.04903	0.8437	0.9239	TRUE	0.5628	0.01473	0.04902	TRUE	0.4651	0.05546	0.1206
Card9	MG	1	TRUE	0.04449	0.8975	0.9545	TRUE	-0.7863	0.03687	0.1302	TRUE	1.619	2.877e-07	3.296e-06	TRUE	2.081	5.553e-13	8.154e-12
Carns1	OL	NA	TRUE	-0.3331	0.105	0.2999	TRUE	-0.2315	0.2476	0.4554	TRUE	0.8623	5.401e-07	5.898e-06	TRUE	0.6507	0.0008158	0.003284
Cars2	_NE	NA	TRUE	-0.3902	0.01308	0.09007	TRUE	-0.5373	0.0007005	0.007124	TRUE	-0.119	0.4845	0.6509	TRUE	-0.217	0.1976	0.3262
Casc1	_NE	NA	TRUE	-0.3369	0.3896	0.6254	TRUE	0.09713	0.7974	0.8974	TRUE	0.5004	0.07391	0.1722	TRUE	1.365	2.253e-05	0.0001287
Caskin1	_NE	4	TRUE	-0.704	1.544e-08	3.561e-06	TRUE	-0.5858	3.567e-13	6.163e-11	TRUE	-0.3019	0.06383	0.1533	TRUE	-0.667	0.0003906	0.001703
Caskin2	OL	4	TRUE	-0.6788	7.798e-07	6.862e-05	TRUE	-0.6935	3.841e-07	1.207e-05	TRUE	0.1907	0.1938	0.3496	TRUE	-0.1674	0.4195	0.5664
Casp1	_NE	1	TRUE	-0.06654	0.8714	0.9402	TRUE	0.5679	0.043	0.144	TRUE	1.238	0.00123	0.006334	TRUE	2	3.278e-16	6.02e-15
Casp12	EC	1	TRUE	-0.05647	0.891	0.9512	TRUE	-0.1741	0.6509	0.8066	TRUE	1.992	7.729e-10	1.302e-08	TRUE	2.712	3.691e-19	7.966e-18
Casp3	_NE	NA	TRUE	-0.04545	0.8328	0.9209	TRUE	0.295	0.1935	0.3888	TRUE	0.6144	0.003898	0.01664	TRUE	0.7285	0.0004246	0.001837
Casp4	_NE	1	FALSE	0.04185	0.9388	NA	TRUE	0.2199	0.6945	0.8366	TRUE	2.923	1.753e-09	2.802e-08	TRUE	3.579	3.147e-17	6.106e-16
Casp6	EC	NA	TRUE	-0.2202	0.3545	0.5943	TRUE	-0.2124	0.3846	0.5935	TRUE	0.6835	0.004445	0.01851	TRUE	0.6631	0.005139	0.01633
Casp7	_NE	1	TRUE	-0.1404	0.6177	0.7932	TRUE	-0.3239	0.2832	0.4939	TRUE	1.007	8.201e-05	0.0005882	TRUE	1.294	3.371e-06	2.3e-05
Casp8	_NE	1	TRUE	-0.1002	0.6995	0.8434	TRUE	-0.2277	0.3897	0.598	TRUE	1.684	1.33e-09	2.159e-08	TRUE	2.017	1.991e-21	4.887e-20
Casq1	_NE	1	TRUE	0.5769	0.1819	0.4092	TRUE	-0.1613	0.7659	0.8788	TRUE	1.183	0.003574	0.01548	TRUE	1.595	8.775e-05	0.0004455
Cass4	MG	NA	TRUE	-4.852e-05	0.9999	1	TRUE	0.06527	0.9085	0.9586	TRUE	1.065	0.01303	0.04436	TRUE	0.7347	0.07757	0.1575
Cast	EC	NA	TRUE	0.03335	0.8751	0.9416	TRUE	-0.02767	0.8734	0.9416	TRUE	0.7228	0.0009406	0.005023	TRUE	0.8312	4.78e-07	3.715e-06
Cat	_NE	1	TRUE	-0.02115	0.854	0.9321	TRUE	-0.01123	0.9139	0.9612	TRUE	0.8027	1.54e-08	2.16e-07	TRUE	0.7217	1.406e-08	1.328e-07
Catsper2	_NE	NA	TRUE	0.3534	0.1718	0.3961	TRUE	0.2885	0.2158	0.4189	TRUE	0.5943	0.009395	0.03407	TRUE	0.4133	0.06533	0.1374
Cav1	_NE	1	TRUE	0.3144	0.03869	0.1693	TRUE	0.128	0.3588	0.5694	TRUE	1.086	1.2e-07	1.469e-06	TRUE	1.446	2.257e-26	7.032e-25
Cav2	_NE	1	TRUE	0.05192	0.7487	0.8738	TRUE	0.1261	0.2778	0.4881	TRUE	1.006	4.231e-12	9.143e-11	TRUE	1.421	4.498e-26	1.371e-24
Cbfa2t3	_NE	NA	TRUE	-0.1627	0.3065	0.5498	TRUE	-0.1615	0.3397	0.5521	TRUE	-0.5329	0.0009419	0.005029	TRUE	-0.4397	0.02116	0.05455
Cbfb	_NE	1	TRUE	0.3481	0.006213	0.05668	TRUE	0.2342	0.08168	0.2223	TRUE	0.6131	8.225e-07	8.745e-06	TRUE	0.7704	4.233e-09	4.286e-08
Cbl	_NE	3	TRUE	0.1777	0.7026	0.8455	TRUE	0.3127	0.03876	0.1344	TRUE	-1.249	0.000612	0.003469	TRUE	-1.304	0.0008433	0.00338
Cbln2	_NE	NA	TRUE	0.3025	0.2754	0.5192	TRUE	-0.007732	0.9759	0.9894	TRUE	-1.123	1.506e-06	1.532e-05	TRUE	-0.9258	0.004826	0.01546
Cbln4	N	NA	TRUE	-0.584	0.1395	0.3536	TRUE	0.5785	0.002924	0.02154	TRUE	-0.3039	0.3019	0.4759	TRUE	0.2007	0.5443	0.6791
Cbr2	MG	NA	TRUE	-0.5166	0.212	0.4482	TRUE	-1.511	0.006353	0.03816	TRUE	0.9048	0.009114	0.03329	TRUE	1.536	0.0009154	0.003636
Cbs	AS	NA	TRUE	-0.2304	0.06986	0.2393	TRUE	-0.5892	9.844e-08	3.714e-06	TRUE	-0.09714	0.457	0.6273	TRUE	-0.4479	0.006414	0.01976
Cbx4	_NE	4	TRUE	-0.5177	8.877e-06	0.0004742	TRUE	-0.5055	3.472e-05	0.0006096	TRUE	-0.1503	0.3169	0.492	TRUE	-0.3186	0.06208	0.132
Cc2d1a	_NE	4	TRUE	-0.6264	4.927e-06	0.0002953	TRUE	-0.65	2.288e-10	1.812e-08	TRUE	-0.2454	0.08447	0.1901	TRUE	-0.3926	0.01519	0.04099
Cc2d1b	_NE	NA	TRUE	-0.3537	0.002514	0.03135	TRUE	-0.5013	3.251e-06	7.699e-05	TRUE	0.344	0.01095	0.03865	TRUE	0.2824	0.02187	0.05602
Ccbe1	N	3	TRUE	0.0695	0.6968	0.8412	TRUE	-0.1311	0.3482	0.5598	TRUE	-0.2902	0.05139	0.1299	TRUE	-0.9171	2.912e-08	2.661e-07
Ccbp2	EC	NA	TRUE	0.1363	0.7101	0.8493	TRUE	-0.2959	0.3407	0.5531	TRUE	-1.256	0.000116	0.0008033	TRUE	-0.6482	0.09614	0.1865
Ccdc102a	_NE	NA	TRUE	-0.6177	0.06847	0.2366	TRUE	-0.682	0.1518	0.3336	TRUE	1.426	9.962e-06	8.667e-05	TRUE	1.584	3.689e-06	2.498e-05
Ccdc106	_NE	NA	TRUE	-0.3868	0.004423	0.04597	TRUE	-0.5942	9.711e-07	2.729e-05	TRUE	-0.2676	0.1015	0.2188	TRUE	-0.42	0.002769	0.00957
Ccdc108	_NE	3	TRUE	-0.3409	0.1321	0.3433	TRUE	-0.3446	0.06435	0.1892	TRUE	0.4226	0.04751	0.1225	TRUE	0.619	0.009795	0.0283
Ccdc111	_NE	NA	TRUE	0.3639	0.08831	0.2723	TRUE	-0.3163	0.1613	0.3464	TRUE	0.5765	0.01996	0.0621	TRUE	0.793	0.0001797	0.0008488
Ccdc113	_NE	NA	TRUE	-0.4184	0.3322	0.5747	TRUE	0.2144	0.5919	0.7657	TRUE	0.545	0.0969	0.2111	TRUE	1.117	0.006428	0.01979
Ccdc114	_NE	NA	TRUE	-0.4537	0.05876	0.216	TRUE	-0.26	0.3151	0.5272	TRUE	0.9744	3.876e-05	0.0002983	TRUE	1.428	5.82e-09	5.782e-08
Ccdc121	AS	NA	TRUE	-1.048	0.008449	0.0689	TRUE	-0.2526	0.601	0.7723	TRUE	0.2416	0.5167	0.6784	TRUE	1.372	0.006766	0.02066
Ccdc122	_NE	1	TRUE	0.02145	0.9421	0.9772	TRUE	-0.06146	0.8417	0.9225	TRUE	1.359	1.488e-06	1.514e-05	TRUE	1.111	1.099e-05	6.773e-05
Ccdc124	_NE	4	TRUE	-0.7196	4.907e-06	0.0002953	TRUE	-0.8695	2.2e-08	9.913e-07	TRUE	-0.2638	0.1141	0.2384	TRUE	-0.4909	0.02261	0.05763
Ccdc129	_NE	NA	TRUE	-0.1503	0.5864	0.7712	TRUE	0.006279	0.9829	0.9926	TRUE	-0.8942	0.01327	0.04502	TRUE	-0.5256	0.1819	0.3069
Ccdc13	OL	NA	TRUE	-0.39	0.08369	0.2653	TRUE	-0.7888	0.0004439	0.004992	TRUE	0.3381	0.1093	0.2312	TRUE	0.3658	0.06154	0.1311
Ccdc135	_NE	NA	TRUE	0.5401	0.1739	0.3984	TRUE	-0.3103	0.3749	0.5842	TRUE	1.672	7.022e-05	0.000512	TRUE	1.772	2.108e-08	1.948e-07
Ccdc142	_NE	4	TRUE	-0.6337	0.000198	0.005016	TRUE	-0.7446	2.076e-05	0.0003888	TRUE	0.3806	0.04781	0.1231	TRUE	0.1009	0.5228	0.66
Ccdc146	_NE	NA	TRUE	-0.3824	0.3538	0.5938	TRUE	-0.8138	0.2004	0.3987	TRUE	0.8839	0.01165	0.04056	TRUE	1.769	0.0005447	0.002304
Ccdc150	_NE	NA	FALSE	-0.2505	0.7091	NA	FALSE	-1.918	0.06165	NA	TRUE	-0.452	0.3649	0.5423	TRUE	1.963	0.00738	0.02225
Ccdc153	_NE	NA	TRUE	-0.5039	0.1134	0.3146	TRUE	-0.6854	0.06591	0.1922	TRUE	0.1537	0.6076	0.7508	TRUE	1.684	0.001769	0.006486
Ccdc155	_NE	NA	TRUE	-0.5972	0.01281	0.08892	TRUE	-0.8482	0.0008559	0.008279	TRUE	0.04483	0.8499	0.9127	TRUE	-0.4901	0.07981	0.1612
Ccdc160	_NE	NA	TRUE	0.1073	0.7403	0.8687	TRUE	0.1855	0.5577	0.7389	TRUE	-1.109	0.003402	0.01487	TRUE	0.005284	0.9886	0.9939
Ccdc162	MG	NA	TRUE	0.2382	0.5124	0.7195	TRUE	-0.672	0.09267	0.2418	TRUE	1.774	1.739e-09	2.783e-08	TRUE	2.409	2.606e-06	1.814e-05
Ccdc17	_NE	1	TRUE	-0.1108	0.675	0.8275	TRUE	-0.3105	0.3202	0.5328	TRUE	0.498	0.05569	0.1379	TRUE	0.7983	0.0007849	0.00318
Ccdc19	_NE	NA	TRUE	-0.5905	0.07259	0.2443	TRUE	0.08513	0.792	0.8946	TRUE	0.1605	0.5735	0.7247	TRUE	0.9991	0.01487	0.04022
Ccdc23	_NE	NA	TRUE	-0.2321	0.2376	0.4772	TRUE	-0.07271	0.7384	0.8629	TRUE	0.3408	0.1269	0.2581	TRUE	0.5854	0.001706	0.006273
Ccdc3	AS	1	TRUE	-0.1996	0.3018	0.5448	TRUE	0.259	0.08239	0.2237	TRUE	1.763	5.893e-18	2.177e-16	TRUE	1.985	1.472e-20	3.443e-19
Ccdc33	_NE	NA	TRUE	-0.6935	0.0961	0.2848	TRUE	-0.02595	0.9519	0.9794	TRUE	0.6125	0.05054	0.1282	TRUE	1.5	0.004462	0.01448
Ccdc40	_NE	NA	TRUE	-0.6334	0.02501	0.1317	TRUE	-0.1961	0.5503	0.7338	TRUE	0.5592	0.03619	0.09921	TRUE	1.385	0.0003364	0.00149
Ccdc60	_NE	NA	TRUE	-0.8555	0.07694	0.2532	TRUE	-0.4115	0.4459	0.6494	TRUE	1.447	8.554e-05	0.0006107	TRUE	1.291	0.006565	0.02015
Ccdc64	_NE	4	TRUE	-0.3146	0.01025	0.07759	TRUE	-0.4337	0.0001316	0.001863	TRUE	-0.4241	0.002235	0.01051	TRUE	-0.7718	1.713e-07	1.418e-06
Ccdc74a	_NE	NA	TRUE	-0.3974	0.003059	0.03552	TRUE	-0.7218	1.028e-05	0.0002087	TRUE	0.1553	0.3575	0.5351	TRUE	0.1482	0.457	0.6027
Ccdc78	_NE	NA	TRUE	-1.057	0.02441	0.1303	TRUE	-1.654	0.007727	0.04379	TRUE	0.04321	0.9147	0.9516	TRUE	1.859	0.006988	0.02124
Ccdc8	_NE	NA	TRUE	-0.5355	0.02225	0.1244	TRUE	-0.4406	0.0978	0.2505	TRUE	0.8119	0.001109	0.005796	TRUE	0.8696	0.001106	0.004296
Ccdc80	AS	1	TRUE	0.3458	0.1406	0.3549	TRUE	0.06009	0.8457	0.9255	TRUE	1.315	3.856e-06	3.616e-05	TRUE	1.972	1.468e-16	2.743e-15
Ccdc81	_NE	NA	TRUE	0.09426	0.7629	0.8824	TRUE	-0.1166	0.74	0.8638	TRUE	-0.1362	0.6887	0.808	TRUE	0.9278	0.01008	0.02897
Ccdc85c	_NE	4	TRUE	-1.127	8.31e-07	7.179e-05	TRUE	-0.9771	3.984e-07	1.234e-05	TRUE	-0.4463	0.05038	0.1279	TRUE	-0.8469	0.001935	0.007016
Ccdc88b	MG	1	TRUE	-0.713	0.004622	0.04722	TRUE	-1.054	0.0001792	0.002408	TRUE	1.34	2.917e-08	3.936e-07	TRUE	1.559	1.729e-10	2.02e-09
Ccdc88c	_NE	4	TRUE	-0.599	4.535e-06	0.0002762	TRUE	-0.5343	2.735e-07	8.925e-06	TRUE	-0.06862	0.5922	0.739	TRUE	-0.3025	0.08192	0.1647
Ccdc9	_NE	NA	TRUE	-0.3317	0.0244	0.1303	TRUE	-0.573	5.954e-06	0.0001306	TRUE	0.0878	0.5279	0.6884	TRUE	-0.2314	0.103	0.1973
Ccdc90a	_NE	1	TRUE	0.2004	0.1549	0.3747	TRUE	0.001264	0.9914	0.9959	TRUE	0.5861	8.536e-07	9.045e-06	TRUE	0.455	6.401e-05	0.0003352
Ccdc90b	_NE	NA	TRUE	0.206	0.202	0.4349	TRUE	0.04414	0.7983	0.8975	TRUE	0.498	0.007272	0.02778	TRUE	0.587	0.0003584	0.001575
Ccdc92	_NE	4	TRUE	-0.3773	0.003732	0.0403	TRUE	-0.5994	2.162e-08	9.843e-07	TRUE	-0.5387	0.0008503	0.004624	TRUE	-0.584	0.0002086	0.0009689
Ccdc96	_NE	NA	TRUE	-0.587	0.04017	0.1728	TRUE	-0.01149	0.9708	0.9876	TRUE	0.5711	0.04653	0.1205	TRUE	0.9471	0.003252	0.01102
Cchcr1	_NE	1	TRUE	-0.435	0.06379	0.2271	TRUE	-0.6036	0.04976	0.1593	TRUE	2.516	1.367e-18	5.486e-17	TRUE	2.388	1.371e-38	7.249e-37
Cck	N	3	TRUE	-0.09974	0.4549	0.6771	TRUE	-0.3532	7.944e-05	0.00122	TRUE	-0.6399	2.137e-06	2.111e-05	TRUE	-0.7962	4.659e-10	5.237e-09
Cckbr	_NE	3	TRUE	0.1583	0.685	0.8338	TRUE	-0.3015	0.3159	0.5281	TRUE	-1.281	1.454e-05	0.000123	TRUE	-0.7511	0.06222	0.1322
Ccl12	MG	2	FALSE	-0.009056	0.9884	NA	FALSE	0.1398	0.8181	NA	TRUE	4.393	5.533e-31	5.5e-29	TRUE	4.967	1.835e-37	9.26e-36
Ccl19	_NE	1	TRUE	0.7602	0.1163	0.3199	TRUE	-1.476	0.0231	0.09333	TRUE	1.404	0.0008054	0.004418	TRUE	1.799	2.754e-05	0.0001548
Ccl2	MG	2	FALSE	-2.343	0.01472	NA	FALSE	0.8213	0.3585	NA	TRUE	3.463	1.18e-11	2.44e-10	TRUE	3.536	7.787e-16	1.397e-14
Ccl22	MG	NA	FALSE	-0.6182	0.3553	NA	FALSE	-0.4147	0.5663	NA	TRUE	0.7538	0.2133	0.3744	TRUE	1.822	0.0009308	0.003694
Ccl3	MG	2	TRUE	0.09574	0.8612	0.9352	TRUE	0.4412	0.5569	0.7387	TRUE	3.827	1.65e-20	7.749e-19	TRUE	5.99	5.756e-51	4.496e-49
Ccl4	MG	2	FALSE	0.275	0.7229	NA	TRUE	1.272	0.06278	0.1862	TRUE	3.76	1.995e-15	5.801e-14	TRUE	4.716	6.903e-26	2.083e-24
Ccl5	MG	2	FALSE	0.3496	0.7857	NA	FALSE	-0.3157	0.6832	NA	TRUE	4.58	3.55e-13	8.415e-12	TRUE	3.81	1.207e-12	1.727e-11
Ccl6	MG	2	TRUE	0.1872	0.5679	0.7587	TRUE	0.5947	0.225	0.4295	TRUE	3.294	6.015e-32	6.48e-30	TRUE	3.55	1.368e-79	2.599e-77
Ccl8	MG	2	FALSE	0.9774	0.5203	NA	FALSE	0.2536	0.8273	NA	TRUE	6.406	6.992e-19	2.88e-17	TRUE	6.156	7.738e-32	3.101e-30
Ccl9	MG	2	TRUE	0.5202	0.07672	0.2528	TRUE	0.3922	0.2622	0.472	TRUE	3.02	5.737e-25	3.894e-23	TRUE	3.204	5.653e-46	3.766e-44
Ccna1	_NE	NA	TRUE	-0.3152	0.3266	0.5703	TRUE	0.1374	0.6793	0.8273	TRUE	-0.1556	0.6702	0.7962	TRUE	-1.111	0.002775	0.00959
Ccna2	_NE	1	TRUE	0.3015	0.2778	0.5219	TRUE	0.1554	0.6276	0.7914	TRUE	0.6821	0.01131	0.03964	TRUE	1.301	2.835e-06	1.958e-05
Ccnb1	_NE	1	TRUE	0.314	0.4806	0.6967	FALSE	1.399	0.1242	NA	TRUE	1.673	0.0006722	0.00377	TRUE	3.548	4.98e-09	4.983e-08
Ccnb2	_NE	NA	TRUE	0.4688	0.1555	0.3756	TRUE	0.3135	0.4162	0.6235	TRUE	1.011	0.003376	0.0148	TRUE	0.4301	0.2257	0.3604
Ccnd1	_NE	1	TRUE	0.1121	0.4078	0.6404	TRUE	-0.116	0.2142	0.4166	TRUE	0.9	2.376e-13	5.775e-12	TRUE	1.223	2.812e-20	6.468e-19
Ccnd3	_NE	1	TRUE	-0.1887	0.1836	0.4112	TRUE	-0.4854	0.0002606	0.003248	TRUE	0.7348	2.486e-07	2.876e-06	TRUE	0.846	2.24e-06	1.578e-05
Ccne1	_NE	NA	TRUE	-0.09079	0.5055	0.714	TRUE	0.05537	0.72	0.8536	TRUE	-0.5459	0.002104	0.009994	TRUE	-0.4043	0.01293	0.03569
Ccnt1	_NE	3	TRUE	-0.007264	0.9624	0.9845	TRUE	0.2979	0.0218	0.0894	TRUE	-0.4221	0.03212	0.09055	TRUE	-0.5144	0.001252	0.004782
Ccr1	MG	NA	FALSE	-0.06771	0.907	NA	TRUE	0.859	0.2098	0.4105	TRUE	1.788	3.283e-05	0.0002562	TRUE	4.187	4.518e-22	1.144e-20
Ccr2	_NE	1	FALSE	-0.5719	0.44	NA	FALSE	-0.8042	0.2783	NA	TRUE	1.87	0.00141	0.007113	TRUE	3.143	5.226e-07	4.041e-06
Ccr5	MG	1	TRUE	0.2179	0.3513	0.5917	TRUE	0.09891	0.6382	0.7988	TRUE	1.452	7.386e-14	1.872e-12	TRUE	1.636	1.955e-18	3.995e-17
Ccrl1	AS	NA	FALSE	0.5534	0.5118	NA	FALSE	-1.428	0.3138	NA	TRUE	2.876	0.0009263	0.004957	FALSE	-0.03122	0.9665	NA
Ccrl2	MG	1	TRUE	0.3751	0.3248	0.5683	TRUE	-0.1822	0.6818	0.8285	TRUE	1.981	1.207e-07	1.475e-06	TRUE	2.329	9.568e-10	1.038e-08
Cd101	_NE	2	FALSE	1.236	0.06429	NA	FALSE	-2.03	0.01897	NA	TRUE	3.104	3.333e-13	7.925e-12	TRUE	2.844	1.414e-13	2.165e-12
Cd109	EC	1	TRUE	0.1862	0.4703	0.689	TRUE	0.0321	0.8785	0.9441	TRUE	1.564	6.286e-15	1.764e-13	TRUE	1.953	5.824e-30	2.17e-28
Cd14	MG	2	TRUE	-0.1235	0.6546	0.816	TRUE	-0.3528	0.3379	0.5502	TRUE	2.831	4.327e-32	4.695e-30	TRUE	2.976	1.315e-28	4.621e-27
Cd151	EC	1	TRUE	-0.2193	0.1049	0.2996	TRUE	-0.1788	0.2622	0.472	TRUE	1.412	5.688e-21	2.773e-19	TRUE	1.742	6.523e-32	2.621e-30
Cd163	MG	NA	TRUE	0.2986	0.4526	0.6751	TRUE	-0.2927	0.5715	0.7499	TRUE	0.5216	0.1298	0.2618	TRUE	1.401	8.08e-06	5.115e-05
Cd164	_NE	NA	TRUE	0.2565	0.03935	0.1709	TRUE	0.1818	0.06184	0.1844	TRUE	0.4521	0.0005708	0.003263	TRUE	0.6443	4.532e-08	4.036e-07
Cd180	MG	2	TRUE	0.05313	0.8743	0.9414	TRUE	0.249	0.4552	0.6584	TRUE	3.766	3.157e-38	5.791e-36	TRUE	3.732	7.423e-70	1.002e-67
Cd1d1	_NE	1	TRUE	-0.07558	0.8267	0.9182	TRUE	-0.3194	0.4679	0.6694	TRUE	1.54	1.253e-05	0.0001069	TRUE	1.588	9.543e-08	8.145e-07
Cd200	_NE	NA	TRUE	0.0003311	0.9981	0.999	TRUE	0.2858	0.01498	0.06923	TRUE	-0.5568	1.079e-05	9.316e-05	TRUE	-0.1394	0.3216	0.4674
Cd200r1	_NE	1	FALSE	0.3057	0.5833	NA	TRUE	0.2845	0.6005	0.7722	TRUE	2.186	4.463e-06	4.135e-05	TRUE	3.431	1.889e-13	2.875e-12
Cd200r4	_NE	2	FALSE	2.909	0.01734	NA	FALSE	0.7078	0.472	NA	TRUE	4.887	7.333e-15	2.043e-13	TRUE	5.075	2.446e-31	9.603e-30
Cd209f	MG	NA	FALSE	0.0632	0.936	NA	FALSE	0.775	0.2482	NA	TRUE	1.087	0.07256	0.1698	TRUE	2.552	9.156e-05	0.0004626
Cd22	MG	2	TRUE	-0.2512	0.6481	0.8124	TRUE	0.3939	0.5084	0.7023	TRUE	5.658	1.349e-51	6.113e-49	TRUE	5.983	2.077e-93	5.708e-91
Cd244	_NE	2	FALSE	0.2443	0.8486	NA	FALSE	0.3105	0.7291	NA	TRUE	4.377	2.199e-08	3.016e-07	TRUE	5.162	3.81e-22	9.708e-21
Cd247	_NE	NA	FALSE	-1.827	0.02728	NA	FALSE	-0.6737	0.4034	NA	FALSE	0.471	0.5068	NA	TRUE	1.473	0.01605	0.04302
Cd248	EC	4	TRUE	-1.077	4.721e-05	0.00177	TRUE	-0.6547	0.01867	0.08026	TRUE	-0.1555	0.6301	0.768	TRUE	0.6635	0.01442	0.03915
Cd24a	N	3	TRUE	0.08361	0.6413	0.8082	TRUE	-0.03069	0.8893	0.9498	TRUE	0.7819	0.0002104	0.00136	TRUE	2.11	2.58e-20	5.954e-19
Cd274	N	1	TRUE	3.004e-05	0.9999	1	TRUE	0.3131	0.2472	0.455	TRUE	1.713	1.44e-11	2.951e-10	TRUE	2.276	1.868e-29	6.829e-28
Cd28	_NE	NA	FALSE	0.03131	0.97	NA	FALSE	0.341	0.7534	NA	FALSE	1.403	0.03934	NA	TRUE	3.806	7.453e-08	6.426e-07
Cd300a	MG	1	TRUE	-0.1385	0.6422	0.8091	TRUE	0.4853	0.1657	0.353	TRUE	2.376	1.756e-12	3.915e-11	TRUE	2.87	2.083e-35	9.625e-34
Cd300lb	MG	2	FALSE	0.324	0.78	NA	TRUE	1.066	0.1633	0.3491	TRUE	5.369	2.391e-16	7.579e-15	TRUE	5.974	2.062e-50	1.563e-48
Cd300ld	_NE	NA	FALSE	-1.161	0.2771	NA	FALSE	0.004269	0.9965	NA	TRUE	4.059	7.171e-07	7.678e-06	TRUE	3.077	4.581e-09	4.604e-08
Cd300lf	MG	2	FALSE	-1.412	0.1187	NA	FALSE	0.8624	0.334	NA	TRUE	5.386	2.422e-15	7.026e-14	TRUE	6.502	7.307e-53	6.179e-51
Cd300lg	EC	NA	FALSE	1.757	0.08517	NA	FALSE	-1.883	0.1721	NA	TRUE	2.334	0.006935	0.02677	FALSE	-0.2866	0.7543	NA
Cd302	_NE	1	TRUE	0.3449	0.04517	0.1852	TRUE	0.08259	0.6271	0.7909	TRUE	0.9037	1.76e-06	1.774e-05	TRUE	1.071	9.246e-13	1.335e-11
Cd33	MG	1	TRUE	-0.3001	0.1863	0.4154	TRUE	0.2576	0.231	0.4367	TRUE	1.93	7.063e-22	3.627e-20	TRUE	1.951	1.044e-32	4.297e-31
Cd36	_NE	NA	TRUE	-0.694	0.1447	0.3608	TRUE	0.3804	0.3991	0.6061	TRUE	0.2989	0.4799	0.6469	TRUE	1.204	0.007346	0.02216
Cd37	MG	2	TRUE	-0.4262	0.082	0.262	TRUE	-0.511	0.05425	0.1692	TRUE	2.796	7.106e-33	8.553e-31	TRUE	2.588	1.14e-42	7.02e-41
Cd38	AS	1	TRUE	0.3581	0.05179	0.2005	TRUE	0.1156	0.4896	0.6868	TRUE	0.8888	4.238e-08	5.566e-07	TRUE	0.9867	4.677e-06	3.101e-05
Cd3e	_NE	NA	FALSE	1.03	0.5013	NA	FALSE	1.891	0.1888	NA	FALSE	2.716	0.0009886	NA	TRUE	6.775	2.12e-10	2.448e-09
Cd44	AS	2	TRUE	-0.6907	0.04563	0.186	TRUE	0.9124	1.975e-05	0.0003722	TRUE	4.454	1.774e-47	6.211e-45	TRUE	5.881	4.071e-250	2.088e-246
Cd48	MG	2	TRUE	0.03502	0.947	0.9793	TRUE	1.023	0.0469	0.1529	TRUE	4.021	6.827e-26	4.985e-24	TRUE	4.221	2.24e-78	4.009e-76
Cd5	MG	1	FALSE	-0.3025	0.8405	NA	FALSE	1.211	0.2642	NA	FALSE	3.158	1.407e-05	NA	TRUE	7.363	3.12e-13	4.685e-12
Cd52	MG	2	TRUE	0.3908	0.3131	0.5564	TRUE	0.4415	0.406	0.6129	TRUE	4.964	1.204e-30	1.167e-28	TRUE	4.694	9.943e-125	5.885e-122
Cd53	MG	1	TRUE	0.3769	0.04385	0.1824	TRUE	0.6561	0.0002584	0.003225	TRUE	2.213	4.648e-25	3.197e-23	TRUE	2.608	3.309e-69	4.428e-67
Cd59a	_NE	1	TRUE	0.6845	0.01139	0.08299	TRUE	0.2558	0.2823	0.4929	TRUE	0.9422	0.00158	0.007825	TRUE	0.9447	1.356e-05	8.205e-05
Cd5l	_NE	2	FALSE	2.847	0.09186	NA	FALSE	-0.2654	0.8342	NA	TRUE	8.712	2.59e-13	6.235e-12	TRUE	10.36	8.635e-59	8.8e-57
Cd6	_NE	NA	TRUE	0.254	0.7149	0.8523	TRUE	-0.06163	0.9269	0.9683	TRUE	1.42	0.0126	0.04312	TRUE	0.726	0.1178	0.2182
Cd63	_NE	1	TRUE	0.06085	0.6261	0.7978	TRUE	0.06692	0.5867	0.7624	TRUE	2.206	7.128e-31	6.995e-29	TRUE	2.761	1.568e-116	7.782e-114
Cd68	MG	2	TRUE	-0.3474	0.04972	0.1954	TRUE	0.004485	0.9872	0.9947	TRUE	3.243	6.431e-48	2.304e-45	TRUE	3.744	7.887e-105	2.96e-102
Cd69	_NE	NA	FALSE	-2.537	0.1454	NA	FALSE	0	1	NA	FALSE	5.505	7.892e-06	NA	TRUE	4.683	4.39e-06	2.929e-05
Cd72	MG	2	FALSE	-0.1053	0.8979	NA	TRUE	-0.1366	0.8451	0.9251	TRUE	4.585	6.585e-25	4.45e-23	TRUE	5.379	3.632e-52	2.989e-50
Cd74	MG	2	TRUE	-0.04207	0.9125	0.9622	TRUE	0.4556	0.4649	0.6672	TRUE	4.969	4.516e-30	4.321e-28	TRUE	5.933	6.377e-140	6.133e-137
Cd79b	MG	NA	FALSE	0.3707	0.5721	NA	FALSE	0.5525	0.4529	NA	TRUE	1.323	0.01589	0.05203	TRUE	1.322	0.01193	0.03338
Cd80	MG	1	TRUE	1.305	0.00997	0.07639	TRUE	0.2353	0.6635	0.8158	TRUE	1.23	0.008548	0.0317	TRUE	1.698	2.789e-05	0.0001565
Cd81	_NE	1	TRUE	-0.1306	0.216	0.453	TRUE	-0.1613	0.0445	0.1476	TRUE	0.8507	4.517e-11	8.71e-10	TRUE	0.9142	4.408e-13	6.511e-12
Cd82	_NE	1	TRUE	-0.1194	0.4783	0.6945	TRUE	-0.4516	0.02074	0.08639	TRUE	1.097	6.391e-07	6.901e-06	TRUE	1.282	9.873e-14	1.527e-12
Cd83	MG	1	TRUE	0.127	0.4577	0.6795	TRUE	0.06999	0.6066	0.7756	TRUE	1.274	7.099e-12	1.494e-10	TRUE	1.701	2.693e-35	1.241e-33
Cd84	MG	2	TRUE	0.3687	0.1746	0.3994	TRUE	0.541	0.07238	0.2053	TRUE	3.634	8.305e-54	3.877e-51	TRUE	3.876	2.063e-104	7.56e-102
Cd86	MG	2	TRUE	0.3738	0.1706	0.3952	TRUE	0.2946	0.3241	0.5361	TRUE	2.602	2.656e-23	1.51e-21	TRUE	3.118	3.381e-57	3.232e-55
Cd8a	_NE	NA	FALSE	-1.405	0.3254	NA	FALSE	0.155	0.8492	NA	TRUE	3.169	8.355e-07	8.871e-06	TRUE	4.144	1.617e-15	2.837e-14
Cd9	_NE	2	TRUE	0.1524	0.2943	0.5366	TRUE	0.05474	0.7316	0.8597	TRUE	2.704	6.063e-45	1.763e-42	TRUE	3.243	1.788e-122	9.828e-120
Cd97	EC	1	TRUE	-0.1165	0.4606	0.6814	TRUE	-0.03017	0.8379	0.9204	TRUE	0.6534	1.643e-05	0.0001371	TRUE	0.8359	1.465e-08	1.381e-07
Cdc14a	_NE	NA	TRUE	0.3478	0.1509	0.3696	TRUE	0.2034	0.369	0.5797	TRUE	0.3492	0.1017	0.2193	TRUE	0.8439	6.523e-06	4.213e-05
Cdc20	_NE	1	TRUE	-0.5655	0.1358	0.3487	TRUE	-0.5295	0.3384	0.5507	TRUE	1.031	0.009347	0.03396	TRUE	1.608	0.0001129	0.0005585
Cdc42bpg	_NE	4	TRUE	-0.6838	9.185e-05	0.002863	TRUE	-0.4909	0.009915	0.05186	TRUE	0.7737	0.0005554	0.003183	TRUE	0.6209	0.002891	0.009956
Cdc42ep1	_NE	4	TRUE	-0.6125	0.0001173	0.003429	TRUE	-0.7226	0.0002124	0.002753	TRUE	0.7113	2.732e-05	0.0002173	TRUE	0.7183	2.135e-06	1.51e-05
Cdc6	_NE	NA	TRUE	0.4049	0.2818	0.5259	TRUE	0.01985	0.9614	0.9836	TRUE	-0.227	0.5445	0.7004	TRUE	0.9971	0.003796	0.01259
Cdca2	_NE	NA	TRUE	1.102	0.04385	0.1824	FALSE	0.0894	0.9035	NA	TRUE	1.525	0.002662	0.01218	TRUE	2.375	0.000236	0.001083
Cdca3	_NE	1	TRUE	0.2789	0.4463	0.6712	TRUE	-1.118	0.07278	0.2062	TRUE	1.653	1.367e-05	0.0001161	TRUE	3.014	1.185e-11	1.552e-10
Cdca4	_NE	NA	TRUE	-0.1459	0.5245	0.7289	TRUE	0.03719	0.8597	0.9334	TRUE	0.44	0.04095	0.1091	TRUE	0.7489	0.000135	0.0006562
Cdca5	_NE	1	FALSE	-0.2561	0.7236	NA	FALSE	1.345	0.2458	NA	FALSE	1.962	0.009642	NA	TRUE	2.076	0.000341	0.001508
Cdh1	_NE	3	TRUE	-0.3933	0.5749	0.7645	TRUE	-0.522	0.4838	0.6824	TRUE	0.05405	0.9143	0.9515	TRUE	2.16	0.0004839	0.002067
Cdh12	_NE	NA	TRUE	0.13	0.5314	0.7343	TRUE	0.2814	0.0988	0.2521	TRUE	-0.7722	0.0001995	0.001297	TRUE	-0.8296	0.0005699	0.002396
Cdh13	_NE	3	TRUE	-0.4992	0.002732	0.03314	TRUE	0.164	0.3203	0.5329	TRUE	-0.5555	0.0006889	0.003858	TRUE	-0.2224	0.2335	0.3694
Cdh19	OL	3	TRUE	0.9062	2.665e-05	0.001136	TRUE	0.4083	0.03976	0.1367	TRUE	0.2501	0.228	0.3926	TRUE	0.7109	2.9e-05	0.0001622
Cdh22	_NE	3	TRUE	-0.4322	0.1074	0.3043	TRUE	-0.4218	0.04686	0.1529	TRUE	-0.769	0.0001469	0.0009893	TRUE	-0.6193	0.003044	0.01041
Cdh23	MG	NA	TRUE	-0.4713	0.1401	0.354	TRUE	-0.245	0.3599	0.5702	TRUE	0.7947	0.0008744	0.00473	TRUE	0.6652	0.0048	0.01539
Cdh24	_NE	3	TRUE	-0.1251	0.4027	0.6366	TRUE	-0.8471	9.144e-08	3.485e-06	TRUE	-0.866	7.625e-08	9.598e-07	TRUE	-1.386	4.444e-08	3.96e-07
Cdh6	_NE	3	TRUE	-0.5084	0.08804	0.2719	TRUE	0.5008	0.1066	0.2642	TRUE	-1.857	3.818e-08	5.041e-07	TRUE	-0.7445	0.09899	0.1911
Cdh8	N	3	TRUE	0.1515	0.243	0.483	TRUE	0.1919	0.09028	0.2377	TRUE	-0.7813	4.349e-09	6.602e-08	TRUE	-0.9287	2.728e-15	4.728e-14
Cdhr1	_NE	3	TRUE	-0.3275	0.09928	0.2898	TRUE	0.1593	0.3756	0.5848	TRUE	-0.4657	0.03259	0.09157	TRUE	-1.358	3.622e-13	5.411e-12
Cdhr2	_NE	1	TRUE	-0.2197	0.6248	0.7973	TRUE	-0.08426	0.8408	0.922	TRUE	1.4	0.0002444	0.001552	TRUE	0.976	0.008647	0.02543
Cdk1	_NE	2	TRUE	-0.4699	0.3453	0.5855	FALSE	-0.05878	0.9342	NA	TRUE	2.572	3.383e-09	5.224e-08	TRUE	4.218	7.212e-19	1.516e-17
Cdk14	_NE	NA	TRUE	0.1177	0.3228	0.566	TRUE	0.1222	0.1424	0.3208	TRUE	-0.4523	0.0005905	0.003366	TRUE	-0.628	4.731e-08	4.197e-07
Cdk18	OL	4	TRUE	-0.6482	0.002764	0.03341	TRUE	-0.1736	0.2191	0.4228	TRUE	-0.1382	0.4581	0.6282	TRUE	0.2265	0.1401	0.2502
Cdk2	_NE	1	TRUE	0.1645	0.5461	0.7434	TRUE	0.06251	0.8099	0.9046	TRUE	1.118	6.343e-05	0.0004687	TRUE	1.463	8.37e-12	1.124e-10
Cdk2ap2	_NE	4	TRUE	-0.2139	0.2743	0.5179	TRUE	-0.5075	0.008159	0.04547	TRUE	0.0235	0.9067	0.9462	TRUE	0.2928	0.1738	0.2961
Cdk5r1	_NE	NA	TRUE	-0.1443	0.1796	0.4068	TRUE	-0.09822	0.2487	0.4568	TRUE	-0.4429	0.0002225	0.001427	TRUE	-0.5494	1.471e-06	1.069e-05
Cdk5r2	_NE	3	TRUE	-0.2622	0.06802	0.2358	TRUE	-0.2491	0.02087	0.0867	TRUE	-0.6751	2.099e-08	2.887e-07	TRUE	-0.7422	2.037e-09	2.123e-08
Cdk5rap2	_NE	1	TRUE	0.1349	0.4504	0.6741	TRUE	0.1325	0.4075	0.6144	TRUE	1.075	1.913e-06	1.901e-05	TRUE	1.081	1.093e-10	1.306e-09
Cdk5rap3	_NE	1	TRUE	-0.2371	0.08461	0.2666	TRUE	-0.3172	0.008016	0.04477	TRUE	0.6053	3.791e-05	0.0002927	TRUE	0.6099	4.283e-06	2.867e-05
Cdkl1	_NE	3	TRUE	-0.05272	0.7351	0.8652	TRUE	0.0592	0.7236	0.8557	TRUE	-0.6714	0.0003815	0.002298	TRUE	-0.7814	0.002499	0.008722
Cdkl4	_NE	3	TRUE	-0.1956	0.2604	0.5018	TRUE	0.3917	0.02082	0.08656	TRUE	-1.014	3.098e-09	4.821e-08	TRUE	-0.7666	0.0001564	0.0007511
Cdkl5	_NE	3	TRUE	-0.2095	0.6074	0.7869	TRUE	0.37	0.0862	0.2303	TRUE	-2.195	1.794e-07	2.139e-06	TRUE	-1.819	2.525e-08	2.314e-07
Cdkn1a	_NE	1	TRUE	0.4513	0.06695	0.2336	TRUE	0.06692	0.7363	0.8621	TRUE	1.328	1.402e-10	2.544e-09	TRUE	1.771	7.126e-21	1.706e-19
Cdkn1c	_NE	NA	TRUE	-0.02702	0.9282	0.9707	TRUE	-0.173	0.6024	0.7729	TRUE	1.004	0.0172	0.05541	TRUE	0.9005	0.003213	0.01091
Cdkn2c	_NE	1	TRUE	0.3403	0.2727	0.5166	TRUE	0.1115	0.7485	0.8696	TRUE	0.9381	0.002321	0.01088	TRUE	1.533	1.347e-08	1.276e-07
Cdo1	OL	NA	TRUE	0.0373	0.7873	0.8962	TRUE	0.1679	0.2541	0.4623	TRUE	0.2659	0.1198	0.2476	TRUE	0.6119	4.01e-05	0.0002182
Cdr2	_NE	1	TRUE	0.7518	0.0008505	0.0147	TRUE	0.005132	0.9808	0.9916	TRUE	1.137	0.001302	0.00664	TRUE	0.2681	0.1598	0.2768
Cds1	_NE	3	TRUE	-0.0512	0.6535	0.8154	TRUE	-0.03892	0.6966	0.838	TRUE	-0.7595	8.568e-10	1.433e-08	TRUE	-0.7647	1.985e-07	1.624e-06
Cds2	_NE	NA	TRUE	-0.0934	0.3939	0.6298	TRUE	-0.003978	0.9652	0.9854	TRUE	-0.3844	0.01113	0.03914	TRUE	-0.6356	5.349e-08	4.717e-07
Cdsn	_NE	NA	TRUE	-1.067	0.01044	0.07859	TRUE	-0.365	0.4537	0.6571	TRUE	1.645	0.0002025	0.001315	TRUE	2.254	1.503e-12	2.121e-11
Cdt1	_NE	1	TRUE	-0.5431	0.1661	0.3896	TRUE	-1.83	0.00025	0.003136	TRUE	1.445	0.0004894	0.002861	TRUE	1.677	0.0004668	0.002002
Ceacam1	_NE	NA	TRUE	0.301	0.2101	0.446	TRUE	-0.05511	0.8226	0.9124	TRUE	0.1889	0.472	0.641	TRUE	0.6251	0.01235	0.03433
Cebpa	MG	1	TRUE	0.3078	0.09255	0.2791	TRUE	-0.1722	0.3351	0.547	TRUE	1.421	8.151e-18	2.99e-16	TRUE	1.908	1.091e-38	5.787e-37
Cebpd	_NE	1	TRUE	-0.602	0.04364	0.1818	TRUE	-1.188	4.916e-05	0.0008125	TRUE	1.372	6.114e-06	5.531e-05	TRUE	1.576	5.994e-10	6.665e-09
Cebpg	_NE	1	TRUE	0.4015	0.0009603	0.01588	TRUE	0.08495	0.4329	0.6375	TRUE	0.4376	0.000606	0.003439	TRUE	0.6201	9.201e-07	6.904e-06
Cecr6	_NE	NA	TRUE	-0.09192	0.4047	0.6382	TRUE	-0.06582	0.4915	0.6884	TRUE	-0.571	4.426e-06	4.108e-05	TRUE	-0.6214	3.659e-08	3.295e-07
Cela1	OL	2	TRUE	-0.3562	0.2824	0.5262	TRUE	-0.03574	0.917	0.9631	TRUE	2.697	1.906e-23	1.104e-21	TRUE	3.242	5.127e-50	3.83e-48
Celf3	N	4	TRUE	-0.626	6.527e-07	6.096e-05	TRUE	-0.5941	7.55e-12	9.258e-10	TRUE	-0.07556	0.5509	0.7062	TRUE	-0.4796	0.001343	0.005088
Celf4	N	4	TRUE	-0.518	0.0002356	0.005748	TRUE	-0.2807	0.007598	0.04327	TRUE	-0.3041	0.02581	0.07608	TRUE	-0.3899	0.002224	0.007899
Celf5	N	3	TRUE	-0.3591	0.0009471	0.01576	TRUE	-0.3061	0.0008739	0.008415	TRUE	-0.2576	0.04261	0.1125	TRUE	-0.564	1.398e-05	8.431e-05
Celf6	N	NA	TRUE	-0.1589	0.251	0.4923	TRUE	-0.2574	0.05257	0.1656	TRUE	-0.5758	0.003385	0.01483	TRUE	-0.5555	0.003418	0.01151
Celsr1	AS	4	TRUE	-0.5688	0.00048	0.00968	TRUE	-0.3292	0.06042	0.1815	TRUE	0.775	9.117e-06	8.008e-05	TRUE	0.5426	0.009932	0.02862
Celsr2	_NE	4	TRUE	-0.7444	9.286e-10	4.358e-07	TRUE	-0.4536	2.744e-06	6.622e-05	TRUE	-0.155	0.3328	0.5093	TRUE	-0.5237	0.001646	0.006077
Cend1	_NE	4	TRUE	-0.3966	0.002132	0.02807	TRUE	-0.2954	0.0006159	0.006436	TRUE	-0.6719	6.244e-06	5.632e-05	TRUE	-0.7194	4.234e-07	3.311e-06
Cenpa	_NE	NA	TRUE	0.4314	0.1483	0.366	TRUE	0.1149	0.7499	0.8701	TRUE	0.09695	0.7657	0.859	TRUE	0.809	0.00704	0.02137
Cenpb	_NE	NA	TRUE	-0.412	0.001358	0.02023	TRUE	-0.518	9.805e-07	2.751e-05	TRUE	0.07207	0.5857	0.7336	TRUE	-0.09645	0.4946	0.6358
Cenpf	_NE	1	TRUE	0.1214	0.7302	0.8619	TRUE	0.5367	0.3128	0.5249	TRUE	1.352	0.000257	0.001624	TRUE	2.125	2.99e-09	3.072e-08
Cenpi	_NE	1	TRUE	0.2609	0.5271	0.7311	TRUE	-0.1688	0.7538	0.8722	TRUE	0.6232	0.1607	0.3067	TRUE	1.775	0.0002048	0.0009524
Cenpj	_NE	NA	TRUE	0.1205	0.6601	0.8195	TRUE	0.2901	0.2436	0.4507	TRUE	0.459	0.09987	0.2162	TRUE	0.9237	0.0003283	0.001458
Cep55	_NE	1	TRUE	0.02491	0.9675	0.9865	TRUE	1.627	0.05116	0.1626	TRUE	2.066	3.153e-06	3.008e-05	TRUE	1.492	0.00213	0.007626
Cercam	_NE	1	TRUE	-0.1383	0.4518	0.675	TRUE	-0.4775	0.01839	0.07936	TRUE	1.131	1.517e-08	2.133e-07	TRUE	1.054	9.043e-12	1.203e-10
Ces5a	_NE	NA	TRUE	-0.01702	0.9621	0.9845	TRUE	0.2079	0.5946	0.7677	TRUE	-1.102	0.01145	0.04006	TRUE	-0.5276	0.2196	0.3531
Cetn4	_NE	NA	TRUE	0.1779	0.3886	0.6248	TRUE	0.08839	0.7145	0.8506	TRUE	0.3894	0.07718	0.1776	TRUE	0.687	0.0003203	0.001429
Cfb	_NE	1	FALSE	-0.7818	0.3491	NA	TRUE	0.715	0.2067	0.4066	TRUE	2.507	5.417e-08	6.955e-07	TRUE	3.3	6.044e-09	5.989e-08
Cfh	_NE	NA	TRUE	0.1358	0.4904	0.7033	TRUE	0.0644	0.7906	0.8938	TRUE	1.009	1.711e-16	5.516e-15	TRUE	1.833	6.794e-41	3.887e-39
Cflar	_NE	1	TRUE	0.3032	0.01726	0.1068	TRUE	0.1672	0.2211	0.4253	TRUE	0.8234	2.854e-10	5.031e-09	TRUE	0.9919	3.801e-16	6.931e-15
Cgnl1	EC	3	TRUE	0.1306	0.5307	0.734	TRUE	-0.09983	0.4636	0.6662	TRUE	0.9409	0.0007909	0.00435	TRUE	0.1965	0.1867	0.3128
Ch25h	MG	1	FALSE	0.1144	0.8464	NA	TRUE	0.2204	0.6358	0.7969	TRUE	2.933	5.454e-11	1.044e-09	TRUE	3.167	1.968e-14	3.195e-13
Chadl	OL	4	TRUE	-0.6546	0.00205	0.02735	TRUE	-0.7423	0.003139	0.02282	TRUE	0.3274	0.1757	0.3264	TRUE	0.1769	0.4807	0.6234
Chaf1b	_NE	1	TRUE	-0.2622	0.6186	0.7936	FALSE	0.5983	0.3031	NA	TRUE	2.365	3.431e-07	3.861e-06	TRUE	2.043	2.175e-06	1.536e-05
Chchd10	_NE	4	TRUE	-0.6245	7.483e-06	0.0004128	TRUE	-0.7924	6.42e-09	3.474e-07	TRUE	-0.1782	0.282	0.4547	TRUE	-0.1845	0.3486	0.4959
Chchd5	_NE	NA	TRUE	-0.3495	0.1351	0.3476	TRUE	-0.2552	0.2678	0.478	TRUE	0.3744	0.08816	0.1966	TRUE	0.5449	0.003733	0.01241
Chchd8	_NE	NA	TRUE	0.2449	0.4401	0.6667	TRUE	0.1695	0.5913	0.7653	TRUE	0.3505	0.3103	0.4848	TRUE	0.8665	0.003505	0.01177
Chd3	_NE	3	TRUE	-0.2949	0.008866	0.07074	TRUE	-0.1117	0.2606	0.4703	TRUE	-0.3674	0.01287	0.04388	TRUE	-0.6446	1.555e-08	1.462e-07
Chd5	N	4	TRUE	-0.5525	6.562e-05	0.002206	TRUE	-0.2803	0.005043	0.03223	TRUE	-0.5233	0.001994	0.009542	TRUE	-0.7465	8.493e-07	6.397e-06
Chek2	_NE	NA	TRUE	0.03634	0.8963	0.9539	TRUE	0.1083	0.7355	0.8621	TRUE	0.8626	0.001055	0.005548	TRUE	1.587	4.275e-08	3.818e-07
Chi3l1	_NE	2	TRUE	0.2829	0.1234	0.3306	TRUE	0.3661	0.05122	0.1627	TRUE	3.275	5.05e-49	1.945e-46	TRUE	3.297	6.004e-86	1.421e-83
Chmp1b	_NE	NA	TRUE	0.2136	0.0799	0.2585	TRUE	-0.01298	0.9178	0.9634	TRUE	0.2499	0.06601	0.1575	TRUE	0.5232	5.706e-05	0.0003012
Chn1	_NE	NA	TRUE	0.1359	0.3307	0.5735	TRUE	0.06419	0.5553	0.7376	TRUE	-0.4787	0.001417	0.007136	TRUE	-0.6352	3.427e-07	2.709e-06
Chn2	OL	3	TRUE	0.5025	9.855e-05	0.003043	TRUE	0.2256	0.09376	0.2439	TRUE	0.3218	0.01246	0.04275	TRUE	0.5638	0.003899	0.01288
Chpf	_NE	4	TRUE	-1.142	1.081e-12	1.829e-09	TRUE	-1.255	8.908e-17	4.671e-14	TRUE	-0.3759	0.0248	0.0737	TRUE	-0.7549	0.005387	0.01701
Chpf2	_NE	4	TRUE	-0.7987	7.766e-09	2.231e-06	TRUE	-0.6839	7.103e-07	2.049e-05	TRUE	0.1672	0.1786	0.3301	TRUE	-0.1161	0.4829	0.6253
Chpt1	_NE	NA	TRUE	0.2828	0.07603	0.2516	TRUE	0.1432	0.169	0.3572	TRUE	0.4299	0.00064	0.00361	TRUE	0.5088	2.625e-05	0.000148
Chrd	_NE	NA	TRUE	-0.4225	0.0001833	0.004788	TRUE	-0.5462	1.046e-10	9.194e-09	TRUE	-0.159	0.2375	0.4041	TRUE	-0.3213	0.02423	0.06113
Chrdl1	AS	1	TRUE	0.4705	0.0351	0.1607	TRUE	0.4364	0.02416	0.09644	TRUE	1.141	3.086e-07	3.504e-06	TRUE	1.828	1.473e-22	3.828e-21
Chrm1	_NE	NA	TRUE	-0.166	0.1863	0.4154	TRUE	-0.1604	0.07659	0.2135	TRUE	-0.4108	0.0008404	0.004582	TRUE	-0.7149	1.058e-06	7.867e-06
Chrm2	_NE	3	TRUE	-0.02738	0.9287	0.9707	TRUE	0.3172	0.3684	0.5792	TRUE	-1.67	0.0002386	0.001519	TRUE	-1.166	0.005213	0.01655
Chrm3	N	3	TRUE	0.205	0.2484	0.489	TRUE	-0.061	0.6135	0.7804	TRUE	-0.8417	4.517e-08	5.908e-07	TRUE	-0.9631	3.816e-12	5.252e-11
Chrm4	_NE	3	TRUE	-0.486	0.02406	0.1295	TRUE	-0.05836	0.7244	0.8561	TRUE	-1.16	3.64e-05	0.0002817	TRUE	-0.9618	7.071e-07	5.366e-06
Chrna4	OL	3	TRUE	-0.2788	0.097	0.2863	TRUE	0.03319	0.8313	0.9177	TRUE	-0.9127	1.716e-05	0.0001427	TRUE	-0.7706	0.0002646	0.001203
Chrna5	_NE	NA	TRUE	0.3449	0.1781	0.4047	TRUE	0.4237	0.0506	0.1613	TRUE	-1.141	1.485e-06	1.512e-05	TRUE	-0.8327	0.0007991	0.003223
Chrna7	_NE	3	TRUE	-0.3338	0.01679	0.1049	TRUE	-0.08541	0.4811	0.6806	TRUE	-0.558	0.001125	0.005866	TRUE	-0.8327	3.128e-07	2.491e-06
Chrnb1	EC	NA	TRUE	-0.2479	0.5766	0.7653	TRUE	-0.1133	0.7719	0.8823	TRUE	0.6572	0.0555	0.1375	TRUE	1.41	0.0008499	0.003404
Chrnb2	N	NA	TRUE	-0.1563	0.1238	0.3309	TRUE	-0.02307	0.7898	0.8933	TRUE	-0.4683	0.0002027	0.001316	TRUE	-0.555	1.166e-05	7.158e-05
Chrnb3	_NE	3	TRUE	1.205	0.000688	0.01274	TRUE	-0.2121	0.5952	0.7681	TRUE	-1.542	0.0003862	0.002323	TRUE	-1.17	0.04477	0.1016
Chrnb4	_NE	1	TRUE	0.483	0.4177	0.6491	FALSE	-0.9814	0.2202	NA	TRUE	2.309	0.001447	0.007271	FALSE	0.8279	0.2092	NA
Chst12	_NE	4	TRUE	-0.6868	8.905e-05	0.00279	TRUE	-0.6596	6.599e-05	0.001048	TRUE	-0.5052	0.005119	0.02079	TRUE	-0.2796	0.1414	0.2518
Chst14	_NE	NA	TRUE	-0.1665	0.5807	0.7675	TRUE	-0.4646	0.1971	0.3938	TRUE	0.6601	0.03856	0.1042	TRUE	1.181	3.14e-05	0.0001745
Chst2	_NE	NA	TRUE	-0.192	0.09229	0.2786	TRUE	-0.1639	0.06162	0.184	TRUE	0.401	0.00124	0.006379	TRUE	0.5635	8.805e-05	0.0004466
Chst3	OL	NA	TRUE	0.1439	0.5293	0.7331	TRUE	-0.1865	0.4842	0.6827	TRUE	1.241	1.782e-06	1.792e-05	TRUE	1.402	1.541e-09	1.632e-08
Chst7	_NE	NA	TRUE	-0.112	0.7324	0.8636	TRUE	-0.3334	0.3101	0.5221	TRUE	0.2951	0.2991	0.473	TRUE	0.9266	0.008612	0.02536
Chst8	OL	4	TRUE	-0.8293	4.23e-07	4.442e-05	TRUE	-0.6364	2.284e-05	0.0004215	TRUE	-0.9036	7.025e-07	7.531e-06	TRUE	-0.7781	0.001263	0.004815
Chst9	_NE	NA	TRUE	0.03858	0.9004	0.9556	TRUE	0.2372	0.3601	0.5703	TRUE	-0.8667	0.003154	0.01401	TRUE	-0.6087	0.06063	0.1296
Chtf18	_NE	NA	TRUE	-0.7174	0.07238	0.2441	TRUE	-1.481	0.001063	0.009768	TRUE	0.4313	0.2098	0.3701	TRUE	0.3236	0.3845	0.5326
Cib1	_NE	1	TRUE	-0.1387	0.4464	0.6712	TRUE	-0.2628	0.1498	0.3306	TRUE	0.5693	0.00291	0.0131	TRUE	0.7383	1.034e-05	6.399e-05
Cic	_NE	4	TRUE	-0.6637	4.719e-07	4.854e-05	TRUE	-0.6663	2.565e-13	4.757e-11	TRUE	0.3379	0.01422	0.04771	TRUE	0.01127	0.9432	0.9659
Ciita	_NE	NA	FALSE	-0.994	0.1929	NA	FALSE	-0.4744	0.6027	NA	TRUE	3.437	7.038e-06	6.278e-05	TRUE	2.756	6.438e-08	5.607e-07
Cirbp	_NE	4	TRUE	-0.5394	5.449e-05	0.00192	TRUE	-0.4155	0.0004659	0.00519	TRUE	0.3803	0.01617	0.05271	TRUE	0.02677	0.8534	0.9098
Cit	_NE	3	TRUE	-0.4247	0.1097	0.3087	TRUE	-0.1803	0.3064	0.5185	TRUE	-0.839	0.001787	0.00871	TRUE	-0.6391	0.01958	0.05111
Ckap2	_NE	2	TRUE	-0.1178	0.7641	0.883	FALSE	0.3509	0.5386	NA	TRUE	1.803	4.564e-08	5.96e-07	TRUE	2.663	4.402e-10	4.959e-09
Ckap2l	_NE	1	TRUE	0.2994	0.4366	0.6641	FALSE	-0.5373	0.3936	NA	TRUE	1.901	5.842e-08	7.476e-07	TRUE	2.204	4.391e-06	2.929e-05
Ckb	_NE	4	TRUE	-0.7379	3.552e-06	0.0002282	TRUE	-0.9036	3.626e-12	4.836e-10	TRUE	0.4287	0.01154	0.04027	TRUE	0.2287	0.2418	0.3793
Cklf	_NE	NA	TRUE	-0.03001	0.9325	0.972	TRUE	0.3271	0.281	0.4915	TRUE	0.8312	0.008328	0.03104	TRUE	0.6915	0.02093	0.05405
Ckm	_NE	NA	FALSE	0.4743	0.7368	NA	FALSE	-0.3854	0.7339	NA	TRUE	-4.178	1.482e-05	0.000125	FALSE	0.9162	0.5366	NA
Ckmt1	_NE	3	TRUE	-0.1162	0.3181	0.5613	TRUE	0.01976	0.825	0.9137	TRUE	-0.9744	4.222e-12	9.135e-11	TRUE	-0.8626	3.492e-11	4.373e-10
Cks1b	_NE	1	TRUE	-0.2791	0.3661	0.6039	TRUE	-0.09036	0.8132	0.9069	TRUE	0.5345	0.1403	0.277	TRUE	1.022	0.00119	0.004577
Clasrp	_NE	NA	TRUE	-0.4057	0.000242	0.00584	TRUE	-0.5453	5.1e-08	2.068e-06	TRUE	0.1878	0.1364	0.2712	TRUE	-0.0276	0.832	0.8955
Clca1	_NE	1	TRUE	-1.241	0.03464	0.16	TRUE	0.2592	0.6016	0.7726	TRUE	2.69	1.653e-11	3.368e-10	TRUE	3.965	3.808e-24	1.081e-22
Clcf1	MG	1	TRUE	-0.3367	0.4574	0.6794	TRUE	-0.4179	0.4088	0.6157	TRUE	2.448	1.474e-09	2.378e-08	TRUE	2.092	3.074e-07	2.45e-06
Clcn6	_NE	NA	TRUE	-0.2321	0.02369	0.1282	TRUE	-0.2307	0.01171	0.0586	TRUE	-0.2979	0.03374	0.09413	TRUE	-0.5234	3.569e-06	2.426e-05
Cldn1	_NE	1	TRUE	0.1139	0.8636	0.9361	TRUE	0.3093	0.2673	0.4776	TRUE	1.451	0.01306	0.04442	TRUE	-0.1629	0.7285	0.8238
Cldn11	OL	NA	TRUE	0.1597	0.2176	0.4545	TRUE	-0.2179	0.2643	0.4743	TRUE	0.7202	7.392e-10	1.252e-08	TRUE	0.9632	2.772e-10	3.176e-09
Cldn14	OL	NA	TRUE	-0.8914	0.1468	0.364	FALSE	0.3062	0.6895	NA	TRUE	1.57	0.003092	0.01379	TRUE	1.982	0.0002432	0.001113
Cldn19	_NE	1	TRUE	0.3195	0.415	0.6468	TRUE	0.5144	0.2943	0.5054	TRUE	2.004	1.236e-08	1.756e-07	TRUE	1.873	2.045e-05	0.0001182
Cldn2	_NE	1	TRUE	3.321	0.000536	0.0105	TRUE	-0.1574	0.7444	0.8666	TRUE	2.476	0.004495	0.01869	TRUE	0.6074	0.217	0.35
Cldn22	_NE	3	TRUE	0.1004	0.7824	0.8935	TRUE	-0.002678	0.9941	0.9972	TRUE	-1.253	0.0003648	0.00221	TRUE	-1.481	8.409e-06	5.308e-05
Cldn26	_NE	NA	TRUE	-0.6877	0.03181	0.1527	TRUE	-0.683	0.05676	0.1744	TRUE	-0.5591	0.07503	0.1742	TRUE	-1.333	0.0004963	0.002113
Cldn5	EC	4	TRUE	-0.73	2.384e-05	0.001052	TRUE	-1.063	4.288e-12	5.573e-10	TRUE	0.08072	0.6682	0.7953	TRUE	-0.005596	0.9733	0.9845
Cldn9	_NE	NA	FALSE	-0.8514	0.343	NA	FALSE	-1.004	0.2824	NA	TRUE	3.073	4.082e-05	0.0003126	FALSE	3.837	8.745e-05	NA
Clec10a	MG	NA	FALSE	0.3175	0.615	NA	FALSE	-0.1508	0.8018	NA	TRUE	1.422	0.00786	0.02957	TRUE	3.054	8.26e-09	8.02e-08
Clec12a	_NE	NA	FALSE	0.3623	0.6579	NA	FALSE	0.4969	0.5774	NA	TRUE	1.795	0.005608	0.02244	TRUE	3.632	3.235e-07	2.569e-06
Clec18a	_NE	NA	TRUE	-0.03459	0.9351	0.9734	TRUE	-0.5199	0.1076	0.2656	TRUE	1.289	4.944e-08	6.412e-07	TRUE	0.9851	0.0001647	0.0007871
Clec2d	EC	NA	TRUE	0.4927	0.04127	0.1756	TRUE	0.1562	0.5553	0.7376	TRUE	0.8336	0.002272	0.01067	TRUE	1.27	3.338e-08	3.017e-07
Clec2l	_NE	NA	TRUE	-0.2405	0.0733	0.2456	TRUE	-0.4042	0.001739	0.01432	TRUE	-0.4654	0.001184	0.006134	TRUE	-0.6269	1.667e-05	9.849e-05
Clec4a1	MG	NA	TRUE	1.177	0.07769	0.2549	FALSE	0.4333	0.6197	NA	FALSE	0.9337	0.1085	NA	TRUE	2.913	6.903e-05	0.0003593
Clec4a2	MG	NA	TRUE	0.4215	0.2234	0.4615	TRUE	0.2019	0.6616	0.8149	TRUE	0.6022	0.193	0.3485	TRUE	1.124	0.002915	0.01003
Clec4a3	MG	1	TRUE	0.7043	0.1017	0.2944	TRUE	0.6835	0.08888	0.2349	TRUE	1.954	1.1e-07	1.354e-06	TRUE	2.79	3.918e-20	8.906e-19
Clec4d	_NE	NA	FALSE	-1.762	0.2903	NA	FALSE	1.38	0.3673	NA	TRUE	4.019	7.191e-06	6.4e-05	TRUE	8.273	8.871e-22	2.198e-20
Clec4n	MG	NA	FALSE	-0.3754	0.658	NA	FALSE	-0.3773	0.6197	NA	FALSE	2.164	0.002238	NA	TRUE	3.578	8.056e-10	8.805e-09
Clec5a	MG	2	TRUE	0.6416	0.02754	0.1403	TRUE	0.1275	0.678	0.8263	TRUE	2.753	5.71e-22	2.972e-20	TRUE	2.561	1.341e-35	6.272e-34
Clec7a	_NE	2	TRUE	0.2759	0.5982	0.7797	TRUE	1.254	0.117	0.2822	TRUE	6.542	2.289e-58	1.357e-55	TRUE	7.11	1.985e-268	3.054e-264
Clic1	_NE	1	TRUE	0.05056	0.7793	0.8916	TRUE	-0.0528	0.8025	0.8998	TRUE	2.069	4.39e-28	3.676e-26	TRUE	2.316	2.149e-55	1.981e-53
Clic3	_NE	NA	FALSE	0.2833	0.6734	NA	FALSE	-0.3345	0.7145	NA	TRUE	2.355	0.001653	0.00815	FALSE	0.2668	0.7178	NA
Clic5	EC	3	TRUE	0.5163	0.004186	0.04413	TRUE	0.1252	0.4324	0.6372	TRUE	-0.4381	0.03048	0.08691	TRUE	-0.356	0.03988	0.09206
Clic6	EC	1	TRUE	1.626	0.0002564	0.006071	TRUE	0.1503	0.5976	0.7699	TRUE	2.317	0.0004203	0.002505	TRUE	0.7779	0.04593	0.1037
Clip2	_NE	4	TRUE	-0.5906	4.271e-06	0.0002643	TRUE	-0.5841	1.455e-10	1.204e-08	TRUE	-0.1207	0.3125	0.4872	TRUE	-0.2476	0.1032	0.1977
Clk1	_NE	3	TRUE	0.5014	3.108e-05	0.001286	TRUE	0.2586	0.07608	0.2124	TRUE	-0.06141	0.5975	0.7434	TRUE	0.03881	0.7486	0.8379
Clmn	_NE	NA	TRUE	0.1524	0.2783	0.5224	TRUE	0.01755	0.8346	0.9191	TRUE	-0.2766	0.07207	0.1688	TRUE	-0.5834	4.621e-07	3.601e-06
Cln3	_NE	1	TRUE	-0.09684	0.5311	0.734	TRUE	-0.4006	0.002515	0.01919	TRUE	0.9022	8.325e-10	1.397e-08	TRUE	0.9006	4.214e-09	4.269e-08
Cln5	_NE	1	TRUE	0.4602	0.00357	0.03913	TRUE	0.2962	0.04219	0.1423	TRUE	0.7113	3.185e-06	3.036e-05	TRUE	1.037	8.926e-13	1.29e-11
Clpp	_NE	NA	TRUE	-0.4606	0.0006805	0.01265	TRUE	-0.605	2.134e-07	7.177e-06	TRUE	-0.1026	0.5148	0.6769	TRUE	-0.1656	0.2571	0.3968
Clspn	_NE	NA	TRUE	-0.4614	0.1674	0.3915	TRUE	-0.1603	0.6266	0.7905	TRUE	0.6467	0.0459	0.1192	TRUE	0.8128	0.002916	0.01003
Clstn1	_NE	NA	TRUE	-0.4488	0.0002406	0.005823	TRUE	-0.3425	0.001281	0.01133	TRUE	-0.3735	0.01871	0.05908	TRUE	-0.5318	1.675e-05	9.881e-05
Clstn3	_NE	3	TRUE	-0.4215	0.000331	0.007318	TRUE	-0.3094	0.0005466	0.005895	TRUE	-0.6951	2.296e-06	2.251e-05	TRUE	-0.8481	7.501e-11	9.126e-10
Clu	AS	1	TRUE	-0.04374	0.7092	0.8493	TRUE	-0.03375	0.7226	0.8552	TRUE	1.359	2.312e-14	6.185e-13	TRUE	1.602	8.162e-37	4.026e-35
Clvs2	_NE	NA	TRUE	0.335	0.007816	0.06544	TRUE	0.2421	0.04311	0.1443	TRUE	-0.5046	4.942e-05	0.0003727	TRUE	-0.6507	1.522e-06	1.102e-05
Cmah	_NE	1	FALSE	-0.3718	0.5763	NA	FALSE	-0.1671	0.8118	NA	TRUE	1.742	0.00139	0.00702	TRUE	3.666	4.426e-12	6.055e-11
Cmbl	_NE	NA	TRUE	-0.1576	0.4965	0.7079	TRUE	0.05352	0.7954	0.8965	TRUE	0.4977	0.01683	0.05442	TRUE	1.061	1.476e-09	1.568e-08
Cmklr1	MG	1	TRUE	-0.18	0.4486	0.6729	TRUE	-0.09483	0.6959	0.8376	TRUE	2.141	9.826e-28	8.067e-26	TRUE	2.42	8.988e-32	3.583e-30
Cml5	AS	NA	TRUE	0.2421	0.5209	0.7259	TRUE	-0.299	0.3693	0.5798	TRUE	-0.8117	0.01148	0.04009	TRUE	-1.287	0.0006189	0.002581
Cmtm3	_NE	1	TRUE	0.2502	0.1939	0.4252	TRUE	-0.08098	0.672	0.8227	TRUE	1.552	2.137e-17	7.5e-16	TRUE	1.913	1.157e-26	3.695e-25
Cmtm6	_NE	1	TRUE	-0.08807	0.4766	0.6934	TRUE	-0.07129	0.5324	0.7206	TRUE	1.106	1.527e-17	5.408e-16	TRUE	1.089	1.511e-20	3.524e-19
Cmtm7	MG	1	TRUE	-0.2385	0.4382	0.6651	TRUE	-0.4641	0.2192	0.4229	TRUE	1.888	9.079e-10	1.507e-08	TRUE	1.384	2.755e-07	2.208e-06
Cndp2	_NE	1	TRUE	-0.02437	0.8363	0.9226	TRUE	0.01347	0.8931	0.9517	TRUE	0.3235	0.00694	0.02677	TRUE	0.5569	3.36e-06	2.295e-05
Cnih2	_NE	4	TRUE	-0.3501	0.0191	0.1131	TRUE	-0.495	2.049e-05	0.0003842	TRUE	-0.4977	0.0004809	0.002819	TRUE	-0.7991	6.424e-05	0.0003363
Cnksr2	N	3	TRUE	0.02022	0.8837	0.9466	TRUE	0.2447	0.01123	0.05702	TRUE	-0.5408	0.0002877	0.001793	TRUE	-0.7704	8.02e-10	8.778e-09
Cnksr3	_NE	1	TRUE	0.1869	0.3524	0.5928	TRUE	0.08629	0.7363	0.8621	TRUE	0.9851	4.337e-05	0.0003304	TRUE	1.239	7.398e-09	7.233e-08
Cnn2	EC	NA	TRUE	-0.5769	0.01009	0.07702	TRUE	-0.5807	0.009697	0.05107	TRUE	0.4315	0.06758	0.1604	TRUE	0.7158	0.001965	0.007113
Cnn3	_NE	1	TRUE	0.1148	0.3096	0.553	TRUE	0.09794	0.261	0.4706	TRUE	1.992	4.89e-27	3.884e-25	TRUE	2.42	2.1e-85	4.824e-83
Cnnm4	_NE	NA	TRUE	-0.1413	0.2777	0.5219	TRUE	-0.1608	0.3424	0.5545	TRUE	-0.3535	0.01454	0.04857	TRUE	-0.5188	0.001089	0.004244
Cnpy4	_NE	NA	TRUE	0.4496	0.01122	0.08222	TRUE	0.2792	0.1023	0.2575	TRUE	0.1757	0.3244	0.5005	TRUE	0.6031	0.00012	0.0005908
Cnr1	N	NA	TRUE	-0.03716	0.7586	0.8799	TRUE	0.2028	0.01559	0.07119	TRUE	-0.5085	0.001142	0.005944	TRUE	-0.4366	0.01119	0.03163
Cnr2	_NE	2	FALSE	0.405	0.4672	NA	TRUE	0.5388	0.29	0.501	TRUE	3.753	4.663e-17	1.577e-15	TRUE	3.554	7.132e-19	1.501e-17
Cntf	_NE	2	TRUE	-0.415	0.1758	0.4013	TRUE	0.005625	0.9893	0.9954	TRUE	3.08	4.992e-21	2.442e-19	TRUE	3.717	2.177e-68	2.888e-66
Cntfr	_NE	4	TRUE	-0.3458	0.0235	0.1277	TRUE	-0.6332	8.9e-09	4.603e-07	TRUE	-0.2086	0.1391	0.2752	TRUE	-0.1921	0.275	0.4174
Cntn4	OL	3	TRUE	0.2111	0.1368	0.3504	TRUE	0.2572	0.1277	0.299	TRUE	-1.298	1.935e-10	3.478e-09	TRUE	-0.5488	0.03767	0.08786
Cntn6	OL	NA	TRUE	-0.08198	0.7505	0.875	TRUE	0.2653	0.2282	0.4337	TRUE	-0.6722	0.006468	0.02522	TRUE	0.1001	0.7357	0.829
Cntnap1	_NE	3	TRUE	-0.3762	0.0009212	0.01552	TRUE	-0.3365	0.0002127	0.002755	TRUE	-0.7412	2.965e-07	3.381e-06	TRUE	-1.062	2.758e-16	5.096e-15
Cntnap2	N	3	TRUE	0.03983	0.7057	0.8475	TRUE	0.05142	0.5962	0.7688	TRUE	-0.88	6.605e-06	5.927e-05	TRUE	-1.01	1.943e-13	2.949e-12
Cntnap3	N	3	TRUE	-0.6332	0.05912	0.2164	TRUE	0.7543	0.001624	0.0137	TRUE	-0.9254	0.001846	0.008956	TRUE	-0.1774	0.5847	0.7142
Cntnap4	N	3	TRUE	-0.4098	0.01471	0.09789	TRUE	0.08017	0.5577	0.739	TRUE	-1.069	6.164e-09	9.149e-08	TRUE	-0.7497	0.0002896	0.001307
Cntnap5a	N	3	TRUE	-0.2377	0.2435	0.4833	TRUE	0.4472	0.07684	0.214	TRUE	-0.5359	0.03546	0.09765	TRUE	-1.131	9.015e-07	6.768e-06
Cntnap5b	_NE	3	TRUE	-0.3777	0.1299	0.3398	TRUE	0.323	0.1431	0.3217	TRUE	-1.262	2.112e-05	0.0001719	TRUE	-1.137	2.013e-05	0.0001166
Cntnap5c	N	3	TRUE	-0.1621	0.5576	0.7509	TRUE	0.2705	0.2136	0.4159	TRUE	-1.063	0.006348	0.02482	TRUE	-1.401	6.23e-06	4.04e-05
Col11a2	OL	4	TRUE	-0.7168	1.025e-06	8.171e-05	TRUE	-1.063	6.999e-11	6.411e-09	TRUE	1.02	2.148e-10	3.83e-09	TRUE	0.2613	0.2773	0.42
Col13a1	OL	NA	TRUE	-0.6622	0.05203	0.201	TRUE	-0.5815	0.1932	0.3885	TRUE	1.254	3.123e-05	0.0002456	TRUE	1.745	1.924e-07	1.579e-06
Col16a1	_NE	1	TRUE	-0.8229	3.612e-05	0.00144	TRUE	-0.669	0.0003067	0.003737	TRUE	1.88	5.585e-27	4.413e-25	TRUE	1.919	5.44e-33	2.275e-31
Col17a1	_NE	NA	FALSE	0.707	0.3533	NA	FALSE	-1.202	0.1155	NA	TRUE	2.184	0.00264	0.0121	FALSE	-0.2046	0.7746	NA
Col18a1	_NE	1	TRUE	-0.5586	0.0279	0.1412	TRUE	-0.8397	0.00542	0.03394	TRUE	1.517	6.277e-09	9.307e-08	TRUE	1.415	7.891e-10	8.643e-09
Col1a1	OL	4	TRUE	-0.9718	0.0008099	0.01421	TRUE	-1.025	0.001543	0.01314	TRUE	-0.01739	0.9477	0.971	TRUE	0.4782	0.1175	0.218
Col1a2	_NE	3	TRUE	-0.6271	0.04458	0.1842	TRUE	-0.6431	0.08459	0.2276	TRUE	-0.04961	0.8039	0.8843	TRUE	0.7838	0.0005765	0.002421
Col20a1	OL	1	TRUE	-0.4068	0.009225	0.07254	TRUE	-0.5783	0.001298	0.01147	TRUE	1.184	4.888e-11	9.39e-10	TRUE	1.384	1.601e-16	2.983e-15
Col22a1	_NE	NA	TRUE	-0.5254	0.02829	0.1422	TRUE	-0.5566	0.01766	0.07729	TRUE	-0.2436	0.3356	0.5121	TRUE	-0.7003	0.001107	0.004297
Col23a1	_NE	4	TRUE	-1.527	0.003711	0.04019	TRUE	0.1071	0.736	0.8621	TRUE	0.0391	0.9048	0.9449	TRUE	0.9266	0.007164	0.0217
Col25a1	N	3	TRUE	-0.1008	0.4358	0.6633	TRUE	-0.006453	0.9402	0.9741	TRUE	-0.5244	0.0004181	0.002493	TRUE	-0.6182	0.001745	0.006407
Col27a1	_NE	1	TRUE	-0.3053	0.1079	0.3055	TRUE	-0.2966	0.1708	0.3596	TRUE	2.494	2.196e-37	3.637e-35	TRUE	2.253	3.376e-28	1.157e-26
Col2a1	_NE	4	TRUE	-0.7121	0.02489	0.1312	TRUE	-0.8317	0.02856	0.1085	TRUE	1.344	8.268e-05	0.0005919	TRUE	0.5242	0.03223	0.07725
Col4a1	EC	4	TRUE	-0.5694	2.347e-07	2.929e-05	TRUE	-0.7203	1.326e-15	4.384e-13	TRUE	0.1305	0.2531	0.4226	TRUE	-0.2266	0.1538	0.2688
Col4a2	EC	4	TRUE	-0.6125	5.132e-10	2.79e-07	TRUE	-0.7951	5.248e-18	4.99e-15	TRUE	-0.00175	0.9872	0.9938	TRUE	-0.2095	0.1965	0.325
Col4a3	_NE	NA	TRUE	0.8003	0.065	0.2298	TRUE	0.1977	0.664	0.8161	TRUE	1.413	0.007895	0.02967	TRUE	-0.3003	0.4267	0.5742
Col4a4	_NE	1	TRUE	0.5726	0.1561	0.3764	TRUE	-0.6519	0.1196	0.2867	TRUE	2.371	3.965e-07	4.426e-06	TRUE	1.886	3.814e-11	4.733e-10
Col4a5	AS	1	TRUE	-0.00394	0.9885	0.9952	TRUE	-0.0631	0.7709	0.8818	TRUE	1.582	6.893e-11	1.295e-09	TRUE	1.898	3.077e-25	9.124e-24
Col4a6	_NE	1	TRUE	-0.4992	0.09527	0.2834	TRUE	-0.217	0.5862	0.762	TRUE	2.189	2.775e-14	7.358e-13	TRUE	3.034	2.173e-26	6.784e-25
Col5a1	_NE	4	TRUE	-0.6144	0.1183	0.3234	TRUE	-0.4532	0.0009066	0.008659	TRUE	0.2325	0.5019	0.6664	TRUE	0.603	0.009538	0.02765
Col5a2	_NE	NA	TRUE	-0.5301	0.05857	0.2157	TRUE	-0.2028	0.222	0.4262	TRUE	0.5337	0.002601	0.01195	TRUE	0.8449	3.185e-06	2.184e-05
Col5a3	_NE	1	TRUE	-0.7138	0.001257	0.01906	TRUE	-0.784	0.0003507	0.004169	TRUE	2.225	2.399e-24	1.54e-22	TRUE	2.089	6.368e-22	1.596e-20
Col6a1	_NE	NA	TRUE	-0.6853	0.08433	0.2663	TRUE	-0.5807	0.02666	0.1031	TRUE	0.8317	9.089e-05	0.0006453	TRUE	0.8416	2.073e-05	0.0001197
Col6a2	N	NA	TRUE	-0.921	0.03824	0.1677	TRUE	-0.3639	0.199	0.3967	TRUE	0.8371	0.001509	0.007538	TRUE	1.301	1.221e-09	1.312e-08
Col6a3	_NE	3	TRUE	-0.4834	0.1119	0.3123	TRUE	-0.3664	0.1117	0.2728	TRUE	0.7446	0.001167	0.006054	TRUE	0.8423	3.537e-05	0.0001949
Col7a1	_NE	4	TRUE	-0.6734	0.001928	0.02617	TRUE	-0.6177	0.002702	0.02032	TRUE	0.09664	0.6616	0.7903	TRUE	-0.1982	0.3958	0.5427
Col8a1	_NE	1	TRUE	1.978	0.002807	0.03377	TRUE	0.2362	0.5843	0.7603	TRUE	2.423	0.000158	0.001055	TRUE	0.5109	0.2621	0.403
Col8a2	_NE	3	TRUE	0.2358	0.5973	0.779	TRUE	-0.6111	0.1127	0.2747	TRUE	1.982	8.267e-05	0.0005919	TRUE	0.8118	0.1074	0.2035
Col9a1	_NE	NA	TRUE	-0.251	0.569	0.7595	TRUE	-0.9788	0.05859	0.1777	TRUE	1.072	0.004246	0.01779	TRUE	1.071	0.005104	0.01625
Col9a2	OL	NA	TRUE	-0.9504	0.01024	0.07759	TRUE	-0.8105	0.007102	0.04122	TRUE	1.234	4.176e-06	3.895e-05	TRUE	1.657	2.949e-08	2.688e-07
Col9a3	OL	1	TRUE	0.05175	0.8072	0.9079	TRUE	-0.6157	0.003448	0.02451	TRUE	2.178	8.846e-09	1.291e-07	TRUE	1.01	6.172e-06	4.004e-05
Colec12	_NE	NA	TRUE	0.2434	0.2693	0.5122	TRUE	-0.04026	0.8966	0.953	TRUE	0.4532	0.02658	0.07796	TRUE	1.763	1.02e-20	2.403e-19
Commd5	_NE	NA	TRUE	-0.2901	0.1112	0.3111	TRUE	-0.6875	8.361e-05	0.001273	TRUE	-0.2231	0.2889	0.4619	TRUE	0.03769	0.8386	0.8999
Comp	_NE	1	FALSE	0.2523	0.7079	NA	TRUE	-0.5799	0.3478	0.5594	TRUE	1.387	0.002834	0.01282	TRUE	2.707	1.404e-06	1.025e-05
Comtd1	_NE	4	TRUE	-0.7652	0.002148	0.02822	TRUE	-0.88	0.0009227	0.008758	TRUE	0.02703	0.916	0.952	TRUE	-0.07555	0.7789	0.8588
Cope	_NE	NA	TRUE	-0.4548	0.0002515	0.005993	TRUE	-0.5497	4.229e-08	1.781e-06	TRUE	-0.1075	0.4217	0.5946	TRUE	-0.1542	0.3261	0.4724
Copz2	_NE	NA	TRUE	0.02599	0.9125	0.9622	TRUE	-0.2123	0.3558	0.5669	TRUE	0.8356	0.0003278	0.002011	TRUE	1.054	4.2e-08	3.758e-07
Coq10b	_NE	3	TRUE	0.5707	6.856e-05	0.002289	TRUE	0.6307	2.285e-06	5.704e-05	TRUE	0.16	0.2789	0.4515	TRUE	0.3489	0.0192	0.05027
Coro1a	MG	4	TRUE	-0.7139	9.963e-09	2.571e-06	TRUE	-0.6633	9.109e-11	8.099e-09	TRUE	-0.1003	0.4819	0.6488	TRUE	-0.2433	0.1002	0.1931
Coro2a	_NE	3	TRUE	-0.1145	0.5162	0.7225	TRUE	0.174	0.1768	0.3681	TRUE	-0.6337	0.002584	0.01188	TRUE	-0.5863	0.0007857	0.003181
Coro6	_NE	3	TRUE	-0.333	0.09084	0.2765	TRUE	-0.4289	0.03294	0.1198	TRUE	-0.8741	0.0004903	0.002863	TRUE	-1.128	3.525e-05	0.0001944
Cort	N	3	TRUE	-0.4773	0.09937	0.2899	TRUE	-1.004	0.000215	0.002777	TRUE	-1.713	1.8e-07	2.143e-06	TRUE	-1.844	1.672e-07	1.385e-06
Cotl1	_NE	1	TRUE	-0.291	0.09501	0.2829	TRUE	-0.638	1.455e-07	5.195e-06	TRUE	0.743	3.291e-07	3.712e-06	TRUE	0.8342	0.000176	0.0008332
Cox17	_NE	NA	TRUE	-0.3112	0.03761	0.1663	TRUE	-0.6788	1.028e-05	0.0002087	TRUE	-0.1195	0.5353	0.6937	TRUE	-0.2597	0.2188	0.3524
Cox6a2	_NE	NA	TRUE	-0.575	0.09558	0.284	TRUE	-0.4782	0.1908	0.3852	TRUE	0.0697	0.8343	0.9037	TRUE	0.8309	0.008857	0.02596
Cox6b2	_NE	1	TRUE	0.1593	0.6304	0.8009	TRUE	-0.6045	0.1059	0.2632	TRUE	0.9655	0.006214	0.02444	TRUE	1.73	1.405e-06	1.025e-05
Cox7a1	_NE	NA	TRUE	0.5706	0.1126	0.3134	TRUE	-0.206	0.6345	0.796	TRUE	1.237	0.0005495	0.003156	TRUE	1.452	0.0001702	0.0008108
Cox8b	_NE	1	FALSE	0.5876	0.3425	NA	FALSE	-0.3173	0.663	NA	TRUE	2.211	0.00771	0.02917	FALSE	1.081	0.1368	NA
Cp	_NE	1	TRUE	-0.06668	0.7142	0.8517	TRUE	-0.08667	0.6493	0.8054	TRUE	1.069	2.381e-14	6.348e-13	TRUE	2.468	4.044e-51	3.191e-49
Cpa4	_NE	NA	FALSE	-0.6135	0.3937	NA	FALSE	0.2076	0.8319	NA	TRUE	4.598	4.777e-07	5.264e-06	FALSE	0.7687	0.2297	NA
Cpeb3	_NE	3	TRUE	0.1095	0.3746	0.6118	TRUE	0.2197	0.006043	0.03679	TRUE	-0.5164	0.001001	0.005294	TRUE	-0.5603	5.359e-06	3.512e-05
Cpeb4	_NE	3	TRUE	-0.07548	0.6209	0.7953	TRUE	0.1472	0.1852	0.3783	TRUE	-0.4181	0.02951	0.08471	TRUE	-0.7006	1.707e-06	1.23e-05
Cplx1	_NE	NA	TRUE	-0.2257	0.09331	0.2805	TRUE	-0.2144	0.04162	0.141	TRUE	-0.5009	0.000672	0.00377	TRUE	-0.6555	1.107e-06	8.193e-06
Cpm	OL	3	TRUE	0.543	0.0003328	0.007342	TRUE	-0.0655	0.6823	0.8289	TRUE	-0.2659	0.15	0.2917	TRUE	-0.1001	0.5825	0.7122
Cpne2	_NE	4	TRUE	-0.7538	0.0005277	0.01039	TRUE	-0.2453	0.2909	0.5019	TRUE	0.5194	0.01023	0.03652	TRUE	0.7636	0.001809	0.006616
Cpne3	_NE	1	TRUE	0.2072	0.1237	0.3309	TRUE	0.2085	0.1291	0.3012	TRUE	0.8811	2.913e-09	4.556e-08	TRUE	0.9997	9.779e-14	1.514e-12
Cpne4	N	3	TRUE	0.09647	0.5307	0.734	TRUE	-0.08105	0.4147	0.622	TRUE	-0.3815	0.006157	0.02424	TRUE	-0.752	2.024e-10	2.345e-09
Cpne6	_NE	NA	TRUE	-0.4222	0.0001735	0.004571	TRUE	-0.409	4.761e-05	0.0007904	TRUE	-0.342	0.01823	0.05801	TRUE	-0.619	0.0001272	0.0006222
Cpne7	N	4	TRUE	-0.7509	0.002285	0.02934	TRUE	-0.4494	0.0009754	0.009155	TRUE	-0.1093	0.6566	0.7866	TRUE	-0.1233	0.7006	0.8038
Cpne9	_NE	NA	TRUE	0.3662	0.2192	0.4566	TRUE	-0.6149	0.003495	0.02474	TRUE	-0.1518	0.4225	0.5954	TRUE	-0.2254	0.2653	0.4065
Cpt1a	_NE	1	TRUE	-0.00466	0.9676	0.9865	TRUE	-0.0389	0.7248	0.8562	TRUE	1.143	5.811e-15	1.637e-13	TRUE	1.069	4.682e-17	9.04e-16
Cpt1b	_NE	NA	TRUE	0.2231	0.412	0.6444	TRUE	-0.2829	0.3246	0.5366	TRUE	0.9336	0.000106	0.0007411	TRUE	0.5791	0.02657	0.06585
Cpt2	_NE	1	TRUE	0.2087	0.296	0.5386	TRUE	0.08146	0.7135	0.8501	TRUE	1.048	2.007e-05	0.0001646	TRUE	1.224	4.915e-11	6.065e-10
Cpxm2	_NE	NA	TRUE	-0.1457	0.6907	0.8374	TRUE	-0.2469	0.3997	0.6065	TRUE	0.4867	0.09845	0.2138	TRUE	0.7011	0.01305	0.03601
Crabp2	N	NA	TRUE	-0.5379	0.1583	0.3795	TRUE	-0.7136	0.1366	0.3127	TRUE	0.4621	0.1518	0.2945	TRUE	1.622	9.176e-06	5.756e-05
Crb2	AS	1	TRUE	-0.4855	0.01158	0.08398	TRUE	-0.06914	0.7699	0.8815	TRUE	1.713	2.446e-18	9.539e-17	TRUE	2.224	2.918e-24	8.314e-23
Crb3	_NE	NA	FALSE	-0.6717	0.3046	NA	FALSE	-1.025	0.1299	NA	TRUE	1.745	0.01188	0.0412	FALSE	0.1252	0.8644	NA
Creb3l1	_NE	NA	TRUE	-0.5714	0.04141	0.1761	TRUE	-0.3046	0.3286	0.5404	TRUE	0.9636	0.0002741	0.001715	TRUE	1.044	0.000127	0.0006217
Creb3l2	_NE	NA	TRUE	0.07592	0.6498	0.8133	TRUE	0.1278	0.5143	0.7066	TRUE	0.677	0.0007476	0.004143	TRUE	0.827	4.714e-06	3.123e-05
Creb3l4	_NE	NA	TRUE	-0.4961	0.3578	0.5976	TRUE	0.4338	0.5066	0.7014	TRUE	0.4609	0.3287	0.505	TRUE	2.134	2.615e-06	1.818e-05
Creg1	_NE	1	TRUE	0.04907	0.6943	0.8397	TRUE	0.0125	0.9181	0.9635	TRUE	1.242	5.392e-14	1.399e-12	TRUE	1.633	8.585e-37	4.207e-35
Creld1	_NE	NA	TRUE	-0.2367	0.06858	0.2368	TRUE	-0.5286	1.561e-07	5.494e-06	TRUE	-0.2853	0.02081	0.06431	TRUE	-0.3761	0.00756	0.02271
Crhbp	N	3	TRUE	-0.03888	0.7402	0.8687	TRUE	0.06908	0.5514	0.7347	TRUE	-1.549	5.91e-16	1.807e-14	TRUE	-1.272	1.418e-13	2.169e-12
Crhr1	_NE	3	TRUE	-0.1409	0.4757	0.6929	TRUE	-0.2614	0.0931	0.2426	TRUE	-1.065	2.439e-06	2.372e-05	TRUE	-1.264	1.079e-08	1.032e-07
Crim1	_NE	3	TRUE	-0.226	0.05025	0.1964	TRUE	-0.02334	0.773	0.8829	TRUE	-0.7074	1.761e-05	0.0001463	TRUE	-0.9863	5.786e-11	7.107e-10
Crip1	_NE	1	TRUE	0.01474	0.9546	0.9817	TRUE	-0.3139	0.3003	0.512	TRUE	0.8091	0.004504	0.01872	TRUE	1.429	3.599e-10	4.079e-09
Crip2	_NE	4	TRUE	-0.5381	0.001081	0.0171	TRUE	-0.72	4.339e-06	9.995e-05	TRUE	0.4372	0.006819	0.02646	TRUE	0.4705	0.001614	0.005979
Crispld1	EC	3	TRUE	0.2595	0.1832	0.4107	TRUE	0.3153	0.08478	0.228	TRUE	-1.103	2.33e-05	0.0001877	TRUE	-0.952	4.984e-06	3.283e-05
Crispld2	_NE	1	TRUE	-0.2187	0.4868	0.7007	TRUE	-0.6185	0.03968	0.1365	TRUE	1.563	9.599e-09	1.393e-07	TRUE	1.566	7.917e-13	1.152e-11
Crlf1	_NE	NA	TRUE	-0.1834	0.3116	0.5552	TRUE	-0.6292	6.953e-05	0.001095	TRUE	-0.1366	0.3747	0.5518	TRUE	-0.5009	0.02228	0.05691
Crlf2	_NE	4	TRUE	-1.136	1.8e-06	0.0001299	TRUE	-1.481	1.176e-06	3.216e-05	TRUE	0.684	0.009685	0.03494	TRUE	0.2923	0.3465	0.494
Crmp1	N	NA	TRUE	-0.2455	0.03688	0.1645	TRUE	-0.1385	0.09461	0.245	TRUE	-0.4014	0.0006357	0.00359	TRUE	-0.6469	1.053e-06	7.834e-06
Crocc	_NE	4	TRUE	-0.9338	2.657e-08	5.467e-06	TRUE	-1.08	5.411e-16	2.11e-13	TRUE	-0.2696	0.1149	0.2399	TRUE	-0.5034	0.01095	0.03106
Crtac1	_NE	4	TRUE	-0.6636	3.404e-05	0.001386	TRUE	-0.4136	3.462e-06	8.123e-05	TRUE	-0.3374	0.03401	0.09469	TRUE	-0.3974	0.01981	0.05157
Crtap	_NE	NA	TRUE	-0.0851	0.6971	0.8415	TRUE	-0.07464	0.7439	0.8663	TRUE	0.7879	0.0005084	0.002955	TRUE	0.9985	4.009e-07	3.146e-06
Crtc1	_NE	NA	TRUE	-0.3728	0.00562	0.05358	TRUE	-0.4884	3.361e-07	1.072e-05	TRUE	-0.02154	0.8699	0.9239	TRUE	-0.5062	0.002139	0.007649
Cryab	OL	1	TRUE	0.2593	0.04801	0.1913	TRUE	-0.272	0.03946	0.1359	TRUE	0.8282	9.891e-09	1.428e-07	TRUE	0.9904	1.231e-12	1.755e-11
Cryba4	MG	1	TRUE	-0.3079	0.492	0.7041	TRUE	-0.5732	0.2724	0.4829	TRUE	0.3339	0.3977	0.5726	TRUE	1.942	8.248e-05	0.0004214
Crym	_NE	3	TRUE	-0.4464	0.0007916	0.01401	TRUE	-0.2257	0.008616	0.04733	TRUE	-1.153	4.742e-07	5.23e-06	TRUE	-1.158	9.395e-05	0.0004735
Csf1	_NE	1	TRUE	-0.06013	0.6574	0.8177	TRUE	0.02662	0.8532	0.9297	TRUE	1.466	7.863e-23	4.281e-21	TRUE	1.665	4.085e-42	2.485e-40
Csf1r	MG	1	TRUE	-0.09353	0.3977	0.6327	TRUE	-0.07152	0.4595	0.6621	TRUE	1.499	3.329e-31	3.442e-29	TRUE	1.62	1.753e-35	8.151e-34
Csf2ra	_NE	4	TRUE	-0.6929	9.74e-07	7.93e-05	TRUE	-0.4739	0.0007294	0.007345	TRUE	0.7577	4.32e-06	4.019e-05	TRUE	0.8616	2.69e-06	1.864e-05
Csf2rb	MG	2	TRUE	-0.1209	0.6931	0.8387	TRUE	0.01508	0.9625	0.9842	TRUE	3.353	1.724e-25	1.213e-23	TRUE	3.432	1.323e-65	1.697e-63
Csf2rb2	MG	1	TRUE	0.1053	0.6613	0.82	TRUE	-0.2801	0.1607	0.3456	TRUE	1.462	1.294e-09	2.103e-08	TRUE	1.665	3.57e-25	1.05e-23
Csf3r	MG	2	TRUE	0.1217	0.4836	0.6991	TRUE	0.08016	0.7148	0.8508	TRUE	2.535	6.9e-44	1.833e-41	TRUE	2.746	2.095e-72	3.041e-70
Csk	_NE	NA	TRUE	-0.4293	0.002073	0.02756	TRUE	-0.2272	0.08771	0.233	TRUE	0.3365	0.01877	0.05919	TRUE	0.5646	0.0003028	0.001359
Csmd3	OL	3	TRUE	0.09144	0.4925	0.7045	TRUE	0.2872	0.01121	0.05695	TRUE	-0.2526	0.07864	0.1801	TRUE	-0.6228	1.342e-05	8.126e-05
Csnk1g2	_NE	4	TRUE	-0.5824	6.408e-06	0.0003668	TRUE	-0.8063	2.937e-14	7.089e-12	TRUE	-0.1617	0.205	0.3635	TRUE	-0.4538	0.007206	0.02181
Cspg4	OL	4	TRUE	-0.6477	4.367e-07	4.554e-05	TRUE	-0.7053	4.776e-08	1.952e-06	TRUE	0.3141	0.01827	0.05809	TRUE	0.6016	3.614e-05	0.0001987
Csrnp3	_NE	3	TRUE	0.2511	0.01118	0.08222	TRUE	0.3009	0.0004812	0.005322	TRUE	-0.6091	9.678e-07	1.016e-05	TRUE	-0.5857	4.655e-05	0.0002499
Cst3	MG	1	TRUE	-0.1082	0.3943	0.6304	TRUE	-0.266	0.008649	0.04744	TRUE	1.128	4.751e-12	1.022e-10	TRUE	1.026	4.444e-13	6.556e-12
Cst7	MG	2	TRUE	0.1915	0.6821	0.8317	TRUE	1.11	0.2299	0.4354	TRUE	7.917	1.661e-83	5.117e-80	TRUE	8.027	3.68e-182	6.293e-179
Cstb	_NE	1	TRUE	-0.09649	0.5587	0.7518	TRUE	-0.04344	0.7983	0.8975	TRUE	0.6254	0.002174	0.01027	TRUE	0.9688	1.86e-09	1.95e-08
Ctbp1	_NE	NA	TRUE	-0.4214	0.0008579	0.01481	TRUE	-0.5443	1.604e-09	1.012e-07	TRUE	-0.1395	0.2363	0.4029	TRUE	-0.2684	0.0426	0.0973
Ctbs	_NE	NA	TRUE	0.09623	0.6021	0.7826	TRUE	0.07929	0.6537	0.809	TRUE	0.4166	0.02649	0.07776	TRUE	0.8706	5.522e-08	4.848e-07
Ctdsp1	_NE	1	TRUE	-0.2172	0.08356	0.2651	TRUE	-0.5062	8.264e-05	0.00126	TRUE	0.9726	7.985e-11	1.479e-09	TRUE	1.025	4.75e-11	5.866e-10
Ctf1	_NE	1	TRUE	0.3544	0.3101	0.5535	TRUE	0.2196	0.5821	0.7591	TRUE	1.476	1.427e-06	1.459e-05	TRUE	2.133	4.386e-12	6.005e-11
Ctgf	_NE	NA	TRUE	-0.2384	0.537	0.7375	TRUE	0.249	0.2494	0.4576	TRUE	0.5674	0.0925	0.2042	TRUE	1.048	2.866e-10	3.274e-09
Cthrc1	_NE	NA	TRUE	0.2209	0.34	0.5808	TRUE	-0.0166	0.9474	0.9777	TRUE	0.4608	0.04501	0.1174	TRUE	0.6654	0.001628	0.006018
Ctla2a	EC	NA	TRUE	0.251	0.3192	0.5626	TRUE	0.2859	0.254	0.4623	TRUE	0.3568	0.1242	0.2538	TRUE	0.9333	3.441e-05	0.00019
Ctla2b	EC	1	TRUE	-0.03989	0.9093	0.9607	TRUE	0.9485	0.009021	0.04857	TRUE	2.804	1.404e-14	3.815e-13	TRUE	3.344	2.313e-26	7.192e-25
Ctnna1	_NE	1	TRUE	0.1929	0.07117	0.2416	TRUE	-0.1333	0.1547	0.3372	TRUE	0.9231	2.476e-12	5.458e-11	TRUE	1.217	4.155e-28	1.421e-26
Ctnna2	_NE	NA	TRUE	0.1211	0.2517	0.4928	TRUE	0.1184	0.141	0.3191	TRUE	-0.5428	3.869e-07	4.329e-06	TRUE	-0.4704	2.15e-05	0.0001236
Ctnnal1	_NE	1	TRUE	0.2833	0.08636	0.2694	TRUE	0.0644	0.6478	0.8043	TRUE	1.269	3.36e-11	6.586e-10	TRUE	1.282	9.88e-20	2.197e-18
Ctns	_NE	NA	TRUE	0.1469	0.221	0.4586	TRUE	-0.06557	0.5959	0.7686	TRUE	0.5627	1.794e-05	0.0001487	TRUE	0.3722	0.005649	0.01774
Ctsa	_NE	1	TRUE	-0.1309	0.2096	0.4453	TRUE	-0.2399	0.01939	0.08231	TRUE	1.174	4.032e-15	1.144e-13	TRUE	1.386	2.347e-26	7.282e-25
Ctsb	_NE	1	TRUE	0.03471	0.7629	0.8824	TRUE	0.08466	0.4212	0.6272	TRUE	1.338	6.289e-14	1.612e-12	TRUE	1.841	9.236e-51	7.106e-49
Ctsc	_NE	1	TRUE	0.2714	0.1681	0.3924	TRUE	0.2123	0.2449	0.4523	TRUE	2.152	9.021e-29	8.034e-27	TRUE	2.755	1.929e-60	2.033e-58
Ctsd	MG	2	TRUE	0.008689	0.9369	0.9744	TRUE	0.1238	0.4959	0.6926	TRUE	2.572	1.049e-26	8.08e-25	TRUE	3.221	1.254e-114	5.847e-112
Ctse	MG	2	FALSE	-1.013	0.3619	NA	FALSE	0.01705	0.9895	NA	TRUE	5.19	4.412e-17	1.5e-15	TRUE	7.29	6.089e-27	2.002e-25
Ctsh	_NE	1	TRUE	0.05899	0.7186	0.854	TRUE	0.2981	0.1561	0.3393	TRUE	2.552	5.524e-34	7.034e-32	TRUE	3.122	2.519e-108	1.108e-105
Ctsk	OL	NA	TRUE	0.1609	0.5534	0.7477	TRUE	0.1739	0.5745	0.7521	TRUE	0.1283	0.6675	0.7948	TRUE	0.717	0.01235	0.03433
Ctsl	_NE	1	TRUE	0.1544	0.1632	0.3861	TRUE	0.2403	0.01602	0.07257	TRUE	1.766	1.016e-27	8.278e-26	TRUE	2.253	4.547e-83	9.856e-81
Ctso	_NE	1	TRUE	0.2886	0.02316	0.1269	TRUE	0.1791	0.1308	0.3038	TRUE	0.9311	9.279e-14	2.321e-12	TRUE	0.9265	1.715e-15	3.001e-14
Ctss	MG	2	TRUE	0.2826	0.03726	0.1658	TRUE	0.1961	0.07809	0.2159	TRUE	3.277	1.433e-56	7.883e-54	TRUE	3.329	2.221e-127	1.367e-124
Ctsw	EC	NA	FALSE	-1.428	0.04365	NA	FALSE	-0.4843	0.4851	NA	TRUE	1.813	0.005115	0.02078	TRUE	3.017	1.504e-06	1.091e-05
Ctsz	MG	2	TRUE	-0.03206	0.8327	0.9209	TRUE	-0.09839	0.6119	0.7793	TRUE	2.64	5.681e-37	9.085e-35	TRUE	3.066	1.482e-99	4.653e-97
Cttnbp2	_NE	NA	TRUE	0.08877	0.469	0.6883	TRUE	0.1491	0.1134	0.276	TRUE	-0.3796	0.001387	0.007005	TRUE	-0.5873	1.938e-05	0.0001126
Cttnbp2nl	_NE	1	TRUE	0.01131	0.9221	0.9673	TRUE	0.02443	0.8262	0.9146	TRUE	0.6419	4.23e-07	4.699e-06	TRUE	0.7631	6.151e-10	6.83e-09
Ctu2	_NE	4	TRUE	-0.7691	9.681e-06	0.0005031	TRUE	-0.5993	0.0003637	0.004294	TRUE	-0.1278	0.4759	0.644	TRUE	-0.2651	0.2107	0.3424
Ctxn1	_NE	NA	TRUE	-0.1811	0.1385	0.3525	TRUE	-0.1344	0.09421	0.2445	TRUE	-0.5154	3.627e-05	0.0002811	TRUE	-0.5589	9.627e-07	7.206e-06
Ctxn2	N	NA	TRUE	0.1572	0.4412	0.6675	TRUE	0.08492	0.6795	0.8273	TRUE	-0.6458	0.003505	0.01523	TRUE	-0.6916	0.00163	0.006022
Cul7	_NE	4	TRUE	-0.512	0.0003312	0.007318	TRUE	-0.4569	0.0001994	0.002622	TRUE	0.1812	0.2006	0.3582	TRUE	0.04446	0.7702	0.8533
Cul9	_NE	4	TRUE	-0.6275	9.483e-08	1.429e-05	TRUE	-0.6963	2.178e-15	6.901e-13	TRUE	-0.01381	0.9178	0.953	TRUE	-0.4185	0.007871	0.02349
Cux1	_NE	NA	TRUE	-0.04933	0.734	0.8648	TRUE	-0.1471	0.243	0.4501	TRUE	0.4588	0.001927	0.00928	TRUE	0.5578	3.101e-05	0.0001726
Cx3cl1	_NE	3	TRUE	-0.1608	0.2307	0.4693	TRUE	-0.2602	0.007175	0.04151	TRUE	-0.5127	0.0001577	0.001054	TRUE	-0.6997	1.957e-08	1.816e-07
Cx3cr1	MG	1	TRUE	-0.0485	0.6931	0.8387	TRUE	0.04477	0.6424	0.8007	TRUE	1.924	3.96e-38	7.013e-36	TRUE	1.983	1.321e-60	1.422e-58
Cxcl10	_NE	2	TRUE	-2.415	0.0006421	0.01207	TRUE	0.2769	0.631	0.7934	TRUE	5.297	3.112e-50	1.262e-47	TRUE	4.358	1.367e-41	7.996e-40
Cxcl13	_NE	2	FALSE	0	1	NA	FALSE	0.00803	0.9932	NA	TRUE	9.01	7.963e-71	1.022e-67	TRUE	11.15	3.078e-78	5.444e-76
Cxcl14	_NE	1	TRUE	0.09932	0.3733	0.6108	TRUE	-0.03048	0.7386	0.8631	TRUE	0.7129	7.776e-09	1.142e-07	TRUE	0.8024	1.308e-13	2.007e-12
Cxcl16	MG	2	TRUE	0.0247	0.9444	0.9781	TRUE	0.1068	0.814	0.9073	TRUE	4.546	3.092e-28	2.632e-26	TRUE	5.276	7.065e-105	2.718e-102
Cxcl5	_NE	3	TRUE	0.1761	0.7011	0.8446	TRUE	0.5421	0.2573	0.4663	TRUE	3.198	4.977e-19	2.073e-17	TRUE	2.616	4.031e-13	5.976e-12
Cxcl9	_NE	2	FALSE	-0.1181	0.9211	NA	FALSE	3.748	0.02643	NA	TRUE	7.39	1.057e-11	2.191e-10	TRUE	7.999	4.611e-16	8.368e-15
Cxcr4	_NE	1	TRUE	-0.3939	0.1393	0.3535	TRUE	0.4333	0.1612	0.3464	TRUE	1.597	6.607e-11	1.244e-09	TRUE	2.683	2.449e-26	7.553e-25
Cxcr6	_NE	NA	FALSE	-0.2741	0.7974	NA	FALSE	4.14	0.01167	NA	FALSE	5.897	0.0001021	NA	TRUE	4.629	1.108e-10	1.323e-09
Cxx1a	_NE	NA	TRUE	-0.4509	0.006026	0.0557	TRUE	-0.6863	7.538e-06	0.0001605	TRUE	-0.04753	0.7585	0.8544	TRUE	-0.2862	0.1084	0.205
Cxxc4	_NE	3	TRUE	-0.07905	0.6601	0.8195	TRUE	0.3415	0.02253	0.09161	TRUE	-0.5575	0.0007549	0.004179	TRUE	-0.2989	0.2396	0.3767
Cyb5	_NE	NA	TRUE	0.2575	0.02363	0.1281	TRUE	0.1415	0.2859	0.4972	TRUE	0.2294	0.08324	0.1879	TRUE	0.6278	2.523e-07	2.034e-06
Cyb561	_NE	NA	TRUE	-0.1421	0.3757	0.6129	TRUE	-0.005299	0.9647	0.9851	TRUE	-0.4697	0.00334	0.01469	TRUE	-0.5307	0.001348	0.005103
Cyb5r3	_NE	1	TRUE	-0.2729	0.02003	0.1166	TRUE	-0.2131	0.02553	0.1003	TRUE	0.9297	9.831e-14	2.447e-12	TRUE	1.034	1.721e-13	2.624e-12
Cyba	MG	1	TRUE	-0.2561	0.3954	0.6311	TRUE	-0.6999	0.01277	0.06216	TRUE	2.849	5.013e-26	3.696e-24	TRUE	3.148	3.582e-58	3.556e-56
Cybasc3	_NE	1	TRUE	-0.173	0.2171	0.4541	TRUE	-0.05613	0.6891	0.8335	TRUE	0.6615	3.198e-05	0.0002504	TRUE	0.6534	5.38e-06	3.525e-05
Cybb	MG	2	TRUE	0.1189	0.7645	0.883	TRUE	0.5941	0.314	0.5259	TRUE	5.242	3.958e-28	3.332e-26	TRUE	6.332	5.257e-167	7.354e-164
Cybrd1	AS	2	TRUE	-0.01186	0.9567	0.9826	TRUE	0.181	0.4802	0.6798	TRUE	3.067	8.76e-77	1.687e-73	TRUE	3.59	1.085e-73	1.637e-71
Cyfip2	OL	NA	TRUE	0.008133	0.9456	0.9784	TRUE	0.03592	0.721	0.8542	TRUE	-0.2774	0.1065	0.2268	TRUE	-0.5366	2.937e-06	2.023e-05
Cygb	N	4	TRUE	-0.3902	0.005017	0.05005	TRUE	-0.422	9.916e-06	0.0002031	TRUE	-0.5164	0.0001421	0.0009619	TRUE	-0.6973	3.397e-06	2.317e-05
Cyp11a1	_NE	NA	TRUE	0.337	0.1863	0.4154	TRUE	-0.2092	0.4156	0.6229	TRUE	0.8227	0.003129	0.01391	TRUE	0.6349	0.05047	0.1119
Cyp1b1	AS	1	TRUE	0.1658	0.5048	0.7138	TRUE	-0.01667	0.9514	0.9791	TRUE	1.169	6.349e-07	6.86e-06	TRUE	1.72	1.2e-14	1.979e-13
Cyp20a1	_NE	NA	TRUE	0.1836	0.2524	0.4935	TRUE	0.1272	0.4389	0.6432	TRUE	0.5396	0.002407	0.01122	TRUE	0.6349	8.229e-05	0.0004206
Cyp26b1	_NE	3	TRUE	-0.09681	0.7037	0.8462	TRUE	-0.3006	0.2318	0.4376	TRUE	-0.9955	2.66e-05	0.0002118	TRUE	-0.2691	0.1014	0.1949
Cyp27a1	_NE	NA	TRUE	-0.00116	0.9962	0.9986	TRUE	-0.5687	0.01928	0.08197	TRUE	0.5792	0.0153	0.05055	TRUE	0.8522	2.113e-05	0.0001218
Cyp2d22	_NE	1	TRUE	0.0795	0.5422	0.7402	TRUE	-0.1337	0.194	0.3894	TRUE	1	1.697e-16	5.481e-15	TRUE	0.8473	5.405e-09	5.397e-08
Cyp2j6	OL	1	TRUE	0.1563	0.2971	0.5397	TRUE	0.1676	0.1676	0.3553	TRUE	0.3722	0.005465	0.02194	TRUE	0.6024	5.32e-05	0.0002825
Cyp2s1	_NE	3	TRUE	0.07639	0.7914	0.8985	TRUE	-0.2876	0.2938	0.5049	TRUE	-0.7367	0.01653	0.05357	TRUE	-1.194	1.974e-05	0.0001145
Cyp39a1	_NE	NA	TRUE	0.5155	0.08444	0.2663	TRUE	-0.2268	0.6063	0.7755	TRUE	0.7344	0.01792	0.05718	TRUE	1.14	7.215e-05	0.0003737
Cyp3a13	OL	NA	TRUE	0.4024	0.2503	0.4915	TRUE	0.4685	0.1318	0.3054	TRUE	1.114	6.698e-05	0.0004912	TRUE	1.039	0.0001429	0.000691
Cyp4f13	_NE	1	TRUE	-0.2682	0.1729	0.3971	TRUE	-0.3048	0.1262	0.2967	TRUE	0.7087	9.03e-05	0.0006414	TRUE	0.6918	1.001e-05	6.217e-05
Cyp4f14	AS	1	TRUE	0.0575	0.7546	0.8775	TRUE	-0.3739	0.04213	0.1421	TRUE	1.108	6.345e-11	1.202e-09	TRUE	1.062	6.414e-09	6.324e-08
Cyp4f15	AS	4	TRUE	0.1831	0.2887	0.5319	TRUE	0.05033	0.7279	0.8578	TRUE	-0.928	0.003466	0.0151	TRUE	-1.319	1.616e-14	2.643e-13
Cyp4f16	_NE	1	TRUE	-0.03138	0.8788	0.9441	TRUE	-0.05738	0.7878	0.8922	TRUE	0.6114	0.009004	0.033	TRUE	0.1262	0.4888	0.6305
Cyp4f17	_NE	1	TRUE	-0.2908	0.3085	0.5519	TRUE	-0.3516	0.2275	0.433	TRUE	0.9954	0.0001273	0.0008735	TRUE	1.139	2.827e-05	0.0001585
Cyp4f18	_NE	2	FALSE	0.8096	0.5375	NA	FALSE	-0.2765	0.8194	NA	TRUE	6.823	1.025e-14	2.816e-13	TRUE	5.794	1.001e-35	4.725e-34
Cyp4v3	_NE	1	TRUE	0.2417	0.1792	0.4061	TRUE	0.2153	0.2211	0.4253	TRUE	1.29	5.817e-12	1.241e-10	TRUE	1.678	6.301e-24	1.763e-22
Cyp4x1	N	NA	TRUE	-0.3261	0.08448	0.2663	TRUE	0.03621	0.8477	0.9265	TRUE	-0.5793	0.007112	0.02731	TRUE	-0.4482	0.02985	0.07263
Cyp51	_NE	3	TRUE	0.08248	0.538	0.7379	TRUE	0.08681	0.4222	0.628	TRUE	-0.7197	8.711e-08	1.089e-06	TRUE	-0.6638	8.094e-06	5.122e-05
Cyr61	AS	1	TRUE	-0.878	0.0002216	0.005498	TRUE	0.9843	3.943e-05	0.000676	TRUE	2.035	2.586e-07	2.975e-06	TRUE	2.495	5.76e-36	2.727e-34
Cys1	_NE	3	TRUE	0.6658	6.918e-05	0.002295	TRUE	0.4003	0.03835	0.1335	TRUE	-0.6461	0.0008105	0.004439	TRUE	-0.4953	0.01078	0.03064
Cysltr1	_NE	NA	TRUE	0.8074	0.0498	0.1955	TRUE	-0.07857	0.8657	0.9368	TRUE	0.9205	0.005936	0.02354	TRUE	0.8056	0.02925	0.07145
Cyth4	MG	1	TRUE	-0.003284	0.9838	0.9934	TRUE	-0.3237	0.04122	0.1399	TRUE	1.566	1.158e-23	6.861e-22	TRUE	1.783	2.217e-41	1.288e-39
Cytip	_NE	NA	FALSE	1.013	0.2628	NA	FALSE	-0.8468	0.2977	NA	TRUE	2.59	5.021e-05	0.0003781	TRUE	4.892	9.568e-15	1.587e-13
D030028A08Rik	_NE	NA	TRUE	-0.1775	0.34	0.5808	TRUE	-0.03316	0.8826	0.9466	TRUE	0.336	0.1148	0.2399	TRUE	0.5813	0.001515	0.005656
D10Bwg1379e	N	3	TRUE	-0.1311	0.3332	0.5753	TRUE	0.04427	0.8091	0.9042	TRUE	-0.8712	5.735e-05	0.0004273	TRUE	-1.241	1.199e-12	1.718e-11
D130043K22Rik	N	3	TRUE	0.07718	0.5311	0.734	TRUE	0.02444	0.8069	0.903	TRUE	-0.6553	1.544e-05	0.0001297	TRUE	-0.7283	6.917e-10	7.619e-09
D14Ertd668e	_NE	2	TRUE	1.086	0.0191	0.1131	TRUE	-0.3533	0.4529	0.6562	TRUE	2.618	1.901e-11	3.834e-10	TRUE	3.098	1.132e-17	2.23e-16
D16Ertd472e	_NE	NA	TRUE	0.1938	0.1924	0.4234	TRUE	0.2051	0.1248	0.2948	TRUE	-0.2995	0.07073	0.1663	TRUE	-0.5014	0.003305	0.01117
D17H6S56E-3	_NE	1	FALSE	-0.4712	0.369	NA	TRUE	-0.5991	0.3155	0.5278	TRUE	2.743	6.036e-09	8.976e-08	TRUE	2.557	7.762e-12	1.045e-10
D2Ertd750e	_NE	NA	TRUE	0.1019	0.7275	0.8604	TRUE	0.2972	0.3361	0.5481	TRUE	0.3304	0.2877	0.4604	TRUE	0.9042	0.004507	0.01459
D3Bwg0562e	N	NA	TRUE	-0.01228	0.9248	0.9687	TRUE	0.0446	0.6042	0.774	TRUE	-0.4147	0.001542	0.00768	TRUE	-0.6511	2.88e-07	2.301e-06
D430036J16Rik	_NE	NA	TRUE	-0.2068	0.4896	0.7026	TRUE	0.3059	0.3066	0.5187	TRUE	-1.089	0.001461	0.00732	TRUE	-1.328	0.0001519	0.0007306
D430041D05Rik	_NE	3	TRUE	0.07156	0.6569	0.8173	TRUE	0.09073	0.4154	0.6227	TRUE	-0.6816	0.0002217	0.001423	TRUE	-0.6082	0.0003463	0.001528
D4Bwg0951e	_NE	NA	TRUE	0.3784	0.003173	0.03629	TRUE	0.1364	0.3736	0.5832	TRUE	-0.4185	0.02306	0.06978	TRUE	-0.6023	0.0005502	0.002324
D4Ertd22e	_NE	1	TRUE	-0.1982	0.1116	0.3118	TRUE	-0.3945	0.0006348	0.006593	TRUE	0.8935	1.085e-13	2.693e-12	TRUE	0.9115	1.849e-10	2.154e-09
D630003M21Rik	_NE	NA	TRUE	-0.3583	0.08997	0.2753	TRUE	-0.5328	0.006635	0.03938	TRUE	-0.3116	0.1809	0.333	TRUE	-0.3566	0.1039	0.1987
D630039A03Rik	_NE	NA	TRUE	0.1103	0.8547	0.9325	FALSE	-0.2906	0.6922	NA	TRUE	1.481	0.002422	0.01127	FALSE	1.31	0.09737	NA
D630041G03Rik	_NE	3	TRUE	0.1297	0.6245	0.7971	TRUE	-0.09242	0.7558	0.8734	TRUE	-1.02	0.005365	0.02162	TRUE	-0.9764	0.004677	0.01504
D730005E14Rik	_NE	1	FALSE	-0.4901	0.5705	NA	FALSE	0.2454	0.8166	NA	TRUE	2.694	3.321e-06	3.148e-05	TRUE	4.064	1.95e-12	2.728e-11
D730040F13Rik	_NE	NA	TRUE	0.1944	0.3017	0.5448	TRUE	0.2454	0.1462	0.3255	TRUE	0.2006	0.3219	0.4976	TRUE	0.6097	0.0004348	0.001877
D7Ertd443e	OL	NA	TRUE	0.165	0.5352	0.7366	TRUE	0.07672	0.763	0.8772	TRUE	0.679	0.003701	0.01592	TRUE	0.2905	0.2255	0.3601
D830030K20Rik	_NE	NA	TRUE	0.2664	0.438	0.6651	TRUE	0.1251	0.7706	0.8816	TRUE	-1.002	0.013	0.04427	TRUE	-1.198	0.01197	0.03349
D830031N03Rik	_NE	3	TRUE	0.4672	0.3851	0.6221	TRUE	0.6256	0.09077	0.2384	TRUE	-2.007	0.0007828	0.004311	TRUE	-1.536	0.000361	0.001586
D8Ertd738e	_NE	NA	TRUE	-0.2555	0.09618	0.2849	TRUE	-0.5722	2.536e-06	6.214e-05	TRUE	-0.03075	0.8517	0.9138	TRUE	-0.02863	0.8538	0.9101
D8Ertd82e	_NE	4	TRUE	-0.7683	1.131e-05	0.0005629	TRUE	-0.5644	3.553e-06	8.324e-05	TRUE	0.2431	0.1693	0.318	TRUE	0.1948	0.4094	0.5573
D930014E17Rik	_NE	NA	TRUE	-0.2293	0.4265	0.6558	TRUE	0.1839	0.5437	0.7291	TRUE	0.8781	0.003688	0.01589	TRUE	1.129	4.381e-06	2.926e-05
D930020B18Rik	_NE	3	TRUE	-0.02958	0.9575	0.983	TRUE	0.8341	0.04805	0.1554	TRUE	-1.931	4.836e-05	0.0003652	TRUE	-1.976	0.0006325	0.002632
Daam2	AS	1	TRUE	0.2194	0.05937	0.217	TRUE	-0.0699	0.4188	0.6258	TRUE	0.9715	1.903e-10	3.434e-09	TRUE	0.8999	1.167e-10	1.385e-09
Dab1	_NE	NA	TRUE	0.1029	0.3406	0.5812	TRUE	0.2135	0.009846	0.05159	TRUE	-0.411	0.0002377	0.001515	TRUE	-0.5672	2.623e-07	2.108e-06
Dab2	_NE	1	TRUE	0.2132	0.336	0.5781	TRUE	0.1126	0.5444	0.7296	TRUE	1.28	1.848e-08	2.567e-07	TRUE	1.536	6.458e-22	1.616e-20
Dab2ip	_NE	4	TRUE	-0.4205	0.0002242	0.005531	TRUE	-0.3883	7.224e-06	0.0001552	TRUE	-0.4037	0.001109	0.005796	TRUE	-0.6414	5.604e-06	3.661e-05
Dach1	_NE	NA	TRUE	0.3408	0.1293	0.3391	TRUE	0.1716	0.3705	0.5809	TRUE	-0.6913	0.002485	0.01149	TRUE	-0.5958	0.001701	0.006259
Dact2	_NE	4	TRUE	-0.5942	0.005079	0.05043	TRUE	-0.7622	2.449e-07	8.148e-06	TRUE	-0.4046	0.01441	0.04823	TRUE	-0.4093	0.0247	0.06214
Dact3	_NE	NA	TRUE	-0.2348	0.07345	0.2457	TRUE	-0.278	0.001164	0.01047	TRUE	-0.292	0.04084	0.1088	TRUE	-0.52	7.49e-05	0.000386
Dagla	_NE	NA	TRUE	-0.4327	0.01553	0.1005	TRUE	-0.728	4.305e-08	1.796e-06	TRUE	0.03722	0.7593	0.855	TRUE	-0.4992	0.02993	0.07275
Daglb	MG	1	TRUE	-0.3307	0.009046	0.07179	TRUE	-0.1924	0.08383	0.2264	TRUE	0.5627	2.437e-05	0.0001955	TRUE	0.4933	0.0003868	0.001689
Dak	_NE	NA	TRUE	-0.3711	0.01719	0.1064	TRUE	-0.5273	0.002809	0.02093	TRUE	0.02288	0.9003	0.942	TRUE	0.1183	0.5199	0.6575
Dalrd3	_NE	NA	TRUE	-0.4043	0.001179	0.01815	TRUE	-0.6197	1.74e-10	1.415e-08	TRUE	-0.06909	0.5738	0.7248	TRUE	-0.004936	0.9707	0.9833
Dap	_NE	1	TRUE	-0.1232	0.6049	0.7846	TRUE	-0.4575	0.07072	0.202	TRUE	1.456	9.784e-10	1.619e-08	TRUE	1.94	1.321e-25	3.97e-24
Dapk1	_NE	NA	TRUE	0.1259	0.3601	0.5999	TRUE	0.00689	0.9302	0.9701	TRUE	-0.2557	0.05279	0.1325	TRUE	-0.5233	0.0001079	0.0005355
Dapk3	_NE	NA	TRUE	-0.4542	0.01275	0.08861	TRUE	-0.6772	2.088e-05	0.00039	TRUE	-0.007024	0.9637	0.9798	TRUE	-0.0619	0.7345	0.828
Dapp1	_NE	1	TRUE	0.3459	0.0703	0.2401	TRUE	0.2513	0.185	0.378	TRUE	0.8989	2.46e-05	0.000197	TRUE	0.9049	9.238e-06	5.791e-05
Dazap2	_NE	1	TRUE	0.1534	0.14	0.354	TRUE	0.01905	0.8077	0.9035	TRUE	0.4956	3.308e-05	0.0002579	TRUE	0.569	1.645e-07	1.365e-06
Dbf4	_NE	NA	TRUE	0.5052	0.09669	0.2859	TRUE	0.04615	0.9044	0.9568	TRUE	0.4505	0.1391	0.2754	TRUE	0.9084	0.005155	0.01638
Dbh	EC	NA	TRUE	0.1927	0.6	0.781	TRUE	-0.1502	0.7569	0.8742	TRUE	1.165	0.001958	0.009405	TRUE	0.1435	0.709	0.81
Dbi	_NE	1	TRUE	0.09317	0.3652	0.6031	TRUE	0.003327	0.9693	0.9869	TRUE	1.737	2.325e-25	1.628e-23	TRUE	1.892	2.161e-61	2.41e-59
Dbn1	_NE	NA	TRUE	-0.4176	0.001695	0.02385	TRUE	-0.4891	1.166e-09	7.708e-08	TRUE	-0.2099	0.1182	0.2452	TRUE	-0.5011	0.002114	0.007574
Dbndd1	_NE	3	TRUE	-0.3641	0.09445	0.2822	TRUE	-0.2492	0.2493	0.4575	TRUE	-0.6524	0.0104	0.03694	TRUE	-0.577	0.0108	0.0307
Dbndd2	OL	1	TRUE	0.2474	0.05021	0.1963	TRUE	-0.06087	0.5379	0.725	TRUE	0.7314	9.932e-09	1.433e-07	TRUE	0.827	1.718e-10	2.009e-09
Dbx2	AS	1	TRUE	0.06192	0.6725	0.8267	TRUE	0.2519	0.06411	0.1887	TRUE	0.748	5.656e-07	6.163e-06	TRUE	0.9631	1.596e-11	2.068e-10
Dcbld1	_NE	NA	TRUE	-0.008004	0.958	0.9832	TRUE	0.04834	0.7438	0.8663	TRUE	-0.5756	0.0008421	0.004589	TRUE	-0.5939	0.000304	0.001363
Dcc	_NE	3	TRUE	0.02339	0.8733	0.9409	TRUE	0.1469	0.1512	0.3327	TRUE	-0.8527	2.909e-07	3.325e-06	TRUE	-1.327	1.505e-13	2.3e-12
Dclk3	_NE	NA	TRUE	0.1399	0.4356	0.6633	TRUE	0.003347	0.9777	0.9902	TRUE	-0.4214	0.00458	0.01896	TRUE	-0.5811	0.002896	0.009974
Dcp2	_NE	3	TRUE	0.1954	0.07728	0.2538	TRUE	0.2223	0.008905	0.04821	TRUE	-0.5604	0.0001764	0.001162	TRUE	-0.4825	5.79e-05	0.0003051
Dct	OL	NA	TRUE	0.2925	0.6098	0.7888	FALSE	-0.7158	0.3449	NA	TRUE	2.238	0.0003873	0.002328	TRUE	-0.2137	0.6951	0.7999
Dctn1	_NE	4	TRUE	-0.6593	6.147e-07	5.849e-05	TRUE	-0.7089	5.396e-14	1.189e-11	TRUE	-0.1613	0.2514	0.4207	TRUE	-0.414	0.01442	0.03915
Dctpp1	_NE	NA	TRUE	-0.2649	0.3014	0.5445	TRUE	-0.7649	0.003958	0.02693	TRUE	-0.04918	0.8379	0.9051	TRUE	0.163	0.4921	0.6334
Dcxr	_NE	1	TRUE	-0.478	0.04787	0.1909	TRUE	-0.3453	0.1432	0.3218	TRUE	1.12	1.792e-06	1.798e-05	TRUE	1.282	3.269e-10	3.721e-09
Dda1	_NE	NA	TRUE	-0.1844	0.1341	0.346	TRUE	-0.5132	5.836e-07	1.734e-05	TRUE	-0.1906	0.1451	0.2844	TRUE	-0.2526	0.1107	0.2083
Ddah1	_NE	1	TRUE	0.2413	0.0168	0.1049	TRUE	0.1214	0.1385	0.3156	TRUE	0.9675	8.091e-14	2.044e-12	TRUE	1	3.525e-19	7.618e-18
Ddah2	_NE	1	TRUE	-0.6711	0.002034	0.02716	TRUE	-0.6645	0.01089	0.0557	TRUE	1.551	2.06e-13	5.029e-12	TRUE	1.698	1.407e-11	1.828e-10
Ddhd1	AS	NA	TRUE	0.1582	0.1423	0.3576	TRUE	0.2065	0.009844	0.05159	TRUE	0.391	0.00085	0.004624	TRUE	0.5078	9.158e-06	5.748e-05
Ddit4l	AS	4	TRUE	0.1423	0.5329	0.7356	TRUE	-0.01919	0.8897	0.9498	TRUE	0.5262	0.03005	0.08591	TRUE	0.5547	0.000173	0.0008224
Ddn	_NE	3	TRUE	-0.2501	0.1102	0.3096	TRUE	-0.3619	0.0007293	0.007345	TRUE	-0.7692	2.99e-06	2.871e-05	TRUE	-1.213	1.967e-15	3.424e-14
Ddo	AS	NA	TRUE	-0.03635	0.8376	0.9232	TRUE	-0.04872	0.7745	0.8837	TRUE	0.5622	0.004309	0.01802	TRUE	0.5574	0.004172	0.01369
Ddr1	OL	1	TRUE	-0.6308	9.349e-07	7.756e-05	TRUE	-0.7817	2.84e-07	9.226e-06	TRUE	1.616	1.713e-28	1.483e-26	TRUE	1.683	6.936e-19	1.464e-17
Ddr2	AS	NA	TRUE	0.1333	0.5096	0.7171	TRUE	0.049	0.7945	0.8963	TRUE	0.8394	1.271e-07	1.548e-06	TRUE	1.188	1.313e-16	2.464e-15
Ddt	_NE	NA	TRUE	-0.2289	0.1536	0.373	TRUE	-0.571	0.0001816	0.002433	TRUE	-0.2298	0.2242	0.3876	TRUE	-0.1229	0.4973	0.6382
Ddx11	_NE	NA	TRUE	-0.1212	0.6644	0.8223	TRUE	0.2235	0.4366	0.6414	TRUE	0.8328	0.002763	0.01257	TRUE	0.618	0.05306	0.1164
Ddx43	OL	NA	FALSE	-0.1275	0.8452	NA	TRUE	0.6755	0.1943	0.3899	TRUE	1.772	0.001488	0.00744	TRUE	1.368	0.01673	0.04466
Ddx54	_NE	4	TRUE	-0.6429	1.071e-05	0.0005454	TRUE	-0.7613	1.427e-08	6.868e-07	TRUE	-0.2308	0.09581	0.2094	TRUE	-0.2674	0.1456	0.2579
Ddx58	_NE	1	TRUE	0.04177	0.8283	0.9189	TRUE	0.2291	0.2924	0.5037	TRUE	1.523	3.386e-17	1.165e-15	TRUE	1.726	1.401e-24	4.037e-23
Ddx60	_NE	2	TRUE	-0.773	0.03349	0.1565	TRUE	0.5245	0.2334	0.4394	TRUE	2.939	1.181e-22	6.387e-21	TRUE	2.872	1.513e-32	6.194e-31
Decr1	_NE	1	TRUE	0.1664	0.2576	0.4989	TRUE	0.04502	0.7427	0.8656	TRUE	0.8944	1.246e-08	1.767e-07	TRUE	1.139	9.582e-16	1.705e-14
Def6	EC	NA	TRUE	-0.593	0.08349	0.265	TRUE	-0.954	0.01704	0.07532	TRUE	0.6865	0.02646	0.0777	TRUE	1.04	0.001174	0.004524
Dennd1c	MG	1	TRUE	-0.5167	0.06583	0.2316	TRUE	-0.5487	0.05404	0.1688	TRUE	1.868	5.959e-14	1.533e-12	TRUE	2.074	7.164e-23	1.897e-21
Dennd2c	EC	1	TRUE	0.01137	0.9757	0.9903	TRUE	-0.6695	0.08342	0.2256	TRUE	0.9265	0.008356	0.03111	TRUE	0.9224	0.005323	0.01684
Dennd2d	_NE	NA	TRUE	0.115	0.8302	0.9194	FALSE	0.2404	0.7036	NA	TRUE	0.9101	0.09843	0.2138	TRUE	1.699	0.0001698	0.0008091
Dennd3	EC	NA	TRUE	-0.4939	0.008595	0.06972	TRUE	-0.5546	0.001837	0.01492	TRUE	0.509	0.008787	0.03236	TRUE	0.3472	0.03215	0.0771
Dennd5b	_NE	3	TRUE	0.3206	0.003023	0.03527	TRUE	0.3369	0.000249	0.003126	TRUE	-0.5391	7.662e-05	0.0005539	TRUE	-0.4862	7.539e-05	0.0003884
Dera	_NE	1	TRUE	-0.2599	0.3494	0.5897	TRUE	-0.1764	0.6141	0.781	TRUE	1.303	6.978e-06	6.233e-05	TRUE	1.648	3.277e-09	3.358e-08
Dexi	_NE	NA	TRUE	-0.1615	0.2425	0.4827	TRUE	-0.5513	3.374e-05	0.0005972	TRUE	-0.2256	0.1459	0.2858	TRUE	-0.2125	0.2189	0.3524
Dgat2l6	_NE	1	TRUE	0.5026	0.1657	0.389	TRUE	0.37	0.3549	0.5659	TRUE	0.8652	0.0138	0.04647	TRUE	0.8527	0.01291	0.03566
Dgcr6	_NE	NA	TRUE	-0.4992	0.000872	0.01498	TRUE	-0.526	7.857e-06	0.0001661	TRUE	-0.1627	0.2903	0.4634	TRUE	-0.1466	0.3564	0.5038
Dgkh	_NE	NA	TRUE	-0.09001	0.7147	0.8522	TRUE	0.2711	0.2943	0.5054	TRUE	-0.4179	0.09639	0.2103	TRUE	-1.143	3.741e-05	0.0002052
Dgki	_NE	NA	TRUE	0.1042	0.5508	0.7456	TRUE	0.2123	0.3491	0.5606	TRUE	-0.405	0.06822	0.1616	TRUE	-0.7406	0.0003632	0.001593
Dgkz	_NE	NA	TRUE	-0.2974	0.07893	0.2567	TRUE	-0.5672	5.288e-06	0.0001177	TRUE	-0.278	0.03744	0.1019	TRUE	-0.7253	1.674e-05	9.881e-05
Dhcr24	OL	3	TRUE	-0.4466	0.0009264	0.01559	TRUE	-0.3046	0.0003944	0.004564	TRUE	-1.016	8.363e-16	2.516e-14	TRUE	-1.233	2.211e-23	5.969e-22
Dhdh	_NE	NA	TRUE	-0.2186	0.2538	0.4949	TRUE	0.1917	0.2389	0.446	TRUE	0.565	0.0009325	0.004985	TRUE	0.4929	0.005036	0.01605
Dhrs1	_NE	1	TRUE	-0.08043	0.4632	0.6833	TRUE	-0.007445	0.9384	0.9732	TRUE	1.969	1.482e-40	3.128e-38	TRUE	2.283	1.741e-61	1.955e-59
Dhrs3	_NE	1	TRUE	-0.2242	0.2099	0.4457	TRUE	-0.2192	0.1759	0.3668	TRUE	0.9806	1.05e-07	1.294e-06	TRUE	1.34	9.827e-17	1.862e-15
Dhrs4	_NE	NA	TRUE	-0.1615	0.3746	0.6118	TRUE	-0.1929	0.3183	0.5308	TRUE	0.5117	0.006018	0.02379	TRUE	0.7962	1.249e-05	7.61e-05
Dhx34	_NE	4	TRUE	-0.6943	0.0001321	0.003733	TRUE	-0.8655	2.331e-06	5.8e-05	TRUE	0.586	0.0007604	0.004203	TRUE	0.3202	0.1164	0.2164
Dhx38	_NE	NA	TRUE	-0.3881	0.001445	0.02114	TRUE	-0.5647	4.086e-07	1.258e-05	TRUE	0.06741	0.5773	0.7277	TRUE	-0.09442	0.5043	0.6442
Dhx58	_NE	1	TRUE	-0.378	0.2431	0.4831	TRUE	0.004267	0.9889	0.9953	TRUE	2.253	1.479e-14	4.011e-13	TRUE	2.27	2.333e-23	6.287e-22
Diap3	_NE	1	TRUE	0.4295	0.1897	0.42	TRUE	0.0216	0.9593	0.9828	TRUE	0.8611	0.006999	0.02696	TRUE	0.6436	0.1099	0.2073
Dio2	AS	3	TRUE	0.6432	6.503e-08	1.062e-05	TRUE	0.1804	0.1148	0.2784	TRUE	-0.07437	0.71	0.8219	TRUE	-0.2065	0.0829	0.1662
Dio3	_NE	NA	TRUE	-2.046	0.005805	0.05455	TRUE	0.02051	0.9736	0.9888	TRUE	-2.21	0.001572	0.007796	TRUE	0.1237	0.8687	0.9211
Dip2c	_NE	NA	TRUE	0.153	0.1579	0.3789	TRUE	0.204	0.01209	0.05984	TRUE	-0.4034	0.002029	0.009686	TRUE	-0.5012	7.299e-06	4.663e-05
Diras1	_NE	3	TRUE	-0.4798	0.0004889	0.009802	TRUE	-0.3524	0.0002334	0.002968	TRUE	-0.58	6.648e-06	5.955e-05	TRUE	-0.8365	1.526e-09	1.617e-08
Diras2	_NE	NA	TRUE	-0.06557	0.5554	0.7493	TRUE	-0.0223	0.8047	0.9014	TRUE	-0.2309	0.0592	0.1445	TRUE	-0.5552	5.176e-07	4.007e-06
Disp2	N	3	TRUE	-0.2623	0.01572	0.1011	TRUE	-0.1262	0.1482	0.3279	TRUE	-0.4826	0.003158	0.01403	TRUE	-0.5979	9.58e-06	5.964e-05
Dleu2	_NE	3	TRUE	0.6861	0.0018	0.02491	TRUE	0.1868	0.4751	0.6758	TRUE	-0.05303	0.8331	0.9027	TRUE	0.06712	0.7705	0.8534
Dleu7	_NE	NA	TRUE	-0.204	0.4522	0.6751	TRUE	0.2459	0.3325	0.5443	TRUE	-0.797	0.005644	0.02255	TRUE	-0.1818	0.5548	0.6886
Dlg4	_NE	NA	TRUE	-0.2874	0.03285	0.1549	TRUE	-0.4041	1.163e-05	0.000233	TRUE	-0.2356	0.09001	0.2	TRUE	-0.519	0.0001758	0.0008329
Dlgap1	_NE	NA	TRUE	-0.02845	0.7999	0.9036	TRUE	-0.01419	0.8757	0.9426	TRUE	-0.3009	0.03115	0.08842	TRUE	-0.5133	9.337e-06	5.829e-05
Dlgap2	_NE	3	TRUE	-0.2643	0.03275	0.1547	TRUE	-0.1875	0.05276	0.1659	TRUE	-0.248	0.1346	0.2685	TRUE	-0.884	3.739e-14	5.937e-13
Dlgap3	_NE	4	TRUE	-0.8581	1.234e-08	3.03e-06	TRUE	-0.9741	4.097e-20	6.922e-17	TRUE	-0.2425	0.09354	0.2059	TRUE	-0.7501	0.0001364	0.0006622
Dlgap4	_NE	4	TRUE	-0.5066	6.935e-05	0.002295	TRUE	-0.4776	3.07e-08	1.345e-06	TRUE	-0.2926	0.03405	0.09474	TRUE	-0.4845	0.002922	0.01004
Dlgap5	_NE	1	FALSE	-0.4202	0.5476	NA	FALSE	-0.3794	0.5247	NA	TRUE	1.822	0.009907	0.03557	TRUE	2.287	1.232e-05	7.517e-05
Dlk1	AS	4	TRUE	-3.003	5.967e-05	0.002043	TRUE	0.1388	0.8033	0.9002	TRUE	-0.8907	0.0926	0.2043	TRUE	0.6989	0.3905	0.5379
Dlk2	OL	4	TRUE	-0.6794	0.0007667	0.01367	TRUE	-0.8461	3.456e-08	1.497e-06	TRUE	-0.4157	0.0492	0.1256	TRUE	-0.6094	0.002255	0.007988
Dlx1as	N	3	TRUE	-0.08987	0.503	0.7127	TRUE	-0.1926	0.1306	0.3036	TRUE	-0.8675	1.059e-05	9.158e-05	TRUE	-0.9227	0.0001638	0.0007835
Dlx2	N	NA	TRUE	-0.6136	0.02337	0.1274	TRUE	-0.04804	0.87	0.9394	TRUE	-0.7812	0.01139	0.03986	TRUE	-0.2699	0.3854	0.5333
Dlx5	N	3	TRUE	-0.7083	0.03082	0.15	TRUE	-0.8572	0.009284	0.04951	TRUE	-0.2345	0.4601	0.6303	TRUE	-0.6626	0.09292	0.1819
Dlx6as1	_NE	3	TRUE	0.2211	0.1277	0.3368	TRUE	0.2587	0.05844	0.1775	TRUE	-1.045	3.005e-08	4.04e-07	TRUE	-0.8088	5.634e-05	0.0002975
Dmkn	_NE	NA	TRUE	-0.6878	0.2422	0.4824	FALSE	-0.693	0.2258	NA	TRUE	1.074	0.003411	0.01489	TRUE	1.718	0.0003177	0.001419
Dmpk	_NE	4	TRUE	-0.2432	0.1311	0.3414	TRUE	-0.5317	0.0002172	0.002797	TRUE	0.2243	0.1503	0.2921	TRUE	-0.1397	0.5223	0.6596
Dmrt2	_NE	3	TRUE	-0.7511	0.05317	0.2031	TRUE	0.4081	0.2411	0.4484	TRUE	-1.105	0.01146	0.04007	TRUE	-0.6815	0.1411	0.2515
Dmrt3	N	NA	TRUE	0.3134	0.4932	0.7048	FALSE	-0.5064	0.4133	NA	TRUE	1.719	9.674e-05	0.0006828	TRUE	1.183	0.07015	0.1454
Dmrta2	_NE	NA	TRUE	-0.6714	0.05261	0.2022	TRUE	-0.1193	0.7977	0.8975	TRUE	0.9753	0.009043	0.0331	TRUE	0.9986	0.01476	0.03996
Dmwd	_NE	4	TRUE	-0.6265	1.601e-06	0.0001183	TRUE	-0.6506	1.824e-12	2.575e-10	TRUE	-0.101	0.4198	0.5929	TRUE	-0.4159	0.01145	0.03223
Dmxl2	_NE	NA	TRUE	0.1228	0.2692	0.5121	TRUE	0.2324	0.009018	0.04857	TRUE	-0.3332	0.008674	0.03205	TRUE	-0.5295	3.965e-06	2.67e-05
Dna2	_NE	1	TRUE	-0.1951	0.5364	0.7373	TRUE	0.2464	0.3752	0.5844	TRUE	0.9262	0.001561	0.007756	TRUE	1.051	2.383e-05	0.0001354
Dnahc1	_NE	1	TRUE	-0.3357	0.06631	0.2325	TRUE	-0.2669	0.09301	0.2424	TRUE	0.6159	0.0001928	0.001257	TRUE	0.9286	4.742e-08	4.203e-07
Dnahc10	OL	4	TRUE	-0.9581	0.003466	0.03837	TRUE	-0.6579	0.06458	0.1895	TRUE	0.5957	0.04355	0.1143	TRUE	1.51	0.00123	0.004704
Dnahc11	_NE	NA	TRUE	-0.2893	0.4748	0.6924	TRUE	-0.3406	0.3321	0.5438	TRUE	1.157	0.002476	0.01146	TRUE	1.66	0.0003066	0.001373
Dnahc7b	_NE	NA	TRUE	0.2148	0.4023	0.6363	TRUE	0.3318	0.1268	0.2973	TRUE	0.6702	0.003862	0.01651	TRUE	0.8319	3.079e-05	0.0001715
Dnahc9	_NE	NA	TRUE	-0.05596	0.766	0.8839	TRUE	-0.08679	0.587	0.7626	TRUE	-0.3634	0.03041	0.08677	TRUE	-0.677	0.0008677	0.003467
Dnaic2	OL	1	TRUE	-0.411	0.212	0.4482	TRUE	-0.8221	0.009215	0.0493	TRUE	1.214	8.216e-07	8.742e-06	TRUE	1.866	4.9e-10	5.493e-09
Dnajb1	_NE	3	TRUE	0.1178	0.3583	0.5981	TRUE	0.2499	0.07866	0.2168	TRUE	-0.5383	2.555e-05	0.0002041	TRUE	-0.4188	0.001755	0.006437
Dnajb13	_NE	NA	TRUE	-0.07171	0.8849	0.9474	TRUE	-0.6174	0.3059	0.5181	TRUE	1.117	0.002189	0.01032	TRUE	3.194	7.971e-12	1.072e-10
Dnajc3	_NE	NA	TRUE	0.4598	2.854e-05	0.001197	TRUE	0.2295	0.01093	0.05579	TRUE	0.589	2.884e-07	3.301e-06	TRUE	0.8886	1.47e-12	2.082e-11
Dnajc6	_NE	3	TRUE	-0.04209	0.724	0.8578	TRUE	0.07882	0.3538	0.5647	TRUE	-0.4257	0.004634	0.01915	TRUE	-0.5617	1.623e-06	1.172e-05
Dnalc4	_NE	NA	TRUE	-0.3705	0.002623	0.03226	TRUE	-0.5288	1.659e-06	4.305e-05	TRUE	-0.01931	0.8865	0.9335	TRUE	-0.2019	0.2051	0.3355
Dnali1	AS	NA	TRUE	-0.4789	0.1528	0.3717	TRUE	-0.1695	0.6657	0.8176	TRUE	1.315	1.566e-06	1.587e-05	TRUE	2.763	5.498e-12	7.455e-11
Dnase1l1	_NE	1	TRUE	-0.05465	0.8619	0.9354	TRUE	0.09371	0.7443	0.8666	TRUE	1.273	0.0001202	0.0008298	TRUE	2.06	1.152e-19	2.546e-18
Dnase2a	MG	1	TRUE	0.1525	0.578	0.766	TRUE	-0.1117	0.6997	0.8398	TRUE	1.967	5.716e-18	2.119e-16	TRUE	2.584	3.373e-41	1.937e-39
Dnm1	N	NA	TRUE	-0.2875	0.01852	0.1113	TRUE	-0.3372	0.000911	0.008676	TRUE	-0.3441	0.02775	0.08049	TRUE	-0.579	6.619e-06	4.264e-05
Dnm2	_NE	NA	TRUE	-0.1558	0.1336	0.3454	TRUE	-0.2498	0.007238	0.04175	TRUE	0.5346	3.49e-06	3.297e-05	TRUE	0.4224	0.003902	0.01289
Dnm3	_NE	3	TRUE	0.02359	0.8624	0.9357	TRUE	0.108	0.3264	0.5385	TRUE	-0.6827	1.796e-06	1.798e-05	TRUE	-0.5443	0.001853	0.006755
Dnmbp	_NE	NA	TRUE	-0.3048	0.06228	0.2237	TRUE	-0.2083	0.2314	0.4373	TRUE	0.5409	0.002368	0.01106	TRUE	0.4222	0.01198	0.0335
Doc2a	_NE	3	TRUE	-0.2793	0.3284	0.5721	TRUE	-0.1099	0.643	0.8007	TRUE	-0.7974	0.001025	0.00541	TRUE	-0.2861	0.3317	0.4784
Doc2g	_NE	NA	TRUE	-0.6631	0.02305	0.1267	TRUE	-0.8384	0.001641	0.01379	TRUE	0.06897	0.7735	0.8645	TRUE	-0.6618	0.02162	0.05554
Dock1	_NE	1	TRUE	0.06664	0.5568	0.7503	TRUE	-0.06485	0.5228	0.7137	TRUE	0.5946	6.458e-05	0.0004761	TRUE	0.6044	2.42e-07	1.954e-06
Dock2	MG	2	TRUE	0.4186	0.07452	0.2483	TRUE	0.2636	0.3283	0.5402	TRUE	2.556	1.783e-26	1.347e-24	TRUE	2.916	4.428e-71	6.195e-69
Dock3	_NE	NA	TRUE	0.01594	0.8944	0.953	TRUE	0.1766	0.0451	0.1488	TRUE	-0.3611	0.01522	0.05033	TRUE	-0.5667	8.815e-05	0.0004468
Dock4	_NE	NA	TRUE	0.132	0.3071	0.5506	TRUE	0.06528	0.4826	0.6817	TRUE	-0.5343	0.002122	0.01006	TRUE	-0.6952	1.591e-07	1.323e-06
Dock5	OL	3	TRUE	0.5222	0.001093	0.01717	TRUE	0.02607	0.8854	0.9481	TRUE	0.01385	0.9497	0.9721	TRUE	0.0132	0.9343	0.9612
Dock6	_NE	4	TRUE	-0.5881	8.358e-06	0.0004529	TRUE	-0.5953	8.964e-07	2.557e-05	TRUE	0.5243	0.0005256	0.003037	TRUE	0.2411	0.1164	0.2165
Dock7	_NE	NA	TRUE	0.02413	0.8528	0.9314	TRUE	0.1572	0.1563	0.3397	TRUE	0.5128	0.00015	0.001007	TRUE	0.5296	1.259e-05	7.665e-05
Dock8	MG	1	TRUE	-0.1714	0.396	0.6315	TRUE	0.01428	0.9538	0.9803	TRUE	1.529	6.815e-16	2.067e-14	TRUE	1.854	6.872e-27	2.255e-25
Dock9	_NE	NA	TRUE	0.02757	0.8318	0.9205	TRUE	-0.01822	0.8461	0.9258	TRUE	-0.4811	0.002444	0.01135	TRUE	-0.6537	1.63e-06	1.176e-05
Dohh	_NE	4	TRUE	-0.8547	8.196e-08	1.273e-05	TRUE	-1.216	1.331e-14	3.49e-12	TRUE	-0.247	0.1483	0.2894	TRUE	-0.6495	0.01226	0.03412
Dok1	MG	1	TRUE	0.3996	0.3221	0.5653	TRUE	-0.2059	0.5301	0.719	TRUE	1.959	7.299e-11	1.365e-09	TRUE	1.981	5.882e-17	1.129e-15
Dok3	MG	3	TRUE	-0.1561	0.5591	0.7522	TRUE	-0.6103	0.007492	0.0428	TRUE	-0.3791	0.1945	0.3505	TRUE	-0.5012	0.123	0.2262
Dok4	EC	3	TRUE	-0.2948	0.02831	0.1422	TRUE	-0.3327	0.01523	0.07008	TRUE	-0.5296	0.0009438	0.005037	TRUE	-0.6989	9.715e-05	0.0004886
Dok6	_NE	3	TRUE	-0.2769	0.4419	0.6677	TRUE	0.2113	0.3589	0.5694	TRUE	-1.346	4.327e-05	0.0003299	TRUE	-1.719	7.485e-09	7.3e-08
Dok7	_NE	4	TRUE	-0.9713	9.894e-07	7.971e-05	TRUE	-0.8027	6.149e-05	0.0009872	TRUE	0.08047	0.6711	0.7968	TRUE	-0.1409	0.5367	0.6728
Dopey2	_NE	NA	TRUE	-0.2332	0.02509	0.1318	TRUE	-0.3234	0.0002943	0.003609	TRUE	-0.1537	0.2003	0.3577	TRUE	-0.5072	1.191e-05	7.293e-05
Dos	_NE	4	TRUE	-0.8502	1.882e-07	2.558e-05	TRUE	-0.7522	8.151e-15	2.213e-12	TRUE	-0.4447	0.00529	0.02137	TRUE	-0.6853	0.0003945	0.001719
Dot1l	_NE	4	TRUE	-0.5212	2.34e-05	0.001039	TRUE	-0.6821	1.303e-13	2.677e-11	TRUE	0.2879	0.0378	0.1026	TRUE	-0.1981	0.2653	0.4065
Dpm3	_NE	4	TRUE	-1.225	7.38e-05	0.002411	TRUE	-1.426	3.943e-05	0.000676	TRUE	0.2652	0.3555	0.5327	TRUE	0.2865	0.4619	0.6066
Dpp10	_NE	3	TRUE	0.03559	0.9075	0.9595	TRUE	0.5665	0.0007221	0.0073	TRUE	-0.8355	2.752e-05	0.0002188	TRUE	-0.04709	0.8878	0.933
Dpp6	OL	NA	TRUE	-0.02255	0.8477	0.9286	TRUE	0.002588	0.9777	0.9902	TRUE	-0.3339	0.01038	0.03687	TRUE	-0.611	1.169e-07	9.872e-07
Dpp7	_NE	NA	TRUE	-0.1224	0.3366	0.5785	TRUE	-0.1997	0.07235	0.2053	TRUE	0.4885	0.0004216	0.002511	TRUE	0.6549	1.365e-07	1.146e-06
Dpp9	_NE	4	TRUE	-0.4136	0.001032	0.01666	TRUE	-0.5604	1.547e-08	7.351e-07	TRUE	-0.2223	0.05033	0.1278	TRUE	-0.3858	0.005289	0.01675
Dpy19l2	_NE	NA	TRUE	-0.2527	0.5993	0.7804	TRUE	-0.1323	0.7964	0.897	TRUE	-0.6645	0.1645	0.312	TRUE	1.221	0.01814	0.04786
Dpyd	OL	NA	TRUE	0.08372	0.6433	0.8093	TRUE	0.357	0.03223	0.1178	TRUE	0.5864	0.001299	0.006626	TRUE	0.4144	0.02169	0.05567
Dram1	_NE	NA	TRUE	0.09401	0.7525	0.8761	TRUE	0.4149	0.2221	0.4263	TRUE	0.5225	0.07206	0.1688	TRUE	0.5725	0.01874	0.04923
Dram2	_NE	NA	TRUE	0.1356	0.3432	0.5838	TRUE	0.1992	0.1368	0.3129	TRUE	0.3139	0.02251	0.06853	TRUE	0.5144	0.0001097	0.0005435
Drd1a	_NE	1	TRUE	0.07444	0.7416	0.8694	TRUE	0.5432	0.02605	0.1017	TRUE	0.9371	0.0004388	0.002598	TRUE	0.706	0.0003615	0.001587
Drd5	_NE	NA	TRUE	0.2233	0.1867	0.4158	TRUE	-0.107	0.5076	0.702	TRUE	-0.5561	0.0003403	0.002082	TRUE	-0.5325	0.004195	0.01374
Dsc3	_NE	4	TRUE	-2.875	7.641e-05	0.00248	TRUE	0.7705	0.03453	0.1241	TRUE	-0.02647	0.9641	0.98	TRUE	0.4303	0.3071	0.4521
Dscaml1	_NE	4	TRUE	-0.4446	0.001213	0.01852	TRUE	-0.393	0.001237	0.01101	TRUE	-0.2115	0.1038	0.2223	TRUE	-0.6306	3.869e-05	0.0002115
Dsn1	_NE	1	TRUE	0.1148	0.6439	0.8093	TRUE	0.2571	0.3323	0.5441	TRUE	0.9854	0.0001442	0.0009738	TRUE	1.272	1.811e-07	1.495e-06
Dsp	_NE	NA	TRUE	0.3987	0.05034	0.1966	TRUE	-0.1043	0.5097	0.7032	TRUE	-0.2912	0.08064	0.1838	TRUE	-0.7873	0.001561	0.005805
Dtl	_NE	NA	TRUE	-0.2659	0.5005	0.7107	TRUE	0.7206	0.05896	0.1786	TRUE	0.6339	0.08579	0.1924	TRUE	0.9724	0.01378	0.03771
Dtx1	_NE	4	TRUE	-0.6631	6.87e-06	0.0003859	TRUE	-0.5752	3.264e-08	1.426e-06	TRUE	-0.1738	0.259	0.4292	TRUE	-0.2471	0.1545	0.2697
Dtx3l	_NE	1	TRUE	0.1921	0.2646	0.5071	TRUE	0.1285	0.4667	0.6683	TRUE	0.9272	9.436e-07	9.93e-06	TRUE	1.161	5.093e-13	7.5e-12
Dus3l	_NE	4	TRUE	-0.7914	1.135e-07	1.661e-05	TRUE	-0.9063	2.185e-17	1.51e-14	TRUE	-0.07041	0.6307	0.7683	TRUE	-0.3946	0.03606	0.08469
Dusp13	_NE	NA	TRUE	-0.3635	0.3862	0.6226	FALSE	-0.408	0.4975	NA	TRUE	1.078	0.01012	0.03621	TRUE	0.1245	0.7872	0.8646
Dusp16	_NE	1	TRUE	0.1404	0.3443	0.5848	TRUE	-0.0907	0.6416	0.8002	TRUE	0.7416	2.467e-05	0.0001973	TRUE	0.6752	6.044e-06	3.928e-05
Dusp27	MG	1	FALSE	-0.1713	0.7515	NA	TRUE	-0.8507	0.1184	0.2847	TRUE	2.128	1.906e-06	1.896e-05	TRUE	1.736	1.2e-05	7.332e-05
Dusp4	_NE	3	TRUE	0.087	0.6223	0.7958	TRUE	-0.273	0.1322	0.3059	TRUE	-0.3266	0.0748	0.1738	TRUE	-0.8737	0.0001134	0.0005604
Dusp5	_NE	NA	TRUE	-0.2169	0.3378	0.5795	TRUE	-0.6087	0.03295	0.1198	TRUE	-0.1292	0.6349	0.7713	TRUE	-0.9817	0.002914	0.01003
Dvl1	_NE	4	TRUE	-0.4429	0.0005131	0.01015	TRUE	-0.5315	3.765e-10	2.82e-08	TRUE	0.0207	0.8731	0.9263	TRUE	-0.2986	0.06116	0.1305
Dvl2	_NE	4	TRUE	-0.563	4.985e-05	0.001827	TRUE	-0.4716	0.0001148	0.001663	TRUE	0.03945	0.7778	0.867	TRUE	-0.1408	0.3938	0.5408
Dvl3	_NE	4	TRUE	-0.5263	1.718e-06	0.0001258	TRUE	-0.4415	3.597e-05	0.0006279	TRUE	0.1247	0.4194	0.5926	TRUE	-0.171	0.2903	0.4343
Dydc2	_NE	NA	TRUE	-0.2445	0.6592	0.8194	FALSE	-1.394	0.04214	NA	TRUE	0.9961	0.05333	0.1336	TRUE	1.43	0.008304	0.02458
Dync1h1	_NE	NA	TRUE	-0.2421	0.03167	0.1525	TRUE	-0.1592	0.1579	0.3417	TRUE	-0.3671	0.02309	0.06985	TRUE	-0.503	5.796e-05	0.0003054
Dync1i1	N	NA	TRUE	-0.1597	0.1284	0.3376	TRUE	-0.03415	0.6613	0.8146	TRUE	-0.4703	0.0002092	0.001353	TRUE	-0.605	7.736e-08	6.655e-07
Dync2h1	_NE	3	TRUE	0.299	0.01601	0.1023	TRUE	0.2361	0.03015	0.1125	TRUE	-0.5656	4.634e-05	0.0003509	TRUE	-0.4599	0.0007329	0.002995
Dynlrb2	AS	3	TRUE	-0.3315	0.3961	0.6315	TRUE	-0.7427	0.1786	0.3702	TRUE	0.6768	0.1123	0.2359	TRUE	2.319	4.728e-06	3.131e-05
Dynlt1c	_NE	NA	TRUE	-0.102	0.7783	0.8912	TRUE	0.3114	0.4513	0.6548	TRUE	0.7023	0.05418	0.1352	TRUE	1.853	1.126e-07	9.528e-07
Dynlt1f	_NE	NA	TRUE	-0.02102	0.9497	0.9802	TRUE	0.04937	0.8996	0.9546	TRUE	0.6716	0.04513	0.1177	TRUE	1.617	3.662e-07	2.887e-06
Dyrk1b	_NE	4	TRUE	-0.7037	0.000126	0.00363	TRUE	-0.5954	6.192e-06	0.0001353	TRUE	-0.1813	0.2259	0.39	TRUE	-0.4812	0.002685	0.009302
Dyrk2	_NE	3	TRUE	-0.3118	0.02367	0.1282	TRUE	-0.03394	0.7842	0.8897	TRUE	-0.4791	0.01625	0.05296	TRUE	-0.563	0.00101	0.003969
Dyrk4	_NE	NA	FALSE	1.457	0.05026	NA	FALSE	-0.3031	0.7005	NA	TRUE	1.932	0.0005661	0.003241	TRUE	2.671	4.839e-06	3.198e-05
Dysf	EC	1	TRUE	-0.4038	0.09181	0.278	TRUE	-0.294	0.2473	0.455	TRUE	0.9322	0.000135	0.00092	TRUE	0.5391	0.01341	0.03685
E030003E18Rik	_NE	1	TRUE	0.3179	0.1294	0.3392	TRUE	-0.01288	0.9588	0.9826	TRUE	1.236	2.14e-12	4.751e-11	TRUE	1.239	6.558e-08	5.701e-07
E030010A14Rik	EC	3	TRUE	-0.1891	0.7057	0.8475	TRUE	0.4246	0.2735	0.4842	TRUE	1.196	0.0005992	0.003406	TRUE	0.792	0.01287	0.03559
E030013I19Rik	_NE	NA	TRUE	-0.5137	0.06388	0.2272	TRUE	0.2483	0.3816	0.5905	TRUE	-0.2859	0.3473	0.5249	TRUE	-0.8124	0.01203	0.03358
E030019B06Rik	_NE	3	TRUE	-1.075	0.005737	0.05429	TRUE	-0.1853	0.646	0.803	TRUE	-0.05743	0.8681	0.9229	TRUE	0.9627	0.001034	0.004054
E130003G02Rik	N	NA	FALSE	0.08978	0.8646	NA	TRUE	1.032	0.0636	0.1877	TRUE	1.346	0.01251	0.04286	TRUE	0.6279	0.3186	0.4649
E130006D01Rik	_NE	NA	TRUE	-0.4492	0.3038	0.5469	TRUE	-0.08313	0.8403	0.9217	TRUE	-1.346	0.004902	0.02011	TRUE	-0.1033	0.8118	0.8816
E130012A19Rik	_NE	3	TRUE	0.231	0.1689	0.3932	TRUE	-0.2152	0.242	0.4491	TRUE	-1.22	8.754e-08	1.093e-06	TRUE	-0.9778	6.717e-07	5.117e-06
E130114P18Rik	_NE	NA	TRUE	0.294	0.2361	0.4757	TRUE	0.1678	0.5087	0.7025	TRUE	0.5116	0.02389	0.07166	TRUE	1.204	4.233e-06	2.838e-05
E130203B14Rik	_NE	1	TRUE	-0.05089	0.8437	0.9262	TRUE	-0.1321	0.6537	0.809	TRUE	1.089	1.245e-05	0.0001064	TRUE	1.407	7.15e-09	6.995e-08
E130303B06Rik	_NE	NA	TRUE	-0.5073	0.04722	0.1897	TRUE	-0.6763	0.005963	0.03648	TRUE	-0.05295	0.839	0.9057	TRUE	-0.4117	0.136	0.2444
E130306D19Rik	_NE	NA	FALSE	0.2553	0.6765	NA	FALSE	0.8072	0.3152	NA	TRUE	1.046	0.05097	0.1291	TRUE	1.852	0.0002504	0.001144
E130309F12Rik	OL	NA	TRUE	-0.01344	0.9387	0.9754	TRUE	0.3855	0.07862	0.2168	TRUE	-0.5408	0.01194	0.04139	TRUE	-0.3977	0.08889	0.1758
E230008N13Rik	_NE	NA	TRUE	-0.9	0.02141	0.1215	TRUE	-0.7238	0.1411	0.3191	TRUE	-0.151	0.7367	0.8394	TRUE	1.322	0.016	0.04292
E230029C05Rik	_NE	1	TRUE	0.07558	0.873	0.9409	TRUE	0.03217	0.9374	0.9727	TRUE	1.26	0.001579	0.007824	TRUE	0.6235	0.1054	0.2008
E2f2	_NE	1	TRUE	-0.2922	0.4305	0.6588	TRUE	-0.8774	0.03194	0.1172	TRUE	1.326	2.029e-05	0.0001661	TRUE	1.571	6.873e-07	5.223e-06
E2f8	OL	NA	TRUE	-0.152	0.7434	0.8703	TRUE	0.2662	0.625	0.7892	TRUE	1.982	2.957e-05	0.0002339	TRUE	1.913	0.0001079	0.0005355
E330009J07Rik	OL	3	TRUE	-0.01357	0.9462	0.9786	TRUE	0.1291	0.3743	0.5836	TRUE	-0.5588	0.01929	0.06049	TRUE	-0.5449	0.003023	0.01036
E330016A19Rik	_NE	NA	TRUE	0.2767	0.31	0.5534	TRUE	0.3585	0.2023	0.4009	TRUE	0.7703	0.002648	0.01213	TRUE	0.7339	0.002056	0.007407
E430018J23Rik	_NE	NA	TRUE	-0.389	0.0733	0.2456	TRUE	-0.6407	0.006211	0.03755	TRUE	0.0733	0.751	0.8492	TRUE	0.06889	0.758	0.8451
E530011L22Rik	_NE	NA	TRUE	-0.0888	0.6643	0.8223	TRUE	-0.3513	0.06545	0.1914	TRUE	0.2055	0.3335	0.5101	TRUE	0.5092	0.005309	0.01681
Ebf3	N	3	TRUE	-0.07419	0.8157	0.9125	TRUE	0.1079	0.757	0.8742	TRUE	1.625	1.709e-06	1.724e-05	TRUE	1.854	7.393e-10	8.126e-09
Ebi3	MG	1	TRUE	-0.04352	0.9165	0.9642	TRUE	-0.2169	0.6513	0.807	TRUE	2.278	6.814e-09	1.007e-07	TRUE	3.123	8.739e-22	2.173e-20
Ecel1	N	NA	TRUE	-0.9632	0.03048	0.1491	TRUE	-0.1596	0.7174	0.8521	TRUE	1.218	7.392e-06	6.561e-05	TRUE	1.941	7.988e-08	6.86e-07
Echdc2	AS	NA	TRUE	-0.3119	0.06752	0.2348	TRUE	-0.4785	0.001635	0.01375	TRUE	-0.5001	0.01037	0.03686	TRUE	-0.4297	0.0217	0.0557
Echdc3	AS	1	TRUE	0.6606	0.1811	0.4086	TRUE	0.6767	0.1548	0.3374	TRUE	1.576	2.982e-05	0.0002357	TRUE	1.732	2.297e-05	0.0001309
Eci2	_NE	1	TRUE	0.1694	0.1541	0.3737	TRUE	-0.01109	0.9283	0.9689	TRUE	0.3024	0.02615	0.07696	TRUE	0.5836	2.068e-06	1.467e-05
Ecm1	EC	1	TRUE	-0.08647	0.6764	0.828	TRUE	-0.4649	0.02802	0.107	TRUE	0.7489	0.0002208	0.001418	TRUE	1.403	9.199e-17	1.745e-15
Ecm2	EC	NA	TRUE	0.201	0.3614	0.6004	TRUE	0.04501	0.832	0.9179	TRUE	0.3637	0.06721	0.1598	TRUE	0.6785	0.003514	0.01179
Ecscr	EC	1	TRUE	-0.08558	0.7548	0.8777	TRUE	-0.2027	0.5	0.6958	TRUE	1.204	2.747e-06	2.654e-05	TRUE	1.08	2.546e-05	0.000144
Ect2	_NE	NA	TRUE	0.1074	0.7728	0.8878	TRUE	0.5461	0.2377	0.4446	TRUE	0.981	0.007193	0.02755	TRUE	1.539	0.00305	0.01043
Eda2r	_NE	1	TRUE	0.3122	0.4648	0.6846	TRUE	0.7278	0.1061	0.2634	TRUE	1.433	3.678e-05	0.0002842	TRUE	2.123	4.707e-08	4.178e-07
Edem1	_NE	1	TRUE	0.1347	0.3076	0.5511	TRUE	0.2868	0.009429	0.05011	TRUE	0.7413	4.822e-07	5.31e-06	TRUE	0.9613	8.801e-17	1.674e-15
Edem2	_NE	1	TRUE	-0.1172	0.362	0.6007	TRUE	-0.304	0.01674	0.07461	TRUE	0.8024	4.197e-07	4.668e-06	TRUE	0.8075	7.503e-09	7.313e-08
Edf1	_NE	NA	TRUE	-0.4155	0.00484	0.04867	TRUE	-0.7027	6.524e-11	6.12e-09	TRUE	-0.1201	0.3899	0.5654	TRUE	-0.1815	0.2211	0.3548
Ednra	_NE	NA	TRUE	0.09459	0.676	0.8279	TRUE	-0.1012	0.6996	0.8397	TRUE	0.6203	0.002656	0.01216	TRUE	0.7249	0.0001655	0.0007903
Ednrb	_NE	1	TRUE	-0.01612	0.9139	0.9629	TRUE	0.3005	0.01392	0.066	TRUE	0.7592	6.594e-11	1.244e-09	TRUE	1.016	1.421e-14	2.332e-13
Eef2	_NE	NA	TRUE	-0.4475	0.0004697	0.009522	TRUE	-0.6211	3.321e-10	2.525e-08	TRUE	0.04454	0.7683	0.8608	TRUE	-0.07522	0.6015	0.7273
Efcab4a	_NE	NA	TRUE	-0.6675	0.04788	0.1909	TRUE	-0.8644	0.01392	0.066	TRUE	1.082	0.0002482	0.001574	TRUE	1.089	0.001649	0.006084
Efcab6	_NE	NA	TRUE	-0.4345	0.01042	0.07852	TRUE	-0.3894	0.07017	0.2008	TRUE	-0.446	0.0452	0.1178	TRUE	-0.832	5.392e-05	0.0002859
Efemp1	_NE	1	TRUE	0.1497	0.4778	0.6942	TRUE	-0.1442	0.4424	0.6467	TRUE	1.145	4.717e-12	1.017e-10	TRUE	1.703	4.814e-34	2.117e-32
Efemp2	_NE	1	TRUE	-0.3423	0.05253	0.2021	TRUE	-0.2983	0.1206	0.2878	TRUE	1.52	1.346e-16	4.367e-15	TRUE	1.828	3.69e-22	9.417e-21
Efha1	_NE	1	TRUE	0.2703	0.04367	0.1819	TRUE	0.1327	0.3204	0.533	TRUE	0.6137	2.369e-05	0.0001907	TRUE	0.6915	6.933e-08	6.007e-07
Efhb	_NE	NA	TRUE	0.02831	0.954	0.9816	FALSE	-0.06551	0.9169	NA	TRUE	1.196	0.009584	0.03462	TRUE	2.036	6.673e-06	4.295e-05
Efhc1	_NE	NA	TRUE	-0.1822	0.582	0.7683	TRUE	0.4931	0.1281	0.2996	TRUE	1.194	0.0002335	0.001491	TRUE	0.9256	0.00164	0.006057
Efhd2	MG	4	TRUE	-0.2163	0.18	0.4069	TRUE	-0.5219	6.524e-06	0.0001417	TRUE	0.1961	0.1406	0.2775	TRUE	0.2659	0.02963	0.07224
Efna1	EC	1	TRUE	-0.1918	0.4458	0.6707	TRUE	-0.4017	0.08507	0.2285	TRUE	0.5971	0.01937	0.06067	TRUE	0.7293	0.001212	0.004646
Efna3	N	NA	TRUE	-0.3379	0.0034	0.03787	TRUE	-0.3273	0.003101	0.02259	TRUE	-0.4505	0.003388	0.01484	TRUE	-0.5627	0.001475	0.00552
Efna4	AS	NA	TRUE	-0.3594	0.4105	0.6427	TRUE	-0.7328	0.2258	0.4306	TRUE	0.9908	0.01303	0.04434	TRUE	0.328	0.4697	0.6138
Efnb1	_NE	4	TRUE	-0.6149	0.002224	0.02884	TRUE	-0.3304	0.06528	0.1912	TRUE	-0.2662	0.2329	0.3986	TRUE	-0.2675	0.1885	0.3149
Efnb2	_NE	3	TRUE	-0.2857	0.1497	0.3682	TRUE	0.2702	0.09779	0.2505	TRUE	-0.9426	2.409e-05	0.0001934	TRUE	-0.4874	0.04057	0.09347
Efs	OL	4	TRUE	-0.6332	0.0001488	0.00412	TRUE	-0.443	0.0118	0.05899	TRUE	0.5096	0.01349	0.04561	TRUE	0.08896	0.6395	0.7567
Egfem1	_NE	NA	TRUE	0.263	0.08753	0.2712	TRUE	0.2826	0.09911	0.2523	TRUE	-0.6243	0.001289	0.006589	TRUE	-0.9308	4.048e-07	3.174e-06
Egfl6	AS	3	TRUE	0.2877	0.2301	0.4687	TRUE	-0.1915	0.4717	0.6731	TRUE	-1.485	8.121e-07	8.646e-06	TRUE	-1.894	4.817e-10	5.403e-09
Egfl7	EC	4	TRUE	-0.6417	5.179e-06	0.000308	TRUE	-0.7601	9.95e-09	5.077e-07	TRUE	-0.1858	0.2921	0.4655	TRUE	-0.3672	0.03037	0.07366
Egfr	AS	NA	TRUE	0.0985	0.6216	0.7958	TRUE	0.3517	0.06258	0.1857	TRUE	0.5769	0.001326	0.006748	TRUE	0.7123	2.077e-05	0.0001199
Egln2	_NE	4	TRUE	-0.5546	0.0001786	0.004684	TRUE	-0.6709	1.395e-09	8.905e-08	TRUE	-0.2566	0.1143	0.2388	TRUE	-0.3666	0.04866	0.1086
Egln3	_NE	NA	TRUE	0.05568	0.7955	0.9011	TRUE	0.006928	0.9779	0.9902	TRUE	-0.002768	0.9906	0.9956	TRUE	0.6478	0.004825	0.01546
Egr1	_NE	3	TRUE	0.3868	0.008777	0.0704	TRUE	0.1053	0.3279	0.5398	TRUE	-0.5453	0.004568	0.01892	TRUE	-1.055	8.763e-09	8.482e-08
Egr2	MG	NA	TRUE	0.8395	0.05148	0.1995	TRUE	0.514	0.06874	0.1979	TRUE	0.9367	0.01246	0.04276	TRUE	0.3965	0.1551	0.2703
Egr3	_NE	4	TRUE	-0.3972	0.01179	0.08481	TRUE	-0.8136	1.08e-08	5.457e-07	TRUE	0.1306	0.3755	0.5526	TRUE	-0.487	0.08212	0.165
Egr4	_NE	3	TRUE	0.1424	0.5188	0.7244	TRUE	-0.5948	0.01135	0.05749	TRUE	-0.6309	0.02876	0.08295	TRUE	-1.177	0.00199	0.007199
Ehbp1l1	_NE	4	TRUE	-0.5247	0.000991	0.01622	TRUE	-0.3102	0.1061	0.2634	TRUE	0.3116	0.08171	0.1854	TRUE	0.4954	0.002626	0.009112
Ehd2	EC	NA	TRUE	-0.1839	0.2716	0.5149	TRUE	-0.457	0.01167	0.05851	TRUE	0.8413	1.007e-06	1.054e-05	TRUE	0.9732	3.777e-07	2.972e-06
Ehd4	_NE	1	TRUE	-0.08006	0.6665	0.8235	TRUE	0.04695	0.8098	0.9046	TRUE	1.347	5.335e-12	1.145e-10	TRUE	1.669	2.7e-28	9.379e-27
Ehmt2	_NE	4	TRUE	-0.513	1.774e-05	0.0008062	TRUE	-0.4729	4.168e-09	2.304e-07	TRUE	-0.02642	0.8285	0.8995	TRUE	-0.2816	0.07117	0.147
Eif2ak2	_NE	1	TRUE	0.2128	0.3623	0.6007	TRUE	0.1623	0.363	0.5734	TRUE	1.803	7.487e-23	4.09e-21	TRUE	1.67	2.903e-21	7.092e-20
Eif2c2	_NE	3	TRUE	-0.003751	0.9862	0.9944	TRUE	0.0386	0.7112	0.8488	TRUE	-0.7119	0.003432	0.01497	TRUE	-0.9375	1.776e-08	1.659e-07
Eif4ebp1	_NE	1	TRUE	-0.1385	0.6921	0.8382	TRUE	-0.515	0.12	0.2872	TRUE	1.063	0.001735	0.008495	TRUE	1.539	5.417e-08	4.769e-07
Eif5a2	_NE	3	TRUE	0.2065	0.1089	0.3072	TRUE	0.2518	0.003317	0.02371	TRUE	-0.5374	0.0002793	0.001744	TRUE	-0.4612	0.0001317	0.000642
Elavl2	N	3	TRUE	0.1241	0.4423	0.6679	TRUE	0.217	0.01232	0.06074	TRUE	-0.6836	7.66e-05	0.0005539	TRUE	-0.685	5.805e-08	5.078e-07
Elavl3	_NE	3	TRUE	-0.2503	0.02408	0.1296	TRUE	-0.1478	0.06743	0.1951	TRUE	-0.3783	0.003513	0.01526	TRUE	-0.5397	1.046e-05	6.46e-05
Elavl4	_NE	3	TRUE	-0.1142	0.4492	0.6733	TRUE	0.242	0.04789	0.155	TRUE	-0.9102	1.876e-08	2.594e-07	TRUE	-0.4712	0.01606	0.04303
Elf1	_NE	1	TRUE	0.0559	0.7993	0.9034	TRUE	0.2046	0.2762	0.4864	TRUE	1.11	2.239e-09	3.537e-08	TRUE	1.148	1.511e-10	1.778e-09
Elf4	MG	1	TRUE	0.0137	0.961	0.9843	TRUE	0.3107	0.246	0.4535	TRUE	2.666	7.22e-24	4.397e-22	TRUE	2.654	2.058e-40	1.156e-38
Elf5	AS	1	TRUE	0.08549	0.8494	0.9295	TRUE	-1.143	0.05333	0.1671	TRUE	1.202	0.007836	0.02952	TRUE	-0.2112	0.6792	0.7875
Elfn1	_NE	3	TRUE	-0.5589	0.0004621	0.00943	TRUE	-0.3693	0.0104	0.05389	TRUE	-0.8955	1.024e-06	1.07e-05	TRUE	-0.9592	6.679e-06	4.297e-05
Elfn2	OL	4	TRUE	-0.5078	4.146e-05	0.00159	TRUE	-0.4163	2.492e-07	8.254e-06	TRUE	-0.4082	0.008456	0.03142	TRUE	-0.7772	4.239e-05	0.0002291
Elk3	_NE	1	TRUE	-0.1548	0.344	0.5847	TRUE	-0.2724	0.1293	0.3014	TRUE	1.495	1.767e-18	6.964e-17	TRUE	1.447	3.443e-20	7.85e-19
Elk4	_NE	3	TRUE	0.2489	0.2381	0.4777	TRUE	0.3329	0.04362	0.1454	TRUE	-1.01	0.00153	0.007632	TRUE	-0.8542	0.0005579	0.002354
Elmo3	_NE	1	TRUE	-0.1926	0.5312	0.734	TRUE	-0.6452	0.08064	0.2206	TRUE	1.537	1.515e-06	1.54e-05	TRUE	1.574	1.653e-09	1.744e-08
Elmod1	N	NA	TRUE	0.1708	0.1508	0.3696	TRUE	0.1814	0.02425	0.09661	TRUE	-0.5744	2.276e-06	2.235e-05	TRUE	-0.694	1.094e-08	1.046e-07
Eln	_NE	1	TRUE	-0.2941	0.1865	0.4157	TRUE	-0.6665	0.003937	0.02682	TRUE	0.5686	0.005791	0.02304	TRUE	1.363	9.758e-13	1.406e-11
Elovl4	_NE	NA	TRUE	0.1727	0.1134	0.3146	TRUE	0.1074	0.264	0.4739	TRUE	-0.5342	0.0009827	0.005212	TRUE	-0.5945	3.657e-06	2.478e-05
Elovl5	_NE	1	TRUE	0.1094	0.3128	0.5563	TRUE	0.08388	0.3682	0.579	TRUE	0.6027	7.464e-07	7.969e-06	TRUE	0.6707	6.244e-09	6.168e-08
Elovl6	_NE	3	TRUE	0.2522	0.02901	0.1444	TRUE	0.3918	6.071e-06	0.0001328	TRUE	-0.798	1.537e-07	1.847e-06	TRUE	-0.7682	2.485e-11	3.165e-10
Elovl7	OL	NA	TRUE	0.2811	0.2305	0.469	TRUE	0.02456	0.8774	0.9438	TRUE	1.026	0.0002645	0.001661	TRUE	0.4696	0.0007686	0.003122
Emb	_NE	NA	TRUE	0.152	0.4262	0.6557	TRUE	0.1836	0.1717	0.3609	TRUE	0.167	0.5601	0.7147	TRUE	-0.5868	0.0006797	0.002799
Eme2	_NE	4	TRUE	-0.6487	4.117e-06	0.0002569	TRUE	-0.343	0.01545	0.0708	TRUE	0.05136	0.7334	0.8373	TRUE	-0.1548	0.3765	0.5243
Emid1	OL	1	TRUE	-0.4976	0.04146	0.1761	TRUE	-0.8164	0.002471	0.01894	TRUE	1.468	6.72e-11	1.264e-09	TRUE	1.437	8.165e-07	6.163e-06
Emilin1	_NE	4	TRUE	-1.04	0.004488	0.04642	TRUE	-0.8623	0.02073	0.08639	TRUE	1.512	4.701e-07	5.191e-06	TRUE	1.544	2.379e-08	2.185e-07
Eml2	_NE	NA	TRUE	-0.4784	5.702e-05	0.001987	TRUE	-0.51	6.44e-10	4.619e-08	TRUE	-0.1929	0.1042	0.2231	TRUE	-0.4471	0.002263	0.00801
Eml3	_NE	1	TRUE	-0.1758	0.2653	0.5076	TRUE	-0.4349	0.003861	0.02647	TRUE	0.977	5.345e-10	9.151e-09	TRUE	0.7474	1.374e-05	8.296e-05
Emp1	_NE	1	TRUE	0.0893	0.748	0.8735	TRUE	0.03799	0.8919	0.951	TRUE	2.166	1.501e-13	3.683e-12	TRUE	2.578	2.737e-41	1.583e-39
Emp2	AS	NA	TRUE	0.09594	0.4958	0.7072	TRUE	-0.2893	0.04789	0.155	TRUE	0.6737	0.0003216	0.001976	TRUE	0.5102	0.0001994	0.0009293
Emp3	MG	1	TRUE	-0.8243	0.06075	0.2204	TRUE	-0.2257	0.6143	0.7811	TRUE	2.054	9.731e-09	1.409e-07	TRUE	3.044	3.339e-31	1.301e-29
Emr1	MG	2	TRUE	-0.09085	0.694	0.8395	TRUE	0.2164	0.3175	0.5297	TRUE	2.802	1.18e-48	4.433e-46	TRUE	3.111	7.127e-82	1.502e-79
Emx1	_NE	4	TRUE	-0.9063	0.0008295	0.01445	TRUE	-0.9675	0.0001435	0.001995	TRUE	-0.3136	0.2747	0.4469	TRUE	-0.4741	0.1323	0.2395
Emx2os	_NE	NA	TRUE	0.1539	0.4324	0.6605	TRUE	-0.1785	0.3571	0.5681	TRUE	-0.1365	0.4734	0.642	TRUE	-0.637	0.0009125	0.003629
Enc1	_NE	NA	TRUE	0.06312	0.6129	0.7906	TRUE	-0.01516	0.8759	0.9426	TRUE	-0.344	0.02499	0.07412	TRUE	-0.5189	1.467e-05	8.818e-05
Endod1	_NE	NA	TRUE	0.2414	0.03348	0.1565	TRUE	0.08362	0.3424	0.5545	TRUE	0.3239	0.004276	0.0179	TRUE	0.5122	3.675e-06	2.489e-05
Endog	_NE	NA	TRUE	-0.6003	0.01511	0.09941	TRUE	-0.8443	0.001423	0.01232	TRUE	-0.02044	0.9428	0.9682	TRUE	-0.06114	0.799	0.8736
Endou	EC	2	TRUE	0.6313	0.05536	0.2083	TRUE	0.1488	0.7103	0.8481	TRUE	3.587	2.617e-43	6.611e-41	TRUE	3.23	2.869e-54	2.509e-52
Engase	_NE	NA	TRUE	-0.306	0.09475	0.2827	TRUE	-0.6015	0.0004502	0.005052	TRUE	0.02677	0.8853	0.933	TRUE	0.08793	0.6333	0.752
Enho	_NE	4	TRUE	-0.6399	0.000419	0.008811	TRUE	-0.9907	1.253e-13	2.646e-11	TRUE	-0.2068	0.2692	0.4402	TRUE	-0.2887	0.1363	0.2448
Enkur	AS	NA	TRUE	-0.1799	0.5604	0.7534	TRUE	-0.4513	0.173	0.3626	TRUE	0.505	0.06523	0.156	TRUE	1.41	0.0001105	0.0005475
Eno4	_NE	NA	TRUE	-0.3807	0.2229	0.4611	TRUE	-0.3368	0.2425	0.4497	TRUE	0.496	0.06417	0.1539	TRUE	0.7987	0.006129	0.01902
Enpp1	_NE	NA	TRUE	-0.01456	0.9545	0.9817	TRUE	-0.1145	0.6812	0.8283	TRUE	-0.04882	0.8784	0.9286	TRUE	0.8005	0.002352	0.00828
Enpp2	OL	1	TRUE	1.471	0.001217	0.01855	TRUE	0.01184	0.8889	0.9498	TRUE	1.871	0.003059	0.01366	TRUE	-0.1221	0.4938	0.6351
Enpp6	OL	NA	TRUE	0.08469	0.7219	0.8561	TRUE	-0.04035	0.8935	0.9518	TRUE	1.119	9.571e-07	1.006e-05	TRUE	1.209	6.642e-10	7.343e-09
Entpd1	MG	1	TRUE	0.3992	0.003322	0.03729	TRUE	0.255	0.09916	0.2523	TRUE	1.242	1.768e-15	5.16e-14	TRUE	1.567	4.512e-27	1.487e-25
Entpd2	AS	1	TRUE	-0.2995	0.09546	0.2837	TRUE	-0.6985	0.0002611	0.003251	TRUE	1.75	7.671e-20	3.406e-18	TRUE	1.567	1.33e-18	2.734e-17
Entpd3	_NE	NA	TRUE	-0.05103	0.7774	0.8905	TRUE	0.1015	0.5499	0.7335	TRUE	-0.5248	0.006962	0.02685	TRUE	-0.6109	0.0007866	0.003183
Entpd6	_NE	NA	TRUE	-0.1981	0.06776	0.2353	TRUE	-0.06928	0.406	0.6129	TRUE	-0.4471	0.001165	0.006047	TRUE	-0.5082	0.000199	0.0009282
Epb4.1l1	_NE	NA	TRUE	-0.1165	0.3119	0.5553	TRUE	-0.1512	0.08618	0.2303	TRUE	-0.266	0.05339	0.1336	TRUE	-0.5329	4.297e-06	2.875e-05
Epb4.1l2	_NE	1	TRUE	0.09378	0.4044	0.6382	TRUE	0.04873	0.5982	0.7705	TRUE	1.095	2.107e-18	8.261e-17	TRUE	1.293	9.33e-27	3.009e-25
Epb4.1l3	_NE	3	TRUE	0.01893	0.8564	0.9333	TRUE	-0.01875	0.8426	0.9229	TRUE	-0.5951	2.458e-06	2.387e-05	TRUE	-0.5766	1.823e-06	1.306e-05
Epb4.1l4a	_NE	NA	TRUE	-0.2575	0.252	0.4931	TRUE	0.2409	0.4267	0.6322	TRUE	0.6176	0.003936	0.01676	TRUE	0.7149	0.001316	0.004997
Epb4.1l5	AS	1	TRUE	0.3436	0.04085	0.1744	TRUE	0.05362	0.755	0.8729	TRUE	0.7145	9.48e-05	0.0006703	TRUE	0.8934	2.268e-07	1.839e-06
Epcam	OL	NA	TRUE	-0.6857	0.142	0.3572	TRUE	0.1765	0.7493	0.87	TRUE	1.737	2.261e-05	0.0001826	TRUE	1.148	0.009359	0.02723
Epha10	_NE	3	TRUE	0.06686	0.6193	0.794	TRUE	-0.3214	0.0002469	0.003108	TRUE	-0.5402	9.215e-06	8.076e-05	TRUE	-0.7504	2.894e-06	1.995e-05
Epha2	_NE	NA	TRUE	-0.6232	0.06438	0.2281	TRUE	-1.284	0.0007291	0.007345	TRUE	1.183	0.0005377	0.003096	TRUE	0.3757	0.2426	0.3802
Epha3	N	NA	TRUE	0.1812	0.3157	0.5589	TRUE	0.1998	0.3876	0.5963	TRUE	-0.321	0.1207	0.2487	TRUE	-0.7456	8.861e-05	0.0004485
Epha4	_NE	NA	TRUE	0.132	0.4033	0.6371	TRUE	0.00729	0.9529	0.9798	TRUE	-0.2553	0.09462	0.2076	TRUE	-0.5794	9.283e-06	5.803e-05
Epha5	_NE	NA	TRUE	0.02572	0.8523	0.9311	TRUE	0.2038	0.01451	0.06786	TRUE	-0.6301	6.145e-08	7.817e-07	TRUE	-0.7552	4.844e-09	4.854e-08
Epha6	N	3	TRUE	0.1462	0.3975	0.6325	TRUE	0.0002926	0.9985	0.9993	TRUE	-0.6718	1.105e-05	9.522e-05	TRUE	-0.8484	1.915e-07	1.573e-06
Ephb1	OL	1	TRUE	0.1433	0.3174	0.5606	TRUE	0.1266	0.3396	0.5521	TRUE	0.7865	1.525e-08	2.141e-07	TRUE	0.68	3.651e-08	3.289e-07
Ephb2	_NE	3	TRUE	-0.2944	0.065	0.2298	TRUE	-0.3155	0.03118	0.1152	TRUE	-0.3584	0.004923	0.02018	TRUE	-0.5133	0.006466	0.01988
Ephb3	AS	4	TRUE	-0.4223	0.001954	0.02643	TRUE	-0.4576	0.001007	0.009351	TRUE	-0.6725	7.14e-06	6.362e-05	TRUE	-0.8435	1.113e-07	9.423e-07
Ephb4	EC	NA	TRUE	-0.5301	0.01268	0.08842	TRUE	-0.5885	0.003734	0.02583	TRUE	0.7498	0.001004	0.005309	TRUE	0.6973	0.001048	0.004104
Ephb6	_NE	4	TRUE	-0.5045	0.000484	0.009735	TRUE	-0.7058	2.478e-11	2.617e-09	TRUE	0.1771	0.1539	0.2971	TRUE	-0.09309	0.5072	0.6463
Ephx1	_NE	1	TRUE	0.0609	0.6636	0.8219	TRUE	0.01447	0.9035	0.9563	TRUE	1.1	1.143e-14	3.121e-13	TRUE	1.601	1.136e-30	4.338e-29
Ephx3	_NE	NA	TRUE	-0.533	0.2383	0.4777	FALSE	0.104	0.8683	NA	TRUE	1.174	0.05533	0.1372	TRUE	2.336	0.0001194	0.0005879
Ephx4	OL	NA	TRUE	0.271	0.01878	0.1122	TRUE	0.06475	0.5659	0.746	TRUE	-0.5152	0.000129	0.0008834	TRUE	-0.3762	0.01215	0.03385
Epn1	_NE	NA	TRUE	-0.4098	0.002198	0.02866	TRUE	-0.5715	8.51e-11	7.611e-09	TRUE	-0.1413	0.3076	0.4823	TRUE	-0.3831	0.01655	0.04424
Epn3	_NE	NA	TRUE	-0.1082	0.7485	0.8738	TRUE	-0.04305	0.8919	0.951	TRUE	1.418	0.008685	0.03208	TRUE	-0.658	0.04256	0.09725
Epor	_NE	NA	TRUE	-0.4171	0.08508	0.2674	TRUE	-1.01	3.404e-05	0.0006005	TRUE	-0.485	0.07118	0.167	TRUE	-0.4912	0.04174	0.09566
Eppk1	_NE	NA	TRUE	-0.1246	0.8096	0.9092	TRUE	-0.5945	0.3123	0.5245	TRUE	0.1427	0.7459	0.846	TRUE	1.124	0.01147	0.03227
Eps8l2	_NE	NA	TRUE	-0.1512	0.5185	0.7242	TRUE	-0.5958	0.02701	0.1041	TRUE	0.8056	0.00566	0.02259	TRUE	0.238	0.3241	0.4701
Epsti1	MG	2	TRUE	0.09906	0.8077	0.9081	TRUE	0.1241	0.8168	0.9091	TRUE	2.972	8.277e-19	3.392e-17	TRUE	2.576	3.296e-20	7.536e-19
Epx	_NE	1	FALSE	-0.1388	0.8292	NA	FALSE	-0.8495	0.4226	NA	FALSE	1.539	0.01103	NA	TRUE	1.635	0.003065	0.01047
Erap1	_NE	1	TRUE	0.05607	0.7438	0.8705	TRUE	0.1946	0.2558	0.4646	TRUE	0.9621	3.368e-08	4.481e-07	TRUE	1.184	2.769e-14	4.453e-13
Erbb2	AS	1	TRUE	-0.5443	0.03783	0.1668	TRUE	-0.5083	0.06051	0.1817	TRUE	1.264	2.523e-08	3.437e-07	TRUE	1.513	6.93e-13	1.012e-11
Erbb2ip	_NE	1	TRUE	0.2973	0.03469	0.16	TRUE	0.2077	0.07331	0.2072	TRUE	1.379	5.042e-18	1.904e-16	TRUE	1.349	2.908e-26	8.931e-25
Erbb4	_NE	3	TRUE	-0.2101	0.4924	0.7044	TRUE	0.4013	0.2005	0.3987	TRUE	-0.7619	0.01539	0.0507	TRUE	-1.24	1.322e-05	8.009e-05
Ercc1	_NE	NA	TRUE	-0.266	0.08584	0.2688	TRUE	-0.517	0.0001384	0.001936	TRUE	0.04781	0.7683	0.8608	TRUE	-0.0919	0.5977	0.7242
Ercc2	_NE	NA	TRUE	-0.4247	0.001159	0.0179	TRUE	-0.637	1.366e-08	6.636e-07	TRUE	0.0371	0.7902	0.8749	TRUE	-0.148	0.3539	0.5014
Ercc6l	_NE	NA	FALSE	1.701	0.01032	NA	FALSE	-0.8629	0.3198	NA	FALSE	1.54	0.01122	NA	TRUE	2.937	1.025e-06	7.658e-06
Erdr1	_NE	4	TRUE	-0.8047	0.02982	0.1468	TRUE	-1.791	2.197e-05	0.0004078	TRUE	-0.0654	0.8624	0.9199	TRUE	-0.3096	0.6242	0.7456
Erf	_NE	4	TRUE	-0.7086	2.783e-06	0.0001892	TRUE	-0.7135	6.359e-07	1.856e-05	TRUE	0.2716	0.09982	0.2161	TRUE	-0.005473	0.9721	0.9838
Erlin2	_NE	1	TRUE	0.1367	0.2001	0.4325	TRUE	0.01708	0.8483	0.9268	TRUE	0.538	1.806e-05	0.0001495	TRUE	0.6591	2.32e-09	2.408e-08
Ermn	OL	3	TRUE	0.6568	5.897e-06	0.0003401	TRUE	0.1265	0.4335	0.6381	TRUE	-0.05678	0.6938	0.8115	TRUE	0.01027	0.9343	0.9612
Erv3	_NE	1	TRUE	-0.5664	0.2068	0.4412	TRUE	0.5396	0.2295	0.4351	TRUE	2.23	1.199e-08	1.711e-07	TRUE	2.257	1.818e-09	1.909e-08
Esco2	_NE	NA	FALSE	0.289	0.6079	NA	FALSE	2.086	0.08957	NA	TRUE	2.201	0.000647	0.003643	TRUE	3.053	1.005e-05	6.235e-05
Espl1	_NE	1	TRUE	-0.5517	0.0724	0.2441	TRUE	-1.073	0.02961	0.1112	TRUE	1.342	1.887e-05	0.0001554	TRUE	1.302	2.483e-05	0.0001405
Esrra	_NE	4	TRUE	-0.6467	3.071e-05	0.001274	TRUE	-0.8506	4.196e-08	1.781e-06	TRUE	-0.3213	0.0701	0.165	TRUE	-0.6522	0.002608	0.009059
Esrrg	_NE	3	TRUE	0.04574	0.753	0.8764	TRUE	0.293	0.02608	0.1018	TRUE	-0.8221	1.25e-06	1.284e-05	TRUE	-0.7422	0.0003057	0.00137
Esyt1	_NE	1	TRUE	-0.256	0.1695	0.394	TRUE	-0.46	0.006458	0.03866	TRUE	0.9634	1.074e-06	1.117e-05	TRUE	1.171	9.682e-13	1.396e-11
Esyt3	_NE	4	TRUE	-1.623	0.003652	0.03971	TRUE	0.1486	0.6816	0.8283	TRUE	-0.5944	0.1766	0.3275	TRUE	0.7203	0.1146	0.2139
Etfa	_NE	NA	TRUE	0.3195	0.01466	0.09766	TRUE	0.09002	0.4479	0.6517	TRUE	0.3773	0.006735	0.02617	TRUE	0.6041	4.942e-06	3.261e-05
Etfb	_NE	NA	TRUE	-0.206	0.1215	0.3279	TRUE	-0.5397	1.423e-05	0.0002792	TRUE	0.2148	0.1592	0.3044	TRUE	0.0134	0.9361	0.9622
Etnk2	OL	NA	TRUE	0.2538	0.5671	0.7582	TRUE	-0.9816	0.01714	0.07563	TRUE	1.04	0.01594	0.05214	TRUE	0.831	0.004575	0.01477
Etv1	_NE	3	TRUE	-0.007381	0.9633	0.9849	TRUE	0.3198	0.01506	0.0694	TRUE	-1.376	8.227e-14	2.074e-12	TRUE	-1.008	4.533e-09	4.562e-08
Etv5	_NE	NA	TRUE	0.1054	0.3598	0.5998	TRUE	0.02333	0.8307	0.9174	TRUE	-0.5285	0.00122	0.006291	TRUE	-0.4608	4.007e-05	0.0002181
Etv6	_NE	NA	TRUE	0.2058	0.169	0.3932	TRUE	0.3532	0.007086	0.04119	TRUE	0.7683	7.024e-07	7.531e-06	TRUE	0.9687	1.521e-10	1.788e-09
Evi2b	MG	NA	TRUE	0.1066	0.5838	0.769	TRUE	0.298	0.2217	0.426	TRUE	0.7779	0.00291	0.0131	TRUE	1.094	2.672e-09	2.762e-08
Evpl	_NE	4	TRUE	-1.45	0.0001894	0.004896	TRUE	-0.6511	0.05164	0.1636	TRUE	0.01376	0.9659	0.981	TRUE	-0.5958	0.07304	0.1502
Exd1	AS	NA	TRUE	-0.4285	0.2024	0.4354	TRUE	0.1861	0.6408	0.7999	TRUE	0.8964	0.004572	0.01893	TRUE	1.06	0.001054	0.00412
Exoc6b	_NE	NA	TRUE	0.3601	0.002618	0.03222	TRUE	0.007426	0.945	0.9769	TRUE	-0.5132	0.0001945	0.001267	TRUE	-0.5104	1.025e-05	6.352e-05
Exosc5	_NE	4	TRUE	-0.6537	0.002501	0.03127	TRUE	-0.8023	0.0007003	0.007124	TRUE	0.1633	0.443	0.615	TRUE	0.04067	0.8573	0.9132
Eya4	_NE	1	TRUE	0.1529	0.5064	0.7148	TRUE	0.2478	0.3102	0.5222	TRUE	1.447	7.619e-10	1.286e-08	TRUE	1.78	5.778e-24	1.623e-22
Ezr	AS	1	TRUE	0.1606	0.1483	0.366	TRUE	-0.3479	0.0006863	0.007008	TRUE	1.207	2.432e-20	1.122e-18	TRUE	1.301	4.507e-18	9.067e-17
F11r	_NE	1	TRUE	0.119	0.5251	0.7293	TRUE	0.2239	0.2176	0.4207	TRUE	1.558	3.402e-13	8.077e-12	TRUE	1.716	1.105e-29	4.089e-28
F13a1	MG	NA	TRUE	-0.2667	0.4955	0.7069	TRUE	-0.2554	0.5731	0.7511	TRUE	0.6508	0.0204	0.06327	TRUE	2.68	1.862e-14	3.026e-13
F2r	_NE	1	TRUE	-0.2804	0.1689	0.3932	TRUE	-0.1426	0.5764	0.7539	TRUE	0.5483	0.008252	0.03082	TRUE	0.8796	1.793e-05	0.000105
F2rl3	EC	NA	FALSE	0.3484	0.5525	NA	TRUE	2.385	0.005792	0.03561	FALSE	0.7653	0.2158	NA	FALSE	-0.4973	0.4797	NA
F3	AS	1	TRUE	0.2046	0.0856	0.2682	TRUE	0.1156	0.2886	0.4994	TRUE	0.7308	6.077e-09	9.029e-08	TRUE	0.8779	7.022e-14	1.097e-12
F420014N23Rik	_NE	NA	TRUE	0.7977	0.039	0.1701	TRUE	-0.8351	0.1004	0.2544	TRUE	1.454	0.0002725	0.001707	TRUE	0.3677	0.3867	0.5347
F5	_NE	1	TRUE	2.628	0.001214	0.01852	TRUE	-0.1049	0.7836	0.8894	TRUE	2.649	0.0008159	0.004466	TRUE	0.6765	0.08637	0.1718
F730043M19Rik	_NE	3	TRUE	0.04412	0.7742	0.8883	TRUE	0.2999	0.01857	0.07994	TRUE	-0.6739	8.775e-05	0.0006251	TRUE	-0.8142	6.949e-06	4.459e-05
F830045P16Rik	_NE	NA	FALSE	-0.8736	0.4177	NA	FALSE	1.406	0.1444	NA	TRUE	4.708	1.873e-08	2.593e-07	TRUE	3.073	1.092e-06	8.095e-06
F9	_NE	1	FALSE	-0.3715	0.6643	NA	FALSE	-0.5333	0.4963	NA	TRUE	3.818	1.944e-11	3.905e-10	TRUE	2.749	1.953e-09	2.04e-08
Fabp5	_NE	1	TRUE	0.1142	0.2822	0.526	TRUE	0.09923	0.3238	0.5361	TRUE	0.325	0.007294	0.02786	TRUE	0.7258	7.391e-10	8.126e-09
Fabp7	AS	1	TRUE	-0.8388	4.477e-06	0.0002738	TRUE	-0.3872	0.03317	0.1205	TRUE	1.539	4.262e-08	5.593e-07	TRUE	1.501	1.411e-10	1.669e-09
Fadd	_NE	1	TRUE	-0.08706	0.7606	0.8808	TRUE	-0.2354	0.4286	0.6338	TRUE	0.7714	0.009892	0.03552	TRUE	1.386	6.749e-08	5.858e-07
Fads6	_NE	NA	TRUE	-0.5638	0.005857	0.05481	TRUE	-0.623	0.01218	0.06016	TRUE	-0.2719	0.244	0.412	TRUE	-0.7437	0.0002787	0.001263
Faim2	_NE	3	TRUE	-0.2866	0.02336	0.1274	TRUE	-0.263	0.002871	0.02128	TRUE	-0.7047	1.42e-07	1.713e-06	TRUE	-0.8214	1.354e-11	1.764e-10
Fam100a	_NE	4	TRUE	-0.5915	2.463e-05	0.001075	TRUE	-0.736	6.066e-12	7.498e-10	TRUE	-0.09056	0.5271	0.6879	TRUE	-0.2984	0.07728	0.1571
Fam101a	_NE	1	TRUE	-0.5094	0.3804	0.6172	FALSE	-0.1885	0.7675	NA	TRUE	2.07	9.627e-05	0.0006797	TRUE	3.364	3.798e-09	3.868e-08
Fam101b	EC	1	TRUE	0.1044	0.5888	0.7732	TRUE	-0.2862	0.123	0.2918	TRUE	0.9799	5.264e-06	4.836e-05	TRUE	1.281	2.678e-08	2.45e-07
Fam105a	MG	1	TRUE	0.1215	0.3537	0.5936	TRUE	0.2447	0.06237	0.1854	TRUE	0.4425	0.0008499	0.004624	TRUE	0.5349	1.619e-05	9.612e-05
Fam107a	_NE	1	TRUE	0.4281	0.0002679	0.006227	TRUE	0.08463	0.3409	0.5533	TRUE	1.088	5.364e-13	1.262e-11	TRUE	1.327	1.053e-18	2.187e-17
Fam107b	_NE	1	TRUE	0.2864	0.05676	0.2118	TRUE	0.2972	0.0558	0.1725	TRUE	0.4378	0.007657	0.02903	TRUE	0.7867	1.612e-07	1.34e-06
Fam108a	_NE	4	TRUE	-0.6915	9.495e-06	0.0004992	TRUE	-0.8677	1.628e-11	1.82e-09	TRUE	-0.3788	0.02725	0.0794	TRUE	-0.627	0.001266	0.004825
Fam110a	MG	NA	TRUE	-0.3416	0.1925	0.4234	TRUE	-0.7702	0.006778	0.0399	TRUE	-0.4473	0.09443	0.2073	TRUE	0.2589	0.4005	0.5476
Fam111a	_NE	1	TRUE	0.3134	0.3178	0.5609	TRUE	0.5231	0.07687	0.2141	TRUE	1.931	4.544e-11	8.752e-10	TRUE	2.64	9.15e-18	1.812e-16
Fam114a1	_NE	1	TRUE	0.09744	0.6718	0.8265	TRUE	0.1203	0.5945	0.7677	TRUE	1.296	3.439e-09	5.288e-08	TRUE	1.417	7.837e-15	1.307e-13
Fam115c	EC	1	TRUE	0.065	0.8981	0.9547	TRUE	-0.4629	0.2293	0.4348	TRUE	2.013	2.607e-09	4.094e-08	TRUE	3.412	1.945e-30	7.355e-29
Fam117a	_NE	NA	TRUE	-0.5126	0.01033	0.07801	TRUE	-0.5588	0.008516	0.04695	TRUE	-0.2017	0.3293	0.5055	TRUE	-0.4678	0.03583	0.08425
Fam123a	_NE	3	TRUE	-0.2162	0.4344	0.6622	TRUE	0.002715	0.985	0.9938	TRUE	-0.9259	0.001647	0.008129	TRUE	-1.268	2.301e-13	3.475e-12
Fam123c	N	NA	TRUE	-0.1625	0.18	0.4069	TRUE	-0.1754	0.114	0.277	TRUE	-0.2312	0.04167	0.1104	TRUE	-0.5378	2.577e-05	0.0001455
Fam125a	_NE	NA	TRUE	-0.4275	0.009128	0.07204	TRUE	-0.61	0.0007073	0.007175	TRUE	0.1574	0.4312	0.6035	TRUE	0.1765	0.3281	0.4745
Fam129a	EC	NA	TRUE	-0.1417	0.5946	0.7768	TRUE	0.1038	0.7162	0.8515	TRUE	1.09	0.0004592	0.002709	TRUE	0.9565	0.0002469	0.001129
Fam129b	_NE	1	TRUE	-0.3688	0.005499	0.05286	TRUE	-0.5361	6.089e-05	0.0009802	TRUE	1.534	6.148e-21	2.988e-19	TRUE	1.653	8.516e-24	2.349e-22
Fam131a	_NE	NA	TRUE	-0.4664	0.001432	0.02106	TRUE	-0.5214	8.424e-07	2.421e-05	TRUE	-0.4997	0.0006315	0.003572	TRUE	-0.872	5.101e-08	4.503e-07
Fam131c	N	NA	TRUE	-0.731	0.058	0.2145	TRUE	-0.5967	0.1912	0.3856	TRUE	-1.156	0.006502	0.02534	TRUE	-0.9312	0.06532	0.1374
Fam132a	_NE	NA	TRUE	-0.3541	0.04806	0.1913	TRUE	-0.5391	0.004785	0.03103	TRUE	-0.1547	0.4962	0.6618	TRUE	-0.4343	0.02133	0.0549
Fam135b	_NE	3	TRUE	0.108	0.644	0.8093	TRUE	0.5241	0.01364	0.0651	TRUE	-0.625	0.03615	0.09912	TRUE	-0.8885	0.0003782	0.001654
Fam150b	N	NA	TRUE	0.4268	0.1576	0.3787	TRUE	0.2355	0.4079	0.6147	TRUE	-0.8408	0.03427	0.09521	TRUE	-0.8347	0.001723	0.006327
Fam154b	_NE	NA	TRUE	0.0416	0.8875	0.9489	TRUE	-0.02314	0.9447	0.9769	TRUE	0.2275	0.4228	0.5957	TRUE	0.7432	0.01361	0.03732
Fam155a	_NE	NA	TRUE	-0.1611	0.1477	0.3652	TRUE	-0.1159	0.1893	0.3836	TRUE	-0.2295	0.03438	0.09541	TRUE	-0.5196	1.616e-05	9.601e-05
Fam158a	_NE	NA	TRUE	-0.4063	0.027	0.1384	TRUE	-0.6496	0.0003219	0.003878	TRUE	0.09958	0.621	0.7613	TRUE	-0.2473	0.2191	0.3526
Fam160a1	_NE	NA	TRUE	0.1663	0.2984	0.5407	TRUE	-0.2374	0.1662	0.3539	TRUE	-0.1879	0.3562	0.5335	TRUE	-0.6614	9.947e-05	0.0004988
Fam160a2	_NE	NA	TRUE	-0.03867	0.7094	0.8493	TRUE	0.0208	0.7931	0.8954	TRUE	-0.4146	0.000475	0.002788	TRUE	-0.5156	3.859e-06	2.604e-05
Fam163a	OL	3	TRUE	0.1133	0.4727	0.6908	TRUE	-0.3714	0.01708	0.0755	TRUE	-1.289	1.37e-08	1.933e-07	TRUE	-1.448	1.191e-12	1.709e-11
Fam164c	_NE	NA	TRUE	0.04221	0.8972	0.9545	TRUE	0.4101	0.1923	0.3871	TRUE	0.1684	0.5657	0.7192	TRUE	0.9768	0.0006245	0.002603
Fam166b	_NE	4	TRUE	-1.683	0.0003042	0.006851	TRUE	0.04253	0.9302	0.9701	TRUE	0.03514	0.9208	0.9549	TRUE	1.138	0.06371	0.1346
Fam167a	_NE	1	TRUE	0.3163	0.218	0.4549	TRUE	0.2466	0.4375	0.6422	TRUE	2.345	3.846e-27	3.07e-25	TRUE	3.601	9.986e-37	4.878e-35
Fam167b	MG	1	FALSE	0.4364	0.4853	NA	FALSE	0.455	0.5352	NA	TRUE	1.543	0.001104	0.005776	TRUE	1.747	0.0003306	0.001467
Fam171a2	_NE	4	TRUE	-0.8456	6.772e-08	1.085e-05	TRUE	-0.8118	8.065e-09	4.258e-07	TRUE	-0.5312	0.001809	0.008812	TRUE	-0.7799	6.977e-05	0.0003626
Fam171b	_NE	3	TRUE	0.09617	0.4006	0.6349	TRUE	0.2849	0.0005326	0.005768	TRUE	-0.4853	0.001209	0.006242	TRUE	-0.5978	4.5e-07	3.51e-06
Fam173a	_NE	4	TRUE	-0.5232	0.0001225	0.003553	TRUE	-0.7798	6.943e-11	6.398e-09	TRUE	-0.04217	0.7872	0.8729	TRUE	-0.08189	0.5696	0.7018
Fam176a	_NE	NA	TRUE	0.07466	0.6724	0.8267	TRUE	-0.2254	0.2349	0.4413	TRUE	0.5152	0.006893	0.02664	TRUE	0.4943	0.006135	0.01903
Fam176b	EC	NA	TRUE	-1.172	0.009058	0.07179	TRUE	-1.929	0.001359	0.01191	TRUE	1.176	0.007444	0.02834	TRUE	1.569	0.002389	0.0084
Fam179a	_NE	4	TRUE	-1.101	0.000261	0.006144	TRUE	-0.5259	0.07535	0.2109	TRUE	0.5667	0.02435	0.07269	TRUE	1.371	0.001263	0.004815
Fam181a	AS	4	TRUE	-1.906	3.938e-05	0.001533	TRUE	-0.5928	0.1488	0.3288	TRUE	1.236	0.001314	0.006699	TRUE	0.7305	0.02965	0.07226
Fam184b	_NE	NA	TRUE	-0.4307	0.03266	0.1546	TRUE	0.09953	0.6435	0.8011	TRUE	-0.404	0.0611	0.1485	TRUE	-0.6599	0.001655	0.006101
Fam186b	_NE	NA	TRUE	-0.5372	0.1018	0.2944	TRUE	-0.04081	0.9137	0.9611	TRUE	-0.3636	0.3403	0.517	TRUE	-1.132	0.003352	0.01131
Fam189a1	_NE	3	TRUE	-0.08234	0.4422	0.6679	TRUE	0.03987	0.6245	0.789	TRUE	-0.6397	1.456e-05	0.0001231	TRUE	-0.7769	1.323e-08	1.254e-07
Fam189a2	_NE	1	TRUE	-0.07144	0.6766	0.8281	TRUE	-0.238	0.1451	0.3241	TRUE	1.555	2.493e-13	6.021e-12	TRUE	1.203	6.376e-13	9.336e-12
Fam189b	_NE	4	TRUE	-0.5348	6.765e-06	0.0003827	TRUE	-0.6623	8.541e-09	4.463e-07	TRUE	-0.3714	0.005527	0.02215	TRUE	-0.5834	8.141e-05	0.0004162
Fam18a	_NE	NA	TRUE	-0.05953	0.6109	0.7894	TRUE	-0.01381	0.8987	0.9543	TRUE	0.5147	1.012e-05	8.797e-05	TRUE	0.4518	0.0002099	0.0009742
Fam195a	_NE	NA	TRUE	-0.6106	0.01208	0.08605	TRUE	-0.6753	0.007958	0.04463	TRUE	-0.1445	0.5622	0.7164	TRUE	-0.5679	0.07787	0.158
Fam195b	_NE	NA	TRUE	-0.3363	0.0236	0.128	TRUE	-0.5142	2.572e-06	6.267e-05	TRUE	-0.0007699	0.9956	0.9978	TRUE	-0.0124	0.9315	0.9598
Fam196b	OL	NA	TRUE	-0.192	0.5618	0.7544	TRUE	0.2677	0.3971	0.6046	TRUE	-0.8205	0.01459	0.04871	TRUE	0.7914	0.02062	0.05341
Fam19a1	_NE	3	TRUE	0.2197	0.1477	0.3652	TRUE	0.09727	0.3875	0.5963	TRUE	-0.6387	6.46e-06	5.8e-05	TRUE	-0.7881	2.807e-07	2.246e-06
Fam20c	_NE	NA	TRUE	-0.3998	0.002341	0.02975	TRUE	-0.1838	0.1695	0.3579	TRUE	0.1635	0.2417	0.4092	TRUE	0.6341	9.409e-07	7.053e-06
Fam26f	MG	NA	FALSE	-0.3947	0.6107	NA	FALSE	0.9212	0.3622	NA	TRUE	4.519	3.649e-06	3.439e-05	TRUE	1.944	0.001305	0.004963
Fam38a	_NE	1	TRUE	-0.6617	0.003106	0.03587	TRUE	-0.4955	0.02273	0.09217	TRUE	1.561	3.596e-10	6.274e-09	TRUE	1.462	1.998e-18	4.078e-17
Fam38b	_NE	1	TRUE	-0.5367	0.1243	0.3316	TRUE	-0.426	0.2939	0.505	TRUE	2.759	3.085e-15	8.9e-14	TRUE	3.702	1.53e-37	7.772e-36
Fam40b	_NE	3	TRUE	0.4891	0.02163	0.1223	TRUE	0.04166	0.8211	0.9114	TRUE	-0.3976	0.03604	0.09891	TRUE	-1.12	7.919e-11	9.595e-10
Fam46a	_NE	3	TRUE	0.724	0.001962	0.0265	TRUE	0.2892	0.1217	0.2897	TRUE	0.2539	0.289	0.4619	TRUE	0.6646	0.0002139	0.0009913
Fam46c	MG	2	TRUE	0.3658	0.2821	0.5259	TRUE	0.4089	0.228	0.4336	TRUE	3.45	4.176e-23	2.315e-21	TRUE	4.025	1.758e-65	2.236e-63
Fam47e	_NE	NA	FALSE	-0.6546	0.3715	NA	FALSE	0.837	0.3782	NA	TRUE	1.927	0.0001818	0.001193	TRUE	1.501	0.04306	0.09822
Fam49a	_NE	NA	TRUE	0.2367	0.05746	0.2132	TRUE	0.246	0.00285	0.02113	TRUE	-0.4987	4.397e-05	0.0003344	TRUE	-0.5401	6.994e-06	4.483e-05
Fam53a	_NE	NA	TRUE	-0.4204	0.002129	0.02806	TRUE	-0.6341	1.635e-05	0.0003141	TRUE	0.2069	0.1986	0.3557	TRUE	-0.02785	0.8762	0.9252
Fam54a	_NE	NA	TRUE	0.4984	0.3178	0.561	TRUE	0.1783	0.7634	0.8775	TRUE	1.276	0.002918	0.01313	TRUE	0.9408	0.01221	0.03401
Fam55c	_NE	NA	TRUE	0.1409	0.3129	0.5563	TRUE	0.1132	0.3295	0.5409	TRUE	-0.5133	0.0001622	0.001082	TRUE	-0.5309	1.569e-05	9.359e-05
Fam55d	AS	NA	TRUE	-0.3526	0.05205	0.2011	TRUE	-0.1978	0.2318	0.4377	TRUE	0.3278	0.04157	0.1102	TRUE	0.5281	0.001458	0.005462
Fam57b	_NE	NA	TRUE	-0.3301	0.0154	0.1002	TRUE	-0.4059	2.762e-05	0.0004988	TRUE	-0.3682	0.004096	0.0173	TRUE	-0.5977	2.389e-05	0.0001357
Fam59a	_NE	NA	TRUE	-0.1057	0.3817	0.6187	TRUE	0.03695	0.7229	0.8552	TRUE	-0.3558	0.03088	0.08783	TRUE	-0.7408	7.418e-09	7.243e-08
Fam59b	AS	4	TRUE	-0.1642	0.25	0.4912	TRUE	-0.127	0.4193	0.6262	TRUE	0.4843	0.002622	0.01202	TRUE	0.7206	5.632e-05	0.0002975
Fam5b	_NE	3	TRUE	-0.09544	0.4453	0.6704	TRUE	-0.03312	0.727	0.8575	TRUE	-0.4398	0.002629	0.01205	TRUE	-0.633	5.028e-07	3.894e-06
Fam60a	_NE	NA	TRUE	0.339	0.3658	0.6035	TRUE	-0.2386	0.6501	0.8062	TRUE	1.05	0.009388	0.03405	TRUE	1.464	0.0006701	0.002764
Fam64a	_NE	2	TRUE	-0.1178	0.8142	0.9116	FALSE	-0.02349	0.9835	NA	TRUE	2.94	3.211e-06	3.058e-05	TRUE	4.356	4.783e-10	5.369e-09
Fam69b	_NE	4	TRUE	-0.6343	5.986e-07	5.768e-05	TRUE	-0.6925	5.961e-09	3.248e-07	TRUE	-0.4791	0.001054	0.005545	TRUE	-0.6412	0.0004134	0.001795
Fam69c	AS	NA	TRUE	-0.162	0.4708	0.6893	TRUE	-0.2257	0.3159	0.5281	TRUE	-0.619	0.0137	0.0462	TRUE	-0.7271	0.003002	0.01029
Fam82a1	_NE	NA	TRUE	0.2111	0.4106	0.6429	TRUE	-0.06153	0.789	0.8928	TRUE	0.1751	0.413	0.5874	TRUE	0.5395	0.005265	0.01669
Fam83d	OL	NA	TRUE	0.7919	0.01498	0.09883	TRUE	-0.4625	0.1774	0.3686	TRUE	0.4517	0.117	0.2435	TRUE	0.881	0.004706	0.01512
Fam83h	_NE	NA	TRUE	-0.8945	0.03733	0.1659	TRUE	-0.5453	0.1958	0.3917	TRUE	1.196	0.001452	0.007285	TRUE	1.127	0.002311	0.008149
Fam86	_NE	NA	TRUE	-0.2767	0.2473	0.4882	TRUE	-0.3301	0.2111	0.4125	TRUE	0.6381	0.009416	0.03411	TRUE	1.321	1.107e-09	1.195e-08
Fam89a	OL	NA	TRUE	0.1076	0.8045	0.9063	TRUE	-0.2553	0.7172	0.8521	TRUE	0.4305	0.3441	0.5214	TRUE	1.211	0.004294	0.01403
Fam89b	_NE	4	TRUE	-0.5163	0.003007	0.03514	TRUE	-0.5564	0.0003033	0.003707	TRUE	0.1306	0.4438	0.6154	TRUE	0.3165	0.08165	0.1642
Fam98c	_NE	NA	TRUE	-0.476	0.00486	0.04884	TRUE	-0.971	2.3e-10	1.812e-08	TRUE	-0.3625	0.03108	0.08825	TRUE	-0.4233	0.02486	0.06247
Fance	_NE	NA	TRUE	-0.4698	0.00325	0.03682	TRUE	-0.8304	1.751e-07	6.052e-06	TRUE	0.2964	0.12	0.2479	TRUE	0.2001	0.2092	0.3406
Fanci	_NE	1	TRUE	-0.247	0.5897	0.7738	TRUE	0.1716	0.7196	0.8535	TRUE	0.487	0.1717	0.3214	TRUE	1.513	9.089e-05	0.0004596
Fap	_NE	NA	TRUE	1.082	0.03976	0.1721	TRUE	0.0108	0.9806	0.9916	TRUE	1.701	0.001422	0.007152	TRUE	0.7317	0.09453	0.1845
Far2	_NE	3	TRUE	-0.2961	0.06601	0.232	TRUE	0.1005	0.5375	0.7247	TRUE	-0.8954	1.899e-06	1.891e-05	TRUE	-0.8048	4.24e-06	2.842e-05
Farp1	_NE	1	TRUE	-0.1385	0.2729	0.5166	TRUE	-0.1469	0.1165	0.2813	TRUE	0.7231	7.249e-08	9.148e-07	TRUE	0.8458	2.862e-14	4.588e-13
Farp2	_NE	NA	TRUE	-0.01048	0.9624	0.9845	TRUE	0.06387	0.7287	0.8584	TRUE	0.4591	0.02742	0.07976	TRUE	0.5657	0.001316	0.004997
Fas	_NE	1	TRUE	0.7115	0.01989	0.1162	TRUE	0.3319	0.2638	0.4737	TRUE	1.95	7.732e-10	1.302e-08	TRUE	2.62	4.776e-30	1.784e-28
Fasn	_NE	4	TRUE	-0.6722	4.592e-08	8.323e-06	TRUE	-0.5502	2.204e-08	9.913e-07	TRUE	-0.1898	0.1924	0.3477	TRUE	-0.3405	0.03366	0.08011
Fastk	_NE	4	TRUE	-0.5697	1.146e-06	8.987e-05	TRUE	-0.7094	7.117e-13	1.116e-10	TRUE	-0.053	0.6993	0.8149	TRUE	-0.2986	0.05212	0.1148
Fat3	N	3	TRUE	0.1186	0.2878	0.5314	TRUE	0.2359	0.01616	0.07291	TRUE	-0.751	7.329e-07	7.832e-06	TRUE	-0.9137	6.413e-16	1.156e-14
Fat4	_NE	3	TRUE	0.1004	0.4951	0.7066	TRUE	0.2433	0.03117	0.1152	TRUE	-0.8832	4.128e-07	4.602e-06	TRUE	-1.373	8.455e-23	2.224e-21
Fau	_NE	4	TRUE	-0.5354	0.0004558	0.00933	TRUE	-0.7675	7.122e-13	1.116e-10	TRUE	0.2149	0.1632	0.3104	TRUE	0.278	0.08343	0.1671
Fblim1	_NE	2	TRUE	0.294	0.4153	0.6469	TRUE	0.1912	0.6831	0.8295	TRUE	3.41	1.375e-18	5.503e-17	TRUE	3.775	1.654e-43	1.031e-41
Fbll1	_NE	4	TRUE	-1.162	7.32e-10	3.595e-07	TRUE	-1.146	1.04e-09	7.026e-08	TRUE	-0.4037	0.05862	0.1435	TRUE	-0.6829	0.008267	0.02449
Fbln2	_NE	1	TRUE	-0.299	0.259	0.5004	TRUE	-0.3386	0.03517	0.1258	TRUE	1.653	2.642e-18	1.025e-16	TRUE	1.411	4.434e-14	7.013e-13
Fbln5	EC	1	TRUE	0.1723	0.5338	0.7358	TRUE	-0.2612	0.246	0.4535	TRUE	2.389	8.6e-33	1.019e-30	TRUE	3.254	2.77e-80	5.395e-78
Fbln7	OL	NA	TRUE	-0.05437	0.8619	0.9354	TRUE	-0.7628	0.0682	0.1967	TRUE	0.9452	0.001269	0.006503	TRUE	1.804	4.267e-06	2.859e-05
Fbn1	_NE	NA	TRUE	-0.1105	0.4773	0.6938	TRUE	-0.2801	0.06004	0.1808	TRUE	-0.09669	0.6202	0.7607	TRUE	-0.696	0.000104	0.0005188
Fbn2	OL	3	TRUE	-0.1527	0.4264	0.6558	TRUE	-0.04642	0.7978	0.8975	TRUE	-0.6957	0.002494	0.01152	TRUE	-0.5482	0.06497	0.1369
Fbrsl1	_NE	4	TRUE	-0.5746	2.7e-06	0.000186	TRUE	-0.6479	6.188e-09	3.36e-07	TRUE	0.5147	0.0002421	0.001539	TRUE	-0.01641	0.9149	0.9496
Fbxl15	_NE	4	TRUE	-0.9044	5.838e-05	0.002017	TRUE	-1.127	8.833e-05	0.001335	TRUE	-0.2927	0.2559	0.4259	TRUE	-0.542	0.1086	0.2053
Fbxl16	_NE	4	TRUE	-0.4653	0.0003176	0.007111	TRUE	-0.4304	6.35e-06	0.0001383	TRUE	-0.4153	0.007354	0.02805	TRUE	-0.8399	5.978e-07	4.588e-06
Fbxl18	_NE	4	TRUE	-1.047	4.407e-10	2.596e-07	TRUE	-1.022	2.439e-11	2.593e-09	TRUE	-0.2126	0.2897	0.4627	TRUE	-0.8066	0.001127	0.004366
Fbxl6	_NE	NA	TRUE	-0.4828	0.0004897	0.009802	TRUE	-0.7657	2.919e-09	1.7e-07	TRUE	0.03568	0.8234	0.8965	TRUE	-0.2523	0.1172	0.2176
Fbxo17	_NE	NA	TRUE	-0.2971	0.3295	0.5728	TRUE	-0.2484	0.4852	0.6834	TRUE	0.8279	0.01218	0.042	TRUE	1.141	1e-04	0.0005014
Fbxo2	_NE	4	TRUE	-0.5105	0.0006903	0.01276	TRUE	-0.7454	5.438e-09	2.974e-07	TRUE	-0.05367	0.7172	0.8275	TRUE	-0.07174	0.6576	0.7708
Fbxo30	_NE	NA	TRUE	0.2715	0.2252	0.4638	TRUE	0.437	0.01883	0.08076	TRUE	0.3098	0.1244	0.2542	TRUE	0.6584	0.000696	0.002859
Fbxo31	_NE	NA	TRUE	-0.3486	0.006513	0.05857	TRUE	-0.5427	2.656e-09	1.565e-07	TRUE	-0.1965	0.09608	0.2099	TRUE	-0.485	0.001042	0.004084
Fbxo32	OL	1	TRUE	0.1821	0.3073	0.5508	TRUE	-0.1299	0.4396	0.6437	TRUE	0.7812	2.454e-07	2.845e-06	TRUE	0.5503	0.0009441	0.003737
Fbxo36	OL	NA	TRUE	0.2834	0.3385	0.58	TRUE	0.1354	0.6896	0.8337	TRUE	0.8513	0.00433	0.0181	TRUE	1.325	1.936e-05	0.0001125
Fbxo4	_NE	NA	TRUE	0.2338	0.2258	0.4645	TRUE	0.2374	0.2705	0.481	TRUE	0.4137	0.04999	0.1272	TRUE	0.6245	0.000352	0.001551
Fbxo41	_NE	NA	TRUE	-0.3002	0.01631	0.1033	TRUE	-0.2481	0.001709	0.01416	TRUE	-0.1667	0.1555	0.2992	TRUE	-0.5064	0.0001623	0.000777
Fbxo48	_NE	NA	TRUE	0.1051	0.7962	0.9016	TRUE	0.05028	0.8984	0.9542	TRUE	1.079	0.01104	0.0389	TRUE	-0.1827	0.649	0.764
Fcer1g	MG	2	TRUE	0.07318	0.6922	0.8382	TRUE	0.3082	0.2315	0.4374	TRUE	2.768	2.398e-27	1.924e-25	TRUE	3.22	1.315e-91	3.374e-89
Fcgr1	MG	2	TRUE	0.3259	0.2248	0.4632	TRUE	0.256	0.3726	0.5825	TRUE	2.736	1.19e-32	1.379e-30	TRUE	3.078	1.749e-64	2.171e-62
Fcgr2b	MG	2	TRUE	-0.1387	0.6044	0.7843	TRUE	0.3793	0.1841	0.3772	TRUE	4.23	2.017e-107	1.554e-103	TRUE	4.503	1.292e-137	1.046e-134
Fcgr3	MG	2	TRUE	0.207	0.1977	0.4298	TRUE	0.2701	0.1024	0.2577	TRUE	2.151	2.244e-46	7.516e-44	TRUE	2.584	6.933e-78	1.199e-75
Fcgr4	MG	2	FALSE	0.4256	0.5921	NA	TRUE	1.574	0.009508	0.05041	TRUE	5.815	8.35e-33	9.972e-31	TRUE	6.373	2.253e-80	4.446e-78
Fcgrt	_NE	NA	TRUE	-0.2868	0.08088	0.2605	TRUE	-0.5423	0.0006097	0.006384	TRUE	0.3043	0.1068	0.2272	TRUE	0.5655	0.0001841	0.0008671
Fcho1	_NE	4	TRUE	-0.7543	1.217e-07	1.748e-05	TRUE	-0.6017	3.731e-08	1.602e-06	TRUE	-0.123	0.4098	0.5842	TRUE	-0.5484	0.0002208	0.001021
Fcna	MG	NA	FALSE	-0.7925	0.3736	NA	FALSE	-1.426	0.08927	NA	FALSE	0.1957	0.8067	NA	TRUE	4.16	1.165e-06	8.588e-06
Fcrl1	MG	1	TRUE	-0.2306	0.6452	0.8101	TRUE	0.4881	0.3016	0.5134	TRUE	2.323	1.112e-09	1.826e-08	TRUE	2.093	1.61e-09	1.702e-08
Fcrls	MG	2	TRUE	-0.1921	0.1317	0.3426	TRUE	0.03229	0.8506	0.9284	TRUE	2.224	1.605e-32	1.845e-30	TRUE	2.943	2.642e-74	4.191e-72
Fdft1	_NE	3	TRUE	-0.09333	0.4048	0.6384	TRUE	0.03219	0.7137	0.8501	TRUE	-0.5425	3.596e-06	3.392e-05	TRUE	-0.5638	1.365e-05	8.254e-05
Fdps	_NE	3	TRUE	-0.0385	0.7405	0.8687	TRUE	-0.0534	0.647	0.8039	TRUE	-0.5785	3.67e-05	0.0002837	TRUE	-0.6368	2.424e-06	1.696e-05
Fdxr	_NE	NA	TRUE	-0.5163	0.008068	0.06683	TRUE	-0.7132	6.719e-06	0.0001455	TRUE	0.06311	0.7497	0.8484	TRUE	-0.05459	0.7765	0.8574
Fermt1	_NE	NA	TRUE	-0.5971	0.1547	0.3746	TRUE	0.7403	0.01557	0.07117	TRUE	-0.7412	0.09925	0.2151	TRUE	-1.077	0.005463	0.0172
Fermt3	MG	1	TRUE	-0.3599	0.1528	0.3717	TRUE	-0.5773	0.02714	0.1044	TRUE	2.148	2.526e-32	2.841e-30	TRUE	2.456	4.21e-28	1.437e-26
Fes	MG	1	TRUE	-0.2978	0.2332	0.4723	TRUE	-0.7388	0.00706	0.04108	TRUE	1.645	5.81e-12	1.241e-10	TRUE	1.994	4.741e-21	1.145e-19
Fezf2	_NE	3	TRUE	-0.4124	0.009162	0.07227	TRUE	-0.2387	0.0938	0.2439	TRUE	-0.8091	1.932e-06	1.92e-05	TRUE	-0.6578	8.697e-05	0.0004418
Fgd2	MG	1	TRUE	-0.8259	0.0002399	0.005815	TRUE	-0.5417	0.02872	0.1089	TRUE	1.829	9.5e-18	3.444e-16	TRUE	1.729	5.652e-18	1.132e-16
Fgd3	_NE	NA	TRUE	-0.2329	0.2163	0.4533	TRUE	-0.3357	0.1382	0.3153	TRUE	0.8075	0.0002481	0.001574	TRUE	0.9474	1.447e-08	1.365e-07
Fgf10	_NE	3	TRUE	0.2035	0.2044	0.438	TRUE	0.09804	0.4603	0.6629	TRUE	-0.9551	4.996e-07	5.494e-06	TRUE	-1.036	5.27e-10	5.894e-09
Fgf11	_NE	4	TRUE	-0.8514	5.261e-05	0.001885	TRUE	-0.6423	0.001264	0.01122	TRUE	-0.5168	0.03846	0.104	TRUE	-0.8929	0.004508	0.01459
Fgf12	_NE	3	TRUE	0.1008	0.4523	0.6751	TRUE	0.3731	0.0002376	0.003009	TRUE	-0.7057	8.925e-08	1.111e-06	TRUE	-0.4982	0.002926	0.01005
Fgf13	_NE	NA	TRUE	0.07094	0.557	0.7505	TRUE	0.1365	0.1544	0.3369	TRUE	-0.3685	0.001367	0.006926	TRUE	-0.601	4.715e-07	3.666e-06
Fgf14	_NE	NA	TRUE	0.1261	0.3161	0.5593	TRUE	0.1686	0.1676	0.3553	TRUE	-0.3539	0.01222	0.0421	TRUE	-0.5606	0.0002787	0.001263
Fgf16	_NE	NA	TRUE	-0.09811	0.809	0.9089	TRUE	0.6491	0.1766	0.3677	TRUE	-0.8436	0.02862	0.0826	TRUE	-1.923	0.0003023	0.001357
Fgf2	AS	NA	TRUE	0.05333	0.8945	0.953	TRUE	0.05562	0.8953	0.9526	TRUE	1.176	0.0009107	0.004885	TRUE	1.246	0.001308	0.004971
Fgf9	N	3	TRUE	0.1345	0.3404	0.5812	TRUE	0.2534	0.05796	0.1768	TRUE	-1.132	6.554e-11	1.237e-09	TRUE	-0.9877	1.186e-09	1.275e-08
Fgfbp1	EC	NA	TRUE	-0.6093	0.2694	0.5122	TRUE	-0.5623	0.3273	0.5392	FALSE	0.5955	0.2683	NA	TRUE	1.891	0.001239	0.004738
Fgfr1	AS	1	TRUE	-0.183	0.1377	0.3515	TRUE	-0.3063	0.001748	0.01436	TRUE	0.735	6.144e-11	1.166e-09	TRUE	0.6568	8.554e-05	0.0004353
Fgfr4	_NE	NA	FALSE	-0.923	0.1775	NA	FALSE	1.576	0.07748	NA	TRUE	2.555	2.276e-05	0.0001836	TRUE	3.65	2.613e-14	4.207e-13
Fgfrl1	_NE	1	TRUE	-0.5458	0.0001875	0.004854	TRUE	-0.3559	0.01867	0.08026	TRUE	1.271	3.902e-15	1.111e-13	TRUE	1.306	9.357e-21	2.219e-19
Fgl2	_NE	1	TRUE	0.04182	0.9122	0.9621	TRUE	-0.2952	0.53	0.719	TRUE	2.219	2.839e-15	8.222e-14	TRUE	3.253	3.375e-56	3.128e-54
Fgr	MG	2	FALSE	-1.419	0.1218	NA	TRUE	0.1401	0.8565	0.9319	TRUE	7.876	3.109e-44	8.554e-42	TRUE	6.534	7.135e-92	1.861e-89
Fhdc1	_NE	NA	TRUE	-0.4097	0.1831	0.4107	TRUE	-0.3771	0.1179	0.2839	TRUE	0.3311	0.2078	0.3672	TRUE	0.7348	0.001545	0.005751
Fhl3	_NE	NA	TRUE	-0.3067	0.4083	0.6407	TRUE	-0.2221	0.633	0.7946	TRUE	1	0.007644	0.029	TRUE	1.369	0.001004	0.003947
Fhod1	MG	1	TRUE	-0.481	0.0778	0.2549	TRUE	-0.4752	0.06449	0.1894	TRUE	1.622	1.788e-12	3.981e-11	TRUE	1.774	4.311e-15	7.363e-14
Fibcd1	N	NA	TRUE	-0.3388	0.005913	0.05503	TRUE	-0.3265	0.001007	0.009351	TRUE	-0.9793	7.173e-05	0.000522	TRUE	-1.241	0.000145	7e-04
Fign	OL	NA	TRUE	-0.5865	0.2302	0.4687	TRUE	0.7093	0.02999	0.1122	TRUE	-0.3394	0.2754	0.4474	TRUE	-0.7792	0.01701	0.04533
Fignl1	_NE	NA	TRUE	0.3663	0.3363	0.5785	TRUE	-0.4557	0.3619	0.5723	TRUE	0.9462	0.01976	0.06158	TRUE	1.216	0.000477	0.002041
Fignl2	_NE	1	TRUE	-0.06222	0.8398	0.9244	TRUE	-0.4685	0.2459	0.4535	TRUE	1.216	0.0001097	0.0007644	TRUE	1.36	4.153e-06	2.788e-05
Filip1	EC	4	TRUE	-0.5596	0.0008418	0.01461	TRUE	-0.1477	0.3133	0.5254	TRUE	-0.1199	0.5419	0.6986	TRUE	-0.8927	8.456e-08	7.238e-07
Fkbp10	_NE	1	TRUE	-0.3983	0.04449	0.1841	TRUE	-0.5522	0.003516	0.02478	TRUE	1.116	1.009e-09	1.666e-08	TRUE	1.143	6.653e-11	8.12e-10
Fkbp14	_NE	1	TRUE	0.3544	0.01478	0.09803	TRUE	0.2743	0.04295	0.1439	TRUE	0.3845	0.01026	0.03657	TRUE	0.6473	1.175e-05	7.205e-05
Fkbp1b	_NE	NA	TRUE	-0.07888	0.5482	0.7445	TRUE	-0.1159	0.3926	0.6006	TRUE	-0.7276	3.292e-06	3.123e-05	TRUE	-0.9226	2.675e-09	2.763e-08
Fkbp7	_NE	1	TRUE	0.09844	0.7173	0.8536	TRUE	0.01369	0.9604	0.9831	TRUE	0.6638	0.01969	0.06141	TRUE	0.8702	0.001005	0.003953
Fkbp8	_NE	4	TRUE	-0.7229	1.21e-06	9.396e-05	TRUE	-0.8569	1.619e-16	7.941e-14	TRUE	-0.1493	0.3432	0.5202	TRUE	-0.4011	0.03451	0.08184
Fkbp9	_NE	1	TRUE	0.1749	0.1841	0.412	TRUE	0.1047	0.3132	0.5253	TRUE	0.8418	7.589e-10	1.282e-08	TRUE	1.013	9.214e-18	1.822e-16
Fli1	EC	NA	TRUE	0.0347	0.8847	0.9473	TRUE	-0.09422	0.699	0.8395	TRUE	1.243	7.377e-09	1.085e-07	TRUE	1.307	8.048e-10	8.803e-09
Flna	_NE	1	TRUE	-0.1441	0.2358	0.4754	TRUE	-0.1911	0.02111	0.08734	TRUE	0.9096	6.358e-10	1.084e-08	TRUE	0.6881	1.271e-09	1.361e-08
Flnc	_NE	2	TRUE	-0.9526	0.0009394	0.0157	TRUE	-0.3317	0.3468	0.5586	TRUE	3.498	9.698e-63	8.301e-60	TRUE	4.402	4.137e-63	4.935e-61
Flrt1	_NE	3	TRUE	-0.5185	0.006162	0.05641	TRUE	-0.06443	0.6756	0.825	TRUE	-0.6905	0.004321	0.01807	TRUE	-0.7282	6.933e-05	0.0003606
Flrt2	_NE	3	TRUE	0.2306	0.09579	0.2846	TRUE	0.2891	0.01418	0.06675	TRUE	-0.5503	0.0003304	0.002025	TRUE	-0.5389	9.383e-05	0.0004731
Flt3	_NE	3	TRUE	-0.05665	0.7585	0.8799	TRUE	-0.04047	0.7914	0.8942	TRUE	-0.4933	0.01321	0.04482	TRUE	-0.6284	0.0001858	0.0008737
Flt4	EC	NA	TRUE	-0.4004	0.09764	0.2872	TRUE	-0.6287	0.008694	0.04755	TRUE	0.2816	0.2149	0.3762	TRUE	0.1429	0.509	0.6482
Flywch1	_NE	NA	TRUE	-0.3898	0.001297	0.01959	TRUE	-0.5377	2.603e-09	1.54e-07	TRUE	-0.3214	0.01908	0.05992	TRUE	-0.5499	6.717e-05	0.0003503
Fmnl2	_NE	NA	TRUE	0.3304	0.002297	0.02938	TRUE	0.246	0.01268	0.06198	TRUE	0.4423	0.0001431	0.0009676	TRUE	0.6378	1.19e-07	1.004e-06
Fmnl3	_NE	1	TRUE	-0.3103	0.03651	0.1635	TRUE	-0.1634	0.2811	0.4916	TRUE	1.335	1.09e-14	2.987e-13	TRUE	1.437	1.551e-28	5.437e-27
Fmo2	_NE	3	TRUE	1.805	5.105e-08	9.037e-06	TRUE	1.321	1.464e-06	3.872e-05	TRUE	-0.584	0.1266	0.2575	TRUE	0.2358	0.461	0.6059
Fmo5	_NE	NA	TRUE	0.02704	0.895	0.953	TRUE	0.1794	0.3714	0.5815	TRUE	0.8767	0.0001465	0.0009873	TRUE	1.031	3.727e-08	3.35e-07
Fmod	_NE	1	TRUE	-0.1248	0.7077	0.8486	TRUE	-0.6798	0.1356	0.311	TRUE	1.76	2.263e-16	7.203e-15	TRUE	3.454	2.373e-74	3.804e-72
Fn1	EC	NA	TRUE	-0.1775	0.2858	0.5292	TRUE	-0.07385	0.5096	0.7032	TRUE	0.07843	0.6497	0.7819	TRUE	0.6463	1.104e-08	1.055e-07
Fndc3b	_NE	NA	TRUE	0.1456	0.2558	0.4972	TRUE	0.06684	0.6199	0.7851	TRUE	0.4954	0.001449	0.007276	TRUE	0.5929	2.298e-06	1.616e-05
Fndc5	_NE	3	TRUE	0.164	0.2532	0.4944	TRUE	-0.09926	0.4383	0.6428	TRUE	-0.7858	9.469e-11	1.747e-09	TRUE	-0.9903	4.107e-17	7.961e-16
Folh1	AS	NA	TRUE	0.2685	0.3074	0.5509	TRUE	0.2446	0.2252	0.4299	TRUE	0.3597	0.1067	0.227	TRUE	0.5876	0.002151	0.00768
Folr1	_NE	1	TRUE	2.848	0.001604	0.02286	FALSE	-0.8184	0.225	NA	TRUE	2.771	0.0005249	0.003036	TRUE	0.3182	0.6031	0.7284
Folr2	MG	NA	FALSE	0.5055	0.3904	NA	FALSE	0.1083	0.8897	NA	TRUE	1.969	5.852e-06	5.32e-05	TRUE	3.19	1.331e-11	1.736e-10
Fos	AS	4	TRUE	-0.6076	0.0149	0.09842	TRUE	0.6118	0.000282	0.003474	TRUE	1.168	1.972e-07	2.321e-06	TRUE	1.23	1.98e-11	2.537e-10
Fosl1	_NE	NA	FALSE	0.5907	0.604	NA	FALSE	-0.872	0.4853	NA	FALSE	3.913	6.407e-05	NA	TRUE	2.909	1.897e-05	0.0001105
Foxc1	EC	NA	TRUE	-0.2086	0.4254	0.655	TRUE	0.03726	0.9033	0.9562	TRUE	-0.1097	0.6783	0.8016	TRUE	0.8915	0.00043	0.001857
Foxj1	_NE	4	TRUE	-0.9785	9.975e-06	0.0005131	TRUE	-0.7757	0.01082	0.05548	TRUE	1.213	2.104e-10	3.765e-09	TRUE	2.038	1.508e-08	1.42e-07
Foxl2os	EC	NA	TRUE	-0.4737	0.2227	0.461	TRUE	-1.338	0.00337	0.02403	TRUE	-0.5624	0.1759	0.3267	TRUE	0.6375	0.182	0.3071
Foxm1	_NE	1	TRUE	-0.3187	0.2299	0.4687	TRUE	-0.2354	0.4956	0.6925	TRUE	1.142	4.179e-06	3.895e-05	TRUE	1.469	1.369e-08	1.295e-07
Foxo6	N	4	TRUE	-0.8708	1.075e-05	0.0005458	TRUE	-0.404	0.1105	0.2707	TRUE	-0.6366	0.006831	0.02646	TRUE	-0.6673	0.006652	0.02037
Foxp4	_NE	4	TRUE	-0.8433	6.519e-09	2.068e-06	TRUE	-0.6732	1.784e-09	1.112e-07	TRUE	-0.2112	0.148	0.2889	TRUE	-0.3367	0.08044	0.1623
Foxr2	_NE	NA	TRUE	-0.5368	0.1616	0.3842	TRUE	0.2278	0.5374	0.7247	TRUE	0.8647	0.01196	0.0414	TRUE	0.5698	0.1753	0.2982
Fpgs	_NE	4	TRUE	-0.6854	0.0002697	0.006259	TRUE	-0.6689	0.0002815	0.003472	TRUE	0.2294	0.257	0.4272	TRUE	0.1843	0.3744	0.5222
Fras1	AS	3	TRUE	-0.2156	0.2664	0.509	TRUE	0.1987	0.3027	0.5146	TRUE	-1.126	4.479e-10	7.72e-09	TRUE	-0.9687	0.0007098	0.002908
Frat2	_NE	NA	TRUE	0.05539	0.7699	0.8861	TRUE	-0.05041	0.8094	0.9043	TRUE	-0.5709	0.01467	0.04892	TRUE	-0.5443	0.007748	0.02321
Frem1	_NE	NA	TRUE	0.1712	0.6473	0.8117	TRUE	0.09693	0.642	0.8006	TRUE	0.7471	0.007725	0.02921	TRUE	0.1204	0.5701	0.7021
Frem2	AS	NA	TRUE	-0.1492	0.542	0.7402	TRUE	0.08825	0.7249	0.8562	TRUE	0.6926	0.002784	0.01265	TRUE	0.9368	6.966e-05	0.0003622
Frem3	_NE	3	TRUE	0.1432	0.6717	0.8265	TRUE	0.1226	0.6602	0.814	TRUE	-2.263	1.488e-09	2.398e-08	TRUE	-3.05	1.018e-19	2.26e-18
Frmd4a	_NE	NA	TRUE	0.05523	0.6436	0.8093	TRUE	0.09656	0.3938	0.6016	TRUE	0.453	0.0001041	0.0007291	TRUE	0.5719	5.535e-07	4.269e-06
Frmd7	_NE	NA	TRUE	0.1136	0.6375	0.8055	TRUE	0.2013	0.3742	0.5835	TRUE	-0.1901	0.5314	0.6908	TRUE	-0.9102	0.0007742	0.003141
Frmd8	_NE	1	TRUE	-0.2415	0.07666	0.2528	TRUE	-0.6506	0.0008088	0.007908	TRUE	1.168	2.942e-17	1.019e-15	TRUE	1.266	2.367e-18	4.825e-17
Frmpd4	_NE	3	TRUE	0.1492	0.2008	0.4332	TRUE	0.1479	0.1336	0.3081	TRUE	-0.827	5.237e-10	8.984e-09	TRUE	-0.8753	8.229e-13	1.195e-11
Frrs1	_NE	1	TRUE	0.4974	0.1428	0.3583	TRUE	0.4992	0.1898	0.3841	TRUE	2.354	1.958e-13	4.796e-12	TRUE	2.798	1.438e-21	3.547e-20
Frs3	_NE	4	TRUE	-0.8874	2.638e-06	0.0001826	TRUE	-1.104	1.099e-09	7.33e-08	TRUE	-0.3675	0.09927	0.2151	TRUE	-0.7795	0.001114	0.00432
Fry	_NE	3	TRUE	-0.1028	0.359	0.5988	TRUE	-0.05885	0.5136	0.7062	TRUE	-0.5277	0.000721	0.004013	TRUE	-0.7527	5.895e-11	7.228e-10
Fsbp	_NE	NA	TRUE	-0.458	0.1276	0.3367	TRUE	0.1155	0.7174	0.8521	TRUE	0.5976	0.04919	0.1255	TRUE	1.242	6.872e-05	0.0003578
Fstl1	_NE	1	TRUE	-0.009355	0.9439	0.9781	TRUE	0.2419	0.02109	0.08734	TRUE	0.8436	1.017e-11	2.112e-10	TRUE	1.235	2.108e-20	4.885e-19
Fstl4	N	NA	TRUE	-0.09959	0.6143	0.7909	TRUE	-0.2103	0.1845	0.3775	TRUE	0.4819	0.03947	0.1061	TRUE	-0.6053	0.002487	0.008691
Ftl1	_NE	1	TRUE	-0.3997	0.002661	0.03253	TRUE	-0.5998	3.189e-10	2.449e-08	TRUE	1.214	2.973e-12	6.489e-11	TRUE	1.621	2.965e-27	9.835e-26
Fuca1	_NE	1	TRUE	0.09675	0.4183	0.6494	TRUE	-0.02872	0.8108	0.9053	TRUE	0.8362	4.985e-09	7.493e-08	TRUE	1.047	1.976e-19	4.326e-18
Fuca2	_NE	1	TRUE	0.1959	0.08816	0.2721	TRUE	0.2575	0.0184	0.07941	TRUE	0.6314	2.085e-06	2.064e-05	TRUE	0.7884	2.788e-11	3.534e-10
Furin	_NE	4	TRUE	-0.6474	2.343e-06	0.0001644	TRUE	-0.6139	2.365e-08	1.061e-06	TRUE	0.2008	0.1214	0.2497	TRUE	-0.1784	0.3328	0.4795
Fut4	_NE	NA	FALSE	0.3599	0.5905	NA	FALSE	-0.6454	0.3776	NA	TRUE	2.318	0.0001436	0.0009701	FALSE	1.679	0.007218	NA
Fut9	_NE	NA	TRUE	0.1584	0.4313	0.6595	TRUE	0.3107	0.00255	0.01941	TRUE	-0.608	2.913e-05	0.0002306	TRUE	-0.2698	0.1809	0.3056
Fuz	_NE	NA	TRUE	-0.3673	0.03764	0.1664	TRUE	-0.5348	0.002216	0.01736	TRUE	0.3623	0.07345	0.1715	TRUE	0.449	0.01299	0.03585
Fv1	_NE	NA	TRUE	0.4262	0.04242	0.1785	TRUE	0.2304	0.2463	0.4539	TRUE	-0.8198	0.002181	0.0103	TRUE	-0.2391	0.2852	0.429
Fxyd1	AS	1	TRUE	-0.2293	0.09593	0.2847	TRUE	-0.1854	0.3075	0.5195	TRUE	2.416	2.267e-29	2.091e-27	TRUE	2.818	7.838e-79	1.419e-76
Fxyd3	_NE	1	FALSE	-1.43	0.0976	NA	FALSE	-2.074	0.0933	NA	FALSE	2.274	0.0002651	NA	TRUE	1.983	0.001369	0.00517
Fxyd5	EC	NA	TRUE	-0.002731	0.9911	0.9962	TRUE	0.01216	0.9418	0.9753	TRUE	0.6405	0.002534	0.0117	TRUE	1.13	9.043e-12	1.203e-10
Fxyd6	_NE	NA	TRUE	-0.4751	0.06309	0.2258	TRUE	0.1407	0.4912	0.6881	TRUE	-0.5051	0.003907	0.01666	TRUE	0.02123	0.9341	0.9612
Fyb	MG	1	TRUE	-0.03456	0.8907	0.9511	TRUE	-0.07315	0.7935	0.8956	TRUE	2.247	2.522e-20	1.16e-18	TRUE	2.729	9.478e-42	5.632e-40
Fzd1	_NE	NA	TRUE	-0.2042	0.282	0.5259	TRUE	-0.00358	0.9887	0.9953	TRUE	-0.06037	0.7918	0.8759	TRUE	0.6166	0.0006102	0.002547
Fzd10	AS	NA	TRUE	-0.6867	0.2124	0.4485	TRUE	0.3716	0.5274	0.7173	TRUE	-0.2363	0.6009	0.7463	TRUE	1.469	0.002085	0.007491
Fzd2	AS	3	TRUE	0.3425	0.1359	0.3489	TRUE	-0.1994	0.3693	0.5798	TRUE	-1.009	7.822e-05	0.0005646	TRUE	-0.587	0.0247	0.06214
Fzd5	_NE	NA	TRUE	-0.5764	0.1011	0.2932	TRUE	-0.1598	0.6152	0.7817	TRUE	1.078	0.0007679	0.004239	TRUE	0.6421	0.0172	0.04575
Fzd6	EC	1	TRUE	-0.1149	0.496	0.7074	TRUE	-0.08968	0.6522	0.8077	TRUE	0.8121	3.319e-05	0.0002586	TRUE	0.646	0.0001899	0.0008906
Fzd7	_NE	NA	TRUE	0.1404	0.487	0.7007	TRUE	-0.07054	0.7315	0.8597	TRUE	0.793	6.736e-05	0.0004935	TRUE	0.6108	0.002474	0.008654
Fzd9	_NE	1	TRUE	-0.3086	0.2482	0.4887	TRUE	-0.5575	0.05721	0.1752	TRUE	1.014	3.997e-05	0.0003069	TRUE	0.947	4.226e-05	0.0002287
Fzr1	_NE	4	TRUE	-0.6133	1.834e-06	0.0001317	TRUE	-0.6084	4.514e-08	1.875e-06	TRUE	-0.3049	0.0274	0.07972	TRUE	-0.5125	0.001707	0.006273
[truncated: 3,614 more rows]
