# Supplementary material for: Genome-wide transcriptomics identifies an early preclinical signature of prion infection
Source: PLoS Pathog. 2020 Jun 29;16(6):e1008653. doi: 10.1371/journal.ppat.1008653 (PMC7360066; doi:10.1371/journal.ppat.1008653)
Supplement: S10 Table — Table containing 3,956 genes that are changing significantly (|log2FC| > 0.5 and FDR < 0.05) in at least one of the four plasma dataset comparisons (8wpi_saline, 8wpi_plasma, term_saline, term_plasma). Shown are GeneID, cell type enrichment if applicable (_NE = not enriched; AS = astrocytes; EC = endothelial cells; MG = microglia; N = neurons; OL = oligodendrocytes), cluster number (corresponding to clusters shown in Fig 1), and information on the four edgeR comparisons related to the plasma dataset. For each comparison expression, log2FC, P value and FDR are included. (TXT) [file ppat.1008653.s020.txt]

GeneID	Enrichment	Cluster	Expressed_8wpi_saline	log2FC_8wpi_saline	Pval_8wpi_saline	FDR_8wpi_saline	Expressed_8wpi_plasma	log2FC_8wpi_plasma	Pval_8wpi_plasma	FDR_8wpi_plasma	Expressed_term_saline	log2FC_term_saline	Pval_term_saline	FDR_term_saline	Expressed_term_plasma	log2FC_term_plasma	Pval_term_plasma	FDR_term_plasma
0610007N19Rik	_NE	1	TRUE	0.09226	0.6744	0.8285	TRUE	-0.152	0.4382	1	TRUE	0.7251	0.01159	0.05774	TRUE	0.7243	0.006937	0.02915
0610031J06Rik	_NE	1	TRUE	0.03548	0.7141	0.8543	TRUE	-0.06338	0.41	1	TRUE	0.4736	0.0001198	0.001285	TRUE	0.5113	0.001949	0.0105
0610040J01Rik	_NE	1	TRUE	0.06799	0.706	0.8492	TRUE	0.08396	0.6452	1	TRUE	0.8134	0.0002084	0.002086	TRUE	0.7672	0.0009243	0.005703
1110006O24Rik	_NE	NA	TRUE	-0.2682	0.452	0.6706	TRUE	-0.1816	0.5737	1	TRUE	0.4791	0.2812	0.5131	TRUE	1.115	0.013	0.04795
1110007C09Rik	_NE	4	TRUE	0.1422	0.449	0.6682	TRUE	0.09079	0.5868	1	TRUE	0.7943	0.0004449	0.004062	TRUE	1.154	4.955e-05	0.0004531
1110032A04Rik	_NE	NA	TRUE	-0.2182	0.3966	0.6257	TRUE	-0.04926	0.8516	1	TRUE	-0.6307	0.07365	0.2169	TRUE	-1.631	3.434e-05	0.0003263
1110032F04Rik	_NE	3	TRUE	-0.1936	0.1706	0.3937	TRUE	-0.2278	0.1472	1	TRUE	-1.037	0.0003393	0.003205	TRUE	-1.383	1.268e-10	3.192e-09
1110038B12Rik	_NE	NA	TRUE	-0.0113	0.9397	0.9733	TRUE	0.04339	0.7604	1	TRUE	0.4179	0.01229	0.06034	TRUE	0.6742	0.0008297	0.005204
1110059M19Rik	_NE	1	TRUE	2.608	0.000478	0.01068	TRUE	1.034	0.1505	1	TRUE	-2.719	0.001181	0.009352	TRUE	0.4134	0.5379	0.7019
1190002N15Rik	_NE	3	TRUE	0.09526	0.2873	0.522	TRUE	-0.1171	0.2029	1	TRUE	-0.4225	0.006549	0.03721	TRUE	-0.7272	2.275e-05	0.000226
1190003J15Rik	_NE	NA	TRUE	-1.188	0.0003714	0.009026	TRUE	-0.0206	0.9552	1	FALSE	-0.4603	0.327	NA	TRUE	-0.5418	0.2107	0.3813
1190005F20Rik	_NE	NA	TRUE	0.04053	0.6306	0.8001	TRUE	-0.02488	0.7643	1	TRUE	-0.1823	0.1071	0.2798	TRUE	-0.5159	0.006483	0.02761
1190005I06Rik	_NE	NA	TRUE	-0.03784	0.858	0.934	TRUE	-0.02527	0.905	1	TRUE	0.4015	0.1318	0.3211	TRUE	1.266	4.633e-05	0.0004249
1190007F08Rik	OL	1	TRUE	0.2529	0.1092	0.3054	TRUE	-0.04058	0.7538	1	TRUE	0.9312	4.233e-10	1.192e-08	TRUE	1.283	7.109e-10	1.645e-08
1200009I06Rik	_NE	1	TRUE	0.06059	0.7955	0.9004	TRUE	-0.03824	0.8942	1	TRUE	1.118	1.886e-05	0.0002536	TRUE	1.259	0.0006398	0.00416
1200016B10Rik	_NE	NA	TRUE	0.1257	0.388	0.618	TRUE	-0.03423	0.8145	1	TRUE	-0.1976	0.253	0.4834	TRUE	-0.5971	0.00672	0.02843
1300002K09Rik	_NE	2	FALSE	-1.354	0.1792	NA	FALSE	0.139	0.8916	NA	TRUE	7.402	3.737e-13	1.554e-11	TRUE	4.91	8.974e-21	6.918e-19
1500004A13Rik	_NE	3	TRUE	-0.05208	0.599	0.7803	TRUE	0.01338	0.8654	1	TRUE	-0.4679	0.001365	0.01057	TRUE	-0.7487	1.708e-05	0.000176
1500012F01Rik	_NE	NA	TRUE	0.05956	0.6063	0.7852	TRUE	0.01377	0.8963	1	TRUE	0.3277	0.01114	0.05612	TRUE	0.6689	0.002917	0.01447
1500015O10Rik	_NE	1	TRUE	2.446	0.0002198	0.006297	TRUE	0.9575	0.2148	1	TRUE	-1.766	0.00613	0.03535	TRUE	1.04	0.0004624	0.003142
1700001C02Rik	_NE	NA	TRUE	1.425	0.0001015	0.003651	TRUE	0.1505	0.6707	1	TRUE	0.1465	0.7026	0.8494	FALSE	0.6393	0.2342	NA
1700001L19Rik	_NE	3	TRUE	-0.5156	0.007981	0.06499	TRUE	0.182	0.2965	1	TRUE	-0.4708	0.03362	0.1255	TRUE	-1.008	1.46e-06	1.925e-05
1700003F12Rik	MG	NA	FALSE	-0.08473	0.8871	NA	FALSE	-0.03592	0.9574	NA	TRUE	1.317	0.05787	0.1839	TRUE	2.007	0.0002959	0.00214
1700003M02Rik	_NE	NA	TRUE	0.9137	0.002488	0.03224	TRUE	0.007496	0.98	1	TRUE	-0.2046	0.58	0.7672	TRUE	-0.02851	0.928	0.9634
1700009P17Rik	_NE	NA	TRUE	0.6973	0.004573	0.04665	TRUE	-0.08255	0.7241	1	TRUE	0.2156	0.4881	0.6975	TRUE	1.187	6.799e-05	0.0005985
1700019L03Rik	_NE	NA	TRUE	0.87	0.003641	0.04071	TRUE	0.2216	0.512	1	TRUE	-0.4634	0.3172	0.5505	TRUE	-0.5192	0.2177	0.3901
1700019N12Rik	_NE	3	TRUE	-0.05796	0.7276	0.8623	TRUE	-0.1906	0.3276	1	TRUE	-1.097	2.241e-05	0.0002943	TRUE	-1.145	3.143e-05	0.0003012
1700020I14Rik	_NE	3	TRUE	-0.09395	0.4039	0.6315	TRUE	0.2885	0.003446	1	TRUE	-0.66	0.0001666	0.001717	TRUE	-1.051	1.35e-06	1.797e-05
1700023F06Rik	_NE	NA	TRUE	-0.6409	0.002843	0.03477	TRUE	-0.01034	0.9583	1	TRUE	-0.09182	0.7563	0.8801	TRUE	-0.03479	0.906	0.9527
1700025G04Rik	_NE	NA	TRUE	-0.08872	0.3092	0.5428	TRUE	0.02491	0.7134	1	TRUE	-0.3886	0.0006717	0.005825	TRUE	-0.582	2.742e-05	0.0002669
1700026D08Rik	_NE	NA	TRUE	0.9428	0.0005886	0.01233	TRUE	0.002725	0.992	1	TRUE	0.005182	0.9883	0.9933	TRUE	0.2807	0.3977	0.5819
1700029G01Rik	_NE	1	TRUE	-0.1121	0.6159	0.7917	TRUE	-0.2216	0.3179	1	TRUE	0.8227	0.005143	0.03081	TRUE	1.044	0.001434	0.008186
1700030J22Rik	_NE	NA	TRUE	-0.09649	0.5159	0.7201	TRUE	0.0279	0.8202	1	TRUE	-0.4145	0.01975	0.08543	TRUE	-0.6299	0.01074	0.04142
1700037H04Rik	_NE	NA	TRUE	-0.5027	3.544e-08	1.043e-05	TRUE	-0.09187	0.2536	1	TRUE	0.1441	0.3578	0.5882	TRUE	-0.01857	0.9228	0.9609
1700040L02Rik	_NE	NA	TRUE	0.6751	0.004518	0.04642	TRUE	0.07801	0.7165	1	TRUE	-0.0454	0.893	0.9518	TRUE	-0.4523	0.1102	0.2405
1700049G17Rik	_NE	NA	TRUE	0.1762	0.2825	0.5164	TRUE	0.1564	0.2809	1	TRUE	-0.2588	0.1412	0.3358	TRUE	-0.5516	0.01067	0.0412
1700063D05Rik	_NE	NA	TRUE	0.1325	0.5938	0.7776	TRUE	0.0835	0.7115	1	TRUE	-0.5631	0.05502	0.1779	TRUE	-0.941	0.002114	0.01121
1700063O14Rik	_NE	3	FALSE	-0.5168	0.2957	NA	FALSE	0.2211	0.5721	NA	TRUE	-1.443	0.05217	0.1714	TRUE	-1.402	0.002774	0.01393
1700084C01Rik	AS	1	TRUE	0.2018	0.05969	0.215	TRUE	0.001578	0.9905	1	TRUE	1.359	2.614e-16	1.493e-14	TRUE	1.478	6.139e-12	1.856e-10
1700086L19Rik	_NE	NA	TRUE	-0.08582	0.6112	0.7884	TRUE	0.04262	0.7188	1	TRUE	-0.2714	0.1402	0.3341	TRUE	-0.5416	0.01116	0.04261
1700093K21Rik	_NE	NA	FALSE	0.3779	0.4666	NA	FALSE	-0.1702	0.7232	NA	TRUE	1.269	0.001869	0.01376	TRUE	2.14	0.0002002	0.001533
1700096K18Rik	_NE	1	TRUE	0.01895	0.9304	0.9698	TRUE	0.5648	0.01361	1	TRUE	0.269	0.3558	0.5866	TRUE	1.254	5.862e-05	0.0005243
1700112E06Rik	_NE	1	TRUE	-0.1155	0.7538	0.878	FALSE	-0.4394	0.3068	NA	TRUE	1.476	3.473e-05	0.0004345	TRUE	1.613	3.877e-07	5.612e-06
1810011H11Rik	MG	1	FALSE	-0.07483	0.8472	NA	TRUE	0.1201	0.7057	1	TRUE	1.392	1.638e-05	0.0002227	TRUE	1.081	0.01376	0.05008
1810020O05Rik	_NE	NA	TRUE	0.289	0.2129	0.4419	TRUE	-0.08138	0.7585	1	TRUE	0.6835	0.0554	0.1785	TRUE	1.208	0.002887	0.01437
1810021B22Rik	_NE	NA	TRUE	0.4017	0.2525	0.4857	TRUE	0.03929	0.9061	1	TRUE	1.45	0.0001062	0.001159	TRUE	0.9879	0.01408	0.05107
1810031K17Rik	_NE	NA	TRUE	-0.0151	0.854	0.9324	TRUE	0.02758	0.7183	1	TRUE	0.2562	0.01959	0.08509	TRUE	0.587	0.0002439	0.001806
1810033B17Rik	_NE	2	FALSE	0.07133	0.9232	NA	FALSE	0.3175	0.6427	NA	TRUE	2.992	8.335e-06	0.0001221	TRUE	2.715	6.922e-08	1.165e-06
1810044D09Rik	_NE	NA	FALSE	-0.1795	0.6845	NA	FALSE	0.1178	0.7388	NA	TRUE	0.7565	0.05005	0.1666	TRUE	1.294	0.00306	0.01508
1810058I24Rik	_NE	1	TRUE	0.1815	0.11	0.3071	TRUE	-0.06975	0.568	1	TRUE	0.4908	0.0006979	0.006016	TRUE	0.8069	2.523e-05	0.0002473
2010001M06Rik	_NE	1	FALSE	0.3207	0.4801	NA	FALSE	0.111	0.8081	NA	TRUE	2.17	0.0001449	0.001521	TRUE	1.353	0.00616	0.02647
2010002N04Rik	_NE	1	TRUE	0.2308	0.2175	0.4472	TRUE	-0.2254	0.1317	1	TRUE	0.2036	0.2276	0.456	TRUE	0.7791	0.004646	0.02102
2010107H07Rik	_NE	NA	TRUE	-0.09947	0.6649	0.822	TRUE	-0.07103	0.7502	1	TRUE	0.2271	0.3429	0.5763	TRUE	0.8195	0.003209	0.01562
2210016F16Rik	_NE	1	TRUE	0.1739	0.2318	0.4624	TRUE	-0.06268	0.6248	1	TRUE	0.2394	0.1576	0.3602	TRUE	0.5302	0.006432	0.02742
2210404J11Rik	_NE	1	TRUE	0.107	0.4146	0.6406	TRUE	0.03141	0.8284	1	TRUE	0.673	9.123e-05	0.001015	TRUE	0.9768	3.585e-07	5.242e-06
2210408I21Rik	_NE	NA	TRUE	-0.09583	0.5324	0.7327	TRUE	0.1045	0.4945	1	TRUE	-0.1318	0.4508	0.6685	TRUE	-0.5244	0.01123	0.04279
2210417K05Rik	_NE	NA	TRUE	-0.06186	0.8417	0.9256	TRUE	0.03626	0.9091	1	TRUE	1.186	0.002915	0.01967	TRUE	1.033	0.01222	0.04585
2310008H04Rik	_NE	1	TRUE	0.241	0.1562	0.3743	TRUE	-0.00745	0.9629	1	TRUE	0.6407	0.0007896	0.006664	TRUE	0.7549	0.0005527	0.003685
2310039H08Rik	_NE	NA	TRUE	0.09404	0.7283	0.8628	TRUE	0.01891	0.9219	1	TRUE	0.4328	0.138	0.3309	TRUE	1.269	0.0003238	0.002303
2310043J07Rik	_NE	NA	FALSE	-0.08526	0.9329	NA	FALSE	1.451	0.09744	NA	FALSE	1.987	0.00235	NA	TRUE	4.27	2.106e-09	4.555e-08
2310046A06Rik	_NE	NA	TRUE	-0.1789	0.2255	0.4549	TRUE	0.07285	0.6188	1	TRUE	-0.8405	1.396e-05	0.0001944	TRUE	-0.7086	0.0001008	0.0008432
2310069G16Rik	_NE	NA	TRUE	0.5097	0.00836	0.06698	TRUE	-0.00707	0.9705	1	TRUE	-0.6554	0.01282	0.06219	TRUE	-0.7393	0.01265	0.04694
2410002O22Rik	_NE	NA	TRUE	0.05807	0.4784	0.6925	TRUE	0.0798	0.3226	1	TRUE	-0.1357	0.235	0.465	TRUE	-0.5219	0.001098	0.006565
2410004P03Rik	_NE	NA	TRUE	0.7004	0.005338	0.05135	TRUE	-0.05793	0.7866	1	TRUE	0.859	0.008471	0.04568	TRUE	1.198	6.663e-05	0.0005885
2410006H16Rik	_NE	NA	TRUE	-0.09487	0.4462	0.6667	TRUE	-0.06214	0.619	1	TRUE	0.5024	0.002891	0.01956	TRUE	0.7343	0.001837	0.009987
2410018L13Rik	_NE	NA	TRUE	-0.04478	0.8457	0.9276	TRUE	-0.1433	0.5395	1	TRUE	-0.1193	0.7199	0.8599	TRUE	-1.21	0.006519	0.02774
2410066E13Rik	N	3	TRUE	0.08933	0.3363	0.5674	TRUE	-0.05162	0.4797	1	TRUE	-0.4348	0.008174	0.04449	TRUE	-0.73	1.453e-05	0.0001532
2610002M06Rik	_NE	3	TRUE	0.0965	0.3063	0.5403	TRUE	0.1097	0.1279	1	TRUE	-0.2664	0.01316	0.06351	TRUE	-0.6905	1.527e-05	0.0001596
2610017I09Rik	_NE	3	TRUE	0.313	0.000256	0.006896	TRUE	-0.07648	0.3635	1	TRUE	-0.8043	3.678e-06	5.7e-05	TRUE	-0.92	7.023e-07	9.817e-06
2610018G03Rik	N	NA	TRUE	0.236	0.1424	0.3557	TRUE	0.1376	0.3894	1	TRUE	-0.08813	0.6536	0.8185	TRUE	-0.5906	0.00669	0.02834
2610034M16Rik	AS	NA	TRUE	0.1646	0.6377	0.8052	TRUE	0.4704	0.09576	1	TRUE	-0.2205	0.5062	0.7118	TRUE	-0.9602	0.01261	0.04685
2610528A11Rik	MG	NA	FALSE	0.2573	0.6792	NA	FALSE	-0.8033	0.2335	NA	TRUE	1.173	0.02401	0.09777	TRUE	1.479	0.002792	0.01401
2700089E24Rik	_NE	NA	TRUE	0.3077	0.0002429	0.006688	TRUE	0.04326	0.5033	1	TRUE	-0.3343	0.001926	0.01413	TRUE	-0.5084	0.0001847	0.001428
2810008D09Rik	_NE	NA	TRUE	0.05006	0.7285	0.863	TRUE	-0.005493	0.9665	1	TRUE	0.2147	0.2097	0.4332	TRUE	0.6489	0.00858	0.03459
2810011L19Rik	_NE	3	TRUE	0.1179	0.2516	0.4846	TRUE	-0.1131	0.2143	1	TRUE	-0.4123	0.002873	0.01948	TRUE	-0.9013	1.2e-07	1.922e-06
2810029C07Rik	_NE	NA	TRUE	0.09731	0.4939	0.7039	TRUE	0.2295	0.1037	1	TRUE	0.1859	0.2265	0.4546	TRUE	0.6045	0.004817	0.02167
2810032G03Rik	_NE	NA	TRUE	0.3157	0.04413	0.1797	TRUE	0.008693	0.9548	1	TRUE	-0.3852	0.09636	0.2604	TRUE	-0.653	0.006176	0.0265
2810403D21Rik	_NE	1	TRUE	-0.2418	0.5099	0.7161	TRUE	0.7219	0.06108	1	TRUE	0.06619	0.8588	0.9356	TRUE	0.964	0.01225	0.04594
2810410L24Rik	_NE	NA	TRUE	0.3292	0.07521	0.2481	TRUE	-0.04697	0.7933	1	TRUE	0.7903	0.002525	0.01752	TRUE	0.6727	0.01359	0.04968
2810422J05Rik	_NE	NA	TRUE	-0.1261	0.1411	0.3539	TRUE	0.03123	0.694	1	TRUE	0.1584	0.185	0.4002	TRUE	0.5102	0.002193	0.01155
2810459M11Rik	AS	1	TRUE	0.3177	0.001757	0.02573	TRUE	-0.1144	0.3283	1	TRUE	1.098	1.297e-11	4.318e-10	TRUE	1.318	3.636e-11	9.814e-10
2900026A02Rik	_NE	NA	TRUE	0.1532	0.2173	0.4468	TRUE	-0.1496	0.1752	1	TRUE	-0.6251	0.002072	0.01498	TRUE	-0.4956	0.0002101	0.001593
2900056M20Rik	_NE	NA	TRUE	0.1963	0.06561	0.2291	TRUE	0.01962	0.8434	1	TRUE	-0.2371	0.04012	0.1425	TRUE	-0.5853	0.001164	0.006885
3110047P20Rik	N	3	TRUE	-0.08025	0.4651	0.6821	TRUE	0.09613	0.197	1	TRUE	-0.7318	1.514e-07	2.959e-06	TRUE	-1.275	0.0001493	0.001187
3110052M02Rik	_NE	NA	TRUE	0.2089	0.07704	0.2517	TRUE	-0.008472	0.9479	1	TRUE	-0.2238	0.1387	0.3319	TRUE	-0.6485	0.006854	0.02888
3632451O06Rik	OL	3	TRUE	-0.05502	0.5424	0.7389	TRUE	-0.1007	0.2099	1	TRUE	-0.617	1.534e-06	2.508e-05	TRUE	-1.197	9.647e-10	2.19e-08
3930402G23Rik	AS	1	FALSE	1.298	0.09209	NA	FALSE	0.2188	0.6621	NA	TRUE	1.195	0.02	0.08605	TRUE	2.054	1.614e-05	0.0001678
4632428N05Rik	MG	1	TRUE	0.02497	0.7792	0.8928	TRUE	-0.2014	0.01133	1	TRUE	1.231	3.878e-19	3.207e-17	TRUE	1.32	1.395e-12	4.622e-11
4632434I11Rik	_NE	NA	TRUE	-0.0347	0.9097	0.9594	TRUE	-0.4611	0.1845	1	TRUE	0.3405	0.3839	0.6112	TRUE	1.546	0.0001872	0.001443
4833419F23Rik	_NE	NA	FALSE	-0.8738	0.2247	NA	FALSE	-0.3065	0.601	NA	FALSE	0.6412	0.224	NA	TRUE	1.909	0.01086	0.04179
4833424O15Rik	OL	NA	TRUE	0.2756	0.002669	0.03349	TRUE	-0.08413	0.3274	1	TRUE	-0.3965	0.001424	0.01095	TRUE	-0.5825	8.653e-05	0.0007392
4833427G06Rik	_NE	NA	TRUE	1.711	0.00264	0.03326	FALSE	0.3026	0.5016	NA	TRUE	-1.191	0.02751	0.108	FALSE	-0.2472	0.6494	NA
4833442J19Rik	_NE	NA	TRUE	0.1801	0.386	0.6158	TRUE	0.2479	0.1813	1	TRUE	-0.03387	0.8858	0.9486	TRUE	0.6315	0.01114	0.04258
4921536K21Rik	_NE	NA	TRUE	0.4106	0.1814	0.4075	TRUE	-0.1826	0.4972	1	TRUE	0.6645	0.0877	0.2446	TRUE	1.088	0.003155	0.0154
4930420K17Rik	_NE	1	TRUE	0.1646	0.3036	0.5382	TRUE	0.1585	0.3614	1	TRUE	0.774	0.0009548	0.007835	TRUE	0.7753	0.00322	0.01565
4930447C04Rik	_NE	NA	TRUE	0.3445	0.03707	0.163	TRUE	0.02844	0.8928	1	TRUE	-0.3746	0.1242	0.3085	TRUE	-0.8094	0.001054	0.006347
4930447K03Rik	_NE	1	TRUE	-0.1818	0.6518	0.8145	TRUE	0.2882	0.4814	1	TRUE	1.354	9.96e-05	0.001096	TRUE	1.669	1.64e-05	0.00017
4930451C15Rik	_NE	3	TRUE	1.16	0.001953	0.02739	TRUE	-0.25	0.4079	1	TRUE	0.4957	0.06761	0.2047	TRUE	0.3909	0.2241	0.3979
4930452G13Rik	_NE	NA	TRUE	-0.02369	0.9553	0.9797	TRUE	0.4255	0.35	1	TRUE	1.159	0.007584	0.04184	TRUE	1.521	0.0005761	0.003794
4930479D17Rik	_NE	NA	TRUE	0.3599	0.1259	0.3321	TRUE	-0.03137	0.8924	1	TRUE	-0.5944	0.04861	0.1632	TRUE	-0.7292	0.01102	0.0423
4930486L24Rik	EC	1	FALSE	0.2143	0.693	NA	FALSE	0.9587	0.1144	NA	TRUE	1.497	0.002968	0.0199	TRUE	3.273	1.107e-09	2.494e-08
4930523C07Rik	EC	NA	TRUE	-0.06243	0.7747	0.8905	TRUE	0.2289	0.2852	1	TRUE	0.8599	0.0004989	0.004495	TRUE	0.9626	0.000493	0.003334
4930526I15Rik	_NE	NA	TRUE	-0.203	0.394	0.6231	TRUE	-0.1281	0.6035	1	TRUE	0.02186	0.9446	0.9744	TRUE	0.8677	0.01353	0.04946
4930529M08Rik	_NE	NA	TRUE	0.1912	0.546	0.7415	TRUE	0.2089	0.5736	1	TRUE	-0.6183	0.07649	0.2225	TRUE	-1.205	0.005575	0.02448
4930547N16Rik	_NE	NA	TRUE	-0.6097	0.1846	0.4109	TRUE	0.3294	0.403	1	TRUE	-0.107	0.7749	0.8909	TRUE	1.167	0.007918	0.03239
4930550C14Rik	_NE	NA	FALSE	0.5127	0.242	NA	FALSE	-0.2952	0.4797	NA	TRUE	0.3744	0.3723	0.6023	TRUE	1.321	0.002299	0.01202
4930556M19Rik	_NE	1	FALSE	0.5191	0.2937	NA	FALSE	0.075	0.9079	NA	TRUE	0.7923	0.07626	0.222	TRUE	1.261	0.005528	0.0243
4931406C07Rik	_NE	1	TRUE	0.1733	0.1002	0.2916	TRUE	0.08868	0.3174	1	TRUE	0.6782	1.841e-09	4.688e-08	TRUE	0.6329	5.448e-05	0.0004915
4932425I24Rik	_NE	NA	TRUE	0.6559	0.005021	0.04927	TRUE	-0.03862	0.8901	1	TRUE	-0.04686	0.8799	0.9455	TRUE	-0.1873	0.5268	0.6924
4932438H23Rik	AS	1	TRUE	0.3782	0.1969	0.424	TRUE	0.1941	0.5032	1	TRUE	0.8537	0.003195	0.02122	TRUE	1.606	1.642e-08	3.069e-07
4933403F05Rik	_NE	NA	TRUE	0.1405	0.08714	0.2694	TRUE	0.009751	0.8994	1	TRUE	-0.23	0.03675	0.1339	TRUE	-0.5399	0.0005168	0.003474
4933404M02Rik	_NE	NA	TRUE	0.8323	0.004415	0.04591	TRUE	0.02326	0.9321	1	TRUE	0.2259	0.5512	0.7463	TRUE	0.6445	0.08282	0.195
4933407H18Rik	_NE	NA	TRUE	0.01448	0.9116	0.9601	TRUE	0.2288	0.05974	1	TRUE	0.2688	0.05305	0.1734	TRUE	0.5088	0.006798	0.02868
4933407L21Rik	_NE	NA	TRUE	0.2282	0.3303	0.5625	TRUE	0.03549	0.8572	1	TRUE	0.6777	0.008536	0.04599	TRUE	1.074	0.00137	0.007894
4933427I22Rik	_NE	NA	TRUE	-0.2262	0.5122	0.7179	TRUE	0.625	0.05988	1	TRUE	-0.8206	0.03166	0.1197	TRUE	-1.374	0.01238	0.04622
4933430H15Rik	_NE	3	TRUE	1.011	0.0005954	0.01239	TRUE	-0.08371	0.7578	1	TRUE	0.4233	0.3052	0.5376	TRUE	0.09132	0.7772	0.874
4933430I17Rik	_NE	NA	TRUE	-0.09382	0.7973	0.9012	TRUE	0.5621	0.1236	1	TRUE	1.208	0.002346	0.01655	TRUE	1.238	0.001089	0.006516
4933431E20Rik	_NE	NA	TRUE	0.1611	0.03804	0.165	TRUE	-0.003425	0.9579	1	TRUE	-0.3735	0.0003394	0.003205	TRUE	-0.5264	0.0002317	0.001733
4933433P14Rik	_NE	NA	TRUE	0.1712	0.05522	0.2055	TRUE	-0.05747	0.5031	1	TRUE	-0.197	0.121	0.3037	TRUE	-0.5295	0.0006087	0.003981
5031414D18Rik	MG	1	TRUE	-0.07993	0.7612	0.883	TRUE	0.06559	0.7701	1	TRUE	1.158	2.418e-05	0.0003145	TRUE	1.934	1.269e-10	3.192e-09
5033411D12Rik	_NE	1	TRUE	0.136	0.5453	0.7411	TRUE	0.07636	0.7002	1	TRUE	1.486	1.459e-10	4.27e-09	TRUE	1.444	3.429e-07	5.028e-06
5330434G04Rik	_NE	NA	TRUE	-0.07959	0.6105	0.7879	TRUE	0.1619	0.3045	1	TRUE	-0.2456	0.2258	0.4538	TRUE	-0.7419	0.005348	0.02364
5430407P10Rik	EC	NA	TRUE	-0.1592	0.476	0.6905	TRUE	-0.1672	0.4349	1	TRUE	-0.1594	0.6114	0.7889	TRUE	-1.137	0.000357	0.002511
5430427O19Rik	MG	1	FALSE	0.4613	0.346	NA	FALSE	0.2991	0.5367	NA	TRUE	2.5	9.258e-10	2.47e-08	TRUE	2.688	1.744e-11	4.919e-10
5430435G22Rik	_NE	2	TRUE	0.4021	0.09113	0.2762	TRUE	-0.2468	0.2621	1	TRUE	3.013	2.419e-13	1.033e-11	TRUE	2.709	9.708e-20	6.719e-18
5730559C18Rik	OL	NA	TRUE	-0.1533	0.4218	0.6466	TRUE	-0.1014	0.5699	1	TRUE	0.8696	4.937e-05	0.0005954	TRUE	0.9088	0.0001358	0.001094
5830403L16Rik	_NE	NA	TRUE	-0.06083	0.8424	0.926	TRUE	-0.1946	0.4875	1	TRUE	-0.586	0.06583	0.2007	TRUE	-1.269	0.000906	0.005615
5830416P10Rik	_NE	NA	TRUE	-0.8985	4.555e-05	0.002104	TRUE	-0.08666	0.6605	1	TRUE	-0.2823	0.3199	0.5531	TRUE	-0.5877	0.0556	0.1452
5830418P13Rik	_NE	NA	TRUE	-1.875	0.001505	0.02305	FALSE	0.273	0.6986	NA	TRUE	-0.1896	0.7146	0.8564	TRUE	0.3644	0.5667	0.7244
5930403L14Rik	_NE	1	TRUE	0.04235	0.6138	0.7901	TRUE	-0.06166	0.6016	1	TRUE	0.6291	3.066e-08	6.647e-07	TRUE	0.7699	3.483e-06	4.212e-05
5930412G12Rik	AS	NA	TRUE	0.25	0.4278	0.6516	TRUE	0.2536	0.2805	1	TRUE	-0.03872	0.8987	0.9543	TRUE	-1.036	0.007593	0.03133
6030429G01Rik	_NE	NA	TRUE	0.4558	0.03129	0.147	TRUE	-0.1142	0.5956	1	TRUE	0.7464	0.02101	0.08918	TRUE	1.602	2.909e-07	4.372e-06
6330409N04Rik	_NE	NA	TRUE	0.1085	0.1934	0.42	TRUE	0.03597	0.608	1	TRUE	-0.3338	0.002884	0.01954	TRUE	-0.5197	0.0002915	0.002113
6330439K17Rik	N	3	TRUE	-0.2939	0.006758	0.05948	TRUE	0.09367	0.3138	1	TRUE	-0.1552	0.1935	0.4107	TRUE	-0.6591	1.038e-06	1.413e-05
6330527O06Rik	_NE	3	TRUE	-0.2676	0.0741	0.246	TRUE	-0.053	0.7916	1	TRUE	-0.4518	0.01895	0.08305	TRUE	-0.7602	1.04e-05	0.0001142
6430573F11Rik	_NE	NA	TRUE	-0.5405	0.003693	0.04095	TRUE	-0.03305	0.8588	1	TRUE	-0.2991	0.1879	0.4037	TRUE	-0.5146	0.01558	0.05515
6430598A04Rik	N	4	TRUE	-0.5161	1.001e-09	7.905e-07	TRUE	-0.1469	0.04862	1	TRUE	-0.1976	0.05865	0.1853	TRUE	-0.2454	0.1976	0.3646
6430704M03Rik	_NE	3	TRUE	0.1927	0.03038	0.1443	TRUE	-0.007508	0.9324	1	TRUE	-0.6022	0.0001239	0.001329	TRUE	-0.7536	2.29e-07	3.511e-06
8430408G22Rik	EC	3	TRUE	-0.6657	0.1352	0.3456	TRUE	-0.2513	0.4555	1	TRUE	-1.018	0.000774	0.006558	TRUE	-1.581	1.742e-06	2.264e-05
9030224M15Rik	_NE	NA	TRUE	-0.2364	0.4135	0.6397	TRUE	0.1076	0.7014	1	TRUE	-0.7988	0.009491	0.04978	TRUE	-0.6392	0.03191	0.09598
9030418K01Rik	_NE	3	TRUE	-0.08006	0.4527	0.6713	TRUE	-0.02304	0.7828	1	TRUE	-0.3895	0.0006305	0.00552	TRUE	-0.5829	9.232e-05	0.0007809
9030425E11Rik	N	NA	TRUE	0.5616	3.848e-06	0.0003824	TRUE	-0.1013	0.5149	1	TRUE	-0.3585	0.02129	0.08998	TRUE	-0.02726	0.8918	0.9447
9030624G23Rik	_NE	NA	TRUE	-0.001796	0.9951	0.9982	TRUE	-0.3682	0.1252	1	TRUE	-0.6669	0.0497	0.1658	TRUE	-0.7985	0.01367	0.04983
9030625A04Rik	_NE	1	TRUE	0.1489	0.401	0.6296	TRUE	0.1004	0.5003	1	TRUE	0.8938	1.658e-07	3.224e-06	TRUE	1.363	4.214e-11	1.126e-09
9130014G24Rik	_NE	NA	TRUE	0.5063	0.0216	0.1182	TRUE	-0.09206	0.7402	1	TRUE	0.8589	0.008261	0.04481	TRUE	0.604	0.07535	0.1818
9230009I02Rik	_NE	1	FALSE	0.7823	0.1001	NA	FALSE	-0.6276	0.2428	NA	TRUE	1.978	0.001375	0.01064	TRUE	1.584	0.003521	0.01682
9230116N13Rik	_NE	NA	FALSE	-0.2318	0.6004	NA	FALSE	-0.1417	0.7189	NA	TRUE	1.018	0.05981	0.188	TRUE	1.142	0.01169	0.04417
9330117O12	_NE	NA	TRUE	0.4551	0.1465	0.3611	TRUE	-0.08479	0.7234	1	TRUE	-1.091	0.01053	0.05379	TRUE	-1.608	8.564e-05	0.0007332
9330159F19Rik	_NE	NA	TRUE	0.17	0.05932	0.2142	TRUE	0.01156	0.8745	1	TRUE	-0.35	0.001522	0.01155	TRUE	-0.5529	0.0001893	0.001458
9330175E14Rik	_NE	2	FALSE	0.9899	0.4628	NA	FALSE	-0.1117	0.9027	NA	TRUE	2.026	0.01161	0.05779	TRUE	3.326	3.644e-08	6.434e-07
9330182L06Rik	_NE	3	TRUE	0.08807	0.4056	0.6328	TRUE	0.09891	0.2917	1	TRUE	-0.1141	0.4669	0.6805	TRUE	-0.8157	4.629e-06	5.486e-05
9430020K01Rik	EC	3	TRUE	-0.09937	0.3312	0.5631	TRUE	-0.01428	0.8603	1	TRUE	-0.1512	0.2228	0.4503	TRUE	-0.6442	0.001078	0.006462
9430021M05Rik	_NE	NA	TRUE	-0.634	0.0003395	0.00849	TRUE	0.2397	0.2375	1	TRUE	0.1719	0.4455	0.6646	TRUE	-0.4101	0.09049	0.2083
9430031J16Rik	N	3	TRUE	-0.5915	0.0004918	0.01083	TRUE	0.1353	0.3604	1	TRUE	-0.6537	0.003178	0.02113	TRUE	-1.066	0.0002164	0.001634
9530036O11Rik	_NE	NA	TRUE	0.1401	0.717	0.856	TRUE	0.4528	0.1861	1	TRUE	1.14	0.002001	0.01456	TRUE	0.007163	0.9858	0.9932
9530082P21Rik	_NE	1	TRUE	-0.06214	0.8188	0.9128	TRUE	-0.0136	0.9544	1	TRUE	0.49	0.06535	0.1998	TRUE	0.9651	0.0005078	0.003419
9630013A20Rik	OL	1	TRUE	0.6881	0.008585	0.06829	TRUE	0.3414	0.1578	1	TRUE	1.851	2.154e-09	5.458e-08	TRUE	2.09	3.869e-08	6.785e-07
9930012K11Rik	_NE	NA	TRUE	0.0006606	0.9982	0.9994	TRUE	0.2037	0.446	1	TRUE	0.4794	0.1198	0.302	TRUE	1.061	0.009201	0.03665
9930014A18Rik	_NE	NA	TRUE	0.4584	0.01264	0.08677	TRUE	-0.003716	0.9823	1	TRUE	-0.4083	0.1207	0.3031	TRUE	0.8349	0.007773	0.03197
A130077B15Rik	_NE	1	TRUE	-0.1749	0.606	0.7852	TRUE	-0.1461	0.6065	1	TRUE	2.049	3.052e-08	6.624e-07	TRUE	2.201	1.058e-10	2.693e-09
A230001M10Rik	_NE	3	TRUE	0.6646	0.007235	0.06165	TRUE	0.207	0.3595	1	TRUE	-1.69	5.237e-06	7.906e-05	TRUE	-1.931	7.333e-06	8.311e-05
A230077H06Rik	_NE	NA	TRUE	-0.02071	0.9034	0.9562	TRUE	-0.07194	0.6332	1	TRUE	-0.3795	0.01666	0.07519	TRUE	-0.7131	0.0005583	0.003712
A2ld1	_NE	1	TRUE	-0.1516	0.1717	0.3953	TRUE	-0.04769	0.623	1	TRUE	0.5469	1.787e-05	0.0002413	TRUE	0.6638	5.658e-05	0.0005086
A2m	AS	2	TRUE	0.3903	0.1193	0.322	TRUE	-0.01277	0.9625	1	TRUE	4.088	1.087e-91	4.269e-88	TRUE	4.948	7.132e-59	6.942e-56
A330049M08Rik	OL	NA	TRUE	0.2704	0.4439	0.6645	TRUE	-0.3874	0.2297	1	TRUE	1.046	0.005208	0.03116	TRUE	0.9132	0.0296	0.09078
A330076C08Rik	_NE	NA	TRUE	0.6901	0.01271	0.08707	TRUE	-0.09991	0.7598	1	TRUE	-0.8491	0.02599	0.1037	TRUE	-1.394	0.001429	0.008177
A430084P05Rik	_NE	NA	FALSE	1.3	0.2834	NA	FALSE	-1.932	0.136	NA	FALSE	6.104	6.602e-07	NA	TRUE	4.882	5.349e-09	1.082e-07
A430093F15Rik	_NE	1	FALSE	-0.1433	0.8245	NA	FALSE	0.5118	0.4968	NA	TRUE	2.137	0.0001977	0.001998	TRUE	2.592	4.363e-05	0.0004039
A430105I19Rik	AS	1	TRUE	0.202	0.1199	0.3228	TRUE	0.003727	0.9752	1	TRUE	0.2897	0.09625	0.2601	TRUE	0.7334	0.0001306	0.001059
A430110N23Rik	_NE	1	TRUE	-0.1745	0.2434	0.4758	TRUE	-0.1802	0.2158	1	TRUE	1.178	9.045e-08	1.827e-06	TRUE	1.244	7.158e-09	1.413e-07
A530013C23Rik	_NE	1	FALSE	0.0728	0.8589	NA	FALSE	0.1322	0.7708	NA	TRUE	0.5315	0.3196	0.5529	TRUE	2.634	2.227e-06	2.824e-05
A530058N18Rik	N	NA	TRUE	0.04469	0.8304	0.9195	TRUE	0.05214	0.8165	1	TRUE	-0.4422	0.08688	0.2435	TRUE	-0.8414	0.003089	0.01517
A630001G21Rik	MG	1	TRUE	-0.02482	0.935	0.9724	TRUE	-0.3473	0.1866	1	TRUE	1.647	1.913e-07	3.689e-06	TRUE	1.806	3.523e-08	6.241e-07
A630007B06Rik	_NE	3	TRUE	0.03452	0.7422	0.8713	TRUE	0.08274	0.3689	1	TRUE	-0.5822	8.747e-05	0.0009805	TRUE	-0.6361	0.001537	0.008676
A730036I17Rik	_NE	1	TRUE	0.2264	0.3594	0.5903	TRUE	-0.06556	0.856	1	TRUE	1.166	6.069e-05	0.0007102	TRUE	1.405	3.99e-06	4.79e-05
A830007P12Rik	MG	1	TRUE	0.06044	0.7578	0.881	TRUE	0.02936	0.8921	1	TRUE	1.179	4.209e-08	9.011e-07	TRUE	1.465	2.513e-09	5.36e-08
A830018L16Rik	N	3	TRUE	0.0955	0.3003	0.5343	TRUE	0.09363	0.1747	1	TRUE	-0.6405	3.274e-06	5.094e-05	TRUE	-0.8283	8.208e-08	1.366e-06
A830019L24Rik	_NE	NA	FALSE	-0.1957	0.6502	NA	FALSE	0.05138	0.9214	NA	TRUE	-2.762	0.0001665	0.001717	FALSE	0.2678	0.6593	NA
A930003O13Rik	OL	NA	FALSE	-0.124	0.8409	NA	FALSE	0.2259	0.7532	NA	TRUE	1.462	0.00153	0.0116	TRUE	1.785	0.0007635	0.004845
A930009A15Rik	_NE	NA	FALSE	-0.0009557	0.9984	NA	TRUE	-0.3376	0.278	1	TRUE	0.8758	0.009172	0.04864	TRUE	0.8268	0.02142	0.071
A930011G23Rik	_NE	NA	TRUE	-0.8759	0.004096	0.04388	TRUE	0.04982	0.8832	1	TRUE	0.2528	0.5507	0.7461	TRUE	-1.248	0.001281	0.007459
A930011O12Rik	N	NA	TRUE	-0.0116	0.8964	0.9528	TRUE	0.002519	0.9711	1	TRUE	-0.2821	0.01166	0.058	TRUE	-0.5062	0.006334	0.02704
A930013F10Rik	_NE	NA	TRUE	-0.1749	0.1849	0.4113	TRUE	0.2281	0.06558	1	TRUE	-0.3251	0.0213	0.09	TRUE	-0.8205	0.002768	0.01391
A930038C07Rik	N	3	TRUE	-0.141	0.3195	0.5529	TRUE	0.000246	0.9984	1	TRUE	-0.06517	0.6913	0.8428	TRUE	-0.6728	0.003953	0.01842
AA467197	_NE	NA	FALSE	0.9673	0.09009	NA	FALSE	0.4756	0.5038	NA	FALSE	1.06	0.1079	NA	TRUE	1.59	0.002605	0.01326
Aadat	_NE	NA	FALSE	-0.1511	0.7214	NA	FALSE	0.2005	0.6826	NA	FALSE	1.014	0.06909	NA	TRUE	2.034	0.0001045	0.0008716
Aass	AS	1	TRUE	0.2471	0.2081	0.4369	TRUE	0.0009795	0.9953	1	TRUE	0.463	0.01912	0.08363	TRUE	0.8098	0.0002192	0.001651
AB124611	MG	2	FALSE	0.8405	0.1774	NA	FALSE	-0.2146	0.659	NA	TRUE	4.179	3.487e-11	1.112e-09	TRUE	4.147	1.229e-26	1.519e-24
Abca1	_NE	1	TRUE	0.1086	0.3472	0.5783	TRUE	0.07278	0.4848	1	TRUE	2.001	7.559e-40	5.657e-37	TRUE	2.199	2.026e-42	6.712e-40
Abca4	EC	1	TRUE	1.393	0.002997	0.03607	TRUE	0.8951	0.09847	1	TRUE	-1.169	0.007461	0.04121	TRUE	0.3518	0.2278	0.403
Abca8a	_NE	NA	TRUE	0.4762	6.418e-05	0.002639	TRUE	0.08932	0.3827	1	TRUE	-0.5946	1.739e-05	0.0002355	TRUE	-1.297	2.15e-08	3.935e-07
Abca9	MG	1	TRUE	0.1693	0.1592	0.3782	TRUE	-0.04279	0.8006	1	TRUE	0.8751	6.569e-08	1.36e-06	TRUE	0.5796	0.06234	0.1581
Abcb1b	EC	1	TRUE	0.02943	0.8749	0.9425	TRUE	0.08869	0.5935	1	TRUE	0.6248	0.0006198	0.005439	TRUE	0.8096	0.0005289	0.003547
Abcb7	_NE	NA	TRUE	0.2454	0.005424	0.05181	TRUE	0.03589	0.6542	1	TRUE	-0.3417	0.007015	0.03938	TRUE	-0.7131	4.457e-05	0.0004112
Abcb9	AS	4	TRUE	-0.4718	0.000146	0.00472	TRUE	-0.1842	0.1329	1	TRUE	-0.2364	0.1222	0.3055	TRUE	-0.5456	0.005909	0.02561
Abcc3	MG	1	TRUE	-0.05634	0.7855	0.8957	TRUE	-0.05828	0.7485	1	TRUE	1.829	2.692e-19	2.299e-17	TRUE	2.025	7.437e-13	2.557e-11
Abcc8	N	3	TRUE	-0.1468	0.1416	0.3544	TRUE	-0.2805	0.0007865	0.6561	TRUE	-0.6883	3.426e-06	5.315e-05	TRUE	-0.5814	0.0009098	0.005629
Abcd2	AS	1	TRUE	0.1476	0.09046	0.2752	TRUE	-0.04142	0.647	1	TRUE	0.5046	1.498e-05	0.0002058	TRUE	0.3864	0.02845	0.08803
Abhd15	MG	1	TRUE	0.3253	0.2799	0.5142	TRUE	-0.314	0.2137	1	TRUE	0.7009	0.01122	0.0564	TRUE	1.634	1.667e-08	3.106e-07
Abhd4	_NE	1	TRUE	0.1825	0.05241	0.1988	TRUE	-0.05336	0.4124	1	TRUE	1.197	1.352e-29	4.335e-27	TRUE	1.268	4.94e-23	4.473e-21
Abi3	MG	1	TRUE	-0.2947	0.1242	0.3293	TRUE	-0.2361	0.1409	1	TRUE	1.72	3.276e-17	2.11e-15	TRUE	1.735	3.144e-10	7.59e-09
Acacb	_NE	NA	TRUE	0.03553	0.8439	0.9265	TRUE	0.171	0.3277	1	TRUE	-0.0842	0.6033	0.7839	TRUE	0.7553	0.0032	0.01559
Acads	_NE	1	TRUE	-0.2017	0.3414	0.5728	TRUE	0.006756	0.9659	1	TRUE	0.8418	1.806e-06	2.917e-05	TRUE	0.9093	0.0001983	0.001519
Acan	OL	NA	TRUE	0.1286	0.4854	0.6977	TRUE	-0.2682	0.1281	1	TRUE	-0.6471	0.004581	0.02814	TRUE	-0.732	0.004801	0.0216
Acat2	_NE	NA	TRUE	0.02384	0.7897	0.8976	TRUE	0.1427	0.102	1	TRUE	-0.2565	0.0311	0.1181	TRUE	-0.6145	5.728e-05	0.0005138
Acat3	_NE	NA	TRUE	0.1577	0.3488	0.5799	TRUE	0.2652	0.1097	1	TRUE	0.2585	0.303	0.5353	TRUE	0.655	0.002835	0.01417
Accs	_NE	1	TRUE	0.05564	0.7799	0.8932	TRUE	0.1355	0.5682	1	TRUE	0.8899	0.0001181	0.001271	TRUE	0.8578	0.002134	0.0113
Acnat1	_NE	NA	FALSE	0.928	0.1236	NA	FALSE	0.7315	0.2187	NA	TRUE	-1.871	0.006237	0.03579	FALSE	-0.2956	0.6921	NA
Acox2	_NE	1	TRUE	1.633	0.004991	0.04915	FALSE	0.1308	0.7923	NA	TRUE	-0.4555	0.3675	0.5977	FALSE	1.218	0.0769	NA
Acox3	_NE	1	TRUE	-0.2078	0.01716	0.1037	TRUE	-0.03162	0.6721	1	TRUE	0.4657	3.062e-05	0.0003906	TRUE	0.5356	0.0001837	0.001421
Acpp	_NE	NA	FALSE	-0.4204	0.5446	NA	FALSE	0.5228	0.4677	NA	TRUE	1.456	0.002889	0.01955	TRUE	1.603	0.01052	0.04072
Acr	_NE	NA	TRUE	-0.3021	0.2186	0.4484	TRUE	-0.0009524	0.9967	1	TRUE	0.4815	0.07948	0.2287	TRUE	1.435	1.308e-05	0.0001403
Acsbg1	AS	1	TRUE	-0.1326	0.1225	0.3264	TRUE	-0.1255	0.05773	1	TRUE	0.6705	3.367e-09	8.385e-08	TRUE	0.892	5.501e-10	1.294e-08
Acsl3	_NE	1	TRUE	0.3143	0.0002486	0.006796	TRUE	0.07592	0.3028	1	TRUE	0.06271	0.6347	0.8064	TRUE	0.5224	0.006777	0.02862
Acss2	_NE	3	TRUE	0.02902	0.7046	0.8483	TRUE	-0.03958	0.5557	1	TRUE	-0.6459	1.728e-06	2.797e-05	TRUE	-0.8178	5.358e-09	1.082e-07
Acss3	EC	NA	TRUE	0.09564	0.7142	0.8543	TRUE	0.5621	0.04358	1	TRUE	1.116	4.557e-05	0.0005539	TRUE	1.205	4.279e-05	0.0003972
Acvr1c	_NE	1	TRUE	0.4894	3.512e-05	0.001768	TRUE	0.06598	0.6399	1	TRUE	0.5397	0.01364	0.06507	TRUE	0.8295	2.391e-05	0.0002358
Acvr2a	_NE	NA	TRUE	0.01946	0.849	0.9297	TRUE	0.1429	0.1677	1	TRUE	-0.1405	0.3821	0.6098	TRUE	-0.7455	0.00126	0.007359
Acy3	OL	NA	TRUE	0.08606	0.7264	0.8617	TRUE	0.1352	0.5138	1	TRUE	0.365	0.2036	0.4243	TRUE	0.8695	0.002391	0.01238
Ada	_NE	1	TRUE	-0.2186	0.62	0.7937	TRUE	0.3557	0.3742	1	TRUE	0.5911	0.153	0.3528	TRUE	1.367	0.002953	0.01462
Adal	_NE	NA	TRUE	0.145	0.2032	0.4311	TRUE	0.06227	0.5418	1	TRUE	-0.1771	0.183	0.3979	TRUE	-0.5315	0.007256	0.03025
Adam17	_NE	1	TRUE	0.1944	0.05963	0.2149	TRUE	-0.05777	0.5605	1	TRUE	0.7543	8.697e-08	1.761e-06	TRUE	0.734	2.069e-05	0.0002077
Adam33	_NE	NA	TRUE	-2.21	2.526e-09	1.648e-06	TRUE	0.4426	0.1663	1	TRUE	1.197	0.005352	0.03181	TRUE	1.018	0.07308	0.1776
Adamts1	_NE	1	TRUE	0.4089	7.135e-05	0.002803	TRUE	0.2026	0.1372	1	TRUE	0.4214	0.001322	0.01031	TRUE	1.205	0.0005557	0.003697
Adamts16	_NE	3	TRUE	-0.8556	0.0001686	0.005227	TRUE	0.1424	0.6403	1	TRUE	-0.01563	0.9506	0.9765	TRUE	-0.5617	0.05018	0.1349
Adamts17	_NE	NA	TRUE	0.2876	0.04865	0.1905	TRUE	-0.02538	0.8731	1	TRUE	-0.5366	0.00326	0.02156	TRUE	-0.5286	0.00694	0.02915
Adamts18	_NE	NA	TRUE	-0.407	0.1759	0.4012	TRUE	0.3039	0.2842	1	TRUE	1.306	0.0002651	0.002585	TRUE	0.3451	0.2938	0.4776
Adamts2	OL	3	TRUE	-0.4549	0.01074	0.07915	TRUE	-0.08044	0.6023	1	TRUE	-0.3515	0.1499	0.3487	TRUE	-1.396	0.0002108	0.001597
Adamts4	OL	4	TRUE	0.3815	0.05189	0.1976	TRUE	-0.02219	0.8804	1	TRUE	0.5931	0.00227	0.01611	TRUE	0.2635	0.3306	0.5156
Adamts6	AS	NA	TRUE	0.1837	0.3208	0.5542	TRUE	0.3419	0.06561	1	TRUE	0.6404	0.003447	0.02259	TRUE	0.518	0.1524	0.3032
Adamts7	_NE	NA	TRUE	-0.2048	0.5154	0.7198	TRUE	0.05962	0.8453	1	TRUE	1.31	0.001981	0.01447	TRUE	0.9721	0.02041	0.06848
Adamtsl2	EC	NA	TRUE	-0.2332	0.159	0.378	TRUE	0.07568	0.6829	1	TRUE	-0.7113	0.0009051	0.00749	TRUE	-0.1095	0.7072	0.8291
Adamtsl3	OL	1	TRUE	-0.1977	0.4747	0.6894	TRUE	-0.002249	0.9917	1	TRUE	2.284	1.379e-25	2.491e-23	TRUE	2.548	4.226e-17	2.27e-15
Adamtsl4	OL	1	TRUE	0.3246	0.1455	0.3599	TRUE	-0.06443	0.6102	1	TRUE	1.483	3.737e-13	1.554e-11	TRUE	1.435	7.996e-08	1.339e-06
Adap2	MG	1	TRUE	0.03368	0.8398	0.9249	TRUE	-0.176	0.2659	1	TRUE	1.373	2.742e-14	1.29e-12	TRUE	1.59	3.438e-18	2.05e-16
Adarb1	_NE	3	TRUE	-0.04771	0.5669	0.7575	TRUE	-0.1033	0.1746	1	TRUE	-0.3127	0.004941	0.02981	TRUE	-0.5246	0.0002462	0.001819
Adc	_NE	4	TRUE	-0.5445	0.0002405	0.006638	TRUE	-0.1611	0.1068	1	TRUE	-0.01013	0.9368	0.9713	TRUE	0.2321	0.2997	0.4837
Adcy1	N	3	TRUE	0.03272	0.7242	0.8602	TRUE	-0.06603	0.5765	1	TRUE	-0.9924	2.266e-06	3.605e-05	TRUE	-0.5238	0.0003613	0.002534
Adcy3	_NE	3	TRUE	-0.2772	0.0005571	0.01189	TRUE	-0.09226	0.147	1	TRUE	-0.3001	0.003021	0.02019	TRUE	-0.5106	0.001143	0.006782
Adcy7	MG	1	TRUE	-0.1854	0.2754	0.5099	TRUE	-0.05394	0.7452	1	TRUE	2.229	6.002e-18	4.287e-16	TRUE	2.055	1.779e-11	5.011e-10
Adcy8	_NE	3	TRUE	-0.4588	0.002559	0.03274	TRUE	0.1532	0.248	1	TRUE	-0.3993	0.02217	0.09258	TRUE	-0.6038	0.003255	0.01577
Adcyap1	N	NA	TRUE	-1.105	0.003269	0.03812	TRUE	0.1319	0.6953	1	TRUE	0.08135	0.8023	0.9071	TRUE	-0.5295	0.1505	0.3012
Add2	_NE	3	TRUE	-0.1805	0.03645	0.1614	TRUE	-0.1303	0.1105	1	TRUE	-0.5072	5.543e-05	0.0006555	TRUE	-0.4595	0.006884	0.02897
Add3	_NE	1	TRUE	0.1443	0.06346	0.2244	TRUE	0.0302	0.6419	1	TRUE	0.649	1.25e-06	2.087e-05	TRUE	0.8038	2.836e-08	5.082e-07
Adipor1	_NE	1	TRUE	0.04548	0.5899	0.7753	TRUE	-0.07396	0.2644	1	TRUE	0.3716	0.0002993	0.002877	TRUE	0.5011	0.0001582	0.001249
Adk	_NE	1	TRUE	0.059	0.455	0.6734	TRUE	0.03196	0.6632	1	TRUE	0.5394	1.402e-06	2.316e-05	TRUE	0.4421	0.001456	0.008299
Adora2a	EC	NA	TRUE	1.671	0.01119	0.08105	TRUE	0.391	0.1106	1	TRUE	3.237	0.0005176	0.004637	TRUE	0.1054	0.7539	0.8593
Adora2b	AS	1	TRUE	0.1205	0.5989	0.7803	TRUE	-0.2866	0.2242	1	TRUE	0.7866	0.001645	0.01237	TRUE	1.008	0.000259	0.001907
Adora3	MG	1	TRUE	0.2114	0.4063	0.6333	TRUE	-0.1	0.7186	1	TRUE	1.382	4.748e-06	7.223e-05	TRUE	1.511	2.358e-07	3.6e-06
Adssl1	OL	1	TRUE	0.04642	0.7954	0.9004	TRUE	-0.08661	0.4285	1	TRUE	0.6724	0.0014	0.01079	TRUE	0.7666	0.0028	0.01404
Aebp1	_NE	1	TRUE	-0.1685	0.357	0.5876	TRUE	-0.1162	0.4755	1	TRUE	1.787	1.53e-17	1.027e-15	TRUE	1.593	1.953e-09	4.255e-08
AF251705	MG	2	TRUE	0.09735	0.6767	0.8298	TRUE	-0.271	0.1399	1	TRUE	2.309	5.813e-25	9.916e-23	TRUE	2.399	3.112e-29	4.53e-27
AF357359	_NE	NA	TRUE	0.2787	0.05717	0.2094	TRUE	0.1144	0.3199	1	TRUE	-0.2311	0.1085	0.2824	TRUE	-0.7663	0.003044	0.015
AF357426	_NE	NA	FALSE	-0.232	0.5784	NA	TRUE	0.4398	0.2425	1	TRUE	-1.197	0.01371	0.06531	TRUE	-1.784	0.002073	0.01104
AF529169	_NE	NA	TRUE	-0.7583	0.00415	0.04416	TRUE	0.007514	0.973	1	TRUE	-0.06127	0.8188	0.9146	TRUE	-0.8067	0.01344	0.04925
Afap1l2	_NE	1	TRUE	0.1909	0.1223	0.3263	TRUE	-0.0938	0.3715	1	TRUE	0.7838	1.282e-09	3.342e-08	TRUE	0.8329	1.619e-05	0.0001682
Aff1	_NE	NA	TRUE	0.06515	0.3963	0.6254	TRUE	-0.08451	0.3061	1	TRUE	0.3617	0.0011	0.0088	TRUE	0.5011	0.00308	0.01514
Aff2	N	3	TRUE	-0.03069	0.8239	0.9152	TRUE	0.2182	0.08871	1	TRUE	-0.5188	0.01354	0.06477	TRUE	-0.8627	0.001637	0.009097
Afp	_NE	NA	FALSE	2.994	0.01703	NA	FALSE	-0.07632	0.951	NA	TRUE	2.847	0.00029	0.002799	TRUE	4.823	5.278e-09	1.069e-07
Aga	_NE	NA	TRUE	0.2256	0.2337	0.4651	TRUE	-0.08183	0.6384	1	TRUE	0.5321	0.007172	0.03997	TRUE	0.5835	0.005582	0.0245
Agbl2	_NE	1	TRUE	0.6968	0.0009201	0.01682	TRUE	0.3805	0.03837	1	TRUE	0.483	0.07415	0.2179	TRUE	0.9455	0.001241	0.007265
Agbl4	N	3	TRUE	-0.3149	0.06275	0.2226	TRUE	0.02492	0.8894	1	TRUE	-0.4606	0.02985	0.1146	TRUE	-0.6908	0.002465	0.01267
Ager	_NE	NA	TRUE	-0.419	0.1367	0.3473	TRUE	-0.1265	0.6599	1	TRUE	1.056	0.001819	0.01347	TRUE	1.89	4.209e-05	0.0003911
Agk	_NE	NA	TRUE	0.01033	0.9084	0.9588	TRUE	-0.01278	0.862	1	TRUE	-0.3083	0.009614	0.05029	TRUE	-0.5743	4.076e-05	0.0003799
Agmat	_NE	1	FALSE	-0.499	0.4006	NA	FALSE	0.2032	0.7389	NA	TRUE	2.443	1.212e-09	3.174e-08	TRUE	3.138	6.102e-12	1.849e-10
Agpat2	_NE	1	TRUE	0.2067	0.5427	0.739	TRUE	0.09594	0.7766	1	TRUE	1.124	0.001479	0.01131	TRUE	1.285	3.161e-05	0.0003028
Agtpbp1	_NE	NA	TRUE	0.1598	0.09167	0.2767	TRUE	0.05216	0.4284	1	TRUE	-0.4642	0.00186	0.01371	TRUE	-0.5223	5.716e-05	0.0005131
Agtr1a	_NE	NA	TRUE	1.103	0.005053	0.04956	TRUE	-0.2715	0.3959	1	TRUE	-0.455	0.2651	0.4959	TRUE	-1.335	0.004758	0.02143
Agtrap	_NE	1	TRUE	0.03765	0.768	0.8869	TRUE	0.0697	0.6225	1	TRUE	0.6938	2.263e-05	0.0002966	TRUE	0.8963	9.368e-07	1.288e-05
Agxt2l1	_NE	1	TRUE	-0.0723	0.5138	0.7187	TRUE	0.3511	0.1175	1	TRUE	0.3892	0.1095	0.2846	TRUE	0.767	0.0001573	0.001245
Ahnak	EC	1	TRUE	-0.05042	0.6326	0.8017	TRUE	-0.008278	0.937	1	TRUE	0.8907	1.192e-09	3.127e-08	TRUE	0.893	8.968e-09	1.737e-07
Ahr	_NE	3	TRUE	-0.09243	0.4394	0.6609	TRUE	-0.01547	0.892	1	TRUE	-0.5888	0.0003073	0.002939	TRUE	-0.6234	0.0008085	0.005093
Ahsa2	_NE	NA	TRUE	0.1338	0.2089	0.4377	TRUE	0.02956	0.726	1	TRUE	-0.1787	0.1339	0.3245	TRUE	-0.6335	0.0002612	0.001917
AI182371	_NE	NA	FALSE	-0.199	0.5811	NA	FALSE	0.3896	0.3064	NA	TRUE	-0.01253	0.9732	0.9867	TRUE	1.434	0.0001401	0.001122
AI427809	_NE	1	FALSE	-0.5454	0.3577	NA	FALSE	-0.006618	0.991	NA	TRUE	2.837	1.439e-05	0.0001995	TRUE	3.937	1.722e-08	3.195e-07
AI464131	AS	3	TRUE	-0.02861	0.7455	0.8735	TRUE	-0.07048	0.3601	1	TRUE	-0.5413	4.011e-05	0.0004936	TRUE	-1.009	0.002557	0.01306
AI467606	_NE	NA	TRUE	-0.4772	0.0401	0.1705	TRUE	0.06214	0.7843	1	TRUE	1.07	0.001839	0.01359	TRUE	1.2	0.0003873	0.00269
AI504432	_NE	NA	TRUE	-0.0875	0.4743	0.6894	TRUE	0.1994	0.05793	1	TRUE	-0.142	0.2852	0.5179	TRUE	-0.5829	0.006035	0.02602
AI506816	_NE	NA	FALSE	-0.201	0.6015	NA	TRUE	0.4778	0.2518	1	TRUE	1.397	0.0006088	0.005357	TRUE	1.581	0.0002891	0.002099
AI607873	_NE	2	FALSE	-0.4888	0.3743	NA	TRUE	-0.2755	0.5861	1	TRUE	4.136	3.075e-15	1.6e-13	TRUE	4.288	1.659e-29	2.461e-27
AI836003	N	3	TRUE	-0.4475	0.0006977	0.01385	TRUE	-0.156	0.3197	1	TRUE	-0.3784	0.01336	0.06421	TRUE	-0.6607	0.0002602	0.001912
AI848285	OL	NA	TRUE	-0.4545	0.1351	0.3456	TRUE	-0.5856	0.112	1	TRUE	1.586	0.0002346	0.002317	TRUE	1.454	0.0004969	0.003358
AI854517	_NE	NA	TRUE	-0.2248	0.01345	0.09038	TRUE	-0.001933	0.9856	1	TRUE	0.2429	0.0345	0.1279	TRUE	0.5587	0.00422	0.01939
AI854703	_NE	3	TRUE	-0.2964	0.00167	0.02477	TRUE	0.0505	0.5785	1	TRUE	-0.3656	0.006689	0.03788	TRUE	-0.6456	0.0001436	0.001148
Aif1	MG	2	TRUE	0.1712	0.4513	0.6701	TRUE	-0.2221	0.255	1	TRUE	2.093	2.27e-20	2.216e-18	TRUE	2.077	1.108e-14	4.644e-13
Aifm3	AS	3	TRUE	-0.4871	6.026e-08	1.482e-05	TRUE	0.01435	0.9003	1	TRUE	-0.4599	3.128e-05	0.000397	TRUE	-0.5801	0.00593	0.02569
Aim2	_NE	1	TRUE	0.5703	0.0008692	0.0161	TRUE	0.09804	0.5487	1	TRUE	0.9941	9.178e-06	0.0001333	TRUE	1.402	8.689e-08	1.436e-06
Airn	_NE	NA	TRUE	0.03668	0.9137	0.9612	TRUE	0.1099	0.752	1	TRUE	0.9086	0.009457	0.04973	TRUE	-0.1221	0.7316	0.8449
Ak4	AS	3	TRUE	0.04933	0.7391	0.8694	TRUE	0.01997	0.8512	1	TRUE	-0.2435	0.2181	0.4443	TRUE	-0.7462	0.0001313	0.001063
Ak7	AS	NA	TRUE	1.001	2.368e-05	0.001326	TRUE	0.02263	0.9219	1	TRUE	0.1329	0.5936	0.7769	TRUE	0.1494	0.6526	0.7884
Akap5	_NE	3	TRUE	-0.03903	0.6262	0.7973	TRUE	0.01459	0.8395	1	TRUE	-0.2729	0.05816	0.1843	TRUE	-0.6986	1.731e-05	0.0001779
Akap6	_NE	3	TRUE	0.01096	0.9062	0.9574	TRUE	0.09107	0.1789	1	TRUE	-0.3831	0.001093	0.008764	TRUE	-0.6549	2.3e-06	2.905e-05
Akna	_NE	1	TRUE	0.04132	0.7915	0.8988	TRUE	-0.06054	0.6405	1	TRUE	1.174	6.238e-13	2.514e-11	TRUE	1.637	1.667e-13	6.123e-12
Akr1b8	_NE	1	TRUE	0.05922	0.8423	0.926	TRUE	-0.05825	0.8346	1	TRUE	1.423	7.518e-05	0.0008587	TRUE	2.209	7.874e-12	2.358e-10
Akr1c13	_NE	NA	FALSE	1.038	0.1711	NA	FALSE	-0.2731	0.7202	NA	TRUE	1.981	0.005023	0.03025	FALSE	0.6604	0.2275	NA
Akr1c14	EC	NA	TRUE	0.0506	0.8368	0.9232	TRUE	-0.3725	0.1911	1	TRUE	-0.2113	0.4972	0.7042	TRUE	-1.12	0.000567	0.003748
Akt3	_NE	NA	TRUE	0.1637	0.0781	0.2538	TRUE	-0.004002	0.9554	1	TRUE	-0.532	8.181e-05	0.0009216	TRUE	-0.6731	1.202e-06	1.612e-05
Alas2	_NE	3	FALSE	0.6315	0.3615	NA	TRUE	0.1436	0.8105	1	TRUE	-1.114	0.02667	0.1053	TRUE	-1.988	0.00442	0.02015
Alcam	_NE	3	TRUE	-0.05414	0.5966	0.7791	TRUE	0.0426	0.6004	1	TRUE	-0.1943	0.1737	0.385	TRUE	-0.6299	0.0008522	0.005319
Aldh16a1	_NE	4	TRUE	-0.266	0.1925	0.4193	TRUE	-0.09554	0.595	1	TRUE	0.4763	0.0214	0.09022	TRUE	1.068	0.0001226	0.001006
Aldh1a1	_NE	1	TRUE	0.4462	1.164e-06	0.0001506	TRUE	-0.1213	0.1899	1	TRUE	1.008	5.484e-18	3.935e-16	TRUE	1.154	6.869e-08	1.158e-06
Aldh1a2	_NE	3	TRUE	-0.7083	0.003132	0.03718	TRUE	0.2588	0.3982	1	TRUE	0.8518	0.0006215	0.00545	TRUE	0.05808	0.8975	0.9477
Aldh1l1	AS	1	TRUE	-0.2578	0.003032	0.03636	TRUE	-0.08068	0.3632	1	TRUE	1.012	9.13e-19	7.174e-17	TRUE	1.425	1.912e-14	7.672e-13
Aldh1l2	OL	1	TRUE	-0.03016	0.8396	0.9248	TRUE	-0.1999	0.1832	1	TRUE	1.529	8.416e-22	9.87e-20	TRUE	1.585	1.423e-10	3.556e-09
Aldh3b1	_NE	1	TRUE	0.2838	0.1794	0.4054	TRUE	0.3474	0.05632	1	TRUE	1.066	4.676e-07	8.426e-06	TRUE	1.752	7.669e-13	2.619e-11
Aldh5a1	_NE	NA	TRUE	0.07437	0.3788	0.6094	TRUE	-0.03957	0.5291	1	TRUE	-0.2838	0.00504	0.03033	TRUE	-0.5428	1.689e-05	0.0001742
Aldoc	AS	1	TRUE	-0.1334	0.0997	0.2906	TRUE	0.01851	0.8274	1	TRUE	0.6555	3.674e-07	6.729e-06	TRUE	0.857	5.884e-11	1.535e-09
Alkbh3	_NE	NA	TRUE	-0.1035	0.4492	0.6685	TRUE	-0.1006	0.4392	1	TRUE	0.3326	0.0599	0.188	TRUE	0.7291	0.0005326	0.00357
Alox5	_NE	1	TRUE	0.4359	0.1627	0.3829	TRUE	0.3956	0.1947	1	TRUE	1.426	2.01e-06	3.226e-05	TRUE	1.666	2.024e-06	2.592e-05
Alox5ap	MG	1	TRUE	0.2149	0.289	0.5234	TRUE	-0.2597	0.1798	1	TRUE	1.262	2.142e-08	4.8e-07	TRUE	1.57	1.584e-11	4.519e-10
Alox8	_NE	NA	TRUE	-0.04388	0.7224	0.8591	TRUE	-0.06379	0.6384	1	TRUE	-0.6415	0.005402	0.03202	TRUE	-0.3124	0.1259	0.2646
Aloxe3	N	NA	TRUE	-0.7066	8.651e-05	0.003238	TRUE	0.3137	0.03895	1	TRUE	-0.03904	0.8256	0.9182	TRUE	-0.2292	0.2693	0.4505
Alpk3	AS	NA	TRUE	-0.1869	0.4854	0.6977	TRUE	-0.143	0.6207	1	TRUE	0.03982	0.9077	0.9575	TRUE	1.509	0.001682	0.009287
Alpl	AS	NA	TRUE	-0.03739	0.8438	0.9264	TRUE	0.111	0.567	1	TRUE	-0.6117	0.00203	0.01475	TRUE	-0.9434	0.0002918	0.002114
Als2cl	AS	1	TRUE	-0.223	0.02937	0.1415	TRUE	-0.09418	0.4147	1	TRUE	0.8789	1.582e-07	3.084e-06	TRUE	0.8161	1.663e-05	0.0001718
Amd1	OL	NA	TRUE	0.1992	0.02025	0.1141	TRUE	0.02089	0.75	1	TRUE	-0.2579	0.03527	0.1301	TRUE	-0.5084	0.0005773	0.003798
Amd2	_NE	NA	TRUE	0.1991	0.02027	0.1141	TRUE	0.02089	0.75	1	TRUE	-0.2579	0.03527	0.1301	TRUE	-0.5084	0.000579	0.003804
Amigo1	_NE	NA	TRUE	-0.06681	0.4323	0.6554	TRUE	-0.0393	0.5069	1	TRUE	-0.3685	0.002378	0.0167	TRUE	-0.6018	8.415e-06	9.415e-05
Amigo2	_NE	3	TRUE	0.3871	0.02464	0.1275	TRUE	0.009896	0.9247	1	TRUE	-0.5758	5.251e-05	0.000628	TRUE	-0.5634	0.0005022	0.003388
Amn	_NE	NA	TRUE	-1.028	0.001175	0.01971	TRUE	-0.1961	0.5008	1	TRUE	-0.4799	0.1248	0.3095	TRUE	0.0952	0.7993	0.8892
Amotl1	_NE	1	TRUE	-0.09006	0.4271	0.6509	TRUE	0.02268	0.7722	1	TRUE	0.8407	7.544e-12	2.635e-10	TRUE	1.014	4.552e-11	1.204e-09
Amotl2	_NE	NA	TRUE	-0.02278	0.8736	0.9418	TRUE	-0.03624	0.701	1	TRUE	0.5129	0.000117	0.001261	TRUE	0.6519	0.000654	0.004246
Ampd3	_NE	1	TRUE	-0.1494	0.07627	0.2504	TRUE	-0.06258	0.4169	1	TRUE	1.047	4.258e-15	2.173e-13	TRUE	1.103	1.112e-09	2.503e-08
Amz1	_NE	1	TRUE	-0.5494	0.006856	0.05999	TRUE	0.047	0.7832	1	TRUE	1.165	1.753e-08	3.963e-07	TRUE	0.703	0.003964	0.01845
Ang	MG	1	TRUE	-0.1381	0.5194	0.7222	TRUE	-0.2092	0.3267	1	TRUE	1.448	5.292e-11	1.653e-09	TRUE	1.304	1.24e-06	1.655e-05
Angpt1	N	1	TRUE	0.03559	0.8116	0.9089	TRUE	0.04357	0.7909	1	TRUE	0.9316	1.025e-06	1.745e-05	TRUE	1.271	3.76e-07	5.466e-06
Angptl1	_NE	NA	TRUE	0.6703	0.01231	0.08546	TRUE	-0.1855	0.497	1	TRUE	0.7051	0.06714	0.2036	TRUE	0.8762	0.005134	0.02289
Ank1	_NE	3	TRUE	-0.502	1.367e-06	0.0001655	TRUE	-0.1181	0.3433	1	TRUE	-0.2081	0.1225	0.306	TRUE	-0.816	1.85e-05	0.000189
Ankrd13a	_NE	1	TRUE	0.148	0.237	0.4683	TRUE	-0.07722	0.3704	1	TRUE	0.4647	0.000333	0.003148	TRUE	0.5829	7.118e-05	0.0006238
Ankrd17	_NE	NA	TRUE	0.01484	0.8617	0.9358	TRUE	0.03898	0.5503	1	TRUE	-0.252	0.02009	0.08629	TRUE	-0.5057	0.0006595	0.004272
Ankrd24	_NE	3	TRUE	-0.3877	4.725e-05	0.002162	TRUE	0.04286	0.6751	1	TRUE	-0.2222	0.05125	0.1693	TRUE	-0.5412	0.008229	0.03341
Ankrd29	_NE	NA	TRUE	0.1858	0.0787	0.2548	TRUE	-0.08841	0.3907	1	TRUE	-0.4494	0.03614	0.1324	TRUE	-0.7445	7.268e-05	0.0006359
Ankrd34b	_NE	3	TRUE	-0.2877	0.00733	0.06214	TRUE	-0.1064	0.3256	1	TRUE	-0.378	0.007185	0.04	TRUE	-0.9871	4.774e-09	9.82e-08
Ankrd34c	_NE	3	TRUE	-0.7901	0.0349	0.1568	TRUE	-0.1874	0.7171	1	TRUE	-0.2905	0.4904	0.6996	TRUE	-1.498	2.044e-05	0.0002056
Ankrd44	_NE	NA	TRUE	0.07339	0.5803	0.7677	TRUE	0.05846	0.6439	1	TRUE	0.4815	0.00472	0.02876	TRUE	0.5873	0.002589	0.0132
Ankrd54	_NE	1	TRUE	-0.2486	0.1285	0.3362	TRUE	-0.03888	0.7248	1	TRUE	0.4673	0.002967	0.0199	TRUE	1.112	1.959e-06	2.513e-05
Anln	OL	3	TRUE	0.5994	3.676e-06	0.0003753	TRUE	0.1217	0.2424	1	TRUE	-0.1017	0.5566	0.7507	TRUE	-0.2159	0.3548	0.5403
Ano1	_NE	NA	TRUE	-0.0413	0.835	0.9221	TRUE	-0.07816	0.6888	1	TRUE	-0.07836	0.7499	0.8772	TRUE	-0.8127	0.009919	0.03891
Ano2	_NE	NA	TRUE	-0.5659	0.1286	0.3362	TRUE	0.02069	0.9512	1	TRUE	0.2714	0.5197	0.7221	TRUE	-1.134	0.005638	0.02468
Ano3	_NE	NA	TRUE	0.266	0.0007171	0.01406	TRUE	0.0278	0.7538	1	TRUE	-0.3772	0.003558	0.0232	TRUE	-0.6185	0.0001573	0.001245
Ano4	OL	NA	TRUE	0.1311	0.2068	0.4355	TRUE	0.02742	0.7654	1	TRUE	-0.14	0.236	0.4661	TRUE	-0.5217	0.001404	0.008054
Ano5	_NE	NA	TRUE	-0.04124	0.8346	0.9219	TRUE	-0.3215	0.1258	1	TRUE	-0.3844	0.2271	0.4553	TRUE	-0.9738	0.001117	0.006647
Ano6	_NE	1	TRUE	0.08719	0.2975	0.5316	TRUE	0.09433	0.2021	1	TRUE	0.5703	1.12e-06	1.897e-05	TRUE	0.6565	4.822e-06	5.692e-05
Anpep	_NE	NA	TRUE	-0.1473	0.4281	0.6517	TRUE	0.05858	0.7828	1	TRUE	0.7617	0.00709	0.03967	TRUE	0.3747	0.2559	0.4356
Antxr1	_NE	1	TRUE	0.1655	0.1772	0.4026	TRUE	0.03221	0.7669	1	TRUE	0.9545	4.136e-09	1.02e-07	TRUE	1.437	1.653e-12	5.432e-11
Anxa11	_NE	NA	TRUE	0.2512	0.07305	0.2439	TRUE	-0.172	0.1505	1	TRUE	-0.8323	2.479e-07	4.705e-06	TRUE	0.1589	0.3717	0.5564
Anxa2	EC	1	TRUE	0.08788	0.5517	0.7465	TRUE	0.07016	0.7125	1	TRUE	1.847	4.697e-28	1.102e-25	TRUE	2.131	3.006e-28	4.217e-26
Anxa3	EC	1	TRUE	0.1411	0.314	0.5478	TRUE	-0.04414	0.7495	1	TRUE	1.787	8.461e-19	6.715e-17	TRUE	1.763	1.512e-15	7.069e-14
Anxa4	_NE	1	TRUE	0.3968	0.04725	0.1872	TRUE	-0.1398	0.4265	1	TRUE	1.892	2.217e-15	1.173e-13	TRUE	2.074	1.395e-12	4.622e-11
Anxa5	_NE	1	TRUE	0.0536	0.5595	0.7524	TRUE	-0.07219	0.3174	1	TRUE	1.526	1.74e-25	3.107e-23	TRUE	1.727	1.091e-25	1.24e-23
Anxa8	_NE	NA	TRUE	0.7508	0.003916	0.04255	TRUE	0.3239	0.2959	1	TRUE	0.5843	0.08727	0.244	TRUE	0.005958	0.9876	0.9943
Aoah	_NE	2	FALSE	0.6786	0.3027	NA	FALSE	-0.5109	0.3687	NA	TRUE	2.572	1.901e-06	3.061e-05	TRUE	3.422	1.737e-13	6.365e-12
Aox1	AS	1	TRUE	0.2449	0.1335	0.3427	TRUE	0.1132	0.4765	1	TRUE	0.7085	1.493e-05	0.0002053	TRUE	1.008	1.951e-08	3.592e-07
Ap1m2	_NE	NA	TRUE	-1.604	5.387e-06	0.0004619	TRUE	0.01256	0.977	1	TRUE	-0.3417	0.3912	0.6162	TRUE	-0.771	0.02949	0.0905
Apbb1ip	MG	1	TRUE	0.1953	0.1955	0.4225	TRUE	-0.08863	0.5644	1	TRUE	1.55	9.927e-15	4.875e-13	TRUE	1.738	2.763e-14	1.089e-12
Apcdd1	EC	4	TRUE	-0.1043	0.296	0.5304	TRUE	-0.1949	0.06839	1	TRUE	0.7031	6.219e-08	1.296e-06	TRUE	0.3983	0.01531	0.05439
Aph1b	_NE	NA	TRUE	0.1093	0.2079	0.4365	TRUE	0.02619	0.7409	1	TRUE	-0.3093	0.01215	0.05981	TRUE	-0.6945	6.043e-06	7.013e-05
Aph1c	_NE	NA	TRUE	0.02457	0.8471	0.9288	TRUE	0.05379	0.6659	1	TRUE	-0.3568	0.01989	0.08581	TRUE	-0.5573	0.002951	0.01461
Apln	EC	3	TRUE	0.2043	0.02367	0.1252	TRUE	-0.05279	0.6512	1	TRUE	-0.8853	0.0001733	0.001783	TRUE	-1.784	1.641e-15	7.628e-14
Apobec1	_NE	2	TRUE	0.1389	0.5401	0.7372	TRUE	-0.1372	0.4776	1	TRUE	2.628	2.357e-12	8.882e-11	TRUE	2.924	1.019e-28	1.443e-26
Apobec3	_NE	1	TRUE	0.1445	0.4078	0.634	TRUE	0.09568	0.5755	1	TRUE	1.755	1.495e-17	1.009e-15	TRUE	2.218	3.893e-16	1.943e-14
Apobr	MG	1	TRUE	0.3611	0.1309	0.339	TRUE	-0.2467	0.3006	1	TRUE	1.907	6.324e-08	1.315e-06	TRUE	2.598	5.196e-17	2.734e-15
Apoc1	_NE	1	TRUE	0.09355	0.7486	0.8752	TRUE	0.2127	0.5305	1	TRUE	2.332	8.207e-06	0.0001205	TRUE	2.313	1.798e-13	6.572e-12
Apoc2	_NE	2	FALSE	-2.039	0.03699	NA	FALSE	-1.989	0.04811	NA	TRUE	6.131	1.505e-09	3.883e-08	TRUE	8.094	6.13e-19	3.928e-17
Apoc3	_NE	NA	FALSE	-1.214	0.08285	NA	FALSE	-0.1618	0.7511	NA	TRUE	1.326	0.00471	0.02872	TRUE	1.654	0.0006126	0.004002
Apoc4	_NE	NA	FALSE	0.5894	0.6676	NA	FALSE	-1.626	0.1814	NA	TRUE	7.473	7.911e-08	1.619e-06	TRUE	4.57	5.608e-10	1.317e-08
Apod	OL	1	TRUE	0.4565	0.007893	0.0646	TRUE	0.1053	0.3506	1	TRUE	2.153	4.535e-52	7.919e-49	TRUE	2.951	1.864e-15	8.613e-14
Apoe	_NE	1	TRUE	-0.2146	0.0508	0.1955	TRUE	-0.08823	0.3108	1	TRUE	1.719	1.093e-10	3.236e-09	TRUE	2.11	2.959e-34	6.312e-32
Appbp2	_NE	3	TRUE	-0.005308	0.9476	0.9762	TRUE	0.0205	0.7869	1	TRUE	-0.2339	0.05983	0.188	TRUE	-0.5491	0.0009457	0.00581
Aqp1	_NE	1	TRUE	2.967	6.805e-05	0.002694	TRUE	0.9426	0.3164	1	TRUE	-2.277	0.00416	0.02622	TRUE	1.013	0.0213	0.07067
Aqp11	_NE	NA	TRUE	0.06416	0.6114	0.7886	TRUE	-0.1326	0.1955	1	TRUE	-0.5824	5.144e-05	0.0006161	TRUE	-0.4881	0.006093	0.0262
Aqp4	AS	1	TRUE	0.2	0.03466	0.1564	TRUE	-0.1939	0.03519	1	TRUE	1.518	6.157e-28	1.423e-25	TRUE	1.479	2.071e-17	1.144e-15
Aqp9	AS	1	TRUE	-0.06756	0.8092	0.9077	TRUE	-0.1181	0.6314	1	TRUE	0.787	0.008938	0.04776	TRUE	1.462	9.425e-08	1.545e-06
Ar	_NE	3	TRUE	-0.5657	0.001601	0.02403	TRUE	0.1659	0.423	1	TRUE	-0.8702	0.004459	0.02768	TRUE	-1.201	0.0001142	0.0009433
Arap1	_NE	1	TRUE	-0.04335	0.7772	0.8919	TRUE	-0.08683	0.5045	1	TRUE	1.089	2.203e-12	8.364e-11	TRUE	1.26	2.274e-08	4.137e-07
Arc	_NE	4	TRUE	0.1324	0.6474	0.8128	TRUE	-0.1916	0.4263	1	TRUE	-0.9391	0.002249	0.01599	TRUE	-0.9482	9.619e-05	0.0008088
Arhgap11a	_NE	1	TRUE	0.2357	0.1937	0.4203	TRUE	0.2329	0.1972	1	TRUE	0.6263	0.01179	0.05847	TRUE	0.9447	9.284e-05	0.0007849
Arhgap18	EC	1	TRUE	0.01086	0.9521	0.9779	TRUE	0.379	0.04132	1	TRUE	0.8986	3.329e-09	8.303e-08	TRUE	0.8852	8.18e-06	9.185e-05
Arhgap19	_NE	1	TRUE	-0.008278	0.9597	0.9814	TRUE	0.0841	0.6283	1	TRUE	1.19	7.064e-08	1.453e-06	TRUE	1.031	4.441e-06	5.284e-05
Arhgap20	_NE	3	TRUE	-0.02409	0.7704	0.8885	TRUE	-0.04348	0.5597	1	TRUE	-0.5176	9.099e-05	0.001013	TRUE	-0.7223	1.028e-05	0.0001131
Arhgap22	MG	NA	TRUE	-0.07253	0.7139	0.8543	TRUE	-0.1439	0.3642	1	TRUE	0.6602	0.004541	0.02801	TRUE	0.6873	0.002851	0.01423
Arhgap25	MG	1	TRUE	-0.1973	0.3767	0.6069	TRUE	0.2717	0.3118	1	TRUE	1.503	8.875e-10	2.376e-08	TRUE	1.368	2.857e-09	6.054e-08
Arhgap26	_NE	3	TRUE	-0.3215	0.001258	0.02052	TRUE	0.02834	0.7611	1	TRUE	-0.2079	0.06053	0.1896	TRUE	-0.6553	0.0003101	0.002225
Arhgap30	MG	1	TRUE	0.03408	0.8509	0.9309	TRUE	-0.162	0.3315	1	TRUE	1.664	4.47e-16	2.518e-14	TRUE	2.12	4.834e-24	4.764e-22
Arhgap31	_NE	1	TRUE	-0.108	0.164	0.3844	TRUE	0.06465	0.3562	1	TRUE	0.4672	3.774e-05	0.0004677	TRUE	0.5614	0.0001591	0.001255
Arhgap4	MG	1	TRUE	-0.07696	0.6043	0.784	TRUE	-0.05505	0.7475	1	TRUE	0.7192	0.0001128	0.001222	TRUE	0.5402	0.06406	0.1613
Arhgap8	_NE	NA	FALSE	-0.2922	0.7147	NA	FALSE	-0.2021	0.7409	NA	TRUE	1.642	0.008833	0.04729	TRUE	1.926	0.001625	0.009051
Arhgap9	MG	2	TRUE	-0.2188	0.5155	0.7198	TRUE	-0.1541	0.639	1	TRUE	2.43	2.574e-11	8.254e-10	TRUE	2.635	2.362e-16	1.198e-14
Arhgdib	MG	1	TRUE	0.2091	0.1846	0.4109	TRUE	0.1989	0.2536	1	TRUE	1.232	9.152e-11	2.75e-09	TRUE	1.012	7.336e-08	1.231e-06
Arhgef1	_NE	4	TRUE	-0.304	0.000451	0.01032	TRUE	-0.06412	0.4207	1	TRUE	0.2476	0.02641	0.1046	TRUE	0.5271	0.002766	0.01391
Arhgef10l	_NE	4	TRUE	-0.3569	0.003667	0.04082	TRUE	-0.1517	0.2185	1	TRUE	0.2092	0.1535	0.3535	TRUE	0.6881	0.0009516	0.005834
Arhgef16	_NE	1	TRUE	-0.1676	0.7096	0.852	FALSE	-0.01447	0.9694	NA	TRUE	1.759	4.351e-05	0.0005315	TRUE	1.971	1.545e-05	0.0001611
Arhgef19	_NE	1	TRUE	-0.0481	0.714	0.8543	TRUE	-0.3513	0.004831	1	TRUE	1.115	4.952e-18	3.57e-16	TRUE	1.529	3.923e-05	0.0003669
Arhgef33	AS	1	TRUE	-0.4229	0.2815	0.5154	TRUE	0.5839	0.03616	1	TRUE	0.9893	0.008119	0.04421	TRUE	1.095	0.001465	0.008335
Arhgef37	_NE	1	TRUE	0.06346	0.7968	0.901	TRUE	0.01948	0.9407	1	TRUE	0.8193	0.002456	0.01714	TRUE	1.452	7.747e-07	1.074e-05
Arhgef40	_NE	NA	TRUE	-0.1454	0.1452	0.3595	TRUE	-0.1085	0.2289	1	TRUE	0.6511	6.842e-07	1.204e-05	TRUE	0.62	9.122e-05	0.0007746
Arhgef5	EC	1	TRUE	-0.1309	0.5039	0.7114	TRUE	0.2388	0.1951	1	TRUE	0.4881	0.01935	0.08441	TRUE	0.7634	0.00588	0.02549
Arid5a	_NE	1	TRUE	-0.1477	0.3228	0.5562	TRUE	-0.05027	0.7282	1	TRUE	0.7803	3.655e-05	0.0004551	TRUE	1.485	2.41e-05	0.0002374
Arl11	MG	2	FALSE	-0.08446	0.82	NA	TRUE	-0.1298	0.7055	1	TRUE	3.523	1.268e-16	7.634e-15	TRUE	3.276	4.053e-19	2.663e-17
Arl5b	_NE	3	TRUE	0.1925	0.1211	0.3246	TRUE	0.04417	0.7631	1	TRUE	-0.6544	0.001149	0.009136	TRUE	-0.7663	0.0009474	0.005813
Arl5c	MG	1	TRUE	0.06849	0.7627	0.8838	TRUE	-0.1943	0.3983	1	TRUE	1.698	3.791e-08	8.16e-07	TRUE	2.373	3.056e-14	1.196e-12
Armc3	_NE	NA	TRUE	1.014	0.0004777	0.01068	TRUE	0.1872	0.4911	1	TRUE	0.408	0.2571	0.4879	TRUE	0.4416	0.1699	0.3277
Armc4	_NE	NA	TRUE	0.9903	0.000157	0.005001	TRUE	-0.167	0.5848	1	TRUE	-0.6945	0.04727	0.16	TRUE	0.2982	0.4511	0.6308
Armc5	_NE	4	TRUE	-0.2394	0.08267	0.2618	TRUE	-0.1631	0.1258	1	TRUE	0.2988	0.04072	0.1441	TRUE	0.7065	0.0009376	0.005772
Armcx1	_NE	NA	TRUE	-0.0133	0.8768	0.9432	TRUE	0.02824	0.6894	1	TRUE	-0.3198	0.002366	0.01665	TRUE	-0.6219	7.843e-06	8.845e-05
Armcx2	_NE	NA	TRUE	-0.05611	0.5162	0.7201	TRUE	-0.01193	0.8384	1	TRUE	-0.3142	0.003711	0.02402	TRUE	-0.5468	3.524e-05	0.000333
Arpc1b	_NE	1	TRUE	0.003406	0.9853	0.9946	TRUE	-0.04341	0.7069	1	TRUE	2.07	2.064e-22	2.534e-20	TRUE	2.531	1.283e-26	1.573e-24
Arr3	_NE	NA	TRUE	0.6264	0.04611	0.1847	TRUE	0.1375	0.6024	1	TRUE	-0.5035	0.1733	0.3847	TRUE	1.084	0.00223	0.01171
Arrdc1	_NE	NA	TRUE	-0.6436	7.844e-05	0.003003	TRUE	-0.03429	0.8153	1	TRUE	0.633	0.0004337	0.003976	TRUE	0.6779	0.0006635	0.004293
Arrdc3	_NE	3	TRUE	0.5012	4.561e-06	0.0004225	TRUE	-0.05465	0.5583	1	TRUE	-0.254	0.0536	0.1748	TRUE	-0.5037	0.001865	0.01011
Arxes1	_NE	NA	TRUE	0.07858	0.5522	0.7468	TRUE	0.05762	0.5481	1	TRUE	-0.202	0.1512	0.3505	TRUE	-0.5543	0.0008154	0.005125
As3mt	_NE	1	TRUE	0.03912	0.7873	0.8968	TRUE	0.02988	0.8205	1	TRUE	0.6106	9.382e-05	0.00104	TRUE	0.5068	0.01122	0.04277
Asah1	_NE	1	TRUE	0.1429	0.05745	0.21	TRUE	0.01111	0.8714	1	TRUE	0.5119	1.612e-06	2.63e-05	TRUE	0.5172	0.0004343	0.002973
Asah2	_NE	NA	TRUE	0.09098	0.5766	0.7648	TRUE	0.138	0.223	1	TRUE	-0.2153	0.1881	0.4038	TRUE	-0.6291	0.006645	0.02821
Asap3	_NE	1	TRUE	0.03617	0.8345	0.9218	TRUE	-0.143	0.3086	1	TRUE	1.955	1.394e-28	3.714e-26	TRUE	2.132	5.148e-15	2.239e-13
Asb10	MG	1	FALSE	-0.5638	0.3483	NA	FALSE	-0.777	0.135	NA	TRUE	2.39	2.589e-08	5.715e-07	TRUE	2.109	3.467e-05	0.0003286
Asb2	MG	NA	TRUE	-0.5708	0.03065	0.1449	TRUE	-0.004175	0.9855	1	TRUE	1	0.0002262	0.002237	TRUE	0.8399	0.007894	0.03232
Asb4	EC	NA	TRUE	1.043	0.002037	0.02818	TRUE	0.5657	0.1557	1	TRUE	0.132	0.7524	0.878	TRUE	0.4474	0.2355	0.4131
Asb5	_NE	NA	FALSE	-0.5626	0.231	NA	FALSE	0.05049	0.8827	NA	TRUE	0.9889	0.02323	0.09558	TRUE	1.707	8.89e-05	0.0007582
Ascl2	_NE	NA	FALSE	-0.3582	0.5235	NA	FALSE	-0.5972	0.1727	NA	TRUE	1.157	0.01224	0.06015	TRUE	1.931	0.001517	0.008572
Asf1b	_NE	1	TRUE	-0.2414	0.5145	0.7192	TRUE	-0.1808	0.6382	1	TRUE	0.8121	0.02292	0.09457	TRUE	1.606	4.654e-05	0.0004265
Aspa	OL	NA	TRUE	0.7061	5.971e-05	0.002531	TRUE	0.1271	0.3523	1	TRUE	-0.07593	0.7502	0.8773	TRUE	-0.6241	0.03883	0.1116
Aspg	AS	2	TRUE	-0.3177	0.1473	0.3621	TRUE	0.006883	0.9698	1	TRUE	3.497	1.551e-50	2.215e-47	TRUE	4.158	1.662e-42	5.627e-40
Ass1	_NE	NA	TRUE	-0.1556	0.1072	0.3023	TRUE	-0.04789	0.6133	1	TRUE	0.6045	4.327e-05	0.0005292	TRUE	0.6091	0.0003908	0.002712
Astn1	_NE	NA	TRUE	-0.007331	0.9447	0.9756	TRUE	0.06163	0.399	1	TRUE	-0.2235	0.05577	0.1791	TRUE	-0.5431	0.0005744	0.003784
Asxl3	_NE	NA	TRUE	0.117	0.3601	0.591	TRUE	0.08954	0.4476	1	TRUE	-0.5029	0.007119	0.03979	TRUE	-0.685	0.0005881	0.003858
Atcay	_NE	NA	TRUE	-0.1676	0.04431	0.18	TRUE	-0.08089	0.2257	1	TRUE	-0.341	0.003079	0.02053	TRUE	-0.5234	4.016e-05	0.0003747
Atf3	_NE	2	TRUE	0.6247	0.02175	0.1187	TRUE	0.1813	0.5476	1	TRUE	2.867	4.713e-10	1.32e-08	TRUE	3.069	3.01e-20	2.18e-18
Athl1	_NE	1	TRUE	-0.0964	0.4917	0.7022	TRUE	0.1506	0.2516	1	TRUE	0.6847	6.838e-05	0.0007885	TRUE	0.963	2.713e-06	3.356e-05
Atoh8	_NE	NA	TRUE	0.02699	0.8999	0.9549	TRUE	-0.1964	0.3329	1	TRUE	0.7754	0.001769	0.01314	TRUE	0.764	0.003864	0.01808
Atox1	_NE	NA	TRUE	-0.1533	0.2228	0.4527	TRUE	-0.1423	0.2235	1	TRUE	0.1582	0.2439	0.4738	TRUE	0.5397	0.007191	0.03005
Atp10b	OL	NA	TRUE	0.05845	0.8034	0.9048	TRUE	0.08762	0.7272	1	TRUE	-0.6539	0.05482	0.1775	TRUE	-1.417	3.214e-06	3.926e-05
Atp13a4	AS	1	TRUE	0.0601	0.5919	0.7761	TRUE	0.1129	0.2603	1	TRUE	0.8796	1.176e-08	2.725e-07	TRUE	1.173	6.246e-10	1.458e-08
Atp1a2	AS	1	TRUE	-0.06614	0.307	0.541	TRUE	-0.08297	0.3719	1	TRUE	0.6343	9.33e-07	1.595e-05	TRUE	0.7718	1.285e-09	2.87e-08
Atp1b2	AS	1	TRUE	0.09026	0.2381	0.469	TRUE	-0.1037	0.1767	1	TRUE	0.9101	1.451e-13	6.334e-12	TRUE	1.004	3.875e-14	1.498e-12
Atp2b3	_NE	NA	TRUE	0.004823	0.9607	0.9823	TRUE	-0.06822	0.3955	1	TRUE	-0.606	0.0002427	0.00239	TRUE	-0.5791	1.383e-05	0.000147
Atp2b4	_NE	3	TRUE	-0.8334	0.0001534	0.004909	TRUE	0.3169	0.1467	1	TRUE	0.03226	0.885	0.948	TRUE	-0.4451	0.1394	0.2853
Atp6v0a2	_NE	NA	TRUE	0.01784	0.8361	0.9228	TRUE	-0.08716	0.2214	1	TRUE	0.5272	4.582e-06	6.99e-05	TRUE	0.3879	0.00913	0.03641
Atp6v0d2	_NE	2	FALSE	-0.2471	0.7515	NA	FALSE	-1.393	0.1112	NA	TRUE	6.883	1.342e-09	3.479e-08	TRUE	10.48	1.734e-33	3.462e-31
Atp6v0e	_NE	1	TRUE	0.2246	0.05758	0.2102	TRUE	-0.03241	0.7894	1	TRUE	0.5782	5.465e-05	0.0006487	TRUE	0.8944	6.839e-08	1.154e-06
Atp7b	_NE	NA	TRUE	-0.3163	0.08909	0.2729	TRUE	0.005638	0.9746	1	TRUE	0.801	0.0001408	0.001482	TRUE	0.5251	0.0847	0.1985
Atp8a2	_NE	3	TRUE	-0.2475	0.1638	0.3844	TRUE	0.2491	0.1041	1	TRUE	-0.2104	0.2143	0.4395	TRUE	-0.6452	0.0003007	0.002166
Atp8b5	_NE	NA	TRUE	0.2337	0.5056	0.7125	TRUE	0.2833	0.3789	1	TRUE	1.583	0.0002071	0.002077	TRUE	0.6371	0.1214	0.2581
AU021034	AS	NA	TRUE	0.8781	0.0009941	0.01768	TRUE	0.01587	0.9459	1	TRUE	-0.1537	0.6376	0.808	TRUE	-0.5523	0.1481	0.2979
AU022793	_NE	1	FALSE	0.3922	0.4861	NA	FALSE	-0.06098	0.9298	NA	TRUE	2.61	5.519e-06	8.315e-05	TRUE	3.352	3.593e-12	1.121e-10
Aurkb	_NE	1	FALSE	0.04325	0.9267	NA	FALSE	0.009757	0.9849	NA	TRUE	1.336	0.004291	0.02681	TRUE	2.306	0.0003683	0.002575
Avil	_NE	1	TRUE	0.6155	0.04999	0.1938	TRUE	0.05318	0.8755	1	TRUE	1.711	3.791e-05	0.0004695	TRUE	1.156	0.0009551	0.005851
Avp	_NE	NA	FALSE	0.6554	0.4092	NA	FALSE	-0.8371	0.4145	NA	TRUE	3.64	0.002546	0.01762	TRUE	1.647	0.009443	0.03745
Avpr1b	_NE	NA	TRUE	1.237	0.001333	0.02113	TRUE	-0.5484	0.1991	1	TRUE	-2.21	4.557e-05	0.0005539	TRUE	-0.9785	0.0777	0.1859
AW112010	EC	1	TRUE	0.129	0.6687	0.8248	TRUE	0.1602	0.61	1	TRUE	1.279	3.015e-05	0.0003849	TRUE	1.814	2.559e-07	3.892e-06
AW146020	_NE	NA	TRUE	0.1192	0.3825	0.6125	TRUE	0.2256	0.106	1	TRUE	0.04934	0.7713	0.8887	TRUE	0.5579	0.01227	0.04597
AW495222	_NE	NA	TRUE	-0.3086	0.1804	0.4062	TRUE	0.1008	0.6944	1	TRUE	-0.4332	0.134	0.3245	TRUE	-0.9445	0.0008134	0.00512
AW551984	N	NA	TRUE	-1.143	0.00512	0.04989	TRUE	0.6603	0.01664	1	TRUE	0.6922	0.04688	0.1592	TRUE	-0.5308	0.1279	0.2674
Axl	AS	1	TRUE	-0.1224	0.1356	0.3457	TRUE	-0.09443	0.2251	1	TRUE	1.363	6.066e-17	3.798e-15	TRUE	1.404	4.983e-15	2.174e-13
B230206H07Rik	OL	NA	TRUE	0.6891	0.00467	0.04732	TRUE	-0.1266	0.5779	1	TRUE	0.03582	0.9101	0.9579	TRUE	-0.3874	0.3898	0.5741
B230209E15Rik	_NE	NA	TRUE	-0.09856	0.4136	0.6397	TRUE	0.03245	0.7447	1	TRUE	-0.1484	0.2468	0.4766	TRUE	-0.6909	0.0004215	0.002892
B230217C12Rik	_NE	NA	TRUE	0.03259	0.739	0.8694	TRUE	-0.06192	0.424	1	TRUE	-0.5644	2.644e-06	4.168e-05	TRUE	-0.6304	1.276e-05	0.0001375
B230378P21Rik	_NE	2	FALSE	0.4563	0.5253	NA	FALSE	-0.2245	0.6493	NA	TRUE	1.683	1.315e-05	0.0001846	TRUE	1.786	4.586e-05	0.0004216
B2m	_NE	2	TRUE	0.3091	0.0001168	0.00401	TRUE	-0.03242	0.6255	1	TRUE	2.001	2.515e-25	4.392e-23	TRUE	2.317	9.638e-35	2.175e-32
B3galt2	_NE	NA	TRUE	-0.002823	0.9831	0.9934	TRUE	0.1166	0.2364	1	TRUE	-0.3869	0.06156	0.1917	TRUE	-0.7374	0.0001452	0.001159
B3gat2	OL	3	TRUE	0.3624	0.01583	0.0991	TRUE	-0.0143	0.9051	1	TRUE	-0.3408	0.01838	0.08124	TRUE	-0.8148	3.725e-05	0.0003503
B3gnt3	_NE	NA	TRUE	0.1029	0.7058	0.8491	TRUE	-0.1391	0.7023	1	TRUE	0.8871	0.002374	0.01669	TRUE	1.036	0.000687	0.00441
B3gnt7	OL	1	TRUE	-0.2978	0.2829	0.5165	TRUE	-0.1385	0.6065	1	TRUE	1.804	5.318e-05	0.0006341	TRUE	1.225	0.0005622	0.003728
B3gnt8	_NE	1	FALSE	-0.8885	0.04435	NA	FALSE	0.02254	0.9607	NA	TRUE	1.764	1.053e-05	0.0001508	TRUE	2.152	2.988e-07	4.482e-06
B430306N03Rik	_NE	2	FALSE	0.2541	0.6578	NA	FALSE	0.09066	0.9097	NA	TRUE	3.108	4.121e-08	8.848e-07	TRUE	4.069	1.605e-18	9.959e-17
B4galt1	MG	1	TRUE	0.1939	0.1837	0.4099	TRUE	0.0108	0.9338	1	TRUE	0.9154	1.148e-08	2.669e-07	TRUE	1.547	2.83e-12	8.974e-11
B930025P03Rik	_NE	NA	TRUE	1.133	0.004477	0.04633	TRUE	0.001936	0.9955	1	TRUE	-0.9426	0.04816	0.1622	TRUE	-0.4178	0.447	0.6269
Bace1	_NE	NA	TRUE	-0.06897	0.3554	0.5861	TRUE	-0.004559	0.9346	1	TRUE	-0.2408	0.0174	0.07778	TRUE	-0.5011	0.0005981	0.003914
Bace2	OL	1	TRUE	0.0815	0.802	0.9041	TRUE	0.4458	0.2255	1	TRUE	1.203	0.0001336	0.001418	TRUE	1.078	0.00036	0.002527
Bach1	_NE	NA	TRUE	0.02372	0.8224	0.9143	TRUE	0.00111	0.9911	1	TRUE	0.6348	1.17e-06	1.968e-05	TRUE	0.6826	8.322e-06	9.323e-05
Bag3	_NE	1	TRUE	0.2417	0.03013	0.1435	TRUE	-0.1266	0.3092	1	TRUE	0.8713	7.077e-10	1.934e-08	TRUE	1.116	3.876e-07	5.612e-06
Baiap3	N	3	TRUE	-1.76	0.0002187	0.006288	TRUE	0.5843	0.01904	1	TRUE	1.349	0.01179	0.05847	TRUE	-0.4334	0.2774	0.4591
Bambi	EC	1	TRUE	0.08366	0.6305	0.8001	TRUE	0.006024	0.9724	1	TRUE	0.4679	0.02526	0.1015	TRUE	1.37	1.301e-08	2.468e-07
Batf	MG	NA	FALSE	-0.2736	0.7427	NA	FALSE	0.004125	0.9949	NA	TRUE	2.037	0.0007744	0.006558	TRUE	2.99	4.212e-06	5.034e-05
Batf2	_NE	NA	FALSE	-0.6323	0.3864	NA	FALSE	0.1733	0.8072	NA	TRUE	2.258	0.0002879	0.002782	FALSE	1.574	0.006205	NA
Batf3	MG	2	FALSE	0.3011	0.5108	NA	FALSE	-0.09546	0.8134	NA	TRUE	1.54	5.685e-05	0.0006707	TRUE	3.125	2.574e-10	6.253e-09
Bax	_NE	NA	TRUE	-0.2532	0.01172	0.0831	TRUE	-0.05537	0.5272	1	TRUE	0.2814	0.0114	0.05703	TRUE	0.5455	0.005136	0.02289
Baz1a	_NE	1	TRUE	0.1245	0.6483	0.8132	TRUE	0.1722	0.4953	1	TRUE	1.171	0.0002145	0.002134	TRUE	1.573	9.603e-08	1.573e-06
BB557941	_NE	NA	TRUE	-0.562	0.06359	0.2246	FALSE	0.1138	0.7534	NA	TRUE	-0.7191	0.1832	0.3981	TRUE	-1.043	0.01153	0.04369
Bbc3	_NE	4	TRUE	-0.2983	0.08021	0.2573	TRUE	-0.1963	0.2632	1	TRUE	0.5064	0.02235	0.09305	TRUE	1.037	7.408e-05	0.0006463
BC005764	N	4	TRUE	-0.7301	4.36e-12	1.791e-08	TRUE	0.02721	0.8097	1	TRUE	0.1855	0.3656	0.5959	TRUE	-0.1042	0.6715	0.8038
BC006779	EC	1	TRUE	-0.2491	0.07295	0.2438	TRUE	0.001395	0.9918	1	TRUE	0.5748	0.0001814	0.001853	TRUE	0.6199	0.005759	0.02509
BC013712	MG	1	TRUE	-0.04266	0.8678	0.9388	TRUE	0.0285	0.9116	1	TRUE	2.124	1.291e-13	5.729e-12	TRUE	2.375	1.943e-14	7.759e-13
BC016423	_NE	NA	TRUE	0.1435	0.1511	0.367	TRUE	0.1275	0.1778	1	TRUE	-0.2669	0.01839	0.08124	TRUE	-0.6316	0.0005848	0.003838
BC022687	_NE	NA	TRUE	-0.05604	0.6693	0.8252	TRUE	0.06433	0.6376	1	TRUE	0.4551	0.002144	0.0154	TRUE	0.7893	0.0001199	0.0009862
BC024582	_NE	2	FALSE	0.2941	0.6409	NA	FALSE	-0.1196	0.8778	NA	TRUE	7.432	1.377e-16	8.261e-15	TRUE	4.345	1.651e-08	3.082e-07
BC024659	_NE	NA	TRUE	0.1687	0.08714	0.2694	TRUE	-0.03917	0.5198	1	TRUE	-0.3617	0.009888	0.05137	TRUE	-0.5839	1.584e-05	0.000165
BC026585	_NE	1	TRUE	-0.07683	0.6897	0.8378	TRUE	0.004561	0.9792	1	TRUE	1.596	1.146e-23	1.638e-21	TRUE	1.603	3.834e-17	2.073e-15
BC030476	_NE	3	TRUE	0.2156	0.4349	0.6571	TRUE	0.1308	0.6372	1	TRUE	-1.197	0.001171	0.009283	TRUE	-1.501	1.085e-05	0.0001182
BC030500	N	NA	TRUE	-0.02544	0.8542	0.9324	TRUE	-0.08217	0.474	1	TRUE	-0.3798	0.06168	0.1919	TRUE	-0.5541	0.003446	0.01653
BC030867	_NE	NA	TRUE	-0.09279	0.7612	0.883	TRUE	-0.2299	0.5156	1	TRUE	1.577	5.926e-06	8.887e-05	TRUE	1.795	1.404e-06	1.861e-05
BC046404	_NE	NA	TRUE	-0.0939	0.5567	0.7502	TRUE	-0.00135	0.9927	1	TRUE	0.4435	0.02633	0.1046	TRUE	0.587	0.003315	0.01601
BC055324	_NE	NA	TRUE	0.101	0.722	0.8589	TRUE	-0.1455	0.6213	1	TRUE	1.024	0.008215	0.04459	TRUE	0.2654	0.4591	0.6373
BC064078	_NE	1	TRUE	0.1684	0.5313	0.7318	TRUE	0.205	0.4013	1	TRUE	1.209	1.386e-05	0.0001935	TRUE	1.155	1.537e-05	0.0001604
BC068157	_NE	4	TRUE	-0.3689	0.000207	0.006104	TRUE	-0.06527	0.3953	1	TRUE	-0.3648	0.005809	0.03399	TRUE	-0.55	0.002231	0.01172
BC068281	_NE	NA	TRUE	0.03351	0.8139	0.9102	TRUE	-0.06251	0.6353	1	TRUE	-0.2142	0.2372	0.467	TRUE	-0.745	0.006646	0.02821
Bcar3	_NE	NA	TRUE	0.1544	0.2348	0.4663	TRUE	-0.1191	0.2999	1	TRUE	0.3826	0.02003	0.08613	TRUE	0.7379	0.0002923	0.002117
Bcas1	OL	1	TRUE	0.6268	1.964e-05	0.00116	TRUE	-0.04785	0.6844	1	TRUE	0.7227	8.281e-05	0.0009322	TRUE	0.6953	0.001012	0.006136
Bcat1	OL	NA	TRUE	-0.07551	0.3499	0.581	TRUE	-0.05212	0.3853	1	TRUE	-0.3979	0.001326	0.01033	TRUE	-0.6604	6.107e-06	7.065e-05
Bcl10	_NE	1	TRUE	0.1303	0.2909	0.5252	TRUE	0.04334	0.7417	1	TRUE	0.511	0.0004851	0.004389	TRUE	0.6657	0.0005935	0.003888
Bcl11a	N	3	TRUE	0.0332	0.7523	0.8769	TRUE	-0.137	0.05989	1	TRUE	-0.5585	0.0002407	0.002372	TRUE	-0.5123	0.0003105	0.002226
Bcl2	_NE	1	TRUE	-0.09402	0.4252	0.6492	TRUE	0.1791	0.1329	1	TRUE	0.6898	4.321e-07	7.805e-06	TRUE	0.6764	7.796e-05	0.0006764
Bcl2a1a	MG	2	FALSE	0.5335	0.3976	NA	FALSE	-0.9283	0.2594	NA	TRUE	3.547	8.148e-10	2.196e-08	TRUE	4.407	3.28e-18	1.965e-16
Bcl2a1b	MG	2	TRUE	0.4408	0.1463	0.3608	FALSE	0.2345	0.6281	NA	TRUE	3.064	8.08e-14	3.638e-12	TRUE	3.232	8.711e-23	7.752e-21
Bcl2a1d	MG	2	FALSE	1.791	0.06374	NA	FALSE	-0.2	0.8192	NA	TRUE	4.691	7.445e-10	2.031e-08	TRUE	6.348	2.252e-20	1.646e-18
Bcl2l11	_NE	NA	TRUE	0.1393	0.401	0.6296	TRUE	-0.06602	0.6472	1	TRUE	0.6851	0.0004049	0.003743	TRUE	0.8406	2.372e-05	0.0002345
Bcl3	MG	2	TRUE	-0.06229	0.8533	0.9322	TRUE	-0.5423	0.204	1	TRUE	4.925	6.97e-46	7.303e-43	TRUE	5.756	1.072e-29	1.637e-27
Bco2	_NE	1	TRUE	0.2514	0.1914	0.4184	TRUE	0.0646	0.7501	1	TRUE	0.7303	0.0007257	0.006207	TRUE	0.3609	0.1572	0.3101
Bdh2	_NE	NA	TRUE	0.7517	0.001845	0.02647	TRUE	0.2753	0.1875	1	TRUE	0.9661	0.0003306	0.00313	TRUE	1.022	0.0005703	0.003765
Bean1	_NE	3	TRUE	-0.4022	0.0007605	0.01454	TRUE	-0.0844	0.5273	1	TRUE	-0.4785	0.01078	0.05478	TRUE	-1.112	2.227e-06	2.824e-05
Bend4	_NE	NA	TRUE	0.1723	0.1993	0.4265	TRUE	0.1166	0.3485	1	TRUE	-0.3212	0.04519	0.1551	TRUE	-0.7369	9.194e-05	0.0007785
Bend6	_NE	3	TRUE	-0.02366	0.8157	0.9113	TRUE	0.003113	0.9668	1	TRUE	-0.3415	0.000259	0.002528	TRUE	-0.7536	4.052e-08	7.089e-07
Beta-s	_NE	3	TRUE	0.5629	0.3472	0.5784	TRUE	-0.4852	0.3728	1	TRUE	-1.416	0.0005468	0.004868	TRUE	-1.206	0.02877	0.08888
Bfsp2	OL	NA	TRUE	0.6408	0.001011	0.01779	TRUE	0.07442	0.7479	1	TRUE	0.5575	0.06629	0.2017	TRUE	0.3193	0.3161	0.5006
Bglap-rs1	_NE	NA	TRUE	-2.534	9.036e-08	2.055e-05	TRUE	-0.1125	0.8885	1	TRUE	-1.473	0.2474	0.4772	TRUE	-1.17	0.08252	0.1946
Bgn	_NE	1	TRUE	0.1238	0.35	0.581	TRUE	-0.08908	0.4688	1	TRUE	0.7012	4.369e-06	6.683e-05	TRUE	0.6194	0.00263	0.01336
Bhlhe22	N	3	TRUE	0.4189	0.002351	0.03097	TRUE	-0.2269	0.07297	1	TRUE	-0.6013	0.0002147	0.002134	TRUE	-0.7772	1.117e-05	0.0001214
Bhlhe41	_NE	1	TRUE	0.08903	0.3998	0.6285	TRUE	-0.2752	0.005312	1	TRUE	0.5987	0.000443	0.004048	TRUE	0.6963	4.603e-06	5.46e-05
Bicd1	_NE	3	TRUE	-0.05184	0.6514	0.8145	TRUE	0.02041	0.8622	1	TRUE	-0.3942	0.02233	0.09302	TRUE	-0.7967	0.0001262	0.001031
Bin3	_NE	1	TRUE	0.08214	0.4297	0.6526	TRUE	0.08105	0.4096	1	TRUE	0.2464	0.08993	0.249	TRUE	0.5728	0.003677	0.0174
Birc3	_NE	1	TRUE	0.1312	0.576	0.7645	TRUE	0.06243	0.7604	1	TRUE	1.636	6.781e-11	2.072e-09	TRUE	1.848	3.028e-12	9.545e-11
Blnk	MG	1	TRUE	0.1956	0.2963	0.5305	TRUE	-0.05832	0.7084	1	TRUE	1.773	4.631e-18	3.354e-16	TRUE	1.895	2.012e-19	1.356e-17
Blvrb	_NE	NA	TRUE	-0.4673	0.02056	0.115	TRUE	0.08249	0.6153	1	TRUE	0.4831	0.03403	0.1265	TRUE	0.7375	0.005199	0.02313
Bmf	_NE	1	TRUE	0.01696	0.9385	0.9732	TRUE	0.08857	0.6661	1	TRUE	1.376	5.134e-12	1.855e-10	TRUE	2.04	2.295e-16	1.168e-14
Bmp1	_NE	4	TRUE	-0.04921	0.6096	0.7873	TRUE	-0.08728	0.3536	1	TRUE	0.4229	0.0002476	0.002431	TRUE	0.7955	3.428e-07	5.028e-06
Bmp2k	_NE	1	TRUE	0.3517	0.002398	0.0314	TRUE	0.04708	0.6178	1	TRUE	0.7834	1.014e-08	2.389e-07	TRUE	0.9579	8.15e-08	1.359e-06
Bmp4	OL	NA	TRUE	-0.02867	0.9115	0.9601	TRUE	-0.0002647	0.999	1	TRUE	1.254	3.519e-05	0.0004393	TRUE	0.6238	0.1362	0.2804
Bmp6	_NE	1	TRUE	0.227	0.3071	0.541	TRUE	0.1357	0.5614	1	TRUE	0.3964	0.06132	0.1913	TRUE	0.7952	0.0008071	0.005089
Bmp7	_NE	NA	TRUE	-0.6981	0.004506	0.04638	TRUE	-0.1134	0.678	1	TRUE	0.6061	0.003723	0.02407	TRUE	0.2757	0.4279	0.6107
Bmpr1b	AS	1	TRUE	0.07038	0.4396	0.661	TRUE	0.08421	0.4036	1	TRUE	0.6958	1.521e-09	3.906e-08	TRUE	0.6742	0.002748	0.01382
Boc	AS	NA	TRUE	-0.2158	0.05351	0.2011	TRUE	-0.1438	0.1214	1	TRUE	0.4379	0.0002531	0.002476	TRUE	0.627	0.0002191	0.001651
Brca1	OL	NA	TRUE	0.1965	0.4689	0.6847	TRUE	0.0424	0.8672	1	TRUE	0.8003	0.006725	0.03804	TRUE	0.9391	0.005745	0.02505
Brd9	_NE	NA	TRUE	0.02489	0.769	0.8876	TRUE	-0.009265	0.8792	1	TRUE	-0.5531	0.0001905	0.001938	TRUE	-0.4129	0.001678	0.009269
Bri3	_NE	1	TRUE	0.03502	0.7966	0.9009	TRUE	-0.1628	0.1534	1	TRUE	0.3281	0.03352	0.1252	TRUE	0.6318	0.003149	0.01538
Bri3bp	_NE	NA	TRUE	-0.02995	0.7297	0.8639	TRUE	-0.02653	0.6596	1	TRUE	-0.4138	0.0003631	0.003394	TRUE	-0.6014	2.4e-06	3.014e-05
Bst1	_NE	NA	FALSE	0.5946	0.3723	NA	FALSE	-0.5216	0.4805	NA	TRUE	1.509	0.001661	0.01247	TRUE	1.605	0.000304	0.002187
Bst2	_NE	2	TRUE	0.07176	0.7859	0.8961	TRUE	-0.2955	0.2475	1	TRUE	1.747	1.623e-13	7.046e-12	TRUE	2.991	2.564e-23	2.391e-21
Btbd11	_NE	NA	TRUE	-0.4256	0.001291	0.02085	TRUE	0.02242	0.8696	1	TRUE	-0.2658	0.05125	0.1693	TRUE	-0.7029	0.0001016	0.000849
Btbd3	_NE	NA	TRUE	0.2224	0.01171	0.0831	TRUE	-0.09067	0.2693	1	TRUE	-0.5463	0.000159	0.001646	TRUE	-0.3614	0.03755	0.1088
Btbd8	_NE	NA	TRUE	0.2906	0.1752	0.4003	TRUE	-0.1053	0.6281	1	TRUE	-0.6437	0.02967	0.1142	TRUE	-0.9314	0.006077	0.02615
Btk	MG	1	TRUE	0.3593	0.1622	0.382	TRUE	0.3064	0.2145	1	TRUE	1.931	9.823e-11	2.935e-09	TRUE	1.929	2.303e-10	5.64e-09
Btn2a2	_NE	NA	TRUE	0.03047	0.9013	0.9555	TRUE	0.2933	0.2652	1	TRUE	-0.914	0.002863	0.01944	TRUE	-0.5144	0.1004	0.2246
Btrc	_NE	NA	TRUE	-0.07806	0.3321	0.5635	TRUE	-0.05417	0.3448	1	TRUE	-0.2432	0.02242	0.09319	TRUE	-0.5113	0.0004357	0.002981
C030018K13Rik	_NE	NA	TRUE	0.359	0.09609	0.2845	TRUE	0.04126	0.8258	1	TRUE	-1.106	0.001528	0.01158	TRUE	-1.106	0.00158	0.008842
C030019I05Rik	_NE	NA	TRUE	-0.5236	0.2885	0.5231	TRUE	0.216	0.4866	1	TRUE	1.546	4.602e-05	0.0005585	TRUE	0.09542	0.7934	0.8852
C030023E24Rik	N	NA	TRUE	0.4619	0.0001213	0.004137	TRUE	-0.1309	0.3421	1	TRUE	-0.1683	0.178	0.3913	TRUE	-0.615	0.00209	0.01111
C030030A07Rik	OL	3	TRUE	0.5545	0.00323	0.03781	TRUE	0.2255	0.1093	1	TRUE	-0.5645	0.01071	0.05453	TRUE	-0.945	9.066e-06	0.0001005
C130050O18Rik	MG	1	FALSE	-0.3414	0.5917	NA	FALSE	0.3286	0.5718	NA	TRUE	1.405	0.005052	0.0304	TRUE	2.572	8.358e-07	1.154e-05
C1qa	MG	2	TRUE	-0.1539	0.2276	0.4576	TRUE	-0.2952	0.001597	0.8003	TRUE	3.101	2.185e-32	9.279e-30	TRUE	3.602	5.333e-80	1.186e-76
C1qb	MG	2	TRUE	-0.07633	0.4911	0.7019	TRUE	-0.2082	0.01924	1	TRUE	2.929	3.032e-35	1.489e-32	TRUE	3.272	1.389e-86	3.605e-83
C1qc	MG	2	TRUE	-0.2165	0.0728	0.2436	TRUE	-0.2356	0.003687	1	TRUE	2.78	1.216e-26	2.451e-24	TRUE	3.178	1.529e-75	2.645e-72
C1ql1	OL	4	TRUE	-0.06251	0.69	0.8379	TRUE	-0.1854	0.1634	1	TRUE	0.5941	0.003739	0.02416	TRUE	0.6461	0.01367	0.04983
C1ql2	OL	4	TRUE	0.009844	0.9126	0.9608	TRUE	-0.1729	0.04844	1	TRUE	-0.1189	0.8029	0.9072	TRUE	1.105	3.559e-06	4.293e-05
C1qtnf1	_NE	1	TRUE	-0.3161	0.09008	0.2746	TRUE	0.08631	0.6325	1	TRUE	1.44	2.219e-12	8.401e-11	TRUE	1.915	4.848e-16	2.389e-14
C1qtnf4	_NE	4	TRUE	-0.6583	0.0008107	0.0153	TRUE	-0.4498	0.005581	1	TRUE	-0.1219	0.5896	0.7743	TRUE	0.6049	0.1403	0.2867
C1qtnf5	_NE	1	TRUE	1.213	0.008707	0.06887	TRUE	0.5827	0.2712	1	TRUE	-0.5168	0.1479	0.3458	TRUE	1.659	1.454e-14	5.946e-13
C1ra	_NE	1	TRUE	0.3014	0.1584	0.3773	TRUE	0.1458	0.4505	1	TRUE	0.9083	0.004139	0.02613	TRUE	1.766	3.98e-12	1.232e-10
C1rl	MG	1	TRUE	-0.5885	0.05728	0.2097	TRUE	-0.5859	0.1047	1	TRUE	1.506	0.000509	0.004563	TRUE	2.04	3.202e-08	5.718e-07
C1s	_NE	1	TRUE	-0.0187	0.9371	0.9727	TRUE	0.3623	0.08251	1	TRUE	0.9939	0.001925	0.01413	TRUE	1.703	5.091e-09	1.038e-07
C2	MG	NA	TRUE	-0.8745	0.03849	0.1664	TRUE	0.3397	0.3885	1	TRUE	1.064	0.008005	0.04368	TRUE	0.1625	0.712	0.8322
C230035I16Rik	_NE	NA	TRUE	0.1865	0.5574	0.7507	TRUE	-0.2419	0.4591	1	TRUE	0.5305	0.1036	0.2737	TRUE	0.9768	0.002129	0.01127
C2cd4a	_NE	1	TRUE	0.4639	0.1387	0.3501	TRUE	-0.3213	0.3831	1	TRUE	0.006956	0.9917	0.9958	TRUE	1.821	0.000267	0.001955
C2cd4b	AS	NA	TRUE	0.3429	0.2117	0.4405	TRUE	-0.3463	0.1669	1	TRUE	0.6407	0.1111	0.2876	TRUE	1.428	1.04e-05	0.0001142
C3	_NE	2	TRUE	0.4299	0.2513	0.4845	TRUE	-0.1604	0.6516	1	TRUE	4.514	3.117e-19	2.605e-17	TRUE	4.482	3.562e-43	1.29e-40
C330019G07Rik	_NE	NA	TRUE	0.1521	0.06801	0.2345	TRUE	-0.08144	0.2078	1	TRUE	-0.387	0.0004567	0.004163	TRUE	-0.6041	1.85e-05	0.000189
C3ar1	MG	2	TRUE	0.2035	0.297	0.5312	TRUE	-0.3289	0.1629	1	TRUE	3.154	8.149e-25	1.334e-22	TRUE	3.226	1.734e-41	5.625e-39
C4a	_NE	NA	TRUE	-0.43	0.01855	0.1088	TRUE	-0.09101	0.6187	1	TRUE	1.154	5.533e-10	1.531e-08	TRUE	1.104	8.119e-06	9.123e-05
C4b	AS	2	TRUE	-0.1007	0.5973	0.7796	TRUE	-0.4333	0.0473	1	TRUE	2.859	4.651e-94	3.655e-90	TRUE	3.081	2.205e-74	3.434e-71
C530008M17Rik	_NE	3	TRUE	-0.1222	0.349	0.5799	TRUE	0.003437	0.9583	1	TRUE	-0.4052	0.01013	0.05235	TRUE	-0.7127	1.502e-06	1.979e-05
C530044C16Rik	_NE	1	TRUE	0.2554	0.4168	0.643	TRUE	0.0867	0.8148	1	TRUE	2.193	2.285e-08	5.072e-07	TRUE	2.293	1.163e-11	3.372e-10
C5ar1	MG	2	TRUE	-0.4487	0.2818	0.5157	TRUE	-0.03736	0.9055	1	TRUE	2.435	6.432e-14	2.93e-12	TRUE	2.384	2.137e-13	7.721e-12
C630031E19	_NE	NA	TRUE	0.8077	0.002843	0.03477	TRUE	-0.1722	0.5176	1	TRUE	-1.873	2.604e-06	4.109e-05	TRUE	-1.292	0.0005891	0.003863
C630043F03Rik	_NE	NA	TRUE	0.6448	2.653e-08	8.295e-06	TRUE	-0.03768	0.7697	1	TRUE	-0.5709	0.0009613	0.007876	TRUE	-0.2753	0.1808	0.3421
C77080	_NE	NA	TRUE	-0.7662	4.355e-08	1.157e-05	TRUE	0.07655	0.6301	1	TRUE	0.1095	0.5044	0.71	TRUE	0.04791	0.807	0.8943
C77370	_NE	3	TRUE	0.1963	0.06407	0.2256	TRUE	0.1048	0.2527	1	TRUE	-0.4	0.00077	0.006533	TRUE	-0.7128	1.8e-06	2.33e-05
C78339	_NE	NA	TRUE	0.07408	0.4595	0.6775	TRUE	-0.09282	0.2998	1	TRUE	-0.155	0.2426	0.4721	TRUE	-0.5639	0.0002925	0.002118
C920006O11Rik	_NE	NA	TRUE	0.1206	0.5639	0.7551	TRUE	0.155	0.4535	1	TRUE	0.6698	0.003169	0.02109	TRUE	0.6686	0.01922	0.06528
C920009B18Rik	_NE	2	FALSE	-1.373	0.2484	NA	FALSE	-1.888e-15	1	NA	TRUE	6.448	9.701e-08	1.947e-06	FALSE	7.074	2.315e-11	NA
Cab39l	_NE	3	TRUE	0.3744	0.0004806	0.0107	TRUE	0.1972	0.2063	1	TRUE	-0.5687	5.355e-05	0.0006371	TRUE	-0.2812	0.07021	0.1722
Cabyr	_NE	NA	TRUE	0.2778	0.3228	0.5562	TRUE	0.4597	0.04625	1	TRUE	0.7278	0.01708	0.07669	TRUE	1.406	0.0006846	0.004399
Cacna1g	_NE	4	TRUE	-0.6924	4.038e-08	1.122e-05	TRUE	-0.009125	0.9248	1	TRUE	0.1723	0.09688	0.2611	TRUE	-0.3168	0.09202	0.2107
Cacna1i	_NE	3	TRUE	-0.3344	0.0002895	0.007567	TRUE	-0.1727	0.01002	1	TRUE	-0.3076	0.01527	0.07045	TRUE	-0.7063	9.004e-05	0.0007662
Cacna1s	_NE	1	TRUE	0.2604	0.4262	0.6502	TRUE	0.5699	0.1163	1	TRUE	1.178	0.001139	0.009071	TRUE	0.6461	0.08939	0.2064
Cacna2d1	N	3	TRUE	0.1609	0.1268	0.3333	TRUE	0.0261	0.7706	1	TRUE	-0.4337	0.0002064	0.002071	TRUE	-0.6396	2.408e-05	0.0002373
Cacna2d3	N	NA	TRUE	0.1635	0.03785	0.1648	TRUE	-0.09057	0.1688	1	TRUE	-0.418	0.0004672	0.004239	TRUE	-0.6395	2.171e-06	2.764e-05
Cacna2d4	OL	1	TRUE	0.1447	0.561	0.753	TRUE	0.02882	0.8891	1	TRUE	1.811	5.058e-12	1.832e-10	TRUE	2.095	1.467e-17	8.19e-16
Cacnb4	_NE	3	TRUE	-0.05564	0.5762	0.7646	TRUE	0.06148	0.5436	1	TRUE	-0.4734	0.000948	0.007788	TRUE	-0.7899	2.678e-06	3.318e-05
Cadm4	OL	4	TRUE	-0.2971	0.005477	0.05218	TRUE	-0.06526	0.3225	1	TRUE	0.5911	5.952e-06	8.916e-05	TRUE	0.73	3.134e-05	0.0003007
Cadps	N	3	TRUE	0.03277	0.7094	0.8519	TRUE	-0.04904	0.4939	1	TRUE	-0.417	0.004756	0.02895	TRUE	-0.5661	3.818e-06	4.599e-05
Cadps2	_NE	3	TRUE	-0.2337	0.04229	0.1754	TRUE	-0.05352	0.5759	1	TRUE	-0.656	0.0001311	0.001397	TRUE	-1.011	3.201e-12	1.005e-10
Calb1	N	3	TRUE	-0.06144	0.635	0.8034	TRUE	0.002113	0.9829	1	TRUE	-0.2715	0.1232	0.3069	TRUE	-0.734	2.364e-05	0.0002339
Calb2	N	NA	TRUE	-1.064	8.415e-05	0.003172	TRUE	0.3287	0.3107	1	TRUE	-0.01058	0.9536	0.9777	TRUE	-0.1446	0.4277	0.6105
Calml3	_NE	NA	FALSE	1.953	0.1448	NA	FALSE	-1.317	0.271	NA	FALSE	5.854	1.217e-05	NA	TRUE	6.972	1.423e-13	5.252e-12
Calml4	_NE	NA	TRUE	1.842	8.589e-05	0.003222	TRUE	0.6354	0.2087	1	TRUE	-1.765	0.001337	0.01039	TRUE	0.09408	0.7608	0.8639
Caln1	N	3	TRUE	-0.5175	0.0001073	0.003778	TRUE	0.01338	0.8932	1	TRUE	-0.1684	0.1347	0.3256	TRUE	-0.2929	0.02898	0.08931
Calr3	_NE	NA	TRUE	-0.1325	0.6495	0.8139	TRUE	-0.1971	0.5313	1	TRUE	0.8559	0.009201	0.04878	TRUE	1.035	0.0006721	0.004338
Camk1	_NE	1	TRUE	-0.177	0.05088	0.1956	TRUE	0.02352	0.7895	1	TRUE	0.5219	3.151e-05	0.0003996	TRUE	0.4003	0.008296	0.03363
Camk1g	_NE	3	TRUE	-0.3162	0.0004116	0.009696	TRUE	-0.1117	0.1927	1	TRUE	-0.185	0.08183	0.2336	TRUE	-0.5589	0.001806	0.009861
Camk2n2	_NE	4	TRUE	-0.515	1.002e-07	2.243e-05	TRUE	0.08872	0.3793	1	TRUE	0.1641	0.1731	0.3846	TRUE	-0.00354	0.9806	0.9903
Camk4	_NE	3	TRUE	0.12	0.124	0.329	TRUE	0.09363	0.228	1	TRUE	-0.3623	0.02111	0.08952	TRUE	-0.9054	5.693e-12	1.735e-10
Camkk2	_NE	3	TRUE	0.05642	0.4953	0.7045	TRUE	-0.1256	0.07564	1	TRUE	-0.5104	0.0001107	0.001201	TRUE	-0.7888	4.268e-08	7.451e-07
Camta2	_NE	NA	TRUE	0.0539	0.6744	0.8285	TRUE	-0.228	0.05423	1	TRUE	-0.5525	0.0001994	0.002012	TRUE	-0.08514	0.6287	0.7724
Cap2	_NE	NA	TRUE	0.2129	0.01356	0.0907	TRUE	-0.0958	0.2032	1	TRUE	-0.5373	1.747e-05	0.0002365	TRUE	-0.5145	3.497e-05	0.0003308
Capg	EC	2	TRUE	-0.1095	0.6615	0.8201	TRUE	-0.05785	0.7969	1	TRUE	3.143	2.284e-28	5.788e-26	TRUE	3.571	8.61e-52	6.385e-49
Capn11	AS	1	TRUE	-0.07394	0.9056	0.9572	TRUE	-0.2375	0.5155	1	TRUE	-0.8389	0.1288	0.3158	TRUE	-1.818	0.002369	0.01229
Capn12	_NE	NA	TRUE	-0.9872	0.01024	0.07657	TRUE	-0.5501	0.2293	1	TRUE	-0.5971	0.1826	0.3975	TRUE	-1.165	0.007818	0.03208
Capn2	_NE	1	TRUE	-0.02271	0.766	0.8856	TRUE	-0.003839	0.9536	1	TRUE	0.7003	3.943e-11	1.249e-09	TRUE	0.6819	1.99e-07	3.075e-06
Car12	_NE	1	TRUE	0.4288	0.001497	0.02299	TRUE	0.2203	0.2485	1	TRUE	0.1794	0.5232	0.7247	TRUE	0.6887	0.0001938	0.001488
Car14	OL	3	TRUE	0.6147	0.004532	0.04645	TRUE	0.2024	0.2186	1	TRUE	-0.08453	0.716	0.8574	TRUE	0.1041	0.673	0.8045
Car15	_NE	NA	TRUE	0.115	0.4436	0.6644	TRUE	0.04105	0.78	1	TRUE	-0.4833	0.00904	0.04812	TRUE	-0.737	0.00211	0.0112
Car5b	AS	1	TRUE	0.2175	0.2774	0.5122	TRUE	0.1074	0.5341	1	TRUE	1.189	1.312e-10	3.854e-09	TRUE	1.289	2.37e-09	5.076e-08
Car7	_NE	NA	TRUE	-0.214	0.05988	0.2153	TRUE	-0.107	0.3708	1	TRUE	-0.5354	0.0002829	0.002738	TRUE	-0.08808	0.6388	0.7793
Car9	_NE	4	TRUE	0.518	0.08365	0.2636	TRUE	-0.1056	0.7453	1	TRUE	0.9564	0.006458	0.03677	TRUE	0.5255	0.2415	0.4201
Card11	_NE	1	FALSE	0.1975	0.6538	NA	FALSE	0.5576	0.1929	NA	TRUE	1.3	0.007049	0.03949	TRUE	2.026	0.008038	0.0328
Card14	_NE	1	TRUE	-0.2011	0.5054	0.7125	TRUE	-0.1843	0.5957	1	TRUE	0.9917	0.03805	0.1373	TRUE	2.297	2.571e-10	6.253e-09
Card6	_NE	NA	TRUE	0.6182	0.0006268	0.01285	TRUE	-0.2163	0.1966	1	TRUE	-0.1715	0.4993	0.706	TRUE	0.17	0.5786	0.734
Card9	MG	1	TRUE	-0.1689	0.5033	0.7108	TRUE	-0.1443	0.473	1	TRUE	1.683	8.198e-09	1.949e-07	TRUE	2.121	1.172e-09	2.633e-08
Carns1	OL	NA	TRUE	0.3722	0.07585	0.2494	TRUE	0.07073	0.6096	1	TRUE	0.7686	0.003992	0.02544	TRUE	0.4018	0.1258	0.2643
Casp1	_NE	1	TRUE	-0.2613	0.33	0.5624	TRUE	0.1118	0.7155	1	TRUE	0.5455	0.06239	0.1935	TRUE	0.7557	0.005327	0.02357
Casp12	EC	1	TRUE	-0.2963	0.3359	0.5672	TRUE	0.5889	0.08242	1	TRUE	1.058	0.004245	0.02659	TRUE	1.456	4.391e-05	0.0004062
Casp3	_NE	NA	TRUE	0.2992	0.07244	0.2428	TRUE	-0.08942	0.6439	1	TRUE	0.6425	0.0008155	0.006838	TRUE	0.6877	0.0008312	0.005209
Casp4	_NE	1	FALSE	0.02618	0.9555	NA	FALSE	0.1062	0.8223	NA	TRUE	3.088	1.808e-12	6.963e-11	TRUE	2.777	1.962e-11	5.466e-10
Casp7	_NE	1	TRUE	-0.08742	0.6959	0.8421	TRUE	0.2023	0.2808	1	TRUE	0.6165	0.02719	0.107	TRUE	1.124	0.0003644	0.00255
Casp8	_NE	1	TRUE	0.4686	0.01319	0.08931	TRUE	-0.09004	0.6232	1	TRUE	1.294	6.905e-08	1.424e-06	TRUE	1.342	6.558e-07	9.192e-06
Casq1	_NE	1	TRUE	1.044	0.004878	0.04867	TRUE	0.3129	0.3327	1	TRUE	1.047	0.006673	0.0378	TRUE	1.88	2.764e-05	0.0002685
Cav1	_NE	1	TRUE	0.05031	0.6756	0.8292	TRUE	0.03914	0.7185	1	TRUE	0.7063	5.351e-05	0.000637	TRUE	0.8036	5.257e-06	6.183e-05
Cav2	_NE	1	TRUE	-0.08623	0.4558	0.6742	TRUE	0.01423	0.8953	1	TRUE	0.6618	3.075e-07	5.753e-06	TRUE	0.6336	7.614e-05	0.0006616
Cbfa2t3	_NE	NA	TRUE	-0.1258	0.4036	0.6314	TRUE	-0.1277	0.3669	1	TRUE	-0.2033	0.1664	0.3739	TRUE	-0.7563	0.005996	0.0259
Cbl	_NE	3	TRUE	-0.5326	0.02062	0.1151	TRUE	0.3746	0.007896	1	TRUE	-0.6437	0.0117	0.05813	TRUE	-0.9781	0.001714	0.009432
Cbln1	N	4	TRUE	-1.166	1.382e-05	0.0008826	TRUE	-0.09236	0.8423	1	TRUE	-0.32	0.3577	0.5882	TRUE	-1.255	0.000133	0.001073
Cbln2	_NE	NA	TRUE	-0.9724	3.933e-05	0.001922	TRUE	-0.048	0.8564	1	TRUE	0.016	0.9554	0.9782	TRUE	-0.9093	7.773e-05	0.0006747
Ccbe1	N	3	TRUE	0.5139	0.0002169	0.00626	TRUE	-0.09084	0.4255	1	TRUE	-1.037	0.002697	0.01845	TRUE	-0.5344	0.005353	0.02366
Ccdc102a	_NE	NA	TRUE	-0.007259	0.9768	0.9904	TRUE	0.1588	0.5343	1	TRUE	1.023	0.0003717	0.003469	TRUE	1.2	0.0001817	0.001408
Ccdc113	_NE	NA	TRUE	0.7474	0.002619	0.03314	TRUE	0.4671	0.01759	1	TRUE	-0.238	0.4169	0.6391	TRUE	-0.1385	0.6364	0.7778
Ccdc121	AS	NA	TRUE	1.216	0.0001708	0.005272	TRUE	0.1697	0.6258	1	TRUE	0.03611	0.9041	0.9564	TRUE	0.2821	0.4327	0.6146
Ccdc122	_NE	1	TRUE	0.2862	0.1721	0.3956	TRUE	0.03832	0.8723	1	TRUE	0.7739	0.003567	0.02324	TRUE	1.393	3.119e-06	3.819e-05
Ccdc127	_NE	NA	TRUE	0.167	0.0409	0.1723	TRUE	0.03611	0.5528	1	TRUE	-0.2748	0.01135	0.05685	TRUE	-0.5079	6.437e-05	0.0005719
Ccdc129	_NE	NA	TRUE	-0.1133	0.5897	0.7752	TRUE	-0.3024	0.1256	1	TRUE	-0.7664	0.09913	0.2653	TRUE	-0.9508	0.001541	0.008692
Ccdc135	_NE	NA	TRUE	1.202	0.001995	0.02777	TRUE	0.6433	0.1645	1	TRUE	-0.9573	0.005215	0.03118	TRUE	0.657	0.02221	0.07274
Ccdc142	_NE	4	TRUE	-0.1427	0.2328	0.4639	TRUE	-0.04156	0.7089	1	TRUE	0.2322	0.09106	0.2512	TRUE	0.6352	0.001068	0.006418
Ccdc146	_NE	NA	TRUE	1.121	0.0009146	0.01676	TRUE	0.2221	0.4395	1	TRUE	-0.1677	0.611	0.7887	TRUE	0.01913	0.9538	0.9752
Ccdc147	_NE	NA	TRUE	0.6594	0.05401	0.2023	TRUE	-0.07736	0.8077	1	TRUE	-1.319	0.001128	0.008999	TRUE	-0.8567	0.01469	0.05275
Ccdc148	N	NA	TRUE	0.06634	0.5897	0.7752	TRUE	0.192	0.0736	1	TRUE	-0.1825	0.158	0.3608	TRUE	-0.5311	0.00226	0.01184
Ccdc153	_NE	NA	TRUE	1.053	7.646e-06	0.0005824	TRUE	0.06172	0.7903	1	TRUE	0.1335	0.6163	0.7927	TRUE	0.2815	0.3595	0.5448
Ccdc160	_NE	NA	TRUE	-0.245	0.2565	0.4901	TRUE	0.3418	0.09604	1	TRUE	-0.72	0.007954	0.04348	TRUE	-0.7713	0.01246	0.04644
Ccdc162	MG	NA	TRUE	1.016	0.003784	0.04157	TRUE	0.4048	0.1575	1	TRUE	0.5818	0.02745	0.1078	TRUE	1.133	0.001068	0.006418
Ccdc23	_NE	NA	TRUE	-0.1563	0.3166	0.5499	TRUE	-0.02856	0.8608	1	TRUE	0.4417	0.01699	0.0764	TRUE	0.6135	0.007771	0.03197
Ccdc3	AS	1	TRUE	0.8138	9.127e-06	0.0006483	TRUE	-0.1881	0.2637	1	TRUE	0.9829	1.584e-08	3.597e-07	TRUE	1.822	6.649e-35	1.545e-32
Ccdc33	_NE	NA	TRUE	0.909	0.002632	0.03324	TRUE	-0.1044	0.5999	1	TRUE	0.3397	0.2763	0.5088	TRUE	0.6269	0.1037	0.2295
Ccdc37	AS	NA	TRUE	0.08513	0.4667	0.6833	TRUE	-0.1409	0.3282	1	TRUE	-0.5276	0.004132	0.0261	TRUE	-0.1928	0.3574	0.543
Ccdc60	_NE	NA	TRUE	0.7539	0.01056	0.07814	TRUE	-0.0315	0.9142	1	TRUE	0.3015	0.3607	0.5908	TRUE	1.092	0.01021	0.03974
Ccdc65	_NE	NA	TRUE	-0.4009	0.01505	0.09628	TRUE	0.2183	0.21	1	TRUE	-0.1502	0.4656	0.6794	TRUE	-0.7016	0.003106	0.01521
Ccdc75	_NE	NA	TRUE	0.07746	0.3765	0.6066	TRUE	0.09181	0.2594	1	TRUE	-0.268	0.02677	0.1056	TRUE	-0.6346	0.0002035	0.001553
Ccdc80	AS	1	TRUE	-0.09391	0.6053	0.7846	TRUE	0.1091	0.6295	1	TRUE	0.96	6.743e-05	0.0007786	TRUE	1.168	3.234e-06	3.948e-05
Ccdc88b	MG	1	TRUE	-0.2813	0.09574	0.2839	TRUE	-0.1383	0.4785	1	TRUE	1.101	1.258e-08	2.904e-07	TRUE	1.542	2.637e-11	7.218e-10
Ccdc90a	_NE	1	TRUE	0.2241	0.006132	0.05614	TRUE	-0.1109	0.2299	1	TRUE	0.3155	0.008008	0.04368	TRUE	0.5791	3.864e-05	0.0003621
Cchcr1	_NE	1	TRUE	-0.4776	0.0233	0.1239	TRUE	-0.08386	0.613	1	TRUE	1.713	2.525e-14	1.192e-12	TRUE	2.405	3.232e-20	2.331e-18
Cck	N	3	TRUE	0.0628	0.5681	0.7584	TRUE	-0.07785	0.3167	1	TRUE	-0.5614	3.071e-06	4.802e-05	TRUE	-0.4386	0.008899	0.03565
Cckbr	_NE	3	TRUE	-0.7452	0.004183	0.04436	TRUE	0.1945	0.5955	1	TRUE	-0.3191	0.1767	0.3894	TRUE	-0.6585	0.09382	0.2138
Ccl12	MG	2	FALSE	0.3589	0.521	NA	FALSE	0.639	0.3055	NA	TRUE	4.077	2.53e-20	2.455e-18	TRUE	4.43	1.99e-25	2.152e-23
Ccl17	_NE	NA	FALSE	-0.3894	0.3998	NA	FALSE	-0.07989	0.845	NA	TRUE	0.582	0.09306	0.2551	TRUE	1.775	0.005681	0.02482
Ccl2	MG	2	FALSE	-0.344	0.669	NA	FALSE	-0.08199	0.9485	NA	TRUE	4.746	7.676e-12	2.669e-10	TRUE	4.363	5.978e-08	1.02e-06
Ccl3	MG	2	TRUE	0.3645	0.2992	0.5336	TRUE	-0.723	0.08014	1	TRUE	4.591	1.158e-25	2.116e-23	TRUE	4.767	1.096e-19	7.522e-18
Ccl4	MG	2	FALSE	0.5768	0.2473	NA	FALSE	-0.2324	0.6465	NA	TRUE	3.655	1.207e-12	4.743e-11	TRUE	4.54	3.783e-14	1.466e-12
Ccl5	MG	2	FALSE	0.4544	0.5458	NA	FALSE	-0.1975	0.7864	NA	TRUE	2.738	8.41e-06	0.0001231	TRUE	6.209	5.489e-16	2.671e-14
Ccl6	MG	2	TRUE	-0.0296	0.9057	0.9572	TRUE	-0.1344	0.5844	1	TRUE	2.676	3.291e-15	1.701e-13	TRUE	2.753	4.823e-14	1.836e-12
Ccl8	MG	2	FALSE	-1.234	0.2675	NA	FALSE	0.06513	0.9472	NA	TRUE	4.106	1.643e-06	2.677e-05	TRUE	5.408	1.02e-11	2.992e-10
Ccl9	MG	2	TRUE	0.287	0.2096	0.4384	TRUE	-0.06009	0.7944	1	TRUE	2.611	4.999e-20	4.676e-18	TRUE	2.696	3.168e-14	1.233e-12
Ccna2	_NE	1	TRUE	0.2441	0.2452	0.4779	TRUE	0.1442	0.4808	1	TRUE	0.6725	0.01049	0.05369	TRUE	0.7404	0.01178	0.04447
Ccnb1	_NE	1	FALSE	0.5579	0.1575	NA	FALSE	-0.9841	0.01785	NA	TRUE	1.771	1.312e-05	0.0001842	TRUE	1.404	0.001081	0.006475
Ccnd1	_NE	1	TRUE	0.04873	0.6094	0.7871	TRUE	0.01604	0.8945	1	TRUE	0.7631	2.239e-08	4.99e-07	TRUE	0.7107	0.0001098	0.0009121
Ccnd3	_NE	1	TRUE	-0.209	0.07573	0.2493	TRUE	-0.03172	0.7381	1	TRUE	0.4436	0.003775	0.02432	TRUE	0.5835	0.0008695	0.00541
Ccnt1	_NE	3	TRUE	0.002101	0.9819	0.9933	TRUE	0.006851	0.9412	1	TRUE	-0.4297	0.002528	0.01754	TRUE	-0.5818	0.001161	0.006874
Ccr1	MG	NA	FALSE	-0.8888	0.1131	NA	FALSE	-0.3292	0.4772	NA	TRUE	2.297	1.116e-07	2.226e-06	TRUE	1.912	0.0001284	0.001043
Ccr5	MG	1	TRUE	0.4901	0.003163	0.03738	TRUE	-0.003006	0.9864	1	TRUE	1.277	1.799e-11	5.901e-10	TRUE	1.012	0.001761	0.009654
Ccrl2	MG	1	TRUE	-0.08053	0.8005	0.9029	TRUE	0.3722	0.1856	1	TRUE	1.087	0.001844	0.01361	TRUE	2.425	4.152e-11	1.113e-09
Ccs	_NE	NA	TRUE	-0.24	0.04812	0.1891	TRUE	0.1208	0.2071	1	TRUE	0.1849	0.1266	0.3127	TRUE	0.5156	0.00311	0.01522
Cd101	_NE	2	FALSE	0.1286	0.808	NA	FALSE	0.3972	0.4299	NA	TRUE	2.5	3.84e-09	9.518e-08	TRUE	2.822	1.904e-11	5.332e-10
Cd109	EC	1	TRUE	0.856	7.276e-07	0.0001092	TRUE	-0.1477	0.493	1	TRUE	1.453	3.815e-13	1.582e-11	TRUE	2.417	4.75e-19	3.108e-17
Cd14	MG	2	TRUE	0.2267	0.3471	0.5782	TRUE	-0.1976	0.345	1	TRUE	2.444	1.93e-18	1.465e-16	TRUE	2.756	2.154e-19	1.446e-17
Cd151	EC	1	TRUE	-0.1658	0.09549	0.2835	TRUE	-0.08286	0.3404	1	TRUE	1.174	1.12e-16	6.849e-15	TRUE	1.426	1.209e-20	9.188e-19
Cd163	MG	NA	TRUE	-0.1206	0.6633	0.8213	TRUE	-0.3285	0.418	1	TRUE	0.9881	0.007979	0.04357	TRUE	0.6448	0.1086	0.238
Cd163l1	_NE	NA	TRUE	-0.1072	0.6903	0.8381	TRUE	-0.4263	0.1373	1	TRUE	-0.1594	0.7245	0.8633	TRUE	0.9077	0.007782	0.03198
Cd180	MG	2	TRUE	0.3962	0.06183	0.2204	TRUE	0.0392	0.841	1	TRUE	2.975	1.888e-24	2.968e-22	TRUE	3.495	2.581e-22	2.251e-20
Cd1d1	_NE	1	TRUE	0.2551	0.4833	0.6965	TRUE	0.3332	0.2481	1	TRUE	1.289	2.076e-05	0.0002746	TRUE	1.427	1.082e-05	0.000118
Cd200	_NE	NA	TRUE	-0.04948	0.6296	0.7998	TRUE	0.09955	0.2179	1	TRUE	-0.2678	0.01308	0.06317	TRUE	-0.7145	2.174e-06	2.766e-05
Cd200r1	_NE	1	FALSE	0.8142	0.109	NA	FALSE	-1.117	0.02559	NA	TRUE	1.959	0.0001018	0.001119	TRUE	2.112	0.001124	0.006682
Cd200r4	_NE	2	FALSE	0.2924	0.7734	NA	FALSE	-1.215	0.2378	NA	TRUE	4.465	1.286e-08	2.956e-07	TRUE	4.151	9.48e-12	2.796e-10
Cd22	MG	2	TRUE	-0.07745	0.836	0.9228	TRUE	-0.9973	0.05505	1	TRUE	4.645	3.059e-21	3.362e-19	TRUE	4.748	3.065e-45	1.224e-42
Cd244	_NE	2	FALSE	0.83	0.4349	NA	FALSE	0.6887	0.518	NA	TRUE	2.971	8.208e-06	0.0001205	TRUE	4.664	5.824e-11	1.522e-09
Cd248	EC	4	TRUE	-0.1716	0.4265	0.6505	TRUE	-0.1286	0.538	1	TRUE	0.6083	0.008911	0.04765	TRUE	0.5707	0.05371	0.1418
Cd24a	N	3	TRUE	0.5507	0.001468	0.02264	TRUE	0.3167	0.1217	1	TRUE	0.5113	0.04234	0.1484	TRUE	0.6702	0.003449	0.01654
Cd274	N	1	TRUE	0.1807	0.3806	0.611	TRUE	-0.1056	0.5468	1	TRUE	1.398	5.398e-11	1.673e-09	TRUE	1.451	1.594e-09	3.527e-08
Cd300a	MG	1	TRUE	-4.2e-07	1	1	TRUE	-0.3222	0.188	1	TRUE	2.298	2.154e-14	1.026e-12	TRUE	2.106	3.117e-14	1.217e-12
Cd300lb	MG	2	FALSE	1.097	0.1037	NA	FALSE	-1.052	0.1395	NA	TRUE	4.986	1.039e-12	4.091e-11	TRUE	7.208	6.184e-20	4.358e-18
Cd300ld	_NE	NA	FALSE	-0.5207	0.4611	NA	FALSE	-0.03864	0.9615	NA	FALSE	1.12	0.1167	NA	TRUE	1.648	0.001553	0.00874
Cd300lf	MG	2	FALSE	-0.7216	0.3359	NA	FALSE	-1.254	0.05943	NA	TRUE	5.574	6.974e-18	4.937e-16	TRUE	6.9	1.322e-17	7.407e-16
Cd302	_NE	1	TRUE	0.1869	0.2084	0.4372	TRUE	0.09094	0.5372	1	TRUE	0.9028	1.56e-08	3.548e-07	TRUE	0.91	1.579e-05	0.0001646
Cd33	MG	1	TRUE	0.186	0.2139	0.4428	TRUE	-0.2261	0.123	1	TRUE	1.647	1.993e-20	1.969e-18	TRUE	1.855	5.609e-21	4.412e-19
Cd37	MG	2	TRUE	0.1369	0.5477	0.7428	TRUE	-0.0444	0.8031	1	TRUE	2.284	1.362e-19	1.202e-17	TRUE	2.626	6.22e-26	7.283e-24
Cd38	AS	1	TRUE	0.6463	0.0001814	0.005557	TRUE	0.01132	0.939	1	TRUE	0.3859	0.05498	0.1778	TRUE	0.5095	0.008245	0.03345
Cd4	MG	NA	TRUE	2.536	0.002564	0.03275	FALSE	0.6844	0.1734	NA	TRUE	3.587	0.001746	0.01299	FALSE	0.117	0.82	NA
Cd44	AS	2	TRUE	0.1618	0.4454	0.666	TRUE	-0.01167	0.9702	1	TRUE	2.804	1.148e-16	6.968e-15	TRUE	3.556	1.627e-29	2.436e-27
Cd48	MG	2	TRUE	0.3575	0.282	0.5159	TRUE	0.1751	0.7105	1	TRUE	3.313	1.501e-14	7.214e-13	TRUE	3.919	2.425e-25	2.605e-23
Cd5	MG	1	FALSE	-0.2877	0.7149	NA	FALSE	-0.5395	0.5939	NA	FALSE	1.703	0.007347	NA	TRUE	2.361	0.0002545	0.001877
Cd52	MG	2	TRUE	0.3114	0.3185	0.5521	TRUE	-0.3728	0.2085	1	TRUE	4.689	6.418e-23	8.133e-21	TRUE	4.236	5.015e-39	1.473e-36
Cd53	MG	1	TRUE	0.234	0.1298	0.3374	TRUE	-0.04536	0.7897	1	TRUE	1.824	6.668e-20	6.093e-18	TRUE	2.011	8.222e-25	8.593e-23
Cd5l	_NE	2	FALSE	-2.939	0.02937	NA	FALSE	-0.834	0.5307	NA	TRUE	5.177	5.001e-08	1.059e-06	TRUE	8.184	3.201e-11	8.685e-10
Cd63	_NE	1	TRUE	0.1302	0.2431	0.4754	TRUE	0.03499	0.7368	1	TRUE	1.708	2.975e-23	3.995e-21	TRUE	2.145	1.358e-34	2.979e-32
Cd68	MG	2	TRUE	-0.2808	0.04608	0.1847	TRUE	-0.3806	0.002332	0.9215	TRUE	2.91	1.002e-19	8.944e-18	TRUE	3.023	1.199e-45	4.912e-43
Cd72	MG	2	FALSE	-0.1151	0.8112	NA	FALSE	-0.7703	0.1729	NA	TRUE	4.223	4.429e-10	1.245e-08	TRUE	6.092	7.741e-32	1.37e-29
Cd74	MG	2	TRUE	-0.03037	0.9373	0.9727	TRUE	0.3447	0.3218	1	TRUE	3.074	1.389e-07	2.728e-06	TRUE	3.084	9.626e-12	2.834e-10
Cd80	MG	1	FALSE	-0.3396	0.4703	NA	FALSE	-0.01549	0.9695	NA	TRUE	1.159	0.002667	0.01829	TRUE	1.909	1.387e-07	2.197e-06
Cd81	_NE	1	TRUE	0.1026	0.2998	0.5342	TRUE	-0.06344	0.323	1	TRUE	0.6655	8.341e-08	1.694e-06	TRUE	0.7832	3.03e-09	6.412e-08
Cd82	_NE	1	TRUE	0.375	0.02861	0.1396	TRUE	-0.04164	0.7396	1	TRUE	0.468	0.006135	0.03537	TRUE	1.009	1.072e-07	1.735e-06
Cd83	MG	1	TRUE	0.03579	0.7431	0.8719	TRUE	-0.04737	0.6797	1	TRUE	1.127	3.161e-10	8.968e-09	TRUE	1.181	2.889e-11	7.873e-10
Cd84	MG	2	TRUE	0.3022	0.1456	0.3599	TRUE	-0.2212	0.3116	1	TRUE	3.172	4.011e-28	9.697e-26	TRUE	3.22	2.481e-41	7.886e-39
Cd86	MG	2	TRUE	0.2596	0.2052	0.4333	TRUE	-0.2734	0.1913	1	TRUE	2.405	1.437e-21	1.648e-19	TRUE	2.654	4.315e-27	5.508e-25
Cd9	_NE	2	TRUE	0.5742	2.026e-06	0.0002252	TRUE	-0.097	0.3172	1	TRUE	2.181	1.348e-29	4.335e-27	TRUE	2.731	1.613e-50	1.092e-47
Cd97	EC	1	TRUE	-0.09784	0.3903	0.6199	TRUE	0.08177	0.4787	1	TRUE	0.4206	0.007344	0.04066	TRUE	0.7169	6.45e-05	0.0005727
Cdc20	_NE	1	TRUE	-0.3449	0.2797	0.514	TRUE	-0.06115	0.8166	1	TRUE	0.8944	0.02074	0.08835	TRUE	1.456	2.976e-05	0.0002866
Cdc42bpg	_NE	4	TRUE	-0.2465	0.1752	0.4004	TRUE	-0.02429	0.858	1	TRUE	0.4547	0.002358	0.01661	TRUE	1.029	3.805e-07	5.517e-06
Cdc42ep1	_NE	4	TRUE	0.1044	0.5343	0.734	TRUE	-0.1204	0.2453	1	TRUE	0.5552	0.0006333	0.005536	TRUE	0.8301	0.000335	0.002372
Cdc42ep4	_NE	4	TRUE	-0.09701	0.4263	0.6502	TRUE	-0.1535	0.05253	1	TRUE	0.3909	0.0001404	0.00148	TRUE	0.6376	5.944e-05	0.000531
Cdca3	_NE	1	TRUE	-0.02982	0.9203	0.9645	TRUE	0.06467	0.8393	1	TRUE	1.26	0.001709	0.01277	TRUE	1.729	2.281e-06	2.888e-05
Cdca5	_NE	1	FALSE	-0.3562	0.5812	NA	FALSE	-0.005715	0.9925	NA	TRUE	1.588	0.01174	0.05829	TRUE	2.549	1.452e-05	0.0001532
Cdh1	_NE	3	TRUE	-2.125	3.972e-07	6.673e-05	TRUE	0.2175	0.699	1	TRUE	0.3831	0.4582	0.6737	TRUE	-0.6194	0.4103	0.5938
Cdh11	_NE	NA	TRUE	0.1513	0.08664	0.2688	TRUE	-0.06635	0.4141	1	TRUE	-0.368	0.03583	0.1315	TRUE	-0.5571	0.000152	0.001207
Cdh12	_NE	NA	TRUE	0.02649	0.8599	0.9351	TRUE	0.01721	0.9062	1	TRUE	-0.8637	0.0003576	0.003353	TRUE	-0.7934	0.0001942	0.00149
Cdh22	_NE	3	TRUE	-0.7573	1.583e-07	3.255e-05	TRUE	-0.2349	0.1105	1	TRUE	0.2279	0.3402	0.574	TRUE	-0.157	0.5173	0.6855
Cdh24	_NE	3	TRUE	0.09129	0.5323	0.7327	TRUE	-0.236	0.08839	1	TRUE	-0.9865	2.236e-08	4.99e-07	TRUE	-0.8708	1.892e-06	2.433e-05
Cdh4	N	NA	TRUE	-0.5557	0.0006473	0.0132	TRUE	-0.01282	0.9091	1	TRUE	0.5475	0.04004	0.1424	TRUE	-0.06874	0.8302	0.908
Cdh6	_NE	3	TRUE	-0.5481	0.002851	0.03482	TRUE	0.02813	0.8829	1	TRUE	-0.8936	0.002849	0.01938	TRUE	-1.039	0.0002388	0.001776
Cdh8	N	3	TRUE	0.1648	0.04665	0.1861	TRUE	-0.1626	0.04093	1	TRUE	-0.8164	2.78e-07	5.231e-06	TRUE	-0.8551	1.844e-08	3.402e-07
Cdhr1	_NE	3	TRUE	-0.3832	0.01754	0.1048	TRUE	-0.05635	0.6327	1	TRUE	-0.3176	0.218	0.444	TRUE	-0.6793	0.0004907	0.00332
Cdhr2	_NE	1	TRUE	-0.4092	0.2451	0.4779	TRUE	-0.1115	0.772	1	TRUE	0.4825	0.1589	0.3624	TRUE	1.179	0.0003459	0.002442
Cdhr3	_NE	NA	TRUE	0.8712	9.66e-06	0.000668	TRUE	0.09948	0.6462	1	TRUE	0.1856	0.4431	0.6627	TRUE	0.26	0.3865	0.5709
Cdk1	_NE	2	TRUE	0.4187	0.3977	0.6267	FALSE	-0.565	0.2542	NA	TRUE	1.55	0.0002791	0.002704	TRUE	2.546	1.578e-09	3.495e-08
Cdk14	_NE	NA	TRUE	0.22	0.05676	0.2085	TRUE	-0.03823	0.5843	1	TRUE	-0.5239	0.001279	0.01002	TRUE	-0.7444	9.421e-08	1.545e-06
Cdk2	_NE	1	TRUE	-0.01358	0.9471	0.9761	TRUE	-0.105	0.6076	1	TRUE	0.6415	0.02296	0.09471	TRUE	0.8907	0.0003242	0.002304
Cdk5rap2	_NE	1	TRUE	0.2764	0.02902	0.1407	TRUE	0.2434	0.02982	1	TRUE	0.7315	2.725e-07	5.14e-06	TRUE	0.901	1.989e-05	0.0002011
Cdk5rap3	_NE	1	TRUE	-0.2607	0.00351	0.03972	TRUE	0.03283	0.6478	1	TRUE	0.4817	4.356e-05	0.0005315	TRUE	0.8331	1.183e-06	1.589e-05
Cdkl1	_NE	3	TRUE	-0.4003	0.01078	0.07934	TRUE	-0.00898	0.951	1	TRUE	-0.4036	0.02048	0.08767	TRUE	-0.7232	0.0001776	0.00138
Cdkl4	_NE	3	TRUE	-0.3789	0.004762	0.04786	TRUE	-0.06988	0.6593	1	TRUE	-0.4268	0.01468	0.06858	TRUE	-0.8083	1.212e-05	0.0001311
Cdkl5	_NE	3	TRUE	-0.5779	0.002051	0.02834	TRUE	0.6484	0.001254	0.8003	TRUE	-1.247	5.639e-05	0.0006658	TRUE	-1.762	3.271e-07	4.833e-06
Cdkn1a	_NE	1	TRUE	-0.004421	0.983	0.9934	TRUE	-0.02368	0.8854	1	TRUE	1.447	5.584e-19	4.523e-17	TRUE	2.217	9.505e-09	1.834e-07
Cdkn2c	_NE	1	TRUE	0.4198	0.09573	0.2839	TRUE	-0.0518	0.8319	1	TRUE	0.4439	0.1601	0.3641	TRUE	0.8063	0.004148	0.01914
Cdo1	OL	NA	TRUE	-0.06642	0.5346	0.7341	TRUE	0.03278	0.7387	1	TRUE	0.4067	0.02425	0.09853	TRUE	0.6865	0.002711	0.01369
Cdr2	_NE	1	TRUE	0.7313	0.003146	0.03723	TRUE	0.1145	0.5949	1	TRUE	-0.09116	0.7105	0.8542	TRUE	0.08914	0.7534	0.8592
Cds1	_NE	3	TRUE	-0.4429	9.011e-05	0.003339	TRUE	-0.1079	0.3736	1	TRUE	-0.5221	0.0001795	0.001837	TRUE	-0.7548	3.671e-09	7.684e-08
Cdsn	_NE	NA	TRUE	-0.7341	0.01566	0.0986	TRUE	0.1309	0.6566	1	TRUE	0.6152	0.1432	0.3384	TRUE	1.214	0.001127	0.006697
Cdt1	_NE	1	TRUE	-0.4376	0.1053	0.2988	TRUE	0.2197	0.3986	1	TRUE	1	0.004211	0.02645	TRUE	1.778	1.854e-05	0.0001892
Cdyl	_NE	NA	TRUE	0.1242	0.4067	0.6336	TRUE	0.03246	0.8177	1	TRUE	0.2479	0.1343	0.325	TRUE	0.741	0.0002356	0.001756
Cdyl2	_NE	3	TRUE	-0.1283	0.2461	0.4789	TRUE	-0.09452	0.3243	1	TRUE	-0.1935	0.1576	0.3603	TRUE	-0.5267	0.002455	0.01263
Cebpa	MG	1	TRUE	0.1308	0.3893	0.619	TRUE	-0.2269	0.1707	1	TRUE	1.225	3.142e-12	1.167e-10	TRUE	1.645	1.916e-21	1.587e-19
Cebpb	MG	NA	TRUE	0.2387	0.3151	0.5488	TRUE	-0.5568	0.016	1	TRUE	0.3639	0.2029	0.4235	TRUE	1.272	0.0002205	0.001659
Cebpd	_NE	1	TRUE	0.3031	0.04472	0.1809	TRUE	-0.2059	0.2253	1	TRUE	1.538	5.957e-15	3e-13	TRUE	2.489	1.651e-12	5.432e-11
Cela1	OL	2	TRUE	0.1075	0.7181	0.8568	TRUE	0.2825	0.2275	1	TRUE	2.425	9.093e-25	1.473e-22	TRUE	2.602	1.779e-18	1.1e-16
Celsr1	AS	4	TRUE	-0.181	0.2003	0.4276	TRUE	-0.1547	0.1861	1	TRUE	0.3541	0.01663	0.07514	TRUE	0.673	0.003041	0.015
Cenph	_NE	NA	FALSE	0.2561	0.5546	NA	FALSE	-0.1989	0.6148	NA	TRUE	1.294	0.007023	0.0394	TRUE	0.636	0.25	0.4293
Cep170	_NE	NA	TRUE	0.05842	0.4948	0.7045	TRUE	0.1083	0.117	1	TRUE	-0.2844	0.006284	0.03596	TRUE	-0.66	0.0001546	0.001227
Cep97	_NE	3	TRUE	0.3623	0.001087	0.01871	TRUE	0.1034	0.3022	1	TRUE	-0.2334	0.04526	0.1553	TRUE	-0.5117	0.005822	0.02527
Cercam	_NE	1	TRUE	0.09262	0.5194	0.7222	TRUE	0.1246	0.3536	1	TRUE	0.8918	3.763e-07	6.869e-06	TRUE	1.152	1.217e-08	2.32e-07
Cfb	_NE	1	FALSE	-0.5106	0.3649	NA	FALSE	0.1213	0.8815	NA	TRUE	1.013	0.01961	0.0851	TRUE	1.559	0.0004123	0.002835
Cfh	_NE	NA	TRUE	-0.06024	0.631	0.8002	TRUE	0.05851	0.6618	1	TRUE	0.971	8.567e-13	3.435e-11	TRUE	0.5768	0.005269	0.02337
Cflar	_NE	1	TRUE	0.227	0.01829	0.1079	TRUE	0.09318	0.3616	1	TRUE	0.4894	0.0004118	0.003798	TRUE	0.7855	1.604e-06	2.095e-05
Cgn	_NE	NA	TRUE	-0.6697	0.0003935	0.009358	TRUE	0.008812	0.9649	1	TRUE	-0.4766	0.005669	0.0333	TRUE	-0.6978	0.001958	0.01053
Ch25h	MG	1	FALSE	0.4611	0.3859	NA	FALSE	-0.1065	0.8219	NA	TRUE	2.394	8.25e-08	1.682e-06	TRUE	1.653	0.004485	0.02041
Chaf1b	_NE	1	TRUE	-0.2604	0.5213	0.7239	FALSE	0.7536	0.05816	NA	TRUE	1.224	0.006668	0.03779	TRUE	2.518	1.53e-08	2.877e-07
Chd5	N	4	TRUE	-0.5328	2.106e-09	1.436e-06	TRUE	-0.06451	0.4418	1	TRUE	-0.2348	0.05306	0.1734	TRUE	-0.3712	0.01432	0.05174
Chek2	_NE	NA	TRUE	0.3257	0.1396	0.3511	TRUE	-0.1009	0.6265	1	TRUE	0.8004	0.00371	0.02402	TRUE	0.5074	0.1085	0.2379
Chi3l1	_NE	2	TRUE	-0.0732	0.5889	0.7745	TRUE	0.05036	0.7458	1	TRUE	2.229	2.314e-31	9.091e-29	TRUE	2.633	1.531e-40	4.769e-38
Chm	_NE	3	TRUE	0.1626	0.08407	0.2643	TRUE	0.05453	0.4754	1	TRUE	-0.2336	0.06732	0.204	TRUE	-0.5394	0.0009336	0.005756
Chn1	_NE	NA	TRUE	0.2368	0.002852	0.03482	TRUE	-0.06922	0.4643	1	TRUE	-0.5422	0.0001369	0.00145	TRUE	-0.4077	0.002704	0.01366
Chordc1	_NE	NA	TRUE	0.2433	0.01603	0.09973	TRUE	0.03469	0.7181	1	TRUE	-0.4463	0.0009586	0.007862	TRUE	-1.006	4.284e-05	0.0003974
Chrdl1	AS	1	TRUE	-0.3165	0.1496	0.365	TRUE	-0.2706	0.1277	1	TRUE	0.7229	0.001131	0.009019	TRUE	0.7639	0.00024	0.001783
Chrm2	_NE	3	TRUE	-0.5281	0.0209	0.1162	TRUE	-0.1655	0.4061	1	TRUE	-0.5278	0.136	0.3281	TRUE	-1.501	6.681e-05	0.0005892
Chrm3	N	3	TRUE	0.1826	0.06885	0.2361	TRUE	-0.186	0.1325	1	TRUE	-0.8316	6.135e-05	0.0007168	TRUE	-0.8188	9.531e-09	1.837e-07
Chrm4	_NE	3	TRUE	-0.6114	0.002871	0.035	TRUE	0.0723	0.5651	1	TRUE	-0.2165	0.1966	0.415	TRUE	-0.9768	0.0003442	0.002431
Chrna4	OL	3	TRUE	-0.5782	7.558e-05	0.002916	TRUE	-0.06435	0.6284	1	TRUE	-0.5644	0.005135	0.03078	TRUE	-1.268	2.844e-14	1.118e-12
Chrna7	_NE	3	TRUE	0.03733	0.7119	0.8531	TRUE	-0.01525	0.888	1	TRUE	-0.4509	0.02754	0.108	TRUE	-0.5038	0.002346	0.01221
Chst10	_NE	NA	TRUE	-0.005515	0.9423	0.9743	TRUE	0.02307	0.7132	1	TRUE	-0.1934	0.0681	0.2057	TRUE	-0.6221	5.809e-06	6.751e-05
Chst2	_NE	NA	TRUE	0.05429	0.5701	0.7602	TRUE	-0.153	0.04979	1	TRUE	0.428	0.0002982	0.002868	TRUE	0.5488	0.0001405	0.001125
Chst3	OL	NA	TRUE	0.5051	0.009417	0.07258	TRUE	-0.4066	0.02939	1	TRUE	1.089	3.097e-06	4.839e-05	TRUE	0.9937	0.0006396	0.00416
Chst8	OL	4	TRUE	-0.5322	3.486e-05	0.001761	TRUE	-0.02711	0.7615	1	TRUE	-0.4023	0.01072	0.05457	TRUE	-0.3112	0.151	0.3017
Chsy3	_NE	NA	TRUE	-0.3121	0.1149	0.314	TRUE	-0.108	0.5441	1	TRUE	-0.09185	0.7124	0.8554	TRUE	-0.6176	0.006166	0.02648
Ciita	_NE	NA	FALSE	-0.677	0.3036	NA	FALSE	0.3592	0.626	NA	TRUE	2.271	8.117e-05	0.0009161	TRUE	3.218	0.0002114	0.0016
Cirbp	_NE	4	TRUE	-0.3279	0.005506	0.05233	TRUE	0.1051	0.3044	1	TRUE	0.3888	0.003521	0.02302	TRUE	0.7878	0.0006821	0.004387
Cit	_NE	3	TRUE	-0.9077	2.854e-07	5.098e-05	TRUE	-0.09942	0.6414	1	TRUE	-0.07421	0.6552	0.8198	TRUE	-0.6471	0.004867	0.02188
Cited4	_NE	3	TRUE	-1.226	0.001182	0.01973	TRUE	-0.3514	0.458	1	TRUE	0.4006	0.3183	0.5517	TRUE	-0.2121	0.5761	0.7318
Ckap2	_NE	2	TRUE	0.1287	0.666	0.8227	TRUE	-0.2772	0.4075	1	TRUE	2.005	2.602e-08	5.727e-07	TRUE	2.488	1.412e-09	3.146e-08
Ckap2l	_NE	1	TRUE	0.1859	0.5433	0.7392	TRUE	-0.3501	0.2313	1	TRUE	1.516	2.935e-05	0.0003765	TRUE	1.906	1.761e-08	3.261e-07
Ckb	_NE	4	TRUE	-0.278	0.03493	0.1569	TRUE	-0.2107	0.03786	1	TRUE	0.5091	0.0006005	0.00529	TRUE	0.8771	2.569e-05	0.0002511
Ckmt1	_NE	3	TRUE	-0.2497	0.00565	0.05296	TRUE	-0.07892	0.3283	1	TRUE	-0.5979	1.474e-05	0.0002034	TRUE	-0.9229	4.196e-13	1.488e-11
Clca1	_NE	1	TRUE	-0.8735	0.1022	0.2941	FALSE	0.6818	0.08355	NA	TRUE	1.738	3.222e-06	5.024e-05	TRUE	3.609	1.918e-23	1.799e-21
Clcf1	MG	1	FALSE	0.177	0.6625	NA	TRUE	0.08406	0.7877	1	TRUE	1.604	2.831e-06	4.448e-05	TRUE	3.224	5.838e-10	1.367e-08
Cldn1	_NE	1	TRUE	0.4384	0.3197	0.5531	TRUE	0.4534	0.3825	1	TRUE	-1.449	4.453e-05	0.0005424	TRUE	-0.7092	0.05958	0.1526
Cldn11	OL	NA	TRUE	0.7117	0.0001101	0.003833	TRUE	-0.05155	0.7117	1	TRUE	0.7445	2.745e-05	0.0003539	TRUE	0.7225	0.0008372	0.005241
Cldn14	OL	NA	FALSE	0.5963	0.2516	NA	TRUE	0.4255	0.2356	1	TRUE	1.721	0.0008113	0.006814	TRUE	1.729	0.0007501	0.00477
Cldn19	_NE	1	TRUE	0.3817	0.2181	0.4479	TRUE	0.2532	0.4675	1	TRUE	1.022	0.009638	0.05039	TRUE	1.787	1.067e-05	0.0001167
Cldn2	_NE	1	TRUE	2.964	4.837e-05	0.002206	TRUE	1.265	0.214	1	TRUE	-2.976	2.995e-05	0.000383	TRUE	0.03733	0.9427	0.9697
Cldn22	_NE	3	TRUE	0.1456	0.5221	0.7242	TRUE	-0.2992	0.3248	1	TRUE	-2.098	3.441e-05	0.0004313	TRUE	-1.428	0.001232	0.007218
Cldn26	_NE	NA	TRUE	0.1772	0.4051	0.6324	TRUE	-0.01843	0.9443	1	TRUE	-1.044	0.0007945	0.006694	TRUE	-0.7539	0.04257	0.1196
Cldn5	EC	4	TRUE	-0.07636	0.4989	0.7075	TRUE	0.03861	0.7106	1	TRUE	0.5339	0.002412	0.01688	TRUE	0.2923	0.1245	0.2625
Clec18a	_NE	NA	TRUE	-0.431	0.07072	0.2397	TRUE	0.4233	0.01454	1	TRUE	0.8081	0.001124	0.008976	TRUE	1.253	4.081e-06	4.885e-05
Clec4a1	MG	NA	FALSE	1.815	0.01413	NA	FALSE	-0.1176	0.8049	NA	TRUE	1.235	0.01601	0.07307	TRUE	1.636	0.001931	0.01042
Clec4a3	MG	1	TRUE	0.08331	0.8184	0.9126	TRUE	0.2169	0.4872	1	TRUE	1.94	3.623e-10	1.022e-08	TRUE	1.898	1.106e-07	1.787e-06
Clec4d	_NE	NA	FALSE	1.975	0.1395	NA	FALSE	1.359	0.253	NA	FALSE	6.335	2.697e-05	NA	TRUE	5.655	4.538e-11	1.204e-09
Clec5a	MG	2	TRUE	0.2947	0.1572	0.3756	TRUE	0.08281	0.7334	1	TRUE	2.013	1.362e-13	6.011e-12	TRUE	2.288	1.679e-14	6.809e-13
Clec7a	_NE	2	TRUE	-0.1596	0.6506	0.8144	TRUE	-0.358	0.3976	1	TRUE	6.445	1.647e-28	4.315e-26	TRUE	6.571	1.12e-61	1.246e-58
Clic1	_NE	1	TRUE	0.08933	0.5538	0.7479	TRUE	-0.02066	0.8959	1	TRUE	1.701	2.572e-19	2.209e-17	TRUE	2.007	2.373e-26	2.842e-24
Clic6	EC	1	TRUE	2.605	1.65e-05	0.001018	TRUE	1.034	0.2102	1	TRUE	-1.709	0.008371	0.04528	TRUE	0.07661	0.8661	0.9295
Cln3	_NE	1	TRUE	-0.03206	0.7733	0.8899	TRUE	-0.1233	0.189	1	TRUE	0.7089	1.677e-07	3.258e-06	TRUE	0.8291	5.19e-07	7.368e-06
Cln5	_NE	1	TRUE	0.2113	0.05013	0.1939	TRUE	-0.06089	0.586	1	TRUE	0.545	0.00247	0.01719	TRUE	0.4035	0.02514	0.08005
Clrn1	_NE	NA	TRUE	-0.4036	0.1853	0.4116	TRUE	0.3029	0.3567	1	TRUE	0.08281	0.8213	0.9159	TRUE	-1.135	0.00561	0.02459
Clstn3	_NE	3	TRUE	-0.3519	2.567e-05	0.001416	TRUE	-0.1105	0.1555	1	TRUE	-0.3316	0.008967	0.04785	TRUE	-0.5573	0.0001204	0.0009881
Clu	AS	1	TRUE	0.04438	0.5938	0.7776	TRUE	-0.05222	0.5395	1	TRUE	1.198	1.33e-17	9.09e-16	TRUE	1.693	1.928e-32	3.574e-30
Clvs2	_NE	NA	TRUE	0.2251	0.01687	0.1028	TRUE	-0.08089	0.2714	1	TRUE	-0.6137	0.0001962	0.001986	TRUE	-0.4239	0.01443	0.05205
Cmah	_NE	1	FALSE	0.3482	0.5015	NA	FALSE	0.5064	0.2723	NA	TRUE	1.614	0.03274	0.1231	TRUE	2.095	1.258e-05	0.0001355
Cmbl	_NE	NA	TRUE	-0.2394	0.1827	0.4088	TRUE	0.1957	0.3265	1	TRUE	0.726	0.0001555	0.001616	TRUE	0.2917	0.16	0.3135
Cmklr1	MG	1	TRUE	0.004206	0.9831	0.9934	TRUE	-0.1525	0.4065	1	TRUE	1.938	2.918e-18	2.173e-16	TRUE	1.903	4.995e-20	3.552e-18
Cml5	AS	NA	TRUE	0.07697	0.7891	0.8971	TRUE	-0.1825	0.5146	1	TRUE	-0.7758	0.01578	0.07223	TRUE	-1.194	0.003219	0.01565
Cmtm3	_NE	1	TRUE	-0.1278	0.3674	0.5988	TRUE	-0.2685	0.03161	1	TRUE	1.171	9.414e-12	3.237e-10	TRUE	1.306	1.799e-09	3.945e-08
Cmtm6	_NE	1	TRUE	0.07888	0.417	0.6431	TRUE	0.02122	0.7915	1	TRUE	0.8459	3.385e-13	1.422e-11	TRUE	1.067	9.455e-14	3.531e-12
Cmtm7	MG	1	TRUE	-0.00781	0.973	0.9884	TRUE	-0.393	0.06392	1	TRUE	1.675	1.739e-08	3.937e-07	TRUE	1.57	1.417e-05	0.0001503
Cndp2	_NE	1	TRUE	0.02485	0.752	0.8767	TRUE	-0.03848	0.589	1	TRUE	0.3208	0.003312	0.02183	TRUE	0.5135	0.001632	0.009075
Cnih2	_NE	4	TRUE	0.02044	0.8663	0.9377	TRUE	-0.1672	0.1294	1	TRUE	-0.5413	0.0002507	0.002457	TRUE	-0.08995	0.6344	0.7767
Cnksr3	_NE	1	TRUE	0.3843	0.07289	0.2438	TRUE	0.1017	0.6228	1	TRUE	0.7459	0.001106	0.008842	TRUE	0.7017	0.0026	0.01325
Cnn1	AS	NA	TRUE	-1.403	0.0004259	0.009877	TRUE	-0.0353	0.9355	1	TRUE	0.4842	0.2449	0.475	TRUE	0.8893	0.0897	0.2069
Cnn3	_NE	1	TRUE	0.1904	0.01281	0.08752	TRUE	-0.05222	0.5371	1	TRUE	1.498	1.609e-17	1.076e-15	TRUE	1.955	2.839e-23	2.632e-21
Cnp	OL	NA	TRUE	0.5163	0.004855	0.04857	TRUE	0.02889	0.8059	1	TRUE	0.1494	0.4125	0.6342	TRUE	0.00998	0.9638	0.9807
Cnr2	_NE	2	FALSE	0.6637	0.276	NA	FALSE	0.2767	0.5641	NA	TRUE	3.13	7.461e-12	2.611e-10	TRUE	3.207	5.011e-17	2.654e-15
Cnst	_NE	NA	TRUE	0.08829	0.282	0.5159	TRUE	-0.0001457	0.9983	1	TRUE	-0.2714	0.01396	0.06613	TRUE	-0.5371	7.862e-05	0.0006806
Cntf	_NE	2	TRUE	-0.1165	0.6208	0.7944	TRUE	-0.4747	0.04913	1	TRUE	2.25	1.038e-13	4.648e-12	TRUE	2.786	1.067e-20	8.189e-19
Cntn1	OL	NA	TRUE	0.0676	0.4117	0.6382	TRUE	0.01221	0.868	1	TRUE	-0.4101	0.001063	0.008567	TRUE	-0.5708	5.105e-06	6.009e-05
Cntn4	OL	3	TRUE	-0.5494	0.002509	0.0323	TRUE	0.06263	0.7249	1	TRUE	-0.3235	0.117	0.297	TRUE	-1.19	6.183e-08	1.05e-06
Cntn5	N	NA	TRUE	-0.3951	0.04028	0.1711	TRUE	0.2695	0.2964	1	TRUE	-0.453	0.1245	0.3091	TRUE	-1.128	0.003423	0.01644
Cntn6	OL	NA	TRUE	-0.6786	0.0006107	0.01262	TRUE	0.3247	0.1897	1	TRUE	-0.01277	0.9578	0.9789	TRUE	-0.6841	0.001257	0.007348
Cntnap1	_NE	3	TRUE	-0.08914	0.364	0.5952	TRUE	-0.1509	0.04994	1	TRUE	-0.5814	1.2e-05	0.0001696	TRUE	-0.8178	2.634e-06	3.271e-05
Cntnap2	N	3	TRUE	0.02413	0.757	0.8802	TRUE	-0.04744	0.5122	1	TRUE	-0.2962	0.009258	0.04898	TRUE	-0.7025	6.001e-08	1.023e-06
Cntnap4	N	3	TRUE	-0.3311	0.003605	0.04055	TRUE	0.1887	0.02426	1	TRUE	-0.4933	0.00665	0.03771	TRUE	-0.9437	1.498e-08	2.828e-07
Cntnap5b	_NE	3	TRUE	-0.1905	0.2716	0.5062	TRUE	0.01099	0.9538	1	TRUE	-0.456	0.08557	0.2408	TRUE	-1.067	0.0001055	0.0008773
Cntnap5c	N	3	TRUE	0.07373	0.7198	0.8574	TRUE	0.2035	0.2363	1	TRUE	-0.9017	0.005073	0.03047	TRUE	-0.8186	0.001353	0.007809
Cobl	OL	3	TRUE	-0.6984	0.001265	0.02057	TRUE	0.1301	0.6232	1	TRUE	-0.06647	0.7023	0.8493	TRUE	-0.5851	0.08731	0.2029
Cog5	_NE	NA	TRUE	0.1452	0.09305	0.2791	TRUE	-0.05368	0.5863	1	TRUE	-0.2829	0.04292	0.1499	TRUE	-0.5135	0.000359	0.002522
Col11a2	OL	4	TRUE	-0.1243	0.4079	0.634	TRUE	-0.1427	0.2714	1	TRUE	0.3679	0.0199	0.08582	TRUE	0.8822	0.0003586	0.00252
Col13a1	OL	NA	TRUE	-0.6172	0.02222	0.1202	TRUE	0.1779	0.5886	1	TRUE	0.9339	0.009479	0.04976	TRUE	1.225	0.0001055	0.0008773
Col16a1	_NE	1	TRUE	-0.4429	0.00251	0.0323	TRUE	-0.0833	0.5315	1	TRUE	1.382	1.169e-15	6.335e-14	TRUE	1.513	8.011e-08	1.34e-06
Col18a1	_NE	1	TRUE	-0.373	0.1138	0.3129	TRUE	0.1355	0.5743	1	TRUE	0.8289	0.0007176	0.006146	TRUE	0.9029	0.02216	0.07261
Col19a1	_NE	NA	TRUE	-0.103	0.3525	0.5835	TRUE	0.1923	0.06832	1	TRUE	-0.294	0.05138	0.1696	TRUE	-0.519	0.003968	0.01845
Col1a1	OL	4	TRUE	-0.5679	0.001858	0.02655	TRUE	0.0141	0.9494	1	TRUE	0.4783	0.02744	0.1078	TRUE	0.185	0.7071	0.829
Col1a2	_NE	3	TRUE	-0.6099	0.003779	0.04154	TRUE	0.1118	0.6854	1	TRUE	0.3509	0.115	0.2936	TRUE	-0.1524	0.6949	0.8205
Col20a1	OL	1	TRUE	0.07104	0.5615	0.7534	TRUE	-0.06823	0.6489	1	TRUE	0.9348	3.452e-07	6.375e-06	TRUE	1.322	1.659e-11	4.714e-10
Col23a1	_NE	4	TRUE	-1.111	7.498e-06	0.0005787	TRUE	0.8461	0.00879	1	TRUE	0.1479	0.5533	0.7483	TRUE	-0.3817	0.3594	0.5448
Col24a1	N	4	TRUE	-1.49	0.001354	0.02136	TRUE	0.07072	0.8867	1	TRUE	0.3342	0.4474	0.666	TRUE	-0.842	0.01226	0.04596
Col27a1	_NE	1	TRUE	0.1033	0.5216	0.7239	TRUE	0.108	0.4471	1	TRUE	1.432	2.211e-18	1.655e-16	TRUE	1.653	8.102e-06	9.11e-05
Col28a1	_NE	NA	TRUE	-1.267	0.0003204	0.008144	TRUE	-0.1981	0.6722	1	TRUE	0.05251	0.8789	0.9453	TRUE	-0.3798	0.4288	0.6112
Col2a1	_NE	4	TRUE	-0.3029	0.2463	0.4791	TRUE	0.09899	0.6313	1	TRUE	0.7554	0.01396	0.06613	TRUE	0.9802	0.002138	0.0113
Col4a3	_NE	NA	TRUE	1.071	0.02882	0.1401	TRUE	0.5232	0.2098	1	TRUE	-1.301	0.0007631	0.006478	TRUE	-0.009965	0.977	0.9879
Col4a4	_NE	1	TRUE	1.06	0.007078	0.061	TRUE	0.4206	0.3358	1	TRUE	-0.3484	0.4223	0.6439	TRUE	1.376	6.822e-05	0.0006003
Col4a5	AS	1	TRUE	0.1385	0.4787	0.6928	TRUE	0.01608	0.9263	1	TRUE	0.6675	0.000593	0.005235	TRUE	1.296	1.072e-07	1.735e-06
Col4a6	_NE	1	TRUE	-0.3797	0.1084	0.3044	TRUE	-0.2668	0.2621	1	TRUE	1.665	5.369e-08	1.131e-06	TRUE	1.977	4.252e-11	1.134e-09
Col5a1	_NE	4	TRUE	-1.236	5.206e-08	1.324e-05	TRUE	0.175	0.4684	1	TRUE	-0.05097	0.782	0.8947	TRUE	-0.1186	0.6211	0.7665
Col5a2	_NE	NA	TRUE	-0.7921	1.874e-08	7.031e-06	TRUE	0.1306	0.4986	1	TRUE	0.2766	0.1181	0.2989	TRUE	0.6698	0.002111	0.0112
Col5a3	_NE	1	TRUE	0.05687	0.7434	0.872	TRUE	0.05195	0.7475	1	TRUE	1.666	2.383e-26	4.512e-24	TRUE	2.869	2.72e-53	2.118e-50
Col6a1	_NE	NA	TRUE	-0.6683	0.001171	0.01968	TRUE	0.6755	5.216e-07	0.007833	TRUE	0.9136	0.00197	0.0144	TRUE	0.7647	0.009013	0.03601
Col6a2	N	NA	TRUE	-1.071	9.739e-11	1.461e-07	TRUE	0.6158	0.001184	0.8003	TRUE	0.9727	0.0001856	0.001891	TRUE	0.5793	0.08274	0.1949
Col8a1	_NE	1	TRUE	1.742	0.01674	0.1022	TRUE	0.9737	0.2263	1	TRUE	-1.705	0.0006424	0.005605	TRUE	-0.3269	0.4566	0.6352
Col8a2	_NE	3	TRUE	1.375	0.001328	0.02112	TRUE	0.4478	0.3268	1	TRUE	-0.8143	0.01429	0.06731	TRUE	0.3861	0.1471	0.2968
Col9a2	OL	NA	TRUE	-0.7025	0.0009365	0.01701	TRUE	0.02544	0.911	1	TRUE	1.279	1.941e-07	3.734e-06	TRUE	1.188	5.523e-06	6.452e-05
Col9a3	OL	1	TRUE	0.6824	0.04379	0.1787	TRUE	0.4013	0.2853	1	TRUE	-0.1015	0.7697	0.8879	TRUE	1.227	7.817e-10	1.796e-08
Colec11	_NE	NA	TRUE	0.3191	0.2793	0.5138	TRUE	-0.4472	0.1053	1	TRUE	0.5894	0.08778	0.2448	TRUE	1.22	0.0024	0.01242
Colec12	_NE	NA	TRUE	-0.2556	0.1247	0.3301	TRUE	0.1657	0.4576	1	TRUE	0.8279	9.359e-05	0.001038	TRUE	0.475	0.08979	0.2071
Comp	_NE	1	FALSE	-0.5462	0.1773	NA	TRUE	-0.8818	0.02276	1	TRUE	1.829	3.966e-05	0.0004884	TRUE	2.223	2.703e-07	4.091e-06
Comtd1	_NE	4	TRUE	-0.6195	0.0001338	0.004444	TRUE	-0.006325	0.9653	1	TRUE	0.05376	0.7612	0.8826	TRUE	-0.2579	0.2654	0.4465
Coro1b	_NE	NA	TRUE	-0.1107	0.1727	0.3967	TRUE	-0.06262	0.358	1	TRUE	0.3957	0.0005232	0.004685	TRUE	0.5063	0.0005772	0.003798
Coro2a	_NE	3	TRUE	-0.4356	8.293e-06	0.0006071	TRUE	0.04301	0.6913	1	TRUE	-0.5095	5.635e-06	8.482e-05	TRUE	-0.904	4.289e-09	8.883e-08
Coro6	_NE	3	TRUE	-0.9392	4.482e-06	0.0004182	TRUE	-0.1791	0.5119	1	TRUE	-0.3446	0.1324	0.322	TRUE	-0.752	0.0006683	0.004319
Cort	N	3	TRUE	-0.1132	0.5316	0.7322	TRUE	-0.1398	0.4972	1	TRUE	-0.8544	0.005486	0.03241	TRUE	-0.7085	0.009817	0.03868
Cotl1	_NE	1	TRUE	0.0889	0.5473	0.7426	TRUE	-0.299	0.005631	1	TRUE	0.7328	7.056e-08	1.453e-06	TRUE	0.9396	4.809e-08	8.311e-07
Cox6b2	_NE	1	TRUE	-0.07535	0.7915	0.8988	TRUE	0.234	0.3987	1	TRUE	0.315	0.3753	0.6049	TRUE	1.02	0.0006796	0.004375
Cp	_NE	1	TRUE	0.006415	0.9588	0.9809	TRUE	0.1079	0.4788	1	TRUE	1.121	2.245e-10	6.437e-09	TRUE	1.149	1.162e-08	2.226e-07
Cpeb2	_NE	NA	TRUE	0.0757	0.3419	0.5732	TRUE	-0.01704	0.8092	1	TRUE	-0.1093	0.275	0.5079	TRUE	-0.5255	0.0005224	0.003508
Cpne3	_NE	1	TRUE	0.1705	0.06576	0.2293	TRUE	0.06966	0.473	1	TRUE	0.5633	4.955e-06	7.502e-05	TRUE	0.5896	0.001089	0.006516
Cpne4	N	3	TRUE	0.447	0.0005229	0.01132	TRUE	-0.05005	0.6188	1	TRUE	-0.6414	2.058e-07	3.943e-06	TRUE	-0.4775	0.000374	0.002611
Cpne9	_NE	NA	TRUE	0.3555	0.06545	0.2289	TRUE	-0.01142	0.9332	1	TRUE	-0.5334	0.002249	0.01599	TRUE	-0.9753	0.001639	0.009101
Cps1	_NE	NA	FALSE	-0.5059	0.2742	NA	FALSE	-0.2378	0.6137	NA	TRUE	-0.5105	0.2591	0.4904	TRUE	-1.171	0.01061	0.04101
Cpt1a	_NE	1	TRUE	0.111	0.2553	0.4888	TRUE	0.03951	0.6207	1	TRUE	0.5607	2.148e-06	3.435e-05	TRUE	0.7568	3.158e-07	4.68e-06
Cpt2	_NE	1	TRUE	0.2026	0.2221	0.4519	TRUE	0.1953	0.1958	1	TRUE	0.6319	0.0003117	0.002975	TRUE	0.6786	0.001263	0.007373
Cpxm1	_NE	NA	TRUE	-0.1529	0.3222	0.5559	TRUE	0.008094	0.9568	1	TRUE	0.5734	0.002415	0.01689	TRUE	0.5671	0.0212	0.07043
Crabp2	N	NA	TRUE	-0.9188	0.00362	0.04063	TRUE	0.04341	0.9	1	TRUE	0.978	0.00473	0.02881	TRUE	0.4293	0.3211	0.5055
Crb2	AS	1	TRUE	0.2427	0.2203	0.4503	TRUE	-0.04624	0.7634	1	TRUE	0.8266	1.153e-06	1.942e-05	TRUE	1.331	1.199e-11	3.471e-10
Creb1	_NE	NA	TRUE	0.1815	0.01913	0.1106	TRUE	0.05574	0.4899	1	TRUE	-0.1242	0.2157	0.4409	TRUE	-0.51	0.00143	0.008177
Creb3l1	_NE	NA	TRUE	0.3666	0.02923	0.1412	TRUE	-0.02466	0.9026	1	TRUE	0.5774	0.0127	0.06184	TRUE	1.051	1e-05	0.0001103
Creg1	_NE	1	TRUE	0.0444	0.6169	0.7921	TRUE	0.1194	0.1828	1	TRUE	0.9596	4.711e-09	1.151e-07	TRUE	0.9669	4.307e-10	1.026e-08
Crhbp	N	3	TRUE	-0.001544	0.9868	0.9949	TRUE	-0.1014	0.2973	1	TRUE	-0.7599	6.864e-07	1.207e-05	TRUE	-0.911	8.836e-08	1.459e-06
Crhr1	_NE	3	TRUE	-0.6786	6.605e-08	1.599e-05	TRUE	-0.2719	0.07279	1	TRUE	-0.4887	0.01354	0.06477	TRUE	-1.15	0.0004806	0.003256
Crim1	_NE	3	TRUE	-0.05934	0.502	0.71	TRUE	-0.1478	0.0464	1	TRUE	-0.5007	0.001652	0.01241	TRUE	-0.6962	1.21e-08	2.311e-07
Crip1	_NE	1	TRUE	0.1701	0.4677	0.6838	TRUE	-0.09128	0.6456	1	TRUE	0.6489	0.02591	0.1034	TRUE	1.286	7.588e-07	1.054e-05
Crip2	_NE	4	TRUE	-0.3267	0.005498	0.05228	TRUE	-0.00482	0.9591	1	TRUE	0.4064	0.001906	0.01402	TRUE	0.6509	0.002599	0.01324
Crispld1	EC	3	TRUE	0.4564	0.01173	0.0831	TRUE	0.02487	0.8951	1	TRUE	-0.9082	0.0004175	0.003841	TRUE	-0.9611	0.0003529	0.002489
Crispld2	_NE	1	TRUE	-0.599	0.002029	0.02809	TRUE	-0.06904	0.7458	1	TRUE	0.8681	0.001683	0.01262	TRUE	1.319	1.475e-07	2.33e-06
Crlf1	_NE	NA	TRUE	0.2092	0.174	0.3986	TRUE	-0.2878	0.05354	1	TRUE	-0.8811	0.006867	0.0387	TRUE	-0.09503	0.6755	0.8062
Crlf2	_NE	4	TRUE	-0.4039	0.01441	0.09353	TRUE	-0.2122	0.1961	1	TRUE	0.5631	0.0218	0.09153	TRUE	1.036	1.622e-06	2.117e-05
Crocc	_NE	4	TRUE	-0.5099	9.079e-06	0.0006483	TRUE	-0.1727	0.1271	1	TRUE	-0.06543	0.6426	0.8117	TRUE	-0.2521	0.4014	0.5851
Cryab	OL	1	TRUE	0.6159	8.019e-05	0.003054	TRUE	-0.1388	0.2114	1	TRUE	0.5341	8.625e-06	0.000126	TRUE	0.5485	0.004548	0.02063
Cryba4	MG	1	FALSE	-0.5561	0.2062	NA	FALSE	-0.2928	0.4693	NA	TRUE	1.118	0.001992	0.0145	TRUE	1.103	0.02099	0.06996
Crybb1	MG	NA	TRUE	-0.6671	0.002278	0.03031	TRUE	-0.09977	0.6193	1	TRUE	0.3436	0.2983	0.5307	TRUE	0.4501	0.3135	0.4976
Crym	_NE	3	TRUE	-0.3411	0.01123	0.08118	TRUE	0.1584	0.07176	1	TRUE	-0.763	1.755e-05	0.0002372	TRUE	-0.9075	3.479e-09	7.311e-08
Csf1	_NE	1	TRUE	0.1032	0.2262	0.4556	TRUE	-0.09185	0.2563	1	TRUE	1.147	4.948e-17	3.13e-15	TRUE	1.159	2.312e-11	6.404e-10
Csf1r	MG	1	TRUE	0.03461	0.7041	0.848	TRUE	-0.1361	0.02939	1	TRUE	1.291	9.273e-28	2.052e-25	TRUE	1.338	4.905e-17	2.616e-15
Csf2ra	_NE	4	TRUE	-0.1426	0.139	0.3503	TRUE	-0.0748	0.4044	1	TRUE	0.6533	2.092e-05	0.0002765	TRUE	0.6297	0.005255	0.02333
Csf2rb	MG	2	TRUE	-0.1418	0.5208	0.7235	TRUE	0.0755	0.7331	1	TRUE	2.941	6.909e-27	1.429e-24	TRUE	3.264	8.503e-30	1.311e-27
Csf2rb2	MG	1	TRUE	-0.2931	0.1243	0.3295	TRUE	0.15	0.341	1	TRUE	1.058	8.735e-06	0.0001275	TRUE	1.228	2.616e-08	4.731e-07
Csf3r	MG	2	TRUE	0.1031	0.4247	0.6486	TRUE	-0.1039	0.3668	1	TRUE	2.219	1.636e-49	2.143e-46	TRUE	2.154	1.255e-13	4.666e-12
Csmd3	OL	3	TRUE	0.1336	0.1753	0.4004	TRUE	0.1352	0.1793	1	TRUE	-0.1777	0.1613	0.3657	TRUE	-0.557	0.000747	0.004758
Csrnp1	_NE	NA	TRUE	-0.05683	0.7453	0.8733	TRUE	-0.1372	0.3636	1	TRUE	0.363	0.03465	0.1283	TRUE	1.119	0.005643	0.02469
Csrnp3	_NE	3	TRUE	-0.01015	0.9003	0.9549	TRUE	0.0317	0.6806	1	TRUE	-0.3448	0.002665	0.01829	TRUE	-0.6205	1.174e-05	0.0001274
Cst3	MG	1	TRUE	0.06661	0.457	0.6753	TRUE	-0.09665	0.2461	1	TRUE	1.069	3.248e-15	1.685e-13	TRUE	1.373	1.728e-20	1.281e-18
Cst6	_NE	NA	TRUE	-0.7303	0.003919	0.04255	TRUE	-0.1375	0.7178	1	TRUE	-0.1606	0.6199	0.7951	TRUE	-0.5332	0.08472	0.1985
Cst7	MG	2	TRUE	-1.676	1.355e-07	2.904e-05	TRUE	-1.449	0.007829	1	TRUE	7.291	3.454e-44	3.015e-41	TRUE	7.097	2.226e-79	4.333e-76
Cstb	_NE	1	TRUE	0.001873	0.988	0.9954	TRUE	-0.1924	0.1403	1	TRUE	0.5393	0.002302	0.01629	TRUE	0.8113	5.128e-05	0.0004668
Ctdsp1	_NE	1	TRUE	0.009767	0.9245	0.9671	TRUE	-0.07409	0.4134	1	TRUE	0.8272	3.323e-10	9.41e-09	TRUE	0.9365	1.835e-09	4.013e-08
Ctf1	_NE	1	TRUE	0.1807	0.471	0.6865	TRUE	0.2068	0.4351	1	TRUE	1.261	8.776e-05	0.0009823	TRUE	1.899	1.312e-10	3.29e-09
Ctgf	_NE	NA	TRUE	-0.2745	0.5411	0.7379	TRUE	0.3715	0.1847	1	TRUE	0.693	0.0009181	0.007573	TRUE	0.5273	0.09602	0.2176
Ctla2b	EC	1	TRUE	0.2393	0.4422	0.6632	TRUE	-0.04112	0.917	1	TRUE	2.281	1.312e-08	3.006e-07	TRUE	2.547	5.498e-14	2.083e-12
Ctnna1	_NE	1	TRUE	0.1973	0.03473	0.1564	TRUE	0.05887	0.4246	1	TRUE	0.7742	9.704e-13	3.851e-11	TRUE	0.9635	4.802e-12	1.472e-10
Ctnnal1	_NE	1	TRUE	0.288	0.08975	0.2741	TRUE	0.2772	0.06546	1	TRUE	0.4853	0.003268	0.02159	TRUE	0.7753	1.539e-06	2.018e-05
Ctsa	_NE	1	TRUE	-0.01094	0.9067	0.9577	TRUE	-0.04052	0.4851	1	TRUE	0.8747	5.414e-08	1.139e-06	TRUE	1.061	1.983e-13	7.199e-12
Ctsb	_NE	1	TRUE	0.04365	0.5547	0.7487	TRUE	-0.06482	0.373	1	TRUE	1.086	1.028e-11	3.512e-10	TRUE	1.241	2.15e-17	1.183e-15
Ctsc	_NE	1	TRUE	0.2418	0.1178	0.3193	TRUE	-0.01718	0.916	1	TRUE	1.526	1.563e-20	1.565e-18	TRUE	1.683	7.858e-18	4.566e-16
Ctsd	MG	2	TRUE	0.05152	0.6069	0.7853	TRUE	-0.1191	0.1476	1	TRUE	1.992	3.698e-14	1.73e-12	TRUE	2.248	5.355e-47	2.453e-44
Ctse	MG	2	FALSE	-0.1941	0.8167	NA	FALSE	-0.8388	0.3135	NA	TRUE	4.016	5.9e-07	1.05e-05	TRUE	6.269	2.587e-22	2.251e-20
Ctsh	_NE	1	TRUE	0.1691	0.1601	0.3794	TRUE	-0.0329	0.7978	1	TRUE	2.084	3.45e-24	5.213e-22	TRUE	2.25	1.692e-34	3.66e-32
Ctsl	_NE	1	TRUE	0.1137	0.1505	0.3662	TRUE	-0.04408	0.5461	1	TRUE	1.374	6.955e-24	1.022e-21	TRUE	1.765	3.075e-23	2.834e-21
Ctso	_NE	1	TRUE	0.1462	0.09874	0.2891	TRUE	0.04155	0.684	1	TRUE	0.6829	5.319e-10	1.474e-08	TRUE	0.7334	1.015e-06	1.386e-05
Ctss	MG	2	TRUE	0.3525	0.0007868	0.01493	TRUE	-0.0538	0.4872	1	TRUE	2.638	1.638e-27	3.575e-25	TRUE	3.139	8.558e-68	1.111e-64
Ctsw	EC	NA	FALSE	-0.321	0.5415	NA	FALSE	-0.9346	0.2596	NA	TRUE	1.064	0.02822	0.1099	TRUE	2.173	9.384e-05	0.0007916
Ctsz	MG	2	TRUE	0.08824	0.487	0.6991	TRUE	-0.08931	0.2807	1	TRUE	2.251	1.676e-19	1.461e-17	TRUE	2.561	1.664e-49	1.037e-46
Cttnbp2	_NE	NA	TRUE	0.1285	0.1775	0.4028	TRUE	-0.04726	0.5039	1	TRUE	-0.5271	0.0002077	0.002082	TRUE	-0.4179	0.001111	0.00663
Cttnbp2nl	_NE	1	TRUE	0.056	0.5433	0.7392	TRUE	-0.09886	0.2042	1	TRUE	0.5642	2.406e-07	4.583e-06	TRUE	0.4585	0.00122	0.007165
Ctxn2	N	NA	TRUE	-0.1265	0.4594	0.6774	TRUE	0.2705	0.09626	1	TRUE	-0.3612	0.05811	0.1843	TRUE	-0.7497	0.0002015	0.001542
Ctxn3	_NE	3	TRUE	-0.894	0.002246	0.02991	TRUE	0.1197	0.8014	1	TRUE	-0.9582	0.03709	0.1347	TRUE	-1.467	0.000663	0.004291
Cux2	_NE	4	TRUE	-0.838	1.119e-12	8.585e-09	TRUE	-0.07863	0.6424	1	TRUE	-0.06483	0.7397	0.8713	TRUE	-0.04409	0.8562	0.9236
Cx3cr1	MG	1	TRUE	0.09277	0.2408	0.4724	TRUE	-0.1376	0.09373	1	TRUE	1.543	6.979e-34	3.226e-31	TRUE	1.708	6.09e-13	2.117e-11
Cxcl10	_NE	2	FALSE	-1.048	0.07464	NA	FALSE	-0.1506	0.8117	NA	TRUE	4.442	2.319e-25	4.096e-23	TRUE	5.225	2.526e-29	3.711e-27
Cxcl12	_NE	NA	TRUE	0.1304	0.09653	0.2852	TRUE	0.02697	0.7406	1	TRUE	-0.4659	0.0001261	0.001347	TRUE	-0.6894	0.0003416	0.002415
Cxcl13	_NE	2	FALSE	1.3	0.2834	NA	FALSE	-0.5456	0.6786	NA	TRUE	6.755	2.618e-15	1.376e-13	TRUE	10.7	3.708e-31	6.345e-29
Cxcl14	_NE	1	TRUE	-0.2262	0.002724	0.03384	TRUE	-0.1087	0.2294	1	TRUE	0.682	3.535e-10	9.992e-09	TRUE	0.9894	6.507e-13	2.257e-11
Cxcl16	MG	2	TRUE	-0.1734	0.558	0.7512	TRUE	-0.05448	0.8361	1	TRUE	3.46	6.303e-18	4.482e-16	TRUE	3.825	1.184e-46	5.122e-44
Cxcl5	_NE	3	TRUE	1.095	0.05123	0.1962	FALSE	-0.685	0.2218	NA	TRUE	2.449	2.053e-09	5.221e-08	TRUE	0.5975	0.2537	0.4334
Cxcl9	_NE	2	FALSE	-0.9659	0.4352	NA	FALSE	0.8618	0.4996	NA	FALSE	3.495	0.000207	NA	TRUE	5.508	4.475e-11	1.189e-09
Cxcr4	_NE	1	TRUE	0.2798	0.1457	0.3601	TRUE	-0.2845	0.1871	1	TRUE	1.097	9.975e-06	0.0001437	TRUE	1.509	1.538e-08	2.889e-07
Cxxc4	_NE	3	TRUE	-0.2431	0.0482	0.1893	TRUE	0.1342	0.2059	1	TRUE	-0.1302	0.3209	0.5543	TRUE	-0.6675	0.001146	0.006798
Cyb561	_NE	NA	TRUE	-0.3792	0.001076	0.01865	TRUE	-0.03316	0.8045	1	TRUE	-0.3569	0.0009009	0.007467	TRUE	-0.5881	2.198e-05	0.0002189
Cyb5r3	_NE	1	TRUE	-0.05327	0.5331	0.7331	TRUE	-0.07789	0.2103	1	TRUE	0.8396	1.916e-12	7.344e-11	TRUE	1.199	4.393e-15	1.932e-13
Cyba	MG	1	TRUE	0.01248	0.9467	0.9759	TRUE	-0.3966	0.01789	1	TRUE	2.628	6.077e-19	4.889e-17	TRUE	3.304	6.243e-29	8.919e-27
Cybb	MG	2	TRUE	-0.06342	0.8755	0.9428	TRUE	-0.6622	0.03887	1	TRUE	4.307	5.935e-11	1.829e-09	TRUE	4.325	3.43e-21	2.797e-19
Cybrd1	AS	2	TRUE	-0.09223	0.571	0.7609	TRUE	0.105	0.6211	1	TRUE	2.317	5.498e-27	1.168e-24	TRUE	2.703	1.425e-46	5.996e-44
Cycs	_NE	NA	TRUE	0.1108	0.1701	0.3931	TRUE	0.05434	0.408	1	TRUE	-0.3992	0.0003018	0.002899	TRUE	-0.536	0.0002229	0.001673
Cyp1b1	AS	1	TRUE	0.09972	0.6036	0.7835	TRUE	-0.04064	0.8555	1	TRUE	0.9203	0.001195	0.009445	TRUE	0.6604	0.01337	0.049
Cyp2d22	_NE	1	TRUE	0.06318	0.4941	0.704	TRUE	-0.008129	0.9128	1	TRUE	0.6732	6.448e-09	1.547e-07	TRUE	1.103	6.059e-15	2.614e-13
Cyp2f2	_NE	NA	FALSE	-2.26	0.01261	NA	FALSE	-0.6268	0.6108	NA	TRUE	-3.984	0.00149	0.01138	FALSE	-2.421	0.009503	NA
Cyp2j12	OL	NA	TRUE	0.9171	0.0005417	0.01163	TRUE	0.1646	0.4382	1	TRUE	-0.5487	0.06855	0.2066	TRUE	-0.4783	0.1257	0.2642
Cyp2s1	_NE	3	TRUE	-0.2943	0.1017	0.2937	TRUE	-0.2053	0.2917	1	TRUE	-0.4478	0.1583	0.3614	TRUE	-1.219	8.271e-05	0.0007132
Cyp3a13	OL	NA	TRUE	0.7702	0.007739	0.06427	TRUE	0.07964	0.7586	1	TRUE	0.9267	0.00581	0.03399	TRUE	0.8379	0.04531	0.1254
Cyp4f13	_NE	1	TRUE	-0.03676	0.8217	0.9141	TRUE	0.00882	0.9427	1	TRUE	0.343	0.04464	0.1539	TRUE	0.7347	7.819e-05	0.0006772
Cyp4f14	AS	1	TRUE	0.1898	0.2071	0.4358	TRUE	-0.08846	0.5018	1	TRUE	0.9919	2.57e-12	9.639e-11	TRUE	0.9593	2.067e-07	3.189e-06
Cyp4f16	_NE	1	TRUE	0.08565	0.6192	0.7933	TRUE	-0.01525	0.9226	1	TRUE	0.3814	0.04384	0.152	TRUE	0.5853	0.008097	0.033
Cyp4f17	_NE	1	TRUE	0.1137	0.6192	0.7933	TRUE	0.1915	0.3111	1	TRUE	0.7718	0.0007314	0.006237	TRUE	1.121	6.457e-06	7.443e-05
Cyp4f18	_NE	2	FALSE	-0.9066	0.3275	NA	FALSE	0.05024	0.9623	NA	TRUE	5.559	9.196e-13	3.659e-11	TRUE	4.601	2.964e-22	2.551e-20
Cyp4v3	_NE	1	TRUE	0.2366	0.05133	0.1965	TRUE	-0.06482	0.6017	1	TRUE	1.053	3.555e-12	1.309e-10	TRUE	1.273	1.534e-10	3.822e-09
Cyp4x1	N	NA	TRUE	-0.1858	0.2053	0.4334	TRUE	-0.03496	0.8134	1	TRUE	-0.4083	0.02006	0.08618	TRUE	-0.6044	0.004483	0.02041
Cyp51	_NE	3	TRUE	0.2084	0.01329	0.08984	TRUE	0.07522	0.4188	1	TRUE	-0.7241	2.53e-10	7.241e-09	TRUE	-0.8602	8.132e-08	1.357e-06
Cyr61	AS	1	TRUE	-0.3978	0.0257	0.1304	TRUE	0.1406	0.583	1	TRUE	2.628	3.671e-13	1.538e-11	TRUE	3.158	0.000162	0.001277
Cys1	_NE	3	TRUE	0.01899	0.9111	0.9601	TRUE	-0.1156	0.4915	1	TRUE	-0.5192	0.002214	0.0158	TRUE	-0.7339	0.0001564	0.001239
Cyth4	MG	1	TRUE	0.1286	0.2191	0.4489	TRUE	-0.1565	0.07745	1	TRUE	1.312	1.716e-14	8.223e-13	TRUE	1.39	7.729e-12	2.319e-10
Cytip	_NE	NA	FALSE	0.8578	0.2904	NA	FALSE	-0.2149	0.7417	NA	TRUE	2.619	7.554e-05	0.0008614	TRUE	1.527	0.001073	0.00644
D0H4S114	_NE	NA	TRUE	-0.6815	5.564e-05	0.002442	TRUE	-0.1349	0.5949	1	TRUE	-0.4516	0.04516	0.1551	TRUE	-0.5867	0.0006779	0.004368
D10Bwg1379e	N	3	TRUE	-0.1134	0.2712	0.5059	TRUE	-0.0007556	0.9937	1	TRUE	-0.5956	5.363e-05	0.0006375	TRUE	-0.917	0.0003897	0.002706
D130043K22Rik	N	3	TRUE	-0.2014	0.008144	0.06595	TRUE	-0.02804	0.6772	1	TRUE	-0.354	0.002451	0.01711	TRUE	-0.7593	1.463e-05	0.000154
D14Ertd668e	_NE	2	FALSE	0.2023	0.6423	NA	FALSE	-0.7201	0.1222	NA	TRUE	1.818	1.109e-06	1.88e-05	TRUE	2.691	4.298e-12	1.326e-10
D16Ertd472e	_NE	NA	TRUE	0.393	0.0004178	0.009781	TRUE	0.03239	0.7707	1	TRUE	-0.4751	0.007316	0.04055	TRUE	-0.5852	0.00155	0.008727
D17H6S56E-3	_NE	1	FALSE	-0.0955	0.8429	NA	TRUE	0.3413	0.3576	1	TRUE	1.985	1.997e-05	0.000266	TRUE	-0.359	0.6375	0.7785
D430036J16Rik	_NE	NA	TRUE	0.1983	0.5128	0.7183	TRUE	0.3067	0.1957	1	TRUE	-0.08989	0.8094	0.9104	TRUE	-1.035	0.001324	0.007657
D430041D05Rik	_NE	3	TRUE	-0.2762	0.02324	0.1238	TRUE	-0.01167	0.8854	1	TRUE	-0.4077	0.003522	0.02302	TRUE	-0.7606	2.329e-06	2.939e-05
D4Ertd22e	_NE	1	TRUE	-0.04109	0.6858	0.8355	TRUE	-0.1921	0.01404	1	TRUE	0.7448	2.157e-11	7.048e-10	TRUE	0.9286	1.673e-08	3.11e-07
D730005E14Rik	_NE	1	FALSE	-0.2893	0.6957	NA	FALSE	1.895	0.02626	NA	TRUE	3.342	2.913e-08	6.377e-07	TRUE	2.553	1.986e-06	2.545e-05
D830031N03Rik	_NE	3	TRUE	-0.08255	0.7978	0.9014	TRUE	0.7216	0.004763	1	TRUE	-0.7903	0.03294	0.1236	TRUE	-0.9976	0.01117	0.04264
D930014E17Rik	_NE	NA	TRUE	0.009519	0.9635	0.9841	TRUE	-0.07695	0.6966	1	TRUE	0.6704	0.009292	0.04913	TRUE	0.8067	0.001546	0.008706
D930020B18Rik	_NE	3	TRUE	0.06542	0.8305	0.9195	TRUE	-0.2321	0.4085	1	TRUE	-0.4067	0.2895	0.5223	TRUE	-1.085	0.01115	0.04258
Daam2	AS	1	TRUE	0.1998	0.04623	0.1849	TRUE	-0.08633	0.2615	1	TRUE	0.7301	8.031e-10	2.169e-08	TRUE	0.7948	1.21e-08	2.311e-07
Dab2	_NE	1	TRUE	0.0557	0.7109	0.8524	TRUE	0.173	0.3065	1	TRUE	0.5195	0.001304	0.0102	TRUE	0.6311	0.00117	0.006915
Daglb	MG	1	TRUE	-0.1123	0.2557	0.4893	TRUE	-0.05959	0.4434	1	TRUE	0.2769	0.01161	0.05779	TRUE	0.5929	0.000187	0.001443
Dap	_NE	1	TRUE	0.04544	0.7824	0.8942	TRUE	0.05403	0.7022	1	TRUE	0.9767	1.609e-05	0.0002193	TRUE	1.213	2.077e-08	3.81e-07
Dazap2	_NE	1	TRUE	0.2146	0.006849	0.05997	TRUE	-0.04981	0.372	1	TRUE	0.298	0.004931	0.02977	TRUE	0.5365	0.000382	0.002657
Dbf4	_NE	NA	TRUE	0.3154	0.3074	0.5414	TRUE	0.2872	0.3065	1	TRUE	0.7887	0.004056	0.02571	TRUE	0.7058	0.02747	0.08568
Dbi	_NE	1	TRUE	0.279	0.001179	0.01971	TRUE	0.08188	0.2965	1	TRUE	1.228	3.705e-21	3.988e-19	TRUE	1.635	7.093e-23	6.349e-21
Dbndd1	_NE	3	TRUE	-0.3082	0.04377	0.1787	TRUE	-0.07689	0.5796	1	TRUE	-0.2632	0.2163	0.4416	TRUE	-0.8613	0.001763	0.009659
Dbndd2	OL	1	TRUE	0.3436	0.008523	0.06796	TRUE	-0.05478	0.5194	1	TRUE	0.6339	4.598e-07	8.295e-06	TRUE	0.7916	0.0001203	0.000988
Dbp	_NE	4	TRUE	-0.3415	0.0001334	0.004438	TRUE	-0.248	0.01109	1	TRUE	-0.06107	0.8353	0.9225	TRUE	-0.5874	0.0005151	0.003466
Dbx2	AS	1	TRUE	-0.004028	0.9702	0.9871	TRUE	-0.2018	0.08799	1	TRUE	0.6438	6.395e-07	1.13e-05	TRUE	0.8819	1.782e-08	3.295e-07
Dcaf12l1	OL	NA	TRUE	-0.03212	0.7336	0.8664	TRUE	0.03655	0.6116	1	TRUE	-0.3323	0.001911	0.01405	TRUE	-0.5253	0.0001766	0.001375
Dcc	_NE	3	TRUE	0.2664	0.01103	0.08038	TRUE	0.09034	0.3197	1	TRUE	-0.6912	1.942e-05	0.0002595	TRUE	-1.219	1.24e-07	1.982e-06
Dcp2	_NE	3	TRUE	0.04867	0.5557	0.7493	TRUE	0.07718	0.3041	1	TRUE	-0.3405	0.001946	0.01425	TRUE	-0.6462	6.995e-06	8.004e-05
Dcxr	_NE	1	TRUE	-0.1975	0.2993	0.5336	TRUE	-0.004389	0.9806	1	TRUE	0.9552	2.994e-06	4.696e-05	TRUE	1.466	8.62e-11	2.222e-09
Ddah1	_NE	1	TRUE	0.05058	0.5338	0.7338	TRUE	-0.03935	0.5707	1	TRUE	0.7075	3.045e-11	9.727e-10	TRUE	0.7427	7.252e-08	1.218e-06
Ddah2	_NE	1	TRUE	-0.3523	0.08701	0.2692	TRUE	-0.1064	0.4555	1	TRUE	1.14	1.585e-07	3.087e-06	TRUE	1.382	4.479e-08	7.784e-07
Ddit3	_NE	NA	TRUE	-0.07782	0.4849	0.6976	TRUE	-0.08206	0.4861	1	TRUE	0.4307	0.001554	0.01175	TRUE	0.519	0.00581	0.02526
Ddit4l	AS	4	TRUE	-0.539	0.0007569	0.01449	TRUE	-0.02642	0.9092	1	TRUE	0.2863	0.1149	0.2933	TRUE	0.3529	0.06235	0.1581
Ddn	_NE	3	TRUE	0.06446	0.4548	0.6734	TRUE	-0.2274	0.05266	1	TRUE	-0.6612	1.016e-05	0.0001462	TRUE	-0.4545	0.002549	0.01303
Ddr1	OL	1	TRUE	0.09801	0.5661	0.7569	TRUE	-0.1064	0.2429	1	TRUE	1.167	2.022e-14	9.658e-13	TRUE	1.638	8.037e-18	4.653e-16
Ddr2	AS	NA	TRUE	0.08383	0.5252	0.7264	TRUE	0.03288	0.8076	1	TRUE	0.5364	0.0003562	0.003342	TRUE	0.4357	0.03207	0.09628
Ddx58	_NE	1	TRUE	0.0944	0.5285	0.7294	TRUE	0.148	0.2818	1	TRUE	1.195	4.537e-11	1.434e-09	TRUE	1.337	2.127e-12	6.873e-11
Ddx60	_NE	2	TRUE	0.4143	0.2039	0.4315	TRUE	0.03958	0.9106	1	TRUE	1.711	8.745e-09	2.073e-07	TRUE	2.688	2.886e-12	9.134e-11
Decr1	_NE	1	TRUE	0.336	0.001345	0.02129	TRUE	0.03277	0.7765	1	TRUE	0.6387	4.129e-07	7.475e-06	TRUE	0.572	0.0002379	0.001771
Def6	EC	NA	TRUE	-0.1694	0.4427	0.6638	TRUE	0.03867	0.8674	1	TRUE	0.7189	0.01399	0.06625	TRUE	0.8398	0.006169	0.02649
Dennd1c	MG	1	TRUE	0.07876	0.7518	0.8766	TRUE	-0.2125	0.3333	1	TRUE	1.679	7.544e-11	2.293e-09	TRUE	1.842	8.877e-13	3.005e-11
Dennd3	EC	NA	TRUE	-0.4337	0.005351	0.05138	TRUE	0.1314	0.3766	1	TRUE	0.4211	0.003213	0.02133	TRUE	0.9702	0.0003989	0.002758
Dennd5b	_NE	3	TRUE	-0.06057	0.513	0.7184	TRUE	0.09814	0.1629	1	TRUE	-0.3321	0.002556	0.01766	TRUE	-0.546	0.0001947	0.001493
Depdc7	_NE	NA	TRUE	0.3763	0.182	0.408	TRUE	0.1021	0.6146	1	TRUE	-0.3588	0.1953	0.4132	TRUE	-0.8972	0.004746	0.02139
Deptor	_NE	3	TRUE	-0.5015	0.05786	0.2107	TRUE	0.4177	0.04844	1	TRUE	-0.5975	0.05234	0.1718	TRUE	-0.8924	0.01309	0.04819
Dera	_NE	1	TRUE	0.3686	0.1059	0.2998	TRUE	-0.1225	0.6241	1	TRUE	1.364	4.161e-07	7.524e-06	TRUE	1.448	1.703e-07	2.665e-06
Dgat2l6	_NE	1	TRUE	0.7118	0.02653	0.1334	TRUE	-0.2214	0.4798	1	TRUE	1.172	0.002242	0.01597	TRUE	1.671	5.425e-05	0.0004901
Dgke	_NE	NA	TRUE	0.08648	0.3151	0.5487	TRUE	0.07914	0.2465	1	TRUE	-0.3364	0.001715	0.01279	TRUE	-0.5483	3.484e-05	0.0003301
Dhcr24	OL	3	TRUE	-0.08437	0.4536	0.6721	TRUE	-0.05243	0.4646	1	TRUE	-0.8196	4.494e-13	1.858e-11	TRUE	-1.079	5.999e-09	1.195e-07
Dhcr7	_NE	NA	TRUE	0.07597	0.4058	0.6329	TRUE	-0.05476	0.5221	1	TRUE	-0.2372	0.02943	0.1134	TRUE	-0.5518	0.0002601	0.001912
Dhrs1	_NE	1	TRUE	-0.06726	0.4373	0.6595	TRUE	-0.01647	0.8032	1	TRUE	1.565	6.002e-31	2.193e-28	TRUE	1.743	1.491e-25	1.623e-23
Dhrs13	_NE	NA	TRUE	-0.1592	0.4475	0.6674	TRUE	0.1038	0.6009	1	TRUE	0.007168	0.9783	0.9886	TRUE	-0.6553	0.007177	0.03
Dhrs3	_NE	1	TRUE	0.06899	0.5129	0.7184	TRUE	0.06734	0.5509	1	TRUE	0.5943	6.428e-05	0.000746	TRUE	0.6623	0.001217	0.00715
Dhrs4	_NE	NA	TRUE	0.0441	0.7376	0.8689	TRUE	0.05776	0.6487	1	TRUE	0.5162	0.0003946	0.003659	TRUE	0.5573	0.002207	0.01161
Dhx58	_NE	1	TRUE	0.1236	0.6389	0.8063	TRUE	-0.1821	0.3654	1	TRUE	1.339	8.023e-07	1.39e-05	TRUE	1.745	6.964e-09	1.38e-07
Diap3	_NE	1	TRUE	0.3545	0.2149	0.4442	TRUE	-0.2886	0.3706	1	TRUE	0.2569	0.4164	0.6386	TRUE	0.7844	0.0117	0.04417
Dio3	_NE	NA	TRUE	-0.4983	0.3381	0.5694	TRUE	0.9658	0.09496	1	TRUE	-0.332	0.4063	0.6296	TRUE	-1.4	0.00333	0.01606
Diras2	_NE	NA	TRUE	0.01549	0.8471	0.9288	TRUE	-0.02233	0.7672	1	TRUE	-0.5868	0.000861	0.007174	TRUE	-0.3452	0.007779	0.03198
Disp2	N	3	TRUE	-0.1672	0.04601	0.1845	TRUE	-0.1051	0.174	1	TRUE	-0.3081	0.04577	0.1565	TRUE	-0.5207	6.423e-05	0.0005709
Dixdc1	_NE	NA	TRUE	0.2379	0.001235	0.02024	TRUE	0.01425	0.819	1	TRUE	-0.326	0.001312	0.01024	TRUE	-0.5174	7.375e-05	0.0006441
Dleu7	_NE	NA	TRUE	-0.4242	0.06395	0.2254	TRUE	0.03129	0.8799	1	TRUE	-0.2612	0.2594	0.4905	TRUE	-0.7303	0.004031	0.01869
Dlgap5	_NE	1	FALSE	0.4974	0.2611	NA	FALSE	-0.2083	0.6851	NA	TRUE	1.525	0.001336	0.01038	TRUE	2.1	1.854e-05	0.0001892
Dlk1	AS	4	TRUE	-1.39	0.000375	0.009048	TRUE	0.6729	0.2424	1	TRUE	0.2867	0.338	0.5715	TRUE	-0.6843	0.03306	0.09844
Dlk2	OL	4	TRUE	-0.5344	5.483e-05	0.002434	TRUE	-0.1044	0.4596	1	TRUE	-0.3166	0.0246	0.0994	TRUE	-0.3633	0.1402	0.2865
Dlx1as	N	3	TRUE	0.04474	0.6853	0.8351	TRUE	-0.02654	0.7843	1	TRUE	-0.5626	0.000962	0.007878	TRUE	-0.6797	0.001564	0.008788
Dlx6as1	_NE	3	TRUE	0.34	0.003457	0.03942	TRUE	0.08058	0.4337	1	TRUE	-0.3675	0.02961	0.114	TRUE	-0.8774	0.0002839	0.002066
Dmkn	_NE	NA	TRUE	1.069	0.001791	0.02598	TRUE	-0.4672	0.1097	1	TRUE	1.073	0.01852	0.08168	TRUE	0.4367	0.2093	0.3794
Dmrt3	N	NA	TRUE	0.317	0.2696	0.5043	TRUE	0.04561	0.876	1	TRUE	-0.2522	0.6465	0.8141	TRUE	1.235	0.002523	0.01291
Dmrta2	_NE	NA	TRUE	-0.06481	0.8084	0.9073	TRUE	-0.3143	0.1957	1	TRUE	0.4891	0.1053	0.2765	TRUE	1.383	9.779e-06	0.000108
Dna2	_NE	1	TRUE	-0.1059	0.6553	0.8164	TRUE	0.09932	0.6131	1	TRUE	0.9848	0.001044	0.008438	TRUE	1.072	7.57e-05	0.0006586
Dnahc11	_NE	NA	TRUE	0.9015	0.002056	0.02836	TRUE	0.2957	0.2111	1	TRUE	0.019	0.9514	0.977	TRUE	0.6708	0.03815	0.1102
Dnahc5	_NE	NA	TRUE	0.3114	0.06745	0.2334	TRUE	0.2793	0.078	1	TRUE	-0.2511	0.2467	0.4765	TRUE	-0.6717	0.0122	0.04583
Dnahc6	_NE	3	TRUE	0.9361	0.0001581	0.005027	TRUE	0.3663	0.1275	1	TRUE	-0.705	0.01371	0.06531	TRUE	-0.1568	0.6093	0.7578
Dnahc9	_NE	NA	TRUE	0.2285	0.03752	0.164	TRUE	-0.07375	0.4991	1	TRUE	-0.5381	0.001684	0.01262	TRUE	-0.07172	0.7307	0.8442
Dnaic2	OL	1	TRUE	0.3797	0.1507	0.3664	TRUE	0.06836	0.7439	1	TRUE	1.09	1.344e-05	0.0001884	TRUE	1.169	0.0001139	0.0009414
Dnaja1	_NE	NA	TRUE	0.2138	0.01696	0.1031	TRUE	0.03727	0.5859	1	TRUE	-0.3864	0.002163	0.01552	TRUE	-0.5222	0.000249	0.00184
Dnajb1	_NE	3	TRUE	0.04352	0.6449	0.8113	TRUE	-0.05443	0.5724	1	TRUE	-0.2789	0.03367	0.1256	TRUE	-0.637	6.67e-05	0.0005885
Dnajb13	_NE	NA	TRUE	0.8436	0.05192	0.1976	TRUE	-0.2257	0.5181	1	TRUE	1.024	0.002466	0.01718	TRUE	1.449	0.0001641	0.00129
Dnajc28	_NE	NA	TRUE	0.1193	0.2811	0.5151	TRUE	0.09698	0.3655	1	TRUE	-0.2004	0.2409	0.4702	TRUE	-0.6562	0.005218	0.02319
Dnajc6	_NE	3	TRUE	0.02876	0.7458	0.8735	TRUE	-0.0005848	0.9934	1	TRUE	-0.3577	0.01159	0.05774	TRUE	-0.5287	1.997e-05	0.0002017
Dnalc1	_NE	NA	TRUE	0.06385	0.4629	0.6801	TRUE	0.02838	0.6306	1	TRUE	-0.2204	0.03431	0.1274	TRUE	-0.5303	0.0003253	0.002311
Dnali1	AS	NA	TRUE	0.9415	0.0002444	0.006706	TRUE	-0.1315	0.5534	1	TRUE	0.6246	0.01947	0.08476	TRUE	1.261	0.0001293	0.00105
Dnase1l1	_NE	1	TRUE	-0.2681	0.2411	0.4727	TRUE	0.02694	0.9082	1	TRUE	1.141	8.807e-05	0.0009851	TRUE	1.374	9.951e-07	1.361e-05
Dnase1l2	_NE	NA	TRUE	-0.01823	0.9401	0.9733	TRUE	-0.06801	0.7498	1	TRUE	-0.5091	0.03718	0.1349	TRUE	-1.252	0.001015	0.006148
Dnase2a	MG	1	TRUE	-0.01138	0.9505	0.9774	TRUE	-0.08296	0.6559	1	TRUE	1.561	3.852e-12	1.411e-10	TRUE	1.886	2.884e-18	1.747e-16
Dnm2	_NE	NA	TRUE	0.01919	0.841	0.9255	TRUE	-0.0162	0.8164	1	TRUE	0.4516	1.471e-05	0.0002031	TRUE	0.5246	0.0001372	0.001104
Dnm3	_NE	3	TRUE	-0.1377	0.179	0.4051	TRUE	0.1451	0.08351	1	TRUE	-0.2147	0.07383	0.2173	TRUE	-0.7823	6.119e-07	8.608e-06
Dnmt3b	_NE	NA	TRUE	0.02155	0.9314	0.9703	TRUE	0.4335	0.06638	1	TRUE	0.3922	0.2313	0.46	TRUE	0.9573	0.005402	0.02381
Dnmt3l	_NE	NA	FALSE	-0.08773	0.865	NA	FALSE	-0.1623	0.7286	NA	TRUE	0.6398	0.2417	0.4712	TRUE	2.717	4.426e-05	0.0004088
Doc2a	_NE	3	TRUE	-0.907	2.283e-08	7.67e-06	TRUE	-0.04823	0.8215	1	TRUE	-0.02236	0.9209	0.9626	TRUE	-0.5751	0.01234	0.04616
Doc2b	N	3	TRUE	0.2007	0.06941	0.2374	TRUE	-0.07917	0.5615	1	TRUE	-0.4699	0.001216	0.00959	TRUE	-0.6279	9.953e-07	1.361e-05
Dock1	_NE	1	TRUE	0.2007	0.02126	0.1172	TRUE	0.003488	0.963	1	TRUE	0.3806	0.0003283	0.003111	TRUE	0.591	0.0001362	0.001097
Dock2	MG	2	TRUE	0.1663	0.3347	0.5666	TRUE	-0.1705	0.2846	1	TRUE	2.06	1.52e-18	1.177e-16	TRUE	2.357	1.741e-17	9.686e-16
Dock8	MG	1	TRUE	0.1332	0.3949	0.6237	TRUE	-0.1765	0.2218	1	TRUE	1.221	6.362e-12	2.252e-10	TRUE	1.317	3.275e-07	4.833e-06
Dok1	MG	1	TRUE	0.1938	0.4207	0.646	TRUE	0.09437	0.6628	1	TRUE	1.566	3.84e-08	8.255e-07	TRUE	2.331	1.161e-11	3.372e-10
Dok2	MG	NA	TRUE	-1.144	0.001211	0.02001	TRUE	0.07003	0.8276	1	TRUE	0.569	0.1069	0.2795	TRUE	0.7196	0.06801	0.1684
Dok4	EC	3	TRUE	-0.1537	0.1347	0.3448	TRUE	-0.1123	0.2351	1	TRUE	-0.3461	0.004371	0.02719	TRUE	-0.5628	0.001576	0.008833
Dok6	_NE	3	TRUE	-0.1584	0.4735	0.6886	TRUE	0.3613	0.0384	1	TRUE	-0.7014	0.01952	0.08491	TRUE	-1.353	1.449e-05	0.0001529
Dok7	_NE	4	TRUE	-0.5576	0.004345	0.04538	TRUE	-0.08098	0.5875	1	TRUE	0.1774	0.2826	0.5146	TRUE	-0.02438	0.923	0.961
Dpep1	_NE	NA	FALSE	1.094	0.2217	NA	FALSE	0.2381	0.6727	NA	TRUE	-1.608	0.007813	0.04285	FALSE	-0.6966	0.3423	NA
Dpm3	_NE	4	TRUE	-0.419	0.05756	0.2102	TRUE	-0.2232	0.2262	1	TRUE	0.09656	0.6615	0.8235	TRUE	0.8942	0.003709	0.01749
Dpp10	_NE	3	TRUE	-0.5178	0.001056	0.01837	TRUE	0.2709	0.1039	1	TRUE	-0.04857	0.8083	0.9099	TRUE	-0.7517	0.00267	0.01354
Dpp7	_NE	NA	TRUE	-0.08551	0.3408	0.5724	TRUE	-0.01598	0.8578	1	TRUE	0.3165	0.005857	0.0342	TRUE	0.5006	0.0005276	0.00354
Dpy19l1	OL	3	TRUE	-0.1621	0.195	0.4219	TRUE	0.00572	0.9588	1	TRUE	-0.1087	0.4045	0.6277	TRUE	-0.6125	0.0001398	0.00112
Dpysl2	_NE	NA	TRUE	0.09607	0.3077	0.5416	TRUE	-0.04124	0.5469	1	TRUE	-0.2441	0.02567	0.1027	TRUE	-0.5797	5.69e-06	6.627e-05
Dpysl4	_NE	4	TRUE	-0.5198	6.288e-11	1.048e-07	TRUE	-0.08716	0.2305	1	TRUE	0.1146	0.2539	0.4843	TRUE	0.1996	0.2046	0.3735
Dr1	_NE	NA	TRUE	0.2417	0.007104	0.06112	TRUE	-0.105	0.1826	1	TRUE	-0.3509	0.01109	0.05592	TRUE	-0.5612	0.0001703	0.001334
Drd1a	_NE	1	TRUE	0.8579	0.06196	0.2208	TRUE	0.3136	0.1479	1	TRUE	1.152	0.006202	0.03567	TRUE	0.5946	0.008458	0.03419
Drd2	N	NA	TRUE	1.399	0.003354	0.03875	TRUE	0.008635	0.9664	1	TRUE	1.896	0.0183	0.081	TRUE	-0.964	0.002842	0.01419
Drd4	_NE	NA	FALSE	-0.5605	0.4779	NA	FALSE	-0.4334	0.5945	NA	TRUE	0.8457	0.2024	0.4227	TRUE	3.371	1.153e-06	1.554e-05
Dsn1	_NE	1	TRUE	0.004491	0.9816	0.9933	TRUE	-0.1588	0.4587	1	TRUE	0.8254	0.0009844	0.008045	TRUE	0.9183	0.0001383	0.00111
Dsp	_NE	NA	TRUE	0.258	0.01578	0.09894	TRUE	-0.2091	0.1041	1	TRUE	-1.543	0.002562	0.01768	TRUE	-0.4946	0.05289	0.1401
Dtx3l	_NE	1	TRUE	0.1308	0.3654	0.5969	TRUE	-0.1375	0.3627	1	TRUE	0.7168	3.012e-05	0.0003849	TRUE	0.7037	0.001295	0.007527
Dusp16	_NE	1	TRUE	0.2393	0.04956	0.193	TRUE	-0.02758	0.8053	1	TRUE	0.3788	0.01114	0.05612	TRUE	0.5929	0.0004034	0.002782
Dusp19	OL	NA	TRUE	0.3378	0.006917	0.0602	TRUE	-0.08795	0.4717	1	TRUE	-0.378	0.02992	0.1147	TRUE	-0.6552	0.005583	0.0245
Dusp27	MG	1	FALSE	-0.4505	0.3959	NA	FALSE	0.07589	0.8849	NA	TRUE	2.352	2.172e-09	5.496e-08	TRUE	1.409	0.004149	0.01914
Dusp9	OL	NA	FALSE	-0.1498	0.7168	NA	FALSE	-0.111	0.7807	NA	TRUE	1.283	0.0003931	0.003649	TRUE	1.361	0.003498	0.01673
Dync2h1	_NE	3	TRUE	-0.01316	0.8917	0.9502	TRUE	0.01456	0.8504	1	TRUE	-0.2787	0.0216	0.09092	TRUE	-0.52	0.002698	0.01364
Dynlrb2	AS	3	TRUE	0.9599	0.0009128	0.01674	TRUE	0.298	0.2884	1	TRUE	-0.2503	0.3925	0.6172	TRUE	1.039	0.01295	0.04782
Dynlt1c	_NE	NA	TRUE	-0.1654	0.5167	0.7204	TRUE	-0.12	0.6148	1	TRUE	0.8045	0.01981	0.08555	TRUE	1.09	0.0002632	0.001928
Dynlt1f	_NE	NA	TRUE	-0.1753	0.4905	0.7016	TRUE	-0.1768	0.4523	1	TRUE	0.7132	0.03335	0.1248	TRUE	1.015	0.0002452	0.001815
Dyrk4	_NE	NA	FALSE	0.06395	0.9147	NA	FALSE	0.3583	0.5113	NA	TRUE	0.3444	0.4875	0.6971	TRUE	1.814	0.001841	0.01001
Dzip1	_NE	NA	TRUE	-0.03784	0.6766	0.8298	TRUE	0.006716	0.9296	1	TRUE	-0.3095	0.002563	0.01768	TRUE	-0.6436	4.202e-05	0.0003907
Dzip3	_NE	NA	TRUE	0.1347	0.1889	0.4156	TRUE	0.08236	0.2261	1	TRUE	-0.2215	0.05085	0.1684	TRUE	-0.5724	0.001933	0.01042
E030003E18Rik	_NE	1	TRUE	0.3693	0.000965	0.01738	TRUE	-0.1537	0.2566	1	TRUE	1.02	2.027e-08	4.557e-07	TRUE	1.167	3.654e-07	5.332e-06
E030010A14Rik	EC	3	TRUE	0.1275	0.7721	0.8892	TRUE	0.3743	0.3221	1	TRUE	0.6664	0.07787	0.2255	TRUE	1.7	0.01165	0.04406
E130008D07Rik	_NE	NA	TRUE	0.03171	0.887	0.9484	TRUE	0.2362	0.1826	1	TRUE	-0.3737	0.08062	0.2311	TRUE	-0.6876	0.01311	0.04826
E130012A19Rik	_NE	3	TRUE	-0.3964	0.0003718	0.009026	TRUE	-0.2204	0.05226	1	TRUE	-0.6639	1.172e-05	0.0001664	TRUE	-0.3714	0.1738	0.3332
E130114P18Rik	_NE	NA	TRUE	0.563	0.001395	0.0218	TRUE	0.1531	0.4463	1	TRUE	0.5574	0.0194	0.08455	TRUE	0.7137	0.004409	0.02011
E130203B14Rik	_NE	1	TRUE	0.215	0.3518	0.583	TRUE	-0.1714	0.3873	1	TRUE	1.077	5.032e-05	0.0006051	TRUE	1.111	0.001109	0.006621
E130306D19Rik	_NE	NA	TRUE	0.6366	0.3291	0.5617	FALSE	0.08898	0.8563	NA	TRUE	1.488	0.00529	0.03154	FALSE	1.569	0.006686	NA
E130309F12Rik	OL	NA	TRUE	0.2022	0.1597	0.379	TRUE	-0.01601	0.9074	1	TRUE	0.187	0.4964	0.7041	TRUE	-0.7314	0.002258	0.01184
E230008N13Rik	_NE	NA	TRUE	0.9842	0.00198	0.02766	TRUE	-0.08343	0.7919	1	TRUE	0.5636	0.1153	0.2941	TRUE	0.02976	0.9366	0.968
E230029C05Rik	_NE	1	TRUE	-0.3747	0.2815	0.5154	TRUE	0.3946	0.1959	1	TRUE	0.7321	0.02116	0.08964	TRUE	1.137	0.0005535	0.003687
E2f2	_NE	1	TRUE	0.2678	0.3397	0.5709	TRUE	0.0199	0.9423	1	TRUE	0.5981	0.05572	0.1791	TRUE	1.162	0.0002572	0.001896
E2f8	OL	NA	TRUE	-0.6711	0.02998	0.1433	TRUE	-0.07034	0.8427	1	TRUE	1.247	0.001089	0.00874	TRUE	1.712	0.0003915	0.002715
E330009J07Rik	OL	3	TRUE	0.05162	0.6811	0.8323	TRUE	0.06369	0.5637	1	TRUE	-0.3768	0.01479	0.06889	TRUE	-0.8014	0.001229	0.007205
E330013P06	_NE	NA	TRUE	-0.2388	0.3489	0.5799	TRUE	0.08204	0.723	1	TRUE	0.9434	0.002954	0.01986	TRUE	0.1005	0.7355	0.8479
Ebi3	MG	1	TRUE	-0.4301	0.2253	0.4548	TRUE	-0.2194	0.4517	1	TRUE	1.898	5.707e-09	1.38e-07	TRUE	2.158	3.948e-11	1.06e-09
Ecel1	N	NA	TRUE	-1.252	0.03102	0.146	TRUE	0.7265	0.06173	1	TRUE	1.362	0.008811	0.04723	TRUE	0.7414	0.2701	0.4515
Echdc3	AS	1	TRUE	0.1373	0.6928	0.84	TRUE	0.1117	0.7524	1	TRUE	0.6954	0.04926	0.1647	TRUE	1.999	6.311e-07	8.87e-06
Ecm1	EC	1	TRUE	-0.2254	0.1098	0.3069	TRUE	-0.1594	0.1965	1	TRUE	0.8108	3.592e-05	0.0004481	TRUE	1.002	1.412e-06	1.869e-05
Ecscr	EC	1	TRUE	0.04784	0.8109	0.9086	TRUE	0.1946	0.2961	1	TRUE	0.6735	0.013	0.06289	TRUE	1.016	0.00163	0.009071
Ect2	_NE	NA	TRUE	0.3655	0.2763	0.5108	TRUE	-0.1245	0.6691	1	TRUE	0.8165	0.05379	0.1751	TRUE	0.981	0.003077	0.01514
Eda2r	_NE	1	TRUE	1.058	0.003651	0.04077	FALSE	-0.1825	0.6712	NA	TRUE	1.585	0.0006332	0.005536	TRUE	1.43	0.002031	0.01084
Edem1	_NE	1	TRUE	0.2696	0.003684	0.04089	TRUE	-0.02472	0.7722	1	TRUE	0.6234	1.145e-06	1.931e-05	TRUE	0.6471	6.885e-05	0.0006054
Edem2	_NE	1	TRUE	0.08127	0.3947	0.6236	TRUE	-0.1098	0.1943	1	TRUE	0.5826	6.138e-06	9.143e-05	TRUE	0.7366	1.209e-06	1.617e-05
Edil3	_NE	NA	TRUE	0.2092	0.02854	0.1393	TRUE	0.05068	0.4687	1	TRUE	-0.2701	0.02811	0.1096	TRUE	-0.6302	5.551e-06	6.48e-05
Ednrb	_NE	1	TRUE	0.1543	0.1135	0.3126	TRUE	-0.06952	0.4456	1	TRUE	0.7547	5.765e-08	1.21e-06	TRUE	0.8062	9.773e-07	1.339e-05
Efcab1	_NE	NA	TRUE	0.5805	0.004926	0.04891	TRUE	0.4166	0.01659	1	TRUE	-0.3589	0.0751	0.2197	TRUE	-0.5681	0.03293	0.09821
Efcab4a	_NE	NA	TRUE	-0.4144	0.05754	0.2102	TRUE	-0.1461	0.4649	1	TRUE	0.7619	0.003956	0.02525	TRUE	1.073	0.0003773	0.00263
Efemp1	_NE	1	TRUE	0.2745	0.01697	0.1031	TRUE	-0.04301	0.8113	1	TRUE	1.018	3.988e-12	1.457e-10	TRUE	0.8417	4.745e-05	0.0004344
Efemp2	_NE	1	TRUE	-0.2817	0.1068	0.3016	TRUE	-0.07323	0.5897	1	TRUE	0.8559	9.444e-08	1.903e-06	TRUE	1.554	2.659e-12	8.467e-11
Efhc1	_NE	NA	TRUE	0.3537	0.1649	0.3856	TRUE	0.01253	0.9536	1	TRUE	0.2062	0.4683	0.6816	TRUE	0.6693	0.01111	0.04253
Efhd1	OL	NA	TRUE	0.5256	0.0001629	0.005114	TRUE	0.003249	0.9799	1	TRUE	-0.3916	0.02927	0.113	TRUE	-0.4506	0.06513	0.1633
Efna1	EC	1	TRUE	-0.2259	0.2109	0.4399	TRUE	0.1489	0.4032	1	TRUE	0.3876	0.1488	0.3472	TRUE	0.8759	4.612e-05	0.0004232
Efna5	N	NA	TRUE	-0.6431	0.003751	0.04126	TRUE	0.3888	0.1382	1	TRUE	-0.1225	0.5813	0.7685	TRUE	-0.9227	0.003953	0.01842
Efnb2	_NE	3	TRUE	-0.5746	0.00044	0.01016	TRUE	0.05202	0.6363	1	TRUE	-0.09465	0.5824	0.7694	TRUE	-0.6588	0.009964	0.03902
Egfem1	_NE	NA	TRUE	0.2001	0.1537	0.3708	TRUE	0.02038	0.8693	1	TRUE	-0.5967	0.00267	0.01829	TRUE	-0.7216	0.0006144	0.004009
Egfl6	AS	3	TRUE	0.4736	0.006911	0.06019	TRUE	0.05125	0.7716	1	TRUE	-0.691	0.0171	0.07675	TRUE	-1.416	3.011e-06	3.706e-05
Egfr	AS	NA	TRUE	-0.2314	0.0566	0.2081	TRUE	0.1697	0.1909	1	TRUE	0.5731	0.0001753	0.0018	TRUE	0.4994	0.01104	0.04236
Egr1	_NE	3	TRUE	0.153	0.4078	0.634	TRUE	-0.1916	0.2789	1	TRUE	-0.1344	0.4316	0.6517	TRUE	-0.5349	0.001598	0.008923
Egr4	_NE	3	TRUE	0.1961	0.308	0.5418	TRUE	-0.241	0.253	1	TRUE	-0.4501	0.004197	0.02638	TRUE	-0.6025	0.003241	0.01573
Ehd2	EC	NA	TRUE	0.02064	0.8662	0.9377	TRUE	-0.1623	0.1919	1	TRUE	0.6443	0.0001311	0.001397	TRUE	0.7508	0.0004389	0.003001
Ehd4	_NE	1	TRUE	-0.1917	0.1397	0.3513	TRUE	-0.07262	0.5603	1	TRUE	1.084	5.63e-10	1.555e-08	TRUE	0.7948	5.817e-05	0.000521
Eif1ax	_NE	NA	TRUE	0.08319	0.3073	0.5413	TRUE	0.01995	0.7854	1	TRUE	-0.3328	0.003441	0.02256	TRUE	-0.5722	9.499e-05	0.0008009
Eif2ak2	_NE	1	TRUE	0.03078	0.839	0.9244	TRUE	0.336	0.0352	1	TRUE	1.191	2.47e-13	1.049e-11	TRUE	1.345	1.766e-10	4.351e-09
Eif2c2	_NE	3	TRUE	-0.2741	0.04788	0.1885	TRUE	0.1034	0.1692	1	TRUE	-0.3211	0.0237	0.09688	TRUE	-0.7128	0.002911	0.01445
Eif4ebp1	_NE	1	TRUE	-0.3142	0.1639	0.3844	TRUE	0.03422	0.8882	1	TRUE	0.5806	0.06339	0.1956	TRUE	0.8252	0.008168	0.03323
Eif5a2	_NE	3	TRUE	0.1737	0.05276	0.1996	TRUE	0.04456	0.516	1	TRUE	-0.3331	0.005945	0.03454	TRUE	-0.6968	7.248e-06	8.245e-05
Elavl2	N	3	TRUE	0.1975	0.0447	0.1809	TRUE	0.06265	0.4182	1	TRUE	-0.5165	5.953e-05	0.0007002	TRUE	-0.8477	3.824e-09	7.979e-08
Elavl4	_NE	3	TRUE	-0.2654	0.01568	0.09869	TRUE	0.05644	0.5797	1	TRUE	-0.4974	0.002124	0.01529	TRUE	-0.8763	4.501e-07	6.448e-06
Elf1	_NE	1	TRUE	0.4076	0.009952	0.07539	TRUE	0.07442	0.5693	1	TRUE	0.9466	5.96e-08	1.247e-06	TRUE	1.019	1.54e-08	2.889e-07
Elf4	MG	1	TRUE	0.1415	0.5751	0.764	TRUE	-0.3931	0.07604	1	TRUE	2.048	1.802e-13	7.736e-12	TRUE	2.755	1.166e-27	1.565e-25
Elf5	AS	1	TRUE	0.2138	0.5579	0.7512	TRUE	0.4536	0.2154	1	TRUE	-0.07281	0.8912	0.9507	TRUE	1.554	0.000742	0.00473
Elk3	_NE	1	TRUE	0.09465	0.4198	0.6451	TRUE	0.07729	0.5306	1	TRUE	1.158	5.713e-13	2.308e-11	TRUE	1.421	3.111e-13	1.109e-11
Elmo3	_NE	1	TRUE	0.03616	0.8975	0.9532	TRUE	0.1636	0.564	1	TRUE	0.7147	0.01157	0.05767	TRUE	1.6	3.014e-07	4.509e-06
Elmod1	N	NA	TRUE	0.1721	0.06271	0.2225	TRUE	-0.0108	0.883	1	TRUE	-0.4952	4.801e-05	0.0005799	TRUE	-0.622	1.536e-05	0.0001604
Eln	_NE	1	TRUE	-0.6059	5.079e-06	0.0004515	TRUE	-0.06525	0.6549	1	TRUE	0.6198	0.0008406	0.007019	TRUE	1.242	9.347e-10	2.128e-08
Elovl6	_NE	3	TRUE	0.1842	0.02158	0.1182	TRUE	-0.02247	0.757	1	TRUE	-0.629	2.144e-08	4.8e-07	TRUE	-1.135	1.175e-12	3.917e-11
Elovl7	OL	NA	TRUE	0.9148	2.61e-06	0.0002838	TRUE	0.236	0.1176	1	TRUE	-0.2205	0.2409	0.4702	TRUE	0.2211	0.3109	0.4946
Emb	_NE	NA	TRUE	-0.07263	0.5213	0.7239	TRUE	0.1241	0.3356	1	TRUE	-0.6054	0.0001931	0.001957	TRUE	-0.8889	2.498e-06	3.12e-05
Emid1	OL	1	TRUE	-0.1094	0.5539	0.7481	TRUE	-0.2011	0.2495	1	TRUE	0.7139	0.0006877	0.005938	TRUE	1.11	3.635e-05	0.0003422
Emilin1	_NE	4	TRUE	-0.3775	0.1819	0.408	TRUE	-0.1628	0.5345	1	TRUE	1.227	5.433e-07	9.713e-06	TRUE	1.132	0.001655	0.009167
Eml3	_NE	1	TRUE	-0.1825	0.1942	0.4208	TRUE	0.02787	0.7994	1	TRUE	0.8132	4.101e-09	1.013e-07	TRUE	0.9313	1.168e-07	1.873e-06
Emp1	_NE	1	TRUE	0.253	0.1738	0.3982	TRUE	-0.2	0.3076	1	TRUE	1.924	9.464e-12	3.247e-10	TRUE	2.591	1.201e-09	2.694e-08
Emp3	MG	1	TRUE	-0.5462	0.07585	0.2494	TRUE	0.001501	0.9959	1	TRUE	2.149	1.815e-10	5.281e-09	TRUE	2.168	2.57e-09	5.468e-08
Emr1	MG	2	TRUE	0.1423	0.4291	0.6521	TRUE	-0.2529	0.1772	1	TRUE	2.373	1.882e-29	5.688e-27	TRUE	2.348	1.407e-22	1.245e-20
Endou	EC	2	TRUE	-0.194	0.5274	0.7283	TRUE	0.09372	0.7615	1	TRUE	3.192	1.468e-37	8.871e-35	TRUE	3.364	2.126e-40	6.493e-38
Eno3	_NE	NA	TRUE	-0.5263	0.001772	0.02588	TRUE	0.184	0.2133	1	TRUE	0.1145	0.4636	0.6776	TRUE	0.4684	0.01732	0.06009
Eno4	_NE	NA	TRUE	0.7094	0.001591	0.02392	TRUE	0.1402	0.5016	1	TRUE	-0.2469	0.3508	0.5825	TRUE	-0.1667	0.5465	0.7086
Enox2	_NE	NA	TRUE	0.2894	0.005645	0.05296	TRUE	0.1021	0.3155	1	TRUE	-0.6211	0.0001505	0.001572	TRUE	-0.6747	0.0003913	0.002714
Enpp2	OL	1	TRUE	1.609	8.103e-06	0.000602	TRUE	0.7882	0.09737	1	TRUE	-2.06	2.204e-05	0.00029	TRUE	-0.2457	0.3019	0.4857
Enpp6	OL	NA	TRUE	0.6002	0.007092	0.06106	TRUE	0.03877	0.8075	1	TRUE	1.051	0.000175	0.001798	TRUE	0.7163	0.04316	0.1207
Entpd1	MG	1	TRUE	0.1446	0.2231	0.4529	TRUE	0.02371	0.8373	1	TRUE	1.109	1.409e-17	9.544e-16	TRUE	1.047	1.041e-09	2.355e-08
Entpd2	AS	1	TRUE	-0.3601	0.01051	0.07782	TRUE	-0.208	0.09299	1	TRUE	1.175	4.347e-14	2.015e-12	TRUE	1.89	2.364e-20	1.72e-18
Entpd3	_NE	NA	TRUE	-0.127	0.3387	0.57	TRUE	-0.01615	0.9055	1	TRUE	-0.1161	0.5051	0.7106	TRUE	-0.7948	0.0003302	0.00234
Epb4.1l2	_NE	1	TRUE	0.1385	0.06045	0.2166	TRUE	-0.002885	0.9637	1	TRUE	0.8158	9.075e-11	2.732e-09	TRUE	0.8847	8.972e-10	2.046e-08
Epb4.1l3	_NE	3	TRUE	-0.01646	0.8536	0.9323	TRUE	-0.03472	0.6308	1	TRUE	-0.2699	0.03949	0.1408	TRUE	-0.6839	4.805e-07	6.852e-06
Epb4.1l5	AS	1	TRUE	0.04201	0.7279	0.8625	TRUE	0.03936	0.7819	1	TRUE	0.3807	0.01296	0.06273	TRUE	0.5501	0.003107	0.01521
Epcam	OL	NA	TRUE	-0.1068	0.7771	0.8919	FALSE	-0.1635	0.6819	NA	TRUE	0.7141	0.1057	0.2773	TRUE	1.425	0.0001558	0.001236
Epha2	_NE	NA	TRUE	0.3064	0.2307	0.4613	TRUE	0.1095	0.6485	1	TRUE	0.8179	0.002635	0.0181	TRUE	1.059	0.002828	0.01415
Epha3	N	NA	TRUE	0.432	0.001819	0.02619	TRUE	-0.3397	0.03281	1	TRUE	-0.535	0.01685	0.07594	TRUE	-0.6952	0.00146	0.00831
Epha4	_NE	NA	TRUE	0.4082	1.727e-05	0.001045	TRUE	-0.05462	0.6338	1	TRUE	-0.6317	0.002928	0.01972	TRUE	-0.363	0.01513	0.05392
Epha5	_NE	NA	TRUE	0.2664	0.006594	0.05852	TRUE	-0.1084	0.2106	1	TRUE	-0.6172	6.558e-06	9.759e-05	TRUE	-0.7397	6.263e-08	1.062e-06
Epha6	N	3	TRUE	0.5137	1.448e-05	0.000913	TRUE	-0.1232	0.3225	1	TRUE	-0.6837	0.001013	0.00824	TRUE	-0.7502	7.463e-06	8.44e-05
Epha7	N	NA	TRUE	0.6064	2.272e-08	7.67e-06	TRUE	-0.09299	0.511	1	TRUE	-0.722	1.976e-05	0.0002636	TRUE	-0.2329	0.2099	0.3802
Epha8	N	NA	TRUE	-0.8496	0.001778	0.02588	TRUE	-0.2181	0.4392	1	TRUE	0.4719	0.1973	0.4162	TRUE	-0.7815	0.001869	0.01013
Ephb1	OL	1	TRUE	0.4453	0.00059	0.01233	TRUE	-0.09668	0.3663	1	TRUE	0.3608	0.00484	0.02936	TRUE	0.5423	0.001787	0.009764
Ephb2	_NE	3	TRUE	0.08376	0.4478	0.6676	TRUE	-0.2076	0.0271	1	TRUE	-0.5477	0.00131	0.01023	TRUE	-0.4521	0.01234	0.04616
Ephx1	_NE	1	TRUE	0.2516	0.009034	0.0706	TRUE	-0.0493	0.5762	1	TRUE	0.6835	2.987e-05	0.0003822	TRUE	1.228	2.766e-15	1.256e-13
Epm2aip1	_NE	NA	TRUE	0.09562	0.2809	0.5149	TRUE	0.04156	0.5517	1	TRUE	-0.2406	0.0367	0.1338	TRUE	-0.6026	0.0002542	0.001875
Epn3	_NE	NA	TRUE	0.5917	0.1037	0.2961	TRUE	0.4078	0.3481	1	TRUE	-1.563	0.0002002	0.002014	TRUE	-1.045	0.02202	0.07233
Epsti1	MG	2	TRUE	0.3172	0.3638	0.5952	TRUE	0.3094	0.3349	1	TRUE	2.584	5.935e-12	2.115e-10	TRUE	2.722	5.16e-16	2.535e-14
Ept1	_NE	NA	TRUE	0.04558	0.5381	0.7359	TRUE	-0.004586	0.942	1	TRUE	-0.191	0.05029	0.167	TRUE	-0.5002	0.0007486	0.004766
Epx	_NE	1	FALSE	-0.4752	0.3798	NA	FALSE	0.1944	0.697	NA	TRUE	1.649	0.0001855	0.001891	TRUE	1.14	0.01821	0.06257
Erap1	_NE	1	TRUE	0.136	0.2736	0.508	TRUE	-0.06941	0.5689	1	TRUE	0.6667	1.149e-05	0.0001633	TRUE	0.7736	5.171e-05	0.0004701
Erbb2	AS	1	TRUE	-0.04645	0.7941	0.9001	TRUE	-0.05786	0.7589	1	TRUE	1.311	7.334e-08	1.507e-06	TRUE	1.686	5.738e-12	1.745e-10
Erbb2ip	_NE	1	TRUE	0.5612	9.589e-07	0.0001338	TRUE	0.01659	0.8551	1	TRUE	1.011	8.552e-12	2.954e-10	TRUE	1.396	1.736e-12	5.678e-11
Erbb3	OL	NA	TRUE	0.6594	0.0009885	0.01762	TRUE	0.02195	0.8947	1	TRUE	-0.1138	0.5707	0.7608	TRUE	-0.2432	0.3649	0.5498
Erc1	_NE	NA	TRUE	0.04906	0.5555	0.7492	TRUE	-0.01805	0.7718	1	TRUE	-0.4217	8.647e-05	0.00097	TRUE	-0.6052	6.209e-05	0.0005529
Erdr1	_NE	4	TRUE	-0.881	0.004977	0.04906	TRUE	-0.2013	0.3305	1	TRUE	-0.6464	0.09623	0.2601	TRUE	0.8279	0.07037	0.1725
Erf	_NE	4	TRUE	-0.2113	0.07318	0.2441	TRUE	-0.1223	0.2067	1	TRUE	0.135	0.3414	0.5751	TRUE	0.7781	0.0001922	0.001479
Ermn	OL	3	TRUE	0.8479	3.322e-09	1.935e-06	TRUE	0.003894	0.9706	1	TRUE	-0.1989	0.2534	0.4837	TRUE	-0.5268	0.02336	0.07548
Erv3	_NE	1	TRUE	0.3954	0.1781	0.4035	TRUE	0.2574	0.4249	1	TRUE	1.09	0.001984	0.01448	TRUE	2.087	2.39e-09	5.105e-08
Espl1	_NE	1	TRUE	0.1234	0.5757	0.7643	TRUE	0.08731	0.7017	1	TRUE	0.7019	0.01238	0.06069	TRUE	1.233	2.859e-05	0.0002765
Esrrg	_NE	3	TRUE	-0.007309	0.9525	0.978	TRUE	-0.009605	0.919	1	TRUE	-0.4412	0.002684	0.01838	TRUE	-1.074	8.957e-06	9.953e-05
Esyt1	_NE	1	TRUE	-0.5956	1.979e-05	0.00116	TRUE	-0.08133	0.6231	1	TRUE	0.7862	5.762e-05	0.0006793	TRUE	0.5094	0.04702	0.1286
Etl4	_NE	NA	TRUE	-0.2987	0.001216	0.02007	TRUE	-0.02526	0.769	1	TRUE	-0.2495	0.1179	0.2984	TRUE	-0.5079	0.001599	0.008923
Etnk2	OL	NA	TRUE	-0.5781	0.03188	0.1486	TRUE	0.1117	0.7047	1	TRUE	0.7264	0.006762	0.03819	TRUE	0.4867	0.08283	0.195
Etohi1	_NE	NA	TRUE	0.1462	0.2172	0.4467	TRUE	0.187	0.1011	1	TRUE	-0.5266	0.0006545	0.005702	TRUE	-0.6477	0.002269	0.01188
Etv1	_NE	3	TRUE	-0.4176	0.004896	0.04875	TRUE	-0.005482	0.9619	1	TRUE	-0.7538	2.069e-05	0.000274	TRUE	-1.208	3.492e-10	8.406e-09
Etv6	_NE	NA	TRUE	-0.2663	0.005195	0.05036	TRUE	-0.05171	0.696	1	TRUE	0.5485	5.29e-05	0.0006315	TRUE	0.4772	0.004888	0.02195
Evc	AS	NA	TRUE	-0.2331	0.01323	0.08954	TRUE	-0.1472	0.2556	1	TRUE	0.3448	0.0184	0.08124	TRUE	0.7317	6.063e-06	7.025e-05
Evi2a	_NE	NA	TRUE	0.8003	5.416e-10	5.079e-07	TRUE	-0.01338	0.896	1	TRUE	0.2424	0.2229	0.4505	TRUE	-0.01799	0.9348	0.9672
Evi2b	MG	NA	TRUE	0.7675	2.242e-07	4.154e-05	TRUE	-0.1168	0.3741	1	TRUE	0.4293	0.06982	0.209	TRUE	0.2009	0.4488	0.6286
Evpl	_NE	4	TRUE	-0.8957	0.001984	0.02767	TRUE	-0.2186	0.5094	1	TRUE	0.3604	0.277	0.5093	TRUE	-0.4129	0.1355	0.2794
Exd2	_NE	3	TRUE	0.09195	0.2855	0.5198	TRUE	0.03385	0.6198	1	TRUE	-0.4593	3.337e-05	0.0004195	TRUE	-0.8114	0.0001129	0.0009338
Exoc8	_NE	NA	TRUE	0.09225	0.2709	0.5057	TRUE	-0.05381	0.4669	1	TRUE	-0.1753	0.1202	0.3025	TRUE	-0.5096	0.002358	0.01225
Exog	_NE	NA	TRUE	-0.1214	0.2511	0.4843	TRUE	-0.05687	0.5033	1	TRUE	-0.1974	0.07971	0.2291	TRUE	-0.593	8.267e-05	0.0007132
Eya4	_NE	1	TRUE	0.1909	0.2888	0.5233	TRUE	-0.005611	0.9734	1	TRUE	1.075	1.218e-06	2.044e-05	TRUE	1.017	2.523e-05	0.0002473
Ezr	AS	1	TRUE	0.07801	0.3816	0.6117	TRUE	-0.0008319	0.9909	1	TRUE	0.6823	7.89e-09	1.879e-07	TRUE	1.543	1.577e-10	3.923e-09
F11r	_NE	1	TRUE	0.2643	0.0532	0.2006	TRUE	0.005193	0.974	1	TRUE	1.092	3.595e-09	8.925e-08	TRUE	1.229	1.151e-07	1.854e-06
F13a1	MG	NA	TRUE	-0.2837	0.2919	0.5266	TRUE	-0.1474	0.679	1	TRUE	1.18	0.0005506	0.004896	TRUE	0.2077	0.624	0.7691
F2r	_NE	1	TRUE	-0.1546	0.3958	0.6247	TRUE	-0.04286	0.7719	1	TRUE	0.5249	0.0129	0.06252	TRUE	0.6795	0.001999	0.01071
F3	AS	1	TRUE	0.05832	0.4633	0.6806	TRUE	-0.0633	0.4346	1	TRUE	0.6506	3.893e-09	9.633e-08	TRUE	0.8714	3.344e-06	4.075e-05
F420014N23Rik	_NE	NA	TRUE	0.2136	0.4438	0.6645	TRUE	-0.07418	0.8137	1	TRUE	0.4761	0.2084	0.4311	TRUE	1.672	3.057e-06	3.754e-05
F5	_NE	1	TRUE	3.331	2.505e-06	0.0002744	TRUE	1.613	0.1029	1	TRUE	-2.657	0.0008673	0.007219	TRUE	0.2406	0.5282	0.6935
F730043M19Rik	_NE	3	TRUE	0.03086	0.7793	0.8929	TRUE	-0.01853	0.8529	1	TRUE	-0.6581	0.001098	0.008789	TRUE	-0.9271	0.0001854	0.001433
F830045P16Rik	_NE	NA	FALSE	-1.816	0.08773	NA	FALSE	0.1538	0.8828	NA	TRUE	2.707	9.139e-05	0.001016	TRUE	3.293	2.648e-08	4.784e-07
F9	_NE	1	FALSE	-0.5811	0.2984	NA	FALSE	0.1189	0.8205	NA	TRUE	2.443	1.758e-06	2.842e-05	TRUE	2.908	3.489e-05	0.0003303
Fa2h	OL	3	TRUE	0.6315	0.0005753	0.01218	TRUE	0.0492	0.6969	1	TRUE	-0.2833	0.1913	0.4079	TRUE	-0.3951	0.07166	0.175
Fabp7	AS	1	TRUE	0.159	0.4074	0.6339	TRUE	0.146	0.4446	1	TRUE	0.9097	0.0003618	0.003384	TRUE	0.9758	5.791e-06	6.735e-05
Fads3	_NE	NA	TRUE	-0.1083	0.1915	0.4184	TRUE	-0.01705	0.8338	1	TRUE	-0.2407	0.0252	0.1013	TRUE	-0.508	0.0005685	0.003756
Faim2	_NE	3	TRUE	-0.167	0.04177	0.1739	TRUE	-0.05039	0.5051	1	TRUE	-0.4925	7.571e-05	0.0008628	TRUE	-0.6523	4.013e-07	5.803e-06
Fam101a	_NE	1	FALSE	-0.106	0.8403	NA	FALSE	-0.07629	0.852	NA	TRUE	1.291	0.01147	0.05725	TRUE	1.62	1.986e-05	0.000201
Fam101b	EC	1	TRUE	0.3148	0.01139	0.08183	TRUE	-0.002522	0.9841	1	TRUE	0.4702	0.005434	0.03214	TRUE	1.133	1.525e-09	3.383e-08
Fam107a	_NE	1	TRUE	0.09865	0.3058	0.5397	TRUE	0.02538	0.8078	1	TRUE	1.056	4.968e-08	1.054e-06	TRUE	1.36	6.916e-16	3.324e-14
Fam111a	_NE	1	TRUE	0.3037	0.2044	0.4321	TRUE	0.1024	0.6568	1	TRUE	1.29	6.106e-06	9.104e-05	TRUE	1.524	1.284e-05	0.0001379
Fam114a1	_NE	1	TRUE	-0.007521	0.9625	0.9836	TRUE	0.03018	0.8697	1	TRUE	0.7502	0.000126	0.001347	TRUE	0.9205	8.944e-05	0.000762
Fam115c	EC	1	TRUE	0.2697	0.4573	0.6755	TRUE	0.3146	0.3123	1	TRUE	1.556	3.003e-06	4.705e-05	TRUE	2.101	1.949e-11	5.445e-10
Fam123a	_NE	3	TRUE	-0.2673	0.06924	0.237	TRUE	0.1284	0.3161	1	TRUE	-0.7475	8.11e-05	0.0009161	TRUE	-1.024	0.0001373	0.001104
Fam123b	_NE	NA	TRUE	0.008244	0.9543	0.979	TRUE	0.05381	0.6664	1	TRUE	-0.2856	0.06811	0.2057	TRUE	-0.5882	0.007526	0.03112
Fam125a	_NE	NA	TRUE	-0.3001	0.01216	0.08477	TRUE	-0.1346	0.2163	1	TRUE	0.2186	0.1546	0.3552	TRUE	0.5689	0.0108	0.04163
Fam129b	_NE	1	TRUE	-0.003808	0.9806	0.9928	TRUE	0.01766	0.8641	1	TRUE	1.097	2.099e-12	8.005e-11	TRUE	1.49	4.38e-13	1.55e-11
Fam131c	N	NA	TRUE	-0.8301	0.001361	0.02146	TRUE	-0.0009124	0.9964	1	TRUE	-0.2903	0.382	0.6098	TRUE	-0.8492	0.01596	0.05628
Fam136a	_NE	NA	TRUE	0.1761	0.1213	0.3247	TRUE	-0.04169	0.661	1	TRUE	-0.1665	0.2168	0.4423	TRUE	-0.569	0.003703	0.01748
Fam13b	_NE	NA	TRUE	0.0148	0.8618	0.9359	TRUE	0.08098	0.2325	1	TRUE	-0.2866	0.02881	0.1116	TRUE	-0.5681	0.003878	0.01812
Fam160a1	_NE	NA	TRUE	-0.2742	0.05137	0.1966	TRUE	-0.1198	0.4164	1	TRUE	-0.9405	0.0001529	0.001592	TRUE	-0.5435	0.006853	0.02888
Fam163a	OL	3	TRUE	-0.05502	0.6656	0.8224	TRUE	-0.01245	0.9127	1	TRUE	-0.6341	0.003686	0.0239	TRUE	-1.484	1.288e-11	3.716e-10
Fam164a	_NE	NA	TRUE	0.1116	0.1687	0.3913	TRUE	-0.03026	0.6846	1	TRUE	-0.2419	0.04892	0.1639	TRUE	-0.5526	0.0001414	0.001131
Fam167a	_NE	1	TRUE	0.1671	0.374	0.6046	TRUE	-0.5353	0.01994	1	TRUE	1.926	3.71e-13	1.551e-11	TRUE	2.165	1.7e-15	7.878e-14
Fam167b	MG	1	FALSE	-0.152	0.7704	NA	FALSE	-0.02407	0.9528	NA	TRUE	0.9428	0.02421	0.09837	TRUE	1.189	0.007328	0.03051
Fam169b	_NE	NA	TRUE	0.9467	0.004455	0.04617	TRUE	0.1575	0.594	1	TRUE	0.05106	0.8818	0.9468	TRUE	-0.2388	0.5075	0.6783
Fam176a	_NE	NA	TRUE	-0.1086	0.5147	0.7192	TRUE	-0.1853	0.214	1	TRUE	0.353	0.02634	0.1046	TRUE	0.6992	0.0009953	0.006059
Fam176b	EC	NA	TRUE	-0.1495	0.584	0.7704	TRUE	-0.1535	0.5707	1	TRUE	1.629	1.652e-06	2.681e-05	TRUE	1.542	3.209e-05	0.0003066
Fam179a	_NE	4	TRUE	0.07533	0.7823	0.8942	TRUE	0.01359	0.9481	1	TRUE	0.6931	0.008816	0.04724	TRUE	0.5768	0.0485	0.1316
Fam179b	_NE	NA	TRUE	0.04493	0.5863	0.7722	TRUE	-0.001116	0.9888	1	TRUE	-0.3329	0.002116	0.01525	TRUE	-0.6382	3.565e-05	0.0003365
Fam180a	OL	3	TRUE	-1.009	0.002153	0.02911	TRUE	-0.3453	0.5347	1	TRUE	0.5974	0.1082	0.2819	TRUE	0.1234	0.8189	0.9022
Fam181a	AS	4	TRUE	-0.4342	0.1301	0.3379	TRUE	-0.266	0.3161	1	TRUE	1.048	0.002118	0.01525	TRUE	1.393	0.0002195	0.001653
Fam183b	N	NA	TRUE	0.7208	0.0002973	0.007688	TRUE	-0.1826	0.4497	1	TRUE	-0.2004	0.4525	0.6698	TRUE	-0.05791	0.8138	0.8992
Fam189a2	_NE	1	TRUE	0.1852	0.1773	0.4027	TRUE	-0.1612	0.1814	1	TRUE	0.7288	1.285e-06	2.135e-05	TRUE	1.331	5.951e-09	1.187e-07
Fam196b	OL	NA	TRUE	-0.1018	0.6543	0.816	TRUE	-0.055	0.7994	1	TRUE	0.3989	0.1948	0.4125	TRUE	-0.716	0.01208	0.04547
Fam198b	_NE	NA	TRUE	0.1569	0.3849	0.6148	TRUE	0.2155	0.2078	1	TRUE	-0.5472	0.02849	0.1108	TRUE	-0.904	0.0001724	0.001348
Fam19a1	_NE	3	TRUE	0.3198	0.00337	0.03887	TRUE	-0.1051	0.2956	1	TRUE	-0.6443	3.376e-05	0.0004241	TRUE	-0.6699	1.052e-06	1.431e-05
Fam19a2	_NE	NA	TRUE	0.1216	0.2585	0.4918	TRUE	0.007343	0.9276	1	TRUE	-0.353	0.001705	0.01275	TRUE	-0.5255	0.0005373	0.003599
Fam26f	MG	NA	FALSE	-0.1608	0.7899	NA	FALSE	0.6005	0.3817	NA	TRUE	3.261	4.131e-08	8.856e-07	TRUE	1.844	0.001133	0.006733
Fam38a	_NE	1	TRUE	-0.2876	0.1383	0.3495	TRUE	0.08339	0.6577	1	TRUE	0.6889	0.0001052	0.001152	TRUE	1.154	1.732e-06	2.253e-05
Fam38b	_NE	1	TRUE	0.221	0.3418	0.5732	TRUE	0.05622	0.8376	1	TRUE	1.547	1.174e-05	0.0001666	TRUE	1.627	6.186e-06	7.147e-05
Fam40b	_NE	3	TRUE	0.7163	1.023e-06	0.0001358	TRUE	-0.07842	0.5761	1	TRUE	-0.4618	0.06302	0.1947	TRUE	-0.9358	3.214e-08	5.733e-07
Fam43a	_NE	NA	TRUE	-0.2766	0.08491	0.2659	TRUE	-0.2325	0.1682	1	TRUE	-0.1761	0.3244	0.558	TRUE	-0.7124	0.00212	0.01124
Fam43b	_NE	3	TRUE	-0.2093	0.04984	0.1935	TRUE	-0.1284	0.2007	1	TRUE	-0.3018	0.02723	0.1071	TRUE	-0.6298	0.0002536	0.001872
Fam46c	MG	2	TRUE	0.321	0.2801	0.5142	TRUE	0.04343	0.8742	1	TRUE	2.492	1.5e-13	6.53e-12	TRUE	3.057	4.397e-24	4.362e-22
Fam49a	_NE	NA	TRUE	0.2136	0.01362	0.091	TRUE	-0.01657	0.8277	1	TRUE	-0.5052	2.094e-05	0.0002765	TRUE	-0.5348	2.78e-05	0.0002696
Fam55c	_NE	NA	TRUE	0.1673	0.0418	0.1739	TRUE	-0.09623	0.2978	1	TRUE	-0.5218	6.888e-05	0.0007936	TRUE	-0.5807	0.0002282	0.001709
Fam60a	_NE	NA	TRUE	0.295	0.3157	0.5493	TRUE	0.1431	0.6275	1	TRUE	0.01022	0.9761	0.9876	TRUE	0.815	0.01168	0.04414
Fam64a	_NE	2	FALSE	1.086	0.03292	NA	FALSE	-0.3477	0.5823	NA	TRUE	2.13	1.017e-05	0.0001462	TRUE	2.415	6.463e-05	0.0005735
Fam65c	_NE	NA	FALSE	-1.791	0.002861	NA	FALSE	-0.5993	0.2523	NA	TRUE	0.6209	0.1634	0.3695	TRUE	1.437	0.001429	0.008177
Fam78b	_NE	3	TRUE	0.06116	0.5645	0.7556	TRUE	-0.06752	0.3203	1	TRUE	-0.3573	0.004528	0.02797	TRUE	-0.6494	1.897e-05	0.0001928
Fam81a	_NE	NA	TRUE	-0.2374	0.02172	0.1187	TRUE	0.07753	0.4093	1	TRUE	-0.405	0.000647	0.005642	TRUE	-0.5081	0.001394	0.008013
Fam84b	_NE	NA	TRUE	0.5284	2.3e-08	7.67e-06	TRUE	-0.1398	0.1629	1	TRUE	-0.7404	5.357e-06	8.079e-05	TRUE	0.1927	0.3392	0.5239
Fam86	_NE	NA	TRUE	0.1739	0.4614	0.679	TRUE	0.3153	0.07451	1	TRUE	0.4634	0.03215	0.1213	TRUE	0.6233	0.01156	0.04378
Fancb	_NE	NA	TRUE	0.4359	0.0564	0.2078	TRUE	0.007656	0.972	1	TRUE	0.0447	0.8689	0.9396	TRUE	-0.8566	0.00222	0.01167
Fap	_NE	NA	TRUE	0.4736	0.352	0.583	TRUE	0.85	0.0508	1	TRUE	-1.532	0.002262	0.01607	TRUE	0.0471	0.9077	0.9531
Far2	_NE	3	TRUE	-0.2318	0.1023	0.2942	TRUE	0.02138	0.8248	1	TRUE	-0.4109	0.01522	0.07031	TRUE	-0.9436	1.537e-06	2.018e-05
Farp1	_NE	1	TRUE	-0.26	0.0009857	0.01761	TRUE	-0.04228	0.6497	1	TRUE	0.6381	1.152e-09	3.033e-08	TRUE	0.8562	2.279e-09	4.902e-08
Fas	_NE	1	TRUE	0.006211	0.9833	0.9935	TRUE	-0.4803	0.03774	1	TRUE	1.342	1.542e-07	3.01e-06	TRUE	1.987	3.533e-09	7.415e-08
Fastkd2	_NE	NA	TRUE	0.1406	0.2397	0.4712	TRUE	0.06852	0.5123	1	TRUE	-0.3179	0.03329	0.1247	TRUE	-0.5479	0.006907	0.02906
Fat2	_NE	NA	TRUE	-0.9285	0.3005	0.5345	TRUE	2.088	0.0004291	0.4957	TRUE	0.8967	0.2281	0.4563	TRUE	-2.373	0.002902	0.01442
Fat3	N	3	TRUE	0.1868	0.02525	0.1291	TRUE	-0.0703	0.3782	1	TRUE	-0.5758	0.0004032	0.00373	TRUE	-1.057	1.085e-07	1.755e-06
Fat4	_NE	3	TRUE	-0.1203	0.1967	0.4238	TRUE	-0.04847	0.5201	1	TRUE	-0.6721	6.778e-07	1.194e-05	TRUE	-0.6947	0.0001268	0.001035
Fau	_NE	4	TRUE	-0.2657	0.01276	0.08724	TRUE	-0.08728	0.3412	1	TRUE	0.3296	0.01352	0.06477	TRUE	0.6406	0.001485	0.008427
Fblim1	_NE	2	TRUE	-0.3808	0.1559	0.3739	TRUE	-0.5252	0.03151	1	TRUE	3.098	9.129e-15	4.512e-13	TRUE	2.885	1.72e-14	6.957e-13
Fbln2	_NE	1	TRUE	-0.5871	3.298e-05	0.001689	TRUE	0.05618	0.7315	1	TRUE	0.6181	0.02166	0.09113	TRUE	0.924	1.09e-05	0.0001186
Fbln5	EC	1	TRUE	-0.4204	0.04222	0.1752	TRUE	0.0529	0.8085	1	TRUE	2.103	6.768e-12	2.379e-10	TRUE	3.32	6.279e-25	6.607e-23
Fbn1	_NE	NA	TRUE	-0.0923	0.601	0.7818	TRUE	0.1294	0.2624	1	TRUE	-0.5754	0.005015	0.03022	TRUE	-0.08221	0.6959	0.8212
Fbn2	OL	3	TRUE	-0.3682	0.01886	0.1098	TRUE	-0.03466	0.8107	1	TRUE	-0.6972	0.00662	0.03759	TRUE	-0.6429	0.003249	0.01576
Fbrsl1	_NE	4	TRUE	-0.1561	0.05008	0.1938	TRUE	-0.1796	0.02562	1	TRUE	0.378	0.0004339	0.003976	TRUE	0.6453	1.75e-05	0.0001798
Fbxo17	_NE	NA	TRUE	-0.3599	0.1424	0.3557	TRUE	0.2715	0.2093	1	TRUE	0.3818	0.1662	0.3738	TRUE	1.51	2.646e-07	4.013e-06
Fbxo32	OL	1	TRUE	0.6291	1.582e-05	0.000989	TRUE	0.1658	0.12	1	TRUE	0.3558	0.01924	0.08404	TRUE	0.7595	0.0003006	0.002166
Fbxo36	OL	NA	TRUE	0.4429	0.07134	0.2407	TRUE	0.191	0.4021	1	TRUE	0.2209	0.4571	0.6728	TRUE	0.9324	0.002102	0.01116
Fbxo4	_NE	NA	TRUE	0.07271	0.6686	0.8248	TRUE	-0.04363	0.7645	1	TRUE	0.4271	0.0191	0.08354	TRUE	0.5753	0.003808	0.01787
Fcer1g	MG	2	TRUE	-0.05012	0.7252	0.8606	TRUE	-0.07987	0.5308	1	TRUE	2.189	4.337e-23	5.777e-21	TRUE	2.417	5.458e-36	1.393e-33
Fcgr1	MG	2	TRUE	0.05759	0.7864	0.8962	TRUE	0.00998	0.9583	1	TRUE	2.09	2.91e-19	2.459e-17	TRUE	2.543	1.309e-25	1.457e-23
Fcgr2b	MG	2	TRUE	-0.07483	0.7384	0.8694	TRUE	-0.1376	0.506	1	TRUE	3.584	7.468e-75	2.347e-71	TRUE	3.986	1.204e-88	4.689e-85
Fcgr3	MG	2	TRUE	0.1893	0.1239	0.3288	TRUE	-0.04229	0.7757	1	TRUE	2.045	2.838e-46	3.431e-43	TRUE	2.05	1.228e-27	1.634e-25
Fcgr4	MG	2	FALSE	-0.7781	0.2615	NA	FALSE	0.829	0.2927	NA	TRUE	5.149	3.581e-29	1.042e-26	TRUE	5.08	8.301e-30	1.293e-27
Fcna	MG	NA	FALSE	-1.011	0.1058	NA	FALSE	0.4889	0.6018	NA	FALSE	1.336	0.05972	NA	TRUE	1.689	0.003884	0.01814
Fcrl1	MG	1	FALSE	0.004283	0.9924	NA	FALSE	-0.03317	0.9302	NA	TRUE	1.517	8.104e-05	0.0009161	TRUE	2.372	1.102e-09	2.49e-08
Fcrls	MG	2	TRUE	-0.07467	0.4173	0.6434	TRUE	-0.2568	0.008492	1	TRUE	1.754	3.23e-21	3.525e-19	TRUE	1.735	2.405e-11	6.64e-10
Fdft1	_NE	3	TRUE	-0.02241	0.7824	0.8942	TRUE	0.08103	0.2735	1	TRUE	-0.4623	1.725e-06	2.795e-05	TRUE	-0.5478	0.002172	0.01145
Fdps	_NE	3	TRUE	0.04315	0.615	0.7911	TRUE	0.05582	0.4662	1	TRUE	-0.4993	4.694e-06	7.148e-05	TRUE	-0.574	8.559e-05	0.0007331
Fermt3	MG	1	TRUE	-0.11	0.6077	0.7859	TRUE	-0.1758	0.3467	1	TRUE	1.83	1.616e-16	9.513e-15	TRUE	2.201	2.665e-22	2.306e-20
Fes	MG	1	TRUE	-0.0001014	0.9994	0.9997	TRUE	-0.2583	0.1137	1	TRUE	1.341	7.031e-10	1.925e-08	TRUE	1.469	1.071e-08	2.057e-07
Fezf2	_NE	3	TRUE	-0.6963	5.5e-11	1.032e-07	TRUE	-0.1055	0.3514	1	TRUE	-0.5386	0.07958	0.2289	TRUE	-0.6611	3.395e-05	0.0003234
Fgd2	MG	1	TRUE	-0.329	0.08231	0.2614	TRUE	-0.3261	0.07268	1	TRUE	1.49	2.056e-18	1.554e-16	TRUE	1.534	1.581e-07	2.487e-06
Fgd3	_NE	NA	TRUE	0.2569	0.1328	0.3415	TRUE	0.09341	0.545	1	TRUE	0.5795	0.001307	0.01021	TRUE	0.7307	0.001069	0.00642
Fgf10	_NE	3	TRUE	0.2695	0.06618	0.2304	TRUE	-0.07772	0.5726	1	TRUE	-0.825	0.003954	0.02525	TRUE	-1.234	1.358e-10	3.4e-09
Fgf11	_NE	4	TRUE	-0.5382	0.002128	0.02891	TRUE	-0.2203	0.07834	1	TRUE	-0.08626	0.6368	0.8075	TRUE	-0.3281	0.3049	0.4885
Fgf12	_NE	3	TRUE	-0.1067	0.2412	0.4727	TRUE	0.08156	0.4108	1	TRUE	-0.3609	0.000798	0.006717	TRUE	-0.8405	8.489e-09	1.657e-07
Fgf13	_NE	NA	TRUE	0.3066	0.005097	0.0498	TRUE	-0.06873	0.3776	1	TRUE	-0.526	9.745e-05	0.001076	TRUE	-0.4582	0.000201	0.001538
Fgf16	_NE	NA	TRUE	0.764	0.009008	0.07049	TRUE	-0.1711	0.6164	1	TRUE	-1.356	0.0009723	0.007955	TRUE	-1.308	0.05907	0.1518
Fgf2	AS	NA	TRUE	0.2769	0.4171	0.6432	TRUE	-0.03384	0.9231	1	TRUE	1.129	0.001761	0.01309	TRUE	0.9846	0.001968	0.01057
Fgf23	_NE	NA	FALSE	-0.1135	0.7777	NA	FALSE	0.8501	0.05882	NA	TRUE	0.5604	0.2059	0.4275	TRUE	1.201	0.00919	0.03662
Fgf5	_NE	NA	TRUE	0.6395	0.0003884	0.009251	TRUE	-0.166	0.357	1	TRUE	-0.6999	0.01041	0.05345	TRUE	-0.1349	0.6336	0.7762
Fgf9	N	3	TRUE	0.1394	0.1826	0.4087	TRUE	-0.0146	0.8941	1	TRUE	-0.6415	2.524e-05	0.0003269	TRUE	-1.113	3.857e-09	8.031e-08
Fgfr1	AS	1	TRUE	0.1232	0.2828	0.5165	TRUE	-0.1629	0.09573	1	TRUE	0.3764	0.006954	0.0391	TRUE	0.7747	2.872e-07	4.325e-06
Fgfr1op2	_NE	NA	TRUE	0.2722	0.001031	0.01808	TRUE	-0.01045	0.8821	1	TRUE	-0.393	0.0003055	0.002924	TRUE	-0.5949	1.212e-05	0.0001311
Fgfr3	AS	4	TRUE	-0.3953	4.322e-07	7.049e-05	TRUE	-0.1801	0.03477	1	TRUE	0.4364	7.035e-05	0.0008081	TRUE	0.5302	0.0007546	0.004796
Fgfr4	_NE	NA	FALSE	-1.005	0.09907	NA	FALSE	-0.1999	0.7924	NA	TRUE	1.394	0.009105	0.0484	TRUE	3.126	1.632e-08	3.055e-07
Fgfrl1	_NE	1	TRUE	-0.09929	0.324	0.5571	TRUE	-0.1206	0.2007	1	TRUE	1.072	2.266e-14	1.076e-12	TRUE	1.299	1.402e-13	5.188e-12
Fgl2	_NE	1	TRUE	-0.08776	0.708	0.8508	TRUE	0.3323	0.1709	1	TRUE	1.494	7.192e-07	1.256e-05	TRUE	1.578	1.189e-06	1.595e-05
Fgr	MG	2	FALSE	0.1041	0.8237	NA	FALSE	0.1608	0.7297	NA	TRUE	6.711	1.144e-23	1.638e-21	TRUE	6.054	1.192e-48	5.987e-46
Fhad1	_NE	NA	TRUE	0.5608	0.0002179	0.006275	TRUE	0.2033	0.1747	1	TRUE	-0.4306	0.05373	0.175	TRUE	0.7488	0.003375	0.01625
Fhod1	MG	1	TRUE	-0.01746	0.9359	0.9726	TRUE	-0.2621	0.1797	1	TRUE	1.267	3.763e-07	6.869e-06	TRUE	1.618	1.236e-09	2.77e-08
Fhod3	_NE	3	TRUE	-0.4007	0.00872	0.06892	TRUE	0.07781	0.6631	1	TRUE	-0.3949	0.03881	0.1392	TRUE	-0.6668	4.111e-05	0.0003829
Fibcd1	N	NA	TRUE	-0.2344	0.1084	0.3044	TRUE	-0.05683	0.6246	1	TRUE	-0.8358	0.06559	0.2004	TRUE	-0.7324	2.028e-05	0.0002042
Fignl2	_NE	1	TRUE	-0.04215	0.8491	0.9297	TRUE	0.2898	0.1479	1	TRUE	0.813	0.002382	0.01672	TRUE	1.293	7.194e-06	8.195e-05
Fkbp10	_NE	1	TRUE	-0.14	0.402	0.6301	TRUE	-0.05915	0.6575	1	TRUE	0.6568	7.907e-05	0.0008972	TRUE	1.04	1.587e-07	2.493e-06
Fkbp1b	_NE	NA	TRUE	-0.1057	0.3658	0.5972	TRUE	-0.1264	0.1301	1	TRUE	-0.6237	0.0009087	0.007508	TRUE	-0.3795	0.03101	0.09399
Fkbp7	_NE	1	TRUE	0.1045	0.6171	0.7921	TRUE	0.2274	0.2601	1	TRUE	0.7982	0.002823	0.01922	TRUE	0.8314	0.006441	0.02744
Fkbp9	_NE	1	TRUE	0.1556	0.04683	0.1864	TRUE	0.03343	0.6532	1	TRUE	0.4051	0.000208	0.002083	TRUE	0.5798	2.934e-05	0.0002829
Fktn	_NE	NA	TRUE	0.2577	0.003293	0.03833	TRUE	0.01457	0.8844	1	TRUE	-0.2615	0.05783	0.1838	TRUE	-0.5877	0.002444	0.01259
Fli1	EC	NA	TRUE	-0.1483	0.4037	0.6314	TRUE	0.03211	0.8467	1	TRUE	0.954	1.973e-05	0.0002634	TRUE	0.7686	0.004089	0.01892
Flna	_NE	1	TRUE	-0.1159	0.2225	0.4526	TRUE	-0.02166	0.7979	1	TRUE	0.6436	1.127e-07	2.245e-06	TRUE	0.8141	6.353e-09	1.26e-07
Flnc	_NE	2	TRUE	-0.06096	0.8053	0.9058	TRUE	-0.3307	0.09485	1	TRUE	3.278	1.038e-40	8.398e-38	TRUE	4.144	9.79e-32	1.713e-29
Flrt1	_NE	3	TRUE	-0.6802	4.657e-10	4.911e-07	TRUE	-0.08026	0.5176	1	TRUE	-0.1916	0.1765	0.3892	TRUE	-0.8093	0.001745	0.009578
Flrt2	_NE	3	TRUE	0.166	0.092	0.2774	TRUE	0.07715	0.2871	1	TRUE	-0.4125	0.001011	0.008225	TRUE	-0.7752	2.626e-06	3.264e-05
Flt3	_NE	3	TRUE	-0.1541	0.1693	0.3921	TRUE	-0.05306	0.6934	1	TRUE	-0.5903	0.00786	0.04305	TRUE	-0.825	2.122e-05	0.0002121
Flywch2	_NE	NA	TRUE	-0.4	0.02612	0.1318	TRUE	-0.1859	0.2712	1	TRUE	0.4217	0.07835	0.2266	TRUE	0.9749	0.001078	0.006462
Fmn1	N	3	TRUE	-0.1472	0.1555	0.3736	TRUE	0.03983	0.6892	1	TRUE	-0.5162	0.001549	0.01172	TRUE	-0.4906	0.007229	0.03017
Fmnl3	_NE	1	TRUE	-0.09974	0.3539	0.5847	TRUE	-0.01332	0.9016	1	TRUE	1.136	2.31e-11	7.5e-10	TRUE	1.234	2.885e-14	1.132e-12
Fmo2	_NE	3	TRUE	-0.3005	0.2291	0.4597	TRUE	0.03529	0.9129	1	TRUE	0.01357	0.9729	0.9866	TRUE	-1.241	1.605e-05	0.000167
Fmo5	_NE	NA	TRUE	0.2162	0.1858	0.4121	TRUE	-0.05573	0.7242	1	TRUE	0.5054	0.005419	0.03209	TRUE	0.6955	0.0029	0.01441
Fmod	_NE	1	TRUE	-0.8327	2.979e-05	0.001553	TRUE	0.1185	0.7843	1	TRUE	1.816	9.629e-17	5.911e-15	TRUE	1.415	2.072e-05	0.0002078
Fmr1nb	_NE	NA	FALSE	-1.187	0.3199	NA	FALSE	-1.911	0.1575	NA	FALSE	1.87	0.1646	NA	TRUE	1.991	0.008932	0.03576
Fn1	EC	NA	TRUE	-0.5556	1.199e-06	0.0001538	TRUE	-0.07201	0.5897	1	TRUE	0.2477	0.04505	0.1548	TRUE	-0.2719	0.3119	0.4957
Fn3k	_NE	NA	TRUE	-0.1306	0.1792	0.4053	TRUE	0.05677	0.5995	1	TRUE	-0.2938	0.01275	0.06196	TRUE	-0.5537	0.007487	0.03099
Fn3krp	_NE	NA	TRUE	0.118	0.1257	0.3317	TRUE	-0.09385	0.1647	1	TRUE	-0.4068	0.0009191	0.007578	TRUE	-0.5376	0.001492	0.008456
Fndc5	_NE	3	TRUE	0.1455	0.1125	0.3109	TRUE	-0.1412	0.08604	1	TRUE	-0.696	8.41e-07	1.449e-05	TRUE	-0.7942	4.5e-07	6.448e-06
Folr1	_NE	1	TRUE	2.708	1.705e-05	0.001036	TRUE	0.9276	0.3194	1	TRUE	-2.877	0.0001973	0.001997	TRUE	0.477	0.2424	0.421
Folr2	MG	NA	FALSE	0.01044	0.9828	NA	FALSE	0.5489	0.2518	NA	TRUE	1.574	0.000103	0.00113	TRUE	0.9194	0.03987	0.1138
Fos	AS	4	TRUE	-0.1149	0.7721	0.8892	TRUE	-0.08146	0.8021	1	TRUE	1.847	6.772e-10	1.857e-08	TRUE	1.352	2.692e-08	4.856e-07
Fosl1	_NE	NA	FALSE	-0.8635	0.1784	NA	FALSE	1.583	0.07402	NA	TRUE	2.444	1.931e-05	0.0002585	TRUE	3.048	6.563e-05	0.0005811
Fosl2	_NE	NA	TRUE	-0.3528	0.007868	0.06455	TRUE	-0.06564	0.58	1	TRUE	-0.5171	0.02994	0.1148	TRUE	-0.5863	0.0002017	0.001542
Foxj1	_NE	4	TRUE	0.5193	0.01714	0.1037	TRUE	-0.1868	0.2863	1	TRUE	0.7774	0.0001501	0.001568	TRUE	1.097	5.756e-06	6.7e-05
Foxm1	_NE	1	TRUE	0.1694	0.4473	0.6673	TRUE	-0.2297	0.316	1	TRUE	0.7614	0.008054	0.04387	TRUE	0.7909	0.006787	0.02865
Foxp2	_NE	NA	TRUE	0.2661	0.6391	0.8064	TRUE	0.8112	0.01498	1	TRUE	1.319	0.02791	0.1091	TRUE	-0.9444	0.00889	0.03563
Fpgs	_NE	4	TRUE	-0.2506	0.06768	0.2338	TRUE	-0.0733	0.537	1	TRUE	0.2366	0.1347	0.3256	TRUE	0.6625	0.005153	0.02295
Fras1	AS	3	TRUE	-0.3983	0.001793	0.02598	TRUE	0.05412	0.7193	1	TRUE	-0.2763	0.08149	0.233	TRUE	-0.8137	0.000195	0.001494
Frem2	AS	NA	TRUE	0.04796	0.8099	0.9079	TRUE	0.2105	0.2222	1	TRUE	0.6775	0.001783	0.01322	TRUE	0.844	0.000258	0.0019
Frem3	_NE	3	TRUE	0.03017	0.9403	0.9733	TRUE	-0.1116	0.6335	1	TRUE	-0.9814	0.002092	0.0151	TRUE	-1.815	1.035e-06	1.41e-05
Frmd8	_NE	1	TRUE	0.2254	0.2294	0.46	TRUE	-0.07756	0.5082	1	TRUE	1.062	1.785e-11	5.869e-10	TRUE	1.235	1.636e-10	4.05e-09
Frmpd1	AS	NA	TRUE	0.05626	0.6308	0.8002	TRUE	-0.06869	0.4605	1	TRUE	0.3378	0.05838	0.1848	TRUE	0.7945	9.096e-07	1.251e-05
Frmpd3	N	NA	TRUE	-0.3927	0.03095	0.1458	TRUE	-0.1902	0.3153	1	TRUE	-0.0558	0.8025	0.9071	TRUE	-0.7091	0.01279	0.04735
Frmpd4	_NE	3	TRUE	0.04583	0.5587	0.7518	TRUE	0.06415	0.4312	1	TRUE	-0.5825	5.213e-06	7.884e-05	TRUE	-0.7545	5.064e-08	8.704e-07
Frrs1	_NE	1	TRUE	0.2251	0.3957	0.6247	TRUE	0.3071	0.2434	1	TRUE	1.52	1.585e-06	2.59e-05	TRUE	2.332	3.825e-15	1.702e-13
Frs3	_NE	4	TRUE	-0.5498	3.93e-06	0.0003855	TRUE	-0.08864	0.443	1	TRUE	-0.08153	0.5475	0.7433	TRUE	-0.07966	0.7396	0.8503
Fst	_NE	NA	TRUE	0.8279	0.003709	0.04102	TRUE	0.01921	0.945	1	TRUE	0.3062	0.3246	0.5581	TRUE	0.7242	0.04027	0.1147
Fth1	_NE	1	TRUE	0.4749	1.731e-08	6.659e-06	TRUE	-0.02684	0.8163	1	TRUE	0.438	0.0008507	0.007092	TRUE	0.6213	0.002416	0.01247
Ftl1	_NE	1	TRUE	-0.2392	0.05233	0.1985	TRUE	-0.07779	0.293	1	TRUE	1.022	8.372e-07	1.444e-05	TRUE	1.29	3.245e-12	1.015e-10
Fuca1	_NE	1	TRUE	-0.02224	0.807	0.9065	TRUE	0.05662	0.4728	1	TRUE	0.6484	3.339e-07	6.173e-06	TRUE	0.934	3.084e-07	4.592e-06
Fut11	_NE	NA	TRUE	0.1563	0.1534	0.3704	TRUE	0.05811	0.5216	1	TRUE	-0.3004	0.01362	0.06499	TRUE	-0.511	0.006305	0.02696
Fut4	_NE	NA	FALSE	0.7167	0.1928	NA	FALSE	-0.4166	0.4632	NA	TRUE	1.847	0.001915	0.01407	FALSE	-0.06341	0.9052	NA
Fut9	_NE	NA	TRUE	-0.1711	0.1155	0.3152	TRUE	0.07565	0.5034	1	TRUE	-0.2861	0.07177	0.213	TRUE	-0.8559	2.26e-05	0.0002246
Fv1	_NE	NA	TRUE	0.1293	0.4046	0.6319	TRUE	-0.06572	0.7039	1	TRUE	-0.3903	0.09146	0.252	TRUE	-0.8605	0.003583	0.01705
Fxyd1	AS	1	TRUE	-0.04746	0.7416	0.8713	TRUE	-0.1462	0.1753	1	TRUE	1.727	4.077e-26	7.627e-24	TRUE	2.513	2.313e-44	8.785e-42
Fxyd3	_NE	1	FALSE	0.1086	0.8695	NA	FALSE	-1.243	0.0701	NA	FALSE	1.536	0.01933	NA	TRUE	2.809	1.428e-05	0.0001512
Fxyd6	_NE	NA	TRUE	-0.4994	0.0002857	0.007504	TRUE	0.3536	0.006349	1	TRUE	-0.1608	0.178	0.3913	TRUE	-0.5744	0.001134	0.006733
Fyb	MG	1	TRUE	0.5062	0.01072	0.07912	TRUE	-0.1569	0.3361	1	TRUE	1.98	8.942e-19	7.061e-17	TRUE	2.24	2.936e-16	1.48e-14
Fzd10	AS	NA	TRUE	0.1657	0.6807	0.832	TRUE	-0.2342	0.5087	1	TRUE	1.327	0.00125	0.009816	TRUE	1.134	0.007921	0.03239
Fzd2	AS	3	TRUE	-0.3314	0.1012	0.2933	TRUE	-0.2985	0.1051	1	TRUE	-0.1858	0.4735	0.6863	TRUE	-0.9208	0.004886	0.02195
Fzd5	_NE	NA	TRUE	0.2802	0.2737	0.5081	TRUE	0.1366	0.5125	1	TRUE	0.6096	0.02916	0.1126	TRUE	1.102	8.556e-05	0.0007331
Fzd6	EC	1	TRUE	0.19	0.1412	0.3539	TRUE	0.04392	0.7401	1	TRUE	0.1942	0.1989	0.4183	TRUE	0.5672	0.00346	0.01659
Fzd9	_NE	1	TRUE	-0.1681	0.3418	0.5732	TRUE	-0.01719	0.9212	1	TRUE	1.006	3.47e-07	6.4e-06	TRUE	0.7734	0.002293	0.01199
G3bp2	_NE	NA	TRUE	0.1975	0.02922	0.1412	TRUE	-0.003119	0.9643	1	TRUE	-0.2408	0.05719	0.1823	TRUE	-0.5416	5.3e-05	0.0004804
G530011O06Rik	AS	1	TRUE	0.02557	0.9451	0.9756	TRUE	-0.06858	0.8565	1	TRUE	1.787	6.82e-06	0.0001011	TRUE	2.028	2.017e-05	0.0002033
G6pdx	_NE	1	TRUE	0.135	0.09174	0.2769	TRUE	0.004899	0.9489	1	TRUE	0.5969	7.963e-08	1.625e-06	TRUE	0.6176	6.941e-05	0.0006096
Gab1	_NE	NA	TRUE	0.5482	4.106e-06	0.0003975	TRUE	-0.03209	0.7237	1	TRUE	0.4289	0.001826	0.0135	TRUE	0.3444	0.03257	0.09748
Gab2	_NE	NA	TRUE	0.05217	0.5434	0.7392	TRUE	0.07059	0.3983	1	TRUE	0.4498	7.871e-05	0.0008943	TRUE	0.617	0.0003812	0.002653
Gabra1	_NE	3	TRUE	-0.1524	0.1583	0.3773	TRUE	-0.09552	0.2809	1	TRUE	-0.5518	0.001592	0.012	TRUE	-0.8749	2.315e-11	6.404e-10
Gabra2	_NE	NA	TRUE	0.1067	0.3243	0.5574	TRUE	-0.03455	0.6937	1	TRUE	-0.2762	0.04538	0.1556	TRUE	-0.6453	0.001062	0.00639
Gabra3	_NE	3	TRUE	-0.4362	0.00234	0.03089	TRUE	0.1224	0.4306	1	TRUE	-0.1008	0.4097	0.6327	TRUE	-0.8031	4.392e-05	0.0004062
Gabra5	N	3	TRUE	0.3308	0.004327	0.0453	TRUE	-0.02253	0.829	1	TRUE	-0.8204	0.002333	0.01647	TRUE	-0.561	0.001181	0.006971
Gabrb2	_NE	3	TRUE	-0.0399	0.666	0.8227	TRUE	0.0449	0.6237	1	TRUE	-0.4107	0.003908	0.025	TRUE	-0.8612	5e-07	7.105e-06
Gabrg2	N	NA	TRUE	0.06902	0.4226	0.6471	TRUE	-0.02387	0.7401	1	TRUE	-0.4322	0.001134	0.009034	TRUE	-0.6335	7.081e-07	9.881e-06
Gabrg3	_NE	3	TRUE	-0.1143	0.5843	0.7706	TRUE	0.02452	0.9063	1	TRUE	0.004636	0.9883	0.9933	TRUE	-1.042	0.0002439	0.001806
Gabrq	_NE	NA	FALSE	-1.495	0.04116	NA	FALSE	-0.03377	0.9623	NA	TRUE	0.7748	0.2699	0.501	TRUE	-1.67	0.005964	0.02579
Gabrr2	_NE	NA	TRUE	0.2062	0.4749	0.6894	TRUE	0.3981	0.3147	1	TRUE	-1.073	0.008973	0.04785	TRUE	-1.139	0.01468	0.05273
Gad2	N	3	TRUE	0.05985	0.5405	0.7374	TRUE	0.0893	0.1978	1	TRUE	0.03842	0.7917	0.9005	TRUE	-0.503	0.0005534	0.003687
Gadd45a	_NE	1	TRUE	0.1457	0.4906	0.7016	TRUE	-0.05489	0.8256	1	TRUE	1.069	4.353e-05	0.0005315	TRUE	1.346	2.199e-06	2.793e-05
Gadd45b	_NE	NA	TRUE	-0.1898	0.2393	0.4709	TRUE	-0.1387	0.404	1	TRUE	0.7044	0.0008271	0.006919	TRUE	1.127	3.245e-06	3.957e-05
Gadd45g	_NE	1	TRUE	-0.1096	0.5104	0.7165	TRUE	-0.1439	0.372	1	TRUE	0.7928	5.757e-06	8.649e-05	TRUE	1.527	7.079e-07	9.881e-06
Gadl1	_NE	1	TRUE	-0.33	0.3351	0.5668	TRUE	-0.3828	0.2292	1	TRUE	2.263	8.378e-14	3.762e-12	TRUE	2.371	9.008e-14	3.372e-12
Gal	_NE	NA	FALSE	-0.7629	0.1019	NA	FALSE	-0.01061	0.9849	NA	TRUE	1.108	0.006281	0.03596	TRUE	1.347	0.004868	0.02188
Gal3st4	MG	1	TRUE	0.3825	0.05713	0.2094	TRUE	-0.02531	0.8872	1	TRUE	1.371	6.062e-12	2.15e-10	TRUE	1.472	1.518e-05	0.0001588
Galm	_NE	1	TRUE	0.3019	0.09402	0.2808	TRUE	0.2451	0.2436	1	TRUE	0.294	0.1908	0.4074	TRUE	0.7067	0.004596	0.02081
Galns	_NE	1	TRUE	0.007654	0.9484	0.9765	TRUE	-0.1229	0.2543	1	TRUE	0.2248	0.1662	0.3738	TRUE	0.6075	0.001114	0.00664
Galnt10	_NE	1	TRUE	-0.07441	0.5899	0.7753	TRUE	0.03428	0.7632	1	TRUE	0.6175	1.801e-05	0.000243	TRUE	0.4994	0.02164	0.07148
Galnt12	MG	NA	TRUE	0.0316	0.8858	0.9481	TRUE	0.4722	0.04232	1	TRUE	0.8068	0.00458	0.02814	TRUE	0.6019	0.04181	0.1179
Galnt13	OL	3	TRUE	-0.1185	0.3539	0.5847	TRUE	-0.04363	0.6895	1	TRUE	-0.1872	0.3922	0.6169	TRUE	-1.096	5.438e-07	7.699e-06
Galnt4	_NE	1	TRUE	0.4587	0.005772	0.05373	TRUE	0.07335	0.6521	1	TRUE	0.7063	0.0001322	0.001403	TRUE	0.8801	6.012e-05	0.0005366
Galnt6	OL	1	TRUE	0.3772	0.05359	0.2013	TRUE	-0.1472	0.2772	1	TRUE	0.9929	5.177e-07	9.266e-06	TRUE	1.433	1.979e-07	3.06e-06
Galnt9	_NE	4	TRUE	-0.3793	0.0004707	0.01057	TRUE	-0.08236	0.2603	1	TRUE	-0.5182	0.04706	0.1595	TRUE	-0.5246	0.0002806	0.002046
Galntl2	EC	1	TRUE	-0.547	0.04315	0.1772	TRUE	-0.4659	0.02441	1	TRUE	1.834	4.046e-12	1.475e-10	TRUE	2.51	5.389e-28	7.361e-26
Galntl6	N	3	TRUE	-0.05872	0.6199	0.7937	TRUE	-0.01476	0.8654	1	TRUE	-0.4337	0.01638	0.07418	TRUE	-0.676	0.0001918	0.001476
Galr1	_NE	NA	FALSE	-1.289	0.02615	NA	FALSE	0.00203	0.9964	NA	FALSE	0.3168	0.6118	NA	TRUE	-1.796	0.001114	0.00664
Galr3	_NE	2	FALSE	-1.788	0.001906	NA	FALSE	-0.6623	0.3719	NA	TRUE	3.539	1.647e-16	9.643e-15	TRUE	6.319	1.805e-35	4.392e-33
Gap43	N	3	TRUE	-0.5275	7.871e-06	0.0005906	TRUE	0.08396	0.5233	1	TRUE	0.051	0.738	0.8703	TRUE	-0.5801	9.179e-05	0.0007777
Garnl3	_NE	NA	TRUE	-0.6358	6.684e-05	0.002674	TRUE	0.2163	0.2915	1	TRUE	0.04489	0.7485	0.8764	TRUE	-0.2142	0.1902	0.3549
Gas1	AS	NA	TRUE	-0.1199	0.3933	0.6227	TRUE	-0.04721	0.74	1	TRUE	0.538	0.003748	0.02419	TRUE	0.7432	0.001402	0.008046
Gas2l3	_NE	NA	TRUE	0.3893	0.05659	0.2081	TRUE	0.09237	0.6351	1	TRUE	0.8627	0.002685	0.01838	TRUE	0.7743	0.003422	0.01644
Gatm	_NE	NA	TRUE	0.6711	9.466e-07	0.0001338	TRUE	-0.02403	0.801	1	TRUE	-0.06154	0.6131	0.7906	TRUE	-0.3246	0.08461	0.1984
Gatsl2	_NE	3	TRUE	-0.329	5.438e-05	0.002421	TRUE	-0.0763	0.194	1	TRUE	-0.1918	0.1275	0.3137	TRUE	-0.5254	0.002165	0.01142
Gatsl3	_NE	1	TRUE	-0.2139	0.3453	0.5765	TRUE	-0.06487	0.7414	1	TRUE	1.026	3.246e-06	5.055e-05	TRUE	1.255	2.213e-07	3.409e-06
Gbf1	_NE	NA	TRUE	-0.08941	0.2541	0.4873	TRUE	-0.05183	0.4108	1	TRUE	-0.2666	0.01676	0.07555	TRUE	-0.5061	0.006865	0.02891
Gbgt1	MG	1	TRUE	-0.1492	0.5189	0.722	TRUE	-0.02405	0.9314	1	TRUE	1.648	1.026e-08	2.413e-07	TRUE	1.638	9.633e-07	1.322e-05
Gbp2	EC	2	TRUE	0.1764	0.4197	0.6451	TRUE	0.04003	0.8196	1	TRUE	2.081	4.209e-22	5.049e-20	TRUE	2.293	1.524e-20	1.146e-18
Gbp3	_NE	2	TRUE	0.2857	0.1713	0.3945	TRUE	0.02128	0.915	1	TRUE	1.778	6.255e-24	9.274e-22	TRUE	2.255	2.418e-18	1.477e-16
Gbp5	_NE	1	TRUE	0.3021	0.1759	0.4012	TRUE	-0.1401	0.5002	1	TRUE	1.478	1.252e-07	2.481e-06	TRUE	1.649	6.169e-08	1.049e-06
Gbp6	_NE	2	TRUE	0.6419	0.007273	0.0619	TRUE	0.06015	0.8064	1	TRUE	2.166	5.368e-19	4.371e-17	TRUE	2.272	4.734e-11	1.25e-09
Gbp7	_NE	1	TRUE	0.007128	0.9678	0.9864	TRUE	0.01158	0.9447	1	TRUE	0.9584	3.299e-07	6.114e-06	TRUE	1.058	0.0001154	0.0009528
Gbp9	EC	1	TRUE	-0.01412	0.9512	0.9775	TRUE	-0.01323	0.9448	1	TRUE	0.5623	0.01736	0.07766	TRUE	0.9449	0.00194	0.01045
Gcat	_NE	NA	TRUE	-0.2299	0.1878	0.4143	TRUE	-0.08645	0.5765	1	TRUE	0.2348	0.1821	0.3967	TRUE	0.8348	9.814e-05	0.0008244
Gck	_NE	NA	TRUE	-1.053	0.0003603	0.008857	TRUE	0.1439	0.4689	1	TRUE	-0.0359	0.9013	0.9549	TRUE	0.2127	0.497	0.6698
Gcnt1	MG	1	TRUE	0.4222	0.05181	0.1973	TRUE	-0.06164	0.7601	1	TRUE	1.487	2.589e-11	8.285e-10	TRUE	1.391	9.302e-08	1.53e-06
Gcnt4	AS	3	TRUE	-0.7801	0.0006773	0.01361	TRUE	-0.1423	0.6587	1	TRUE	-0.1865	0.3706	0.6008	TRUE	-0.9851	0.0009575	0.005864
Gda	N	3	TRUE	-0.08522	0.496	0.7049	TRUE	0.1322	0.1726	1	TRUE	-0.2405	0.05713	0.1822	TRUE	-0.7022	0.0001175	0.0009693
Gdap1	_NE	NA	TRUE	0.1204	0.2179	0.4477	TRUE	0.04469	0.5092	1	TRUE	-0.3885	0.001626	0.01223	TRUE	-0.5818	7.189e-06	8.195e-05
Gdf10	_NE	3	TRUE	0.05064	0.7167	0.8559	TRUE	-0.04549	0.6689	1	TRUE	-0.7293	0.00112	0.008945	TRUE	-1.204	1.219e-08	2.32e-07
Gdpd2	AS	1	TRUE	-0.09916	0.4347	0.6571	TRUE	0.06537	0.6069	1	TRUE	1.029	3.482e-12	1.288e-10	TRUE	0.987	3.364e-06	4.089e-05
Gdpd3	EC	NA	TRUE	0.1148	0.6953	0.8419	TRUE	-0.1731	0.4372	1	TRUE	0.4862	0.09379	0.2562	TRUE	0.9674	0.002316	0.0121
Gem	_NE	1	TRUE	0.1763	0.4479	0.6676	TRUE	0.09273	0.7017	1	TRUE	1.804	9.487e-09	2.242e-07	TRUE	2.306	1.481e-19	1.007e-17
Gfap	AS	2	TRUE	0.1366	0.2496	0.4827	TRUE	-0.3402	0.001653	0.8005	TRUE	3.726	3.441e-92	1.802e-88	TRUE	4.214	7.988e-133	1.244e-128
Gfpt2	_NE	1	TRUE	-0.005603	0.9706	0.9875	TRUE	-0.09854	0.5647	1	TRUE	1.578	7.472e-14	3.374e-12	TRUE	2.324	4.926e-27	6.237e-25
Gfra2	_NE	3	TRUE	-0.3171	2.939e-05	0.001553	TRUE	-0.1088	0.3766	1	TRUE	-0.5761	0.0003591	0.003363	TRUE	-0.7439	1.115e-06	1.507e-05
Ggh	_NE	1	TRUE	0.5662	3.921e-06	0.0003855	TRUE	0.1124	0.4042	1	TRUE	0.3189	0.03592	0.1318	TRUE	0.5923	0.001307	0.007585
Ggnbp1	AS	NA	TRUE	-0.04502	0.8109	0.9086	TRUE	-0.04219	0.8087	1	TRUE	0.5008	0.04465	0.1539	TRUE	0.9724	0.000204	0.001555
Ggta1	_NE	2	TRUE	0.00926	0.9566	0.9802	TRUE	-0.1054	0.6266	1	TRUE	2.473	1.731e-53	3.886e-50	TRUE	2.569	6.514e-30	1.025e-27
Ghdc	_NE	NA	TRUE	-0.0177	0.9199	0.9643	TRUE	-0.2342	0.1023	1	TRUE	0.5424	0.001986	0.01448	TRUE	0.7392	0.0003533	0.002491
Gimap3	_NE	1	FALSE	0.1439	0.8212	NA	FALSE	-0.2868	0.7193	NA	TRUE	1.265	0.0133	0.06397	TRUE	3.719	1.969e-07	3.049e-06
Gimap4	EC	1	FALSE	0.6111	0.3476	NA	FALSE	0.7204	0.2537	NA	FALSE	2.355	0.0002979	NA	TRUE	3.417	1.528e-06	2.01e-05
Gipr	_NE	4	TRUE	0.08598	0.7024	0.8471	TRUE	-0.1374	0.4625	1	TRUE	0.6652	0.01037	0.05326	TRUE	1.006	9.503e-05	0.0008009
Gjb1	OL	NA	TRUE	0.5895	0.001045	0.01825	TRUE	-0.09917	0.4453	1	TRUE	0.1385	0.6218	0.7961	TRUE	-0.2821	0.4322	0.6143
Gjb2	_NE	NA	TRUE	-0.1321	0.4686	0.6845	TRUE	0.1017	0.6192	1	TRUE	1.022	1.248e-06	2.086e-05	TRUE	0.8729	0.00012	0.0009863
Gjb6	AS	1	TRUE	0.007192	0.9384	0.9732	TRUE	-0.05263	0.6127	1	TRUE	0.7106	1.489e-06	2.442e-05	TRUE	0.861	3.392e-07	4.988e-06
Gjc3	OL	3	TRUE	0.7688	4.339e-09	2.351e-06	TRUE	-0.006862	0.957	1	TRUE	-0.02671	0.8596	0.9356	TRUE	-0.5486	0.01314	0.04835
Gjd2	N	NA	TRUE	-0.1681	0.3222	0.5559	TRUE	-0.1212	0.4688	1	TRUE	-0.5375	0.01448	0.06802	TRUE	-0.8228	0.0005237	0.003515
Gkn3	EC	3	TRUE	-0.402	0.1388	0.3501	TRUE	-0.3125	0.2576	1	TRUE	-1.186	0.0003044	0.002919	TRUE	-2.537	1.126e-08	2.159e-07
Gla	_NE	NA	TRUE	0.1616	0.1572	0.3756	TRUE	-0.0499	0.6685	1	TRUE	0.3875	0.003528	0.02304	TRUE	0.5116	0.005257	0.02333
Glb1l	AS	1	TRUE	0.1066	0.3548	0.5856	TRUE	0.005011	0.9651	1	TRUE	0.5211	6.011e-05	0.0007044	TRUE	0.6701	0.0003402	0.002406
Glb1l2	_NE	1	TRUE	0.4799	0.1095	0.3061	TRUE	0.5303	0.1357	1	TRUE	-0.03888	0.9231	0.9634	TRUE	1.245	9.831e-05	0.0008251
Gldn	_NE	2	TRUE	0.3705	0.1831	0.4091	TRUE	0.1339	0.4816	1	TRUE	2.332	4.221e-17	2.685e-15	TRUE	3.252	1.188e-30	1.968e-28
Gli1	AS	4	TRUE	-0.9133	1.938e-05	0.001149	TRUE	-0.2618	0.3141	1	TRUE	0.3921	0.09312	0.2551	TRUE	0.357	0.159	0.3124
Gli3	AS	NA	TRUE	-0.1658	0.2294	0.46	TRUE	-0.01257	0.9132	1	TRUE	0.6715	2.911e-05	0.0003737	TRUE	0.5114	0.00959	0.03795
Glipr1	MG	1	TRUE	-0.1144	0.6841	0.8345	TRUE	0.07986	0.7971	1	TRUE	1.042	0.0007561	0.00643	TRUE	0.7634	0.0112	0.0427
Glipr2	_NE	2	TRUE	0.1477	0.4668	0.6834	TRUE	-0.08794	0.7225	1	TRUE	2.244	1.797e-27	3.869e-25	TRUE	3.337	1.364e-18	8.568e-17
Glis3	AS	NA	TRUE	0.1062	0.4624	0.6797	TRUE	-0.02108	0.8578	1	TRUE	0.3364	0.06068	0.1898	TRUE	1.017	1.582e-06	2.072e-05
Glp1r	_NE	3	TRUE	-1.157	0.0006145	0.01267	TRUE	-0.1663	0.5209	1	TRUE	-1.05	0.002173	0.01559	TRUE	-2.346	2.047e-09	4.434e-08
Glp2r	_NE	1	TRUE	-1.904	0.0002327	0.006541	TRUE	0.317	0.4442	1	TRUE	0.4386	0.3474	0.5795	TRUE	0.7179	0.001392	0.008004
Glra2	N	NA	TRUE	-0.06872	0.697	0.8431	TRUE	0.2398	0.1236	1	TRUE	0.111	0.6484	0.8152	TRUE	-0.9068	0.0001269	0.001035
Glra3	_NE	3	TRUE	-1.113	0.001778	0.02588	TRUE	-0.3635	0.1678	1	TRUE	-0.1015	0.785	0.8968	TRUE	-0.603	0.2497	0.4289
Glrb	_NE	NA	TRUE	0.1077	0.2019	0.4298	TRUE	-0.05129	0.4286	1	TRUE	-0.3955	0.0007906	0.006667	TRUE	-0.7504	4.218e-09	8.746e-08
Glrp1	MG	2	FALSE	0.03614	0.9447	NA	FALSE	0.2754	0.7116	NA	TRUE	2.454	4.02e-06	6.187e-05	TRUE	3.032	5.575e-08	9.519e-07
Glt8d2	_NE	3	TRUE	-0.08067	0.5016	0.7098	TRUE	-0.07156	0.5509	1	TRUE	-0.4374	0.07254	0.2143	TRUE	-0.8446	0.001779	0.009731
Gltp	OL	1	TRUE	0.419	0.004341	0.04537	TRUE	-0.1636	0.1076	1	TRUE	0.8454	2.881e-08	6.314e-07	TRUE	0.8344	1.432e-05	0.0001515
Gltscr2	_NE	NA	TRUE	-0.08596	0.2784	0.5132	TRUE	-0.08478	0.2592	1	TRUE	0.07024	0.4912	0.7	TRUE	0.523	0.01109	0.04247
Glul	_NE	NA	TRUE	0.04725	0.4906	0.7016	TRUE	-0.03575	0.7056	1	TRUE	0.2349	0.1341	0.3247	TRUE	0.5111	0.0003186	0.00227
Glycam1	AS	2	FALSE	0.3767	0.4061	NA	FALSE	0.4205	0.3791	NA	TRUE	4.922	1.439e-16	8.561e-15	TRUE	6.264	1.426e-35	3.525e-33
Gm10069	_NE	NA	TRUE	-0.03849	0.9079	0.9585	TRUE	-0.4629	0.196	1	TRUE	-0.06984	0.8866	0.9492	TRUE	-2.03	2.729e-05	0.0002658
Gm10345	_NE	NA	FALSE	0.05716	0.8711	NA	TRUE	0.1387	0.6596	1	TRUE	0.6473	0.1082	0.2819	TRUE	1.364	0.0008706	0.005415
Gm10432	_NE	NA	TRUE	-0.564	0.01676	0.1022	TRUE	-0.08823	0.7248	1	TRUE	-0.4726	0.09849	0.2641	TRUE	-0.7469	0.005959	0.02578
Gm10638	_NE	NA	TRUE	0.1788	0.5504	0.7455	TRUE	0.159	0.5906	1	TRUE	0.06176	0.8515	0.9313	TRUE	0.8404	0.01327	0.04869
Gm10754	_NE	3	TRUE	0.09836	0.6588	0.8187	TRUE	-0.1005	0.6607	1	TRUE	-0.1998	0.5216	0.7235	TRUE	-0.8586	0.007093	0.0297
Gm10790	MG	1	TRUE	0.2831	0.2151	0.4444	TRUE	0.3435	0.1304	1	TRUE	0.5331	0.02633	0.1046	TRUE	1.152	6.316e-05	0.0005621
Gm10791	_NE	NA	FALSE	0.9484	0.07133	NA	FALSE	-0.1397	0.8197	NA	TRUE	0.8938	0.1033	0.2732	TRUE	1.426	0.003282	0.01588
Gm10863	OL	NA	TRUE	0.4314	0.2024	0.4303	TRUE	-0.3208	0.2312	1	TRUE	1.215	0.01007	0.05205	TRUE	2.055	0.0003153	0.00225
Gm10941	_NE	NA	FALSE	-0.01684	0.9712	NA	FALSE	-0.7504	0.0892	NA	TRUE	0.2263	0.6266	0.8	TRUE	1.952	0.0009163	0.005662
Gm11346	_NE	NA	FALSE	-0.4001	0.4244	NA	FALSE	0.4533	0.5363	NA	TRUE	1.116	0.008955	0.04783	TRUE	0.8251	0.05105	0.1365
Gm11428	MG	1	FALSE	0.02018	0.9781	NA	FALSE	-0.6288	0.4495	NA	TRUE	2.746	1.417e-05	0.0001967	TRUE	2.711	3.227e-11	8.74e-10
Gm11517	_NE	NA	TRUE	0.07548	0.8087	0.9073	TRUE	0.2799	0.4191	1	TRUE	0.5608	0.1105	0.2864	TRUE	1.257	0.003598	0.0171
Gm11627	AS	3	TRUE	-0.1206	0.6606	0.8195	TRUE	-0.533	0.04132	1	TRUE	-1.576	0.006139	0.03538	TRUE	-2.473	1.668e-08	3.106e-07
Gm11696	_NE	NA	TRUE	-0.0732	0.7509	0.8763	TRUE	0.1965	0.2898	1	TRUE	0.3835	0.1238	0.3078	TRUE	0.6655	0.009905	0.03887
Gm11818	_NE	NA	TRUE	0.02148	0.8766	0.9431	TRUE	0.05996	0.6524	1	TRUE	-0.1796	0.2691	0.5002	TRUE	-0.5525	0.00436	0.01994
Gm11992	AS	NA	TRUE	0.2442	0.3315	0.5633	TRUE	0.2494	0.188	1	TRUE	0.5825	0.04148	0.1461	TRUE	1.313	1.283e-05	0.0001379
Gm12250	_NE	2	FALSE	0.09169	0.8814	NA	FALSE	-0.1887	0.7294	NA	TRUE	1.931	7.481e-06	0.0001106	TRUE	2.747	3.401e-08	6.046e-07
Gm129	_NE	4	TRUE	-0.543	6.802e-06	0.0005458	TRUE	-0.207	0.1094	1	TRUE	-0.3105	0.2807	0.5124	TRUE	-0.3331	0.4545	0.6335
Gm13139	_NE	NA	TRUE	0.02011	0.944	0.9752	TRUE	-0.4068	0.0757	1	TRUE	0.7825	0.02189	0.0918	TRUE	1.044	0.000785	0.004969
Gm13251	_NE	1	FALSE	-0.4249	0.35	NA	FALSE	0.007602	0.9839	NA	TRUE	1.683	2.406e-05	0.0003135	TRUE	1.962	1.383e-05	0.000147
Gm13293	_NE	1	TRUE	0.6061	0.03906	0.1678	TRUE	0.001977	0.9933	1	TRUE	2.036	2.781e-10	7.916e-09	TRUE	2.242	1.214e-11	3.509e-10
Gm1337	_NE	3	TRUE	-0.096	0.4479	0.6676	TRUE	-0.03849	0.7426	1	TRUE	-0.1052	0.7199	0.8599	TRUE	-1.138	2.756e-11	7.531e-10
Gm13446	_NE	NA	TRUE	-0.003133	0.9862	0.9947	TRUE	0.06292	0.7258	1	TRUE	-0.7402	0.002145	0.0154	TRUE	-0.7315	0.002264	0.01186
Gm13629	_NE	NA	TRUE	-0.04622	0.8136	0.9101	TRUE	0.1805	0.5506	1	TRUE	-0.4886	0.08806	0.2454	TRUE	-0.9291	0.001953	0.01051
Gm13710	_NE	NA	FALSE	0.1084	0.8545	NA	FALSE	0.4471	0.5483	NA	TRUE	1.713	0.01168	0.05807	TRUE	1.767	0.001333	0.007703
Gm14005	EC	NA	FALSE	1.412	0.0126	NA	FALSE	0.8119	0.1046	NA	TRUE	0.841	0.1652	0.3722	TRUE	2.204	0.0007579	0.004813
Gm14204	N	NA	TRUE	0.04422	0.7653	0.8851	TRUE	0.04716	0.7732	1	TRUE	0.1808	0.3514	0.5827	TRUE	-0.7158	0.003574	0.01702
Gm14391	_NE	NA	TRUE	0.3239	0.2908	0.5251	TRUE	0.4469	0.1233	1	TRUE	-1.046	0.003033	0.02026	TRUE	-0.3781	0.3138	0.4979
Gm14403	_NE	3	TRUE	0.322	0.06175	0.2202	TRUE	-0.05791	0.6925	1	TRUE	-0.4746	0.011	0.05552	TRUE	-0.6151	0.004915	0.02206
Gm14430	_NE	NA	TRUE	0.06405	0.8481	0.9295	TRUE	-0.09538	0.7636	1	TRUE	-0.3986	0.1807	0.3948	TRUE	-1.132	0.0003131	0.002238
Gm14431	_NE	NA	FALSE	0.3145	0.5209	NA	FALSE	-0.808	0.2866	NA	FALSE	-0.03256	0.9526	NA	TRUE	-2.245	4.799e-06	5.671e-05
Gm14434	_NE	NA	TRUE	0.06407	0.848	0.9295	TRUE	-0.09541	0.7635	1	TRUE	-0.3986	0.1807	0.3948	TRUE	-1.132	0.0003132	0.002238
Gm14827	_NE	NA	TRUE	-0.002923	0.9838	0.9938	TRUE	0.2975	0.03801	1	TRUE	-0.3015	0.0901	0.2492	TRUE	-1.041	0.00238	0.01234
Gm15417	_NE	NA	TRUE	0.06089	0.804	0.9052	TRUE	-0.07962	0.7108	1	TRUE	0.4509	0.09453	0.2575	TRUE	0.901	0.003399	0.01634
Gm15663	_NE	NA	TRUE	0.06565	0.6881	0.837	TRUE	0.02422	0.8681	1	TRUE	-0.2219	0.2838	0.5162	TRUE	-0.7008	0.005858	0.02541
Gm1568	_NE	NA	TRUE	-0.1017	0.3762	0.6064	TRUE	-0.07556	0.498	1	TRUE	-0.424	0.03236	0.1218	TRUE	-0.5399	0.003545	0.01691
Gm16119	_NE	NA	TRUE	1.238	0.0001066	0.003773	TRUE	-0.4014	0.1623	1	TRUE	-0.7746	0.05038	0.1672	TRUE	0.07292	0.8618	0.9274
Gm16532	N	3	TRUE	-0.03146	0.821	0.914	TRUE	-0.01841	0.8666	1	TRUE	-0.578	0.0009032	0.007482	TRUE	-1.053	1.188e-06	1.595e-05
Gm16675	_NE	1	FALSE	-0.3653	0.4688	NA	FALSE	0.2045	0.7726	NA	TRUE	0.8339	0.102	0.2709	TRUE	1.391	0.00482	0.02167
Gm1673	_NE	4	TRUE	-0.653	0.00133	0.02112	TRUE	-0.3763	0.07732	1	TRUE	0.1351	0.666	0.826	TRUE	-0.06016	0.8367	0.913
Gm16894	_NE	NA	TRUE	-0.1853	0.5144	0.7192	TRUE	0.3713	0.1244	1	TRUE	-0.8397	0.006764	0.03819	TRUE	-0.2829	0.4271	0.61
Gm17660	AS	NA	FALSE	-0.8865	0.19	NA	FALSE	0.9995	0.1313	NA	TRUE	2.058	0.0005407	0.004825	FALSE	0.9371	0.06529	NA
Gm19522	_NE	NA	TRUE	0.2453	0.2099	0.4385	TRUE	-0.2217	0.2434	1	TRUE	0.163	0.609	0.7875	TRUE	0.6924	0.005212	0.02317
Gm20187	_NE	NA	TRUE	0.1485	0.7327	0.8662	TRUE	-0.06156	0.8621	1	TRUE	-0.6328	0.0915	0.2521	TRUE	-1.392	0.0005018	0.003387
Gm20257	_NE	NA	TRUE	0.5026	0.08064	0.2579	TRUE	0.1879	0.4347	1	TRUE	0.7363	0.0112	0.05635	TRUE	0.8749	0.001061	0.006386
Gm20337	_NE	NA	FALSE	-0.2739	0.5038	NA	FALSE	0.1645	0.7389	NA	TRUE	-0.1595	0.7289	0.8659	TRUE	1.258	0.006449	0.02747
Gm20597	_NE	1	FALSE	0.0224	0.9514	NA	FALSE	0.1396	0.709	NA	TRUE	1.039	0.004486	0.0278	TRUE	1.666	4.973e-05	0.0004545
Gm2115	_NE	3	TRUE	0.0166	0.876	0.943	TRUE	-0.1952	0.04826	1	TRUE	-0.8515	0.01875	0.08236	TRUE	-1.115	1.754e-10	4.329e-09
Gm216	AS	NA	TRUE	0.4136	0.1388	0.3501	TRUE	0.1959	0.3551	1	TRUE	0.7526	0.0009429	0.007754	TRUE	1.187	2.055e-05	0.0002066
Gm266	AS	NA	TRUE	0.02466	0.894	0.9516	TRUE	0.1354	0.5253	1	TRUE	0.7758	0.00293	0.01972	TRUE	0.9274	0.000564	0.003738
Gm2762	_NE	NA	TRUE	-0.02181	0.9177	0.9628	TRUE	0.06094	0.802	1	TRUE	-1.18	5.209e-05	0.0006235	TRUE	-1.239	0.0007262	0.004635
Gm2a	_NE	1	TRUE	0.08902	0.2703	0.505	TRUE	0.01881	0.786	1	TRUE	0.8574	8.62e-13	3.447e-11	TRUE	1.143	6.002e-16	2.912e-14
Gm3435	_NE	1	TRUE	-0.3124	0.2064	0.435	TRUE	-0.01289	0.9698	1	TRUE	1.103	0.0003524	0.003308	TRUE	0.6961	0.02666	0.08385
Gm4070	_NE	NA	TRUE	0.3004	0.3588	0.5895	FALSE	0.3691	0.3394	NA	TRUE	1.666	6.395e-05	0.0007442	TRUE	0.7818	0.06059	0.1547
Gm410	OL	NA	TRUE	0.7869	0.005925	0.05465	TRUE	0.2806	0.184	1	TRUE	-0.4453	0.2617	0.4925	TRUE	-0.9613	0.003446	0.01653
Gm4371	_NE	NA	TRUE	0.4596	0.05924	0.214	TRUE	-0.2595	0.2821	1	TRUE	-1.091	0.005179	0.031	TRUE	-0.6439	0.05104	0.1365
Gm4636	_NE	NA	TRUE	0.1189	0.4139	0.64	TRUE	0.1678	0.305	1	TRUE	-0.1991	0.3263	0.5599	TRUE	-0.5792	0.006724	0.02844
Gm4724	_NE	NA	TRUE	0.06411	0.8479	0.9295	TRUE	-0.09543	0.7634	1	TRUE	-0.3986	0.1804	0.3943	TRUE	-1.132	0.000313	0.002238
Gm4902	_NE	2	FALSE	0.01839	0.9737	NA	FALSE	0.9739	0.02655	NA	TRUE	3.169	5.657e-13	2.297e-11	TRUE	3.989	2.827e-18	1.719e-16
Gm4926	_NE	NA	TRUE	0.003066	0.9949	0.9982	TRUE	0.3785	0.2715	1	TRUE	-0.6019	0.1328	0.3227	TRUE	-1.287	0.0029	0.01441
Gm4951	_NE	2	FALSE	-0.5557	0.2606	NA	FALSE	-0.3376	0.501	NA	TRUE	2.296	5.294e-10	1.47e-08	TRUE	2.624	1.584e-08	2.968e-07
Gm5086	_NE	2	TRUE	-0.1738	0.5855	0.7715	TRUE	-0.1285	0.688	1	TRUE	1.854	7.974e-10	2.157e-08	TRUE	1.67	0.0002034	0.001553
Gm5113	_NE	NA	TRUE	-0.06058	0.5597	0.7524	TRUE	-0.1174	0.2913	1	TRUE	-0.1642	0.2206	0.4472	TRUE	-0.5365	0.002733	0.01376
Gm5124	_NE	3	TRUE	0.01057	0.9209	0.9648	TRUE	-0.001725	0.9841	1	TRUE	-0.3823	0.006243	0.03579	TRUE	-0.6534	0.0001822	0.001411
Gm514	N	NA	TRUE	-1.006	7.745e-06	0.000587	TRUE	-0.1241	0.5798	1	TRUE	0.1883	0.4489	0.6666	TRUE	-0.257	0.3596	0.5449
Gm5151	_NE	4	TRUE	-0.6137	0.0005631	0.01198	TRUE	-0.2448	0.05484	1	TRUE	-0.07846	0.6532	0.8183	TRUE	-0.006351	0.982	0.9913
Gm5176	_NE	3	TRUE	-0.5967	0.1602	0.3794	FALSE	0.1849	0.6659	NA	TRUE	-0.07801	0.8571	0.9346	TRUE	-1.211	0.00912	0.03638
Gm5424	N	NA	TRUE	-0.1551	0.1084	0.3044	TRUE	-0.04802	0.6125	1	TRUE	0.6044	4.376e-05	0.0005336	TRUE	0.6087	0.0003982	0.002757
Gm5431	_NE	2	FALSE	1.081	0.2284	NA	FALSE	0.2656	0.724	NA	TRUE	2.476	4.33e-06	6.632e-05	TRUE	4.268	4.791e-13	1.688e-11
Gm5567	_NE	3	TRUE	-0.4761	0.02411	0.1261	TRUE	0.4475	0.004611	1	TRUE	-1.069	4.208e-06	6.458e-05	TRUE	-1.194	1.868e-06	2.408e-05
Gm5607	_NE	NA	TRUE	0.0189	0.8749	0.9425	TRUE	0.05834	0.6104	1	TRUE	-0.02669	0.8319	0.9208	TRUE	-0.6294	0.000827	0.005191
Gm5617	_NE	NA	TRUE	-0.3973	0.1367	0.3473	TRUE	0.04591	0.881	1	TRUE	0.9712	0.001848	0.01363	TRUE	0.837	0.04824	0.131
Gm581	_NE	NA	TRUE	-0.256	0.4762	0.6907	TRUE	0.09069	0.794	1	TRUE	-1.079	0.3095	0.5427	TRUE	1.66	0.0002278	0.001707
Gm606	_NE	NA	TRUE	0.3882	0.05682	0.2086	TRUE	0.1954	0.4368	1	TRUE	-1.186	0.000119	0.001279	TRUE	-0.772	0.03889	0.1118
Gm628	_NE	1	TRUE	-0.4001	0.1136	0.3126	TRUE	0.127	0.5474	1	TRUE	0.9792	0.001257	0.009856	TRUE	1.165	2.061e-05	0.0002071
Gm6548	_NE	1	TRUE	0.0918	0.6122	0.7891	TRUE	-0.04835	0.7893	1	TRUE	1.213	1.551e-10	4.523e-09	TRUE	1.452	4.711e-09	9.705e-08
Gm6710	_NE	NA	TRUE	0.3265	0.341	0.5725	TRUE	0.412	0.1494	1	TRUE	-1.051	0.00228	0.01617	TRUE	-0.3776	0.2841	0.4666
Gm7030	_NE	NA	FALSE	-0.4368	0.7676	NA	FALSE	3.67	0.0141	NA	TRUE	6.086	7.354e-14	3.34e-12	TRUE	8.23	1.523e-09	3.383e-08
Gm7120	_NE	NA	TRUE	0.2459	0.05102	0.1959	TRUE	-0.01224	0.934	1	TRUE	-0.5606	0.0004879	0.004411	TRUE	-0.05208	0.784	0.8785
Gm872	_NE	NA	TRUE	0.1204	0.598	0.7801	TRUE	0.21	0.3877	1	TRUE	0.3282	0.2838	0.5162	TRUE	0.8296	0.006874	0.02894
Gm885	MG	2	FALSE	-0.394	0.4987	NA	FALSE	-0.226	0.71	NA	TRUE	3.319	6.004e-12	2.135e-10	TRUE	3.898	1.008e-17	5.792e-16
Gm8898	_NE	NA	FALSE	0.3145	0.5208	NA	FALSE	-0.808	0.2866	NA	FALSE	-0.03257	0.9526	NA	TRUE	-2.245	4.793e-06	5.667e-05
Gm973	AS	NA	TRUE	0.2838	0.03174	0.1483	TRUE	-0.08523	0.5346	1	TRUE	0.7835	1.345e-06	2.228e-05	TRUE	0.7035	0.0009394	0.005778
Gm9866	_NE	NA	TRUE	-0.1835	0.06643	0.2309	TRUE	0.1387	0.2192	1	TRUE	-0.2175	0.07603	0.2216	TRUE	-0.5514	0.0007207	0.004601
Gm9897	_NE	NA	TRUE	0.6683	0.001877	0.02667	TRUE	-0.4441	0.06068	1	TRUE	-0.1576	0.5599	0.7531	TRUE	-0.173	0.5071	0.6781
Gmfg	_NE	1	TRUE	-0.2199	0.4792	0.6932	TRUE	-0.03887	0.908	1	TRUE	1.43	1.395e-05	0.0001944	TRUE	1.507	1.936e-06	2.485e-05
Gmip	MG	1	TRUE	-0.3188	0.02056	0.115	TRUE	-0.1141	0.3571	1	TRUE	0.5952	0.0001509	0.001575	TRUE	0.5128	0.007571	0.03126
Gmps	_NE	NA	TRUE	0.1364	0.1853	0.4116	TRUE	0.156	0.09527	1	TRUE	-0.2215	0.06826	0.2059	TRUE	-0.5632	0.0002079	0.001579
Gna13	_NE	1	TRUE	0.1481	0.04588	0.1841	TRUE	0.04844	0.4656	1	TRUE	0.6922	2.692e-10	7.691e-09	TRUE	0.8758	8.859e-10	2.023e-08
Gna14	_NE	NA	TRUE	0.1764	0.5207	0.7235	TRUE	-0.2279	0.4319	1	TRUE	1.074	0.002871	0.01947	TRUE	1.29	0.000689	0.004419
Gna15	MG	1	TRUE	0.09492	0.7341	0.8667	TRUE	-0.3438	0.131	1	TRUE	1.657	5.059e-09	1.233e-07	TRUE	1.757	1.019e-07	1.661e-06
Gnai1	_NE	3	TRUE	0.1947	0.04772	0.1882	TRUE	0.01871	0.7787	1	TRUE	-0.496	0.000118	0.00127	TRUE	-0.7777	5.23e-08	8.97e-07
Gnai2	_NE	1	TRUE	-0.03336	0.7289	0.8631	TRUE	-0.06227	0.3214	1	TRUE	0.6442	3.946e-07	7.178e-06	TRUE	0.7498	1.263e-07	2.018e-06
Gnal	_NE	3	TRUE	0.1703	0.05214	0.1982	TRUE	-0.001665	0.979	1	TRUE	0.06935	0.7455	0.8744	TRUE	-0.7262	2.286e-06	2.89e-05
Gng4	_NE	NA	TRUE	-0.3519	0.0003674	0.008964	TRUE	0.09203	0.4879	1	TRUE	-0.04217	0.7908	0.9	TRUE	-0.5616	0.001439	0.008209
Gng5	_NE	1	TRUE	0.1193	0.3391	0.5704	TRUE	-0.05154	0.7498	1	TRUE	0.8808	5.627e-07	1.005e-05	TRUE	0.7728	4.473e-05	0.0004125
Gngt2	MG	1	TRUE	0.1574	0.5289	0.7296	TRUE	0.5695	0.01051	1	TRUE	1.878	2.556e-11	8.213e-10	TRUE	1.835	2.634e-10	6.388e-09
Gns	_NE	1	TRUE	0.1032	0.1728	0.3968	TRUE	-0.05894	0.3113	1	TRUE	0.6265	2.832e-07	5.316e-06	TRUE	0.8384	2.039e-09	4.423e-08
Golga7b	_NE	3	TRUE	-0.2368	0.001267	0.02057	TRUE	0.01668	0.8097	1	TRUE	-0.4635	5.957e-06	8.916e-05	TRUE	-0.5375	8.304e-05	0.0007149
Gp49a	_NE	2	FALSE	-0.3735	0.4824	NA	FALSE	-1.576	0.02683	NA	TRUE	5.307	1.827e-10	5.307e-09	TRUE	5.888	1.095e-20	8.362e-19
Gpam	AS	1	TRUE	-0.03233	0.6816	0.8325	TRUE	-0.02959	0.6996	1	TRUE	1.23	1.895e-26	3.632e-24	TRUE	1.195	7.309e-19	4.646e-17
Gpld1	_NE	1	TRUE	-0.1516	0.06257	0.2223	TRUE	-0.07737	0.3533	1	TRUE	0.9414	8.557e-17	5.294e-15	TRUE	1.048	2.32e-14	9.216e-13
Gpnmb	_NE	2	TRUE	0.01329	0.9561	0.9801	TRUE	-0.5741	0.00356	1	TRUE	4.343	3.247e-18	2.396e-16	TRUE	4.712	1.227e-87	3.821e-84
Gpr101	_NE	NA	TRUE	-0.9241	0.001706	0.02515	TRUE	0.2648	0.1767	1	TRUE	0.1166	0.6836	0.8375	TRUE	-1.121	0.006314	0.02698
Gpr115	_NE	1	TRUE	-0.1659	0.4497	0.6687	TRUE	0.2927	0.1255	1	TRUE	1.018	0.004504	0.02789	TRUE	1.455	2.396e-10	5.849e-09
Gpr12	N	3	TRUE	0.1967	0.05154	0.1967	TRUE	-0.1949	0.06913	1	TRUE	-0.8354	2.287e-07	4.367e-06	TRUE	-1.027	5.39e-09	1.087e-07
Gpr123	_NE	3	TRUE	-0.6626	6.404e-07	9.907e-05	TRUE	-0.007943	0.9477	1	TRUE	-0.1016	0.5252	0.7263	TRUE	-0.6042	0.003312	0.016
Gpr126	_NE	NA	TRUE	0.263	0.3044	0.5387	TRUE	-0.02609	0.9222	1	TRUE	0.8991	0.004513	0.0279	TRUE	1.082	0.0001926	0.00148
Gpr137b	_NE	1	TRUE	0.05742	0.6179	0.7926	TRUE	-0.01285	0.907	1	TRUE	0.6148	0.0007522	0.006404	TRUE	0.5444	0.002392	0.01238
Gpr146	_NE	1	TRUE	0.04755	0.6595	0.8192	TRUE	-0.006821	0.9422	1	TRUE	0.5732	4.758e-06	7.231e-05	TRUE	0.9218	2.029e-06	2.596e-05
Gpr157	MG	1	TRUE	-0.007991	0.9713	0.9877	TRUE	-0.105	0.6514	1	TRUE	1.264	6.084e-06	9.079e-05	TRUE	1.508	8.321e-09	1.632e-07
Gpr158	_NE	3	TRUE	0.08182	0.3511	0.5823	TRUE	-0.05615	0.4423	1	TRUE	-0.2654	0.0196	0.08509	TRUE	-0.6128	1.075e-06	1.454e-05
Gpr160	_NE	1	TRUE	-0.1192	0.6978	0.8438	TRUE	-0.6203	0.07231	1	TRUE	1.53	1.857e-06	2.994e-05	TRUE	1.268	0.000428	0.002933
Gpr17	OL	4	TRUE	0.08811	0.4039	0.6315	TRUE	-0.1077	0.2457	1	TRUE	0.8984	5.744e-15	2.902e-13	TRUE	0.2487	0.5401	0.7036
Gpr176	_NE	NA	TRUE	-0.124	0.2247	0.4542	TRUE	-0.03841	0.7165	1	TRUE	-0.3036	0.06199	0.1926	TRUE	-0.7176	1.171e-05	0.0001272
Gpr179	AS	1	TRUE	-0.4329	0.2468	0.4797	TRUE	-0.431	0.2013	1	TRUE	2.451	7.724e-06	0.0001139	TRUE	1.444	0.0005458	0.003643
Gpr183	MG	1	TRUE	0.1591	0.5711	0.7609	TRUE	0.005328	0.9839	1	TRUE	1.238	0.0005074	0.004554	TRUE	1.455	5.5e-07	7.779e-06
Gpr26	N	3	TRUE	-0.4983	0.01241	0.08582	TRUE	0.1993	0.153	1	TRUE	-0.9325	6.837e-06	0.0001013	TRUE	-1.288	6.596e-08	1.115e-06
Gpr3	_NE	NA	TRUE	0.07009	0.7477	0.8746	TRUE	-0.04402	0.8374	1	TRUE	-0.2767	0.2454	0.4754	TRUE	-0.8544	0.00164	0.009101
Gpr34	MG	1	TRUE	0.2356	0.07021	0.2385	TRUE	-0.03192	0.8172	1	TRUE	1.16	7.587e-10	2.059e-08	TRUE	0.9049	0.006432	0.02742
Gpr35	MG	1	TRUE	0.1841	0.591	0.7758	FALSE	0.02452	0.9463	NA	TRUE	1.674	3.303e-05	0.0004162	TRUE	1.969	1.422e-07	2.25e-06
Gpr37	OL	NA	TRUE	0.556	5.601e-05	0.00245	TRUE	-0.09393	0.3808	1	TRUE	-0.3445	0.01092	0.0552	TRUE	-0.1664	0.3775	0.5616
Gpr37l1	_NE	1	TRUE	-0.05276	0.5523	0.7468	TRUE	-0.163	0.01685	1	TRUE	0.8988	1.548e-11	5.131e-10	TRUE	1.133	4.414e-16	2.182e-14
Gpr45	_NE	NA	TRUE	-0.1941	0.09455	0.2817	TRUE	-0.1461	0.1903	1	TRUE	-0.1404	0.4457	0.6647	TRUE	-0.5689	0.005164	0.02299
Gpr55	_NE	NA	FALSE	0.6478	0.4098	NA	FALSE	-0.01418	0.9882	NA	TRUE	1.616	0.00462	0.02833	FALSE	1.967	0.003895	NA
Gpr56	_NE	1	TRUE	-0.06771	0.4433	0.6642	TRUE	-0.03828	0.5989	1	TRUE	0.7159	2.907e-10	8.262e-09	TRUE	1.063	9.371e-12	2.774e-10
Gpr62	OL	NA	TRUE	0.55	0.0002832	0.00747	TRUE	0.003298	0.9786	1	TRUE	-0.1836	0.3906	0.616	TRUE	-0.208	0.3935	0.5779
Gpr63	_NE	3	TRUE	0.3331	0.006185	0.05642	TRUE	-0.1308	0.4361	1	TRUE	-0.7891	0.001982	0.01447	TRUE	-0.9608	1.423e-06	1.88e-05
Gpr65	_NE	2	FALSE	0.04761	0.9288	NA	FALSE	-0.1906	0.7298	NA	TRUE	4.154	1.428e-12	5.583e-11	TRUE	3.637	2.387e-19	1.596e-17
Gpr75	_NE	NA	TRUE	-0.004629	0.9697	0.9869	TRUE	-0.09434	0.3491	1	TRUE	-0.4468	0.002924	0.01972	TRUE	-0.6216	0.00046	0.00313
Gpr77	MG	1	TRUE	0.1841	0.5395	0.7368	TRUE	-0.1974	0.4977	1	TRUE	1.723	2.024e-07	3.884e-06	TRUE	1.282	0.0009232	0.0057
Gpr84	MG	2	TRUE	0.1657	0.6083	0.7861	TRUE	-0.005782	0.9872	1	TRUE	3.585	6.948e-23	8.735e-21	TRUE	4.02	3.138e-18	1.887e-16
Gpr98	_NE	NA	TRUE	0.2851	0.1477	0.3627	TRUE	0.3984	0.06326	1	TRUE	0.479	0.06141	0.1914	TRUE	1.184	0.0001017	0.0008498
Gprasp1	_NE	NA	TRUE	-0.06732	0.4904	0.7015	TRUE	0.09838	0.2282	1	TRUE	-0.2348	0.05663	0.1812	TRUE	-0.5107	5.637e-05	0.0005071
Gprin3	N	3	TRUE	-0.2896	0.2452	0.4779	TRUE	0.1495	0.4716	1	TRUE	-0.6493	0.04564	0.1562	TRUE	-1.489	1.357e-06	1.803e-05
Gps2	_NE	NA	TRUE	-0.0869	0.3149	0.5486	TRUE	-0.02507	0.7199	1	TRUE	0.1916	0.1212	0.3041	TRUE	0.5191	0.003628	0.01721
Gpsm3	MG	1	TRUE	-0.07569	0.7232	0.8597	TRUE	0.1072	0.5831	1	TRUE	1.801	6.053e-08	1.265e-06	TRUE	2.029	1.966e-13	7.152e-12
Gpx1	_NE	1	TRUE	-0.06468	0.5813	0.7684	TRUE	-0.06969	0.4445	1	TRUE	0.8687	8.493e-09	2.016e-07	TRUE	1.141	1.518e-08	2.861e-07
Gpx3	_NE	1	TRUE	-0.8071	0.001323	0.0211	TRUE	0.3183	0.1751	1	TRUE	1.46	2.852e-05	0.0003668	TRUE	1.261	1.184e-05	0.0001283
Gpx8	_NE	1	TRUE	0.5791	0.01418	0.09257	TRUE	0.498	0.05579	1	TRUE	0.01871	0.9538	0.9777	TRUE	1.056	0.0001799	0.001397
Gramd1c	_NE	NA	TRUE	0.5768	0.0009991	0.0177	TRUE	-0.1064	0.5445	1	TRUE	0.1836	0.4078	0.6312	TRUE	0.4853	0.03878	0.1116
Gramd2	_NE	NA	TRUE	-0.2197	0.2881	0.5228	TRUE	0.1321	0.5243	1	TRUE	-0.4025	0.06958	0.2085	TRUE	-0.9519	0.0002825	0.002057
Grap	_NE	NA	TRUE	-0.02295	0.9118	0.9602	TRUE	0.07366	0.682	1	TRUE	0.5183	0.01687	0.07596	TRUE	0.9041	0.0001859	0.001436
Grasp	_NE	NA	TRUE	-0.08869	0.3148	0.5486	TRUE	-0.1198	0.1499	1	TRUE	0.2719	0.01375	0.06536	TRUE	0.6019	0.0002125	0.001607
Grb10	EC	3	TRUE	-0.4211	0.000271	0.007275	TRUE	0.1471	0.2088	1	TRUE	-0.05383	0.7353	0.8693	TRUE	-0.6375	0.0005731	0.00378
Grb14	_NE	NA	TRUE	0.3854	9.733e-06	0.00067	TRUE	0.03844	0.6251	1	TRUE	-0.5106	1.688e-05	0.000229	TRUE	-0.6333	1.961e-05	0.0001988
Grb7	EC	NA	TRUE	-1.044	0.0002503	0.00682	TRUE	-0.3546	0.3555	1	TRUE	0.1147	0.7515	0.8778	TRUE	-1.079	0.0004072	0.002803
Greb1	AS	1	TRUE	-0.5255	0.1629	0.3831	TRUE	-0.1441	0.6082	1	TRUE	2.042	6.078e-07	1.078e-05	TRUE	1.73	1.655e-05	0.0001713
Grem1	_NE	NA	TRUE	0.3209	0.1312	0.3394	TRUE	-0.02719	0.9037	1	TRUE	-0.5674	0.07187	0.2131	TRUE	-0.7177	0.008214	0.03339
Grem2	N	NA	TRUE	-0.04017	0.7595	0.8823	TRUE	0.01962	0.8558	1	TRUE	0.00484	0.9759	0.9875	TRUE	-0.7698	1.022e-05	0.0001124
Gria2	_NE	NA	TRUE	0.1572	0.07405	0.2459	TRUE	-0.0006374	0.9948	1	TRUE	-0.4098	0.00451	0.0279	TRUE	-0.5974	2.07e-05	0.0002077
Gria3	OL	NA	TRUE	0.07597	0.3884	0.6183	TRUE	0.008719	0.9068	1	TRUE	-0.2471	0.02756	0.1081	TRUE	-0.5704	1.879e-05	0.0001913
Gria4	_NE	3	TRUE	-0.1647	0.08675	0.2689	TRUE	0.1229	0.1614	1	TRUE	-0.2569	0.02054	0.0878	TRUE	-0.6797	1.001e-05	0.0001104
Grik1	_NE	NA	TRUE	-0.2591	0.05255	0.1991	TRUE	0.09294	0.4648	1	TRUE	-0.09272	0.5346	0.7331	TRUE	-0.5509	0.002876	0.01433
Grik3	OL	3	TRUE	-0.3201	0.0136	0.09092	TRUE	-0.0005407	0.9966	1	TRUE	-0.2303	0.1218	0.3048	TRUE	-0.9048	2.13e-06	2.717e-05
Grin2b	_NE	3	TRUE	-0.1972	0.2537	0.4867	TRUE	0.1712	0.3488	1	TRUE	-0.5209	0.01499	0.0697	TRUE	-0.8487	0.001314	0.007617
Grin3a	_NE	3	TRUE	-0.5831	0.002131	0.02891	TRUE	0.01494	0.9259	1	TRUE	-0.3417	0.04234	0.1484	TRUE	-1.143	9.053e-05	0.00077
Grip2	N	NA	TRUE	-0.5358	6.076e-05	0.002568	TRUE	-0.02812	0.8314	1	TRUE	0.1689	0.3131	0.5465	TRUE	-0.2946	0.1095	0.2393
Grk5	_NE	NA	TRUE	-0.06104	0.6389	0.8063	TRUE	0.06295	0.6367	1	TRUE	0.08257	0.6813	0.8357	TRUE	-0.6505	0.004569	0.02071
Grm1	N	NA	TRUE	0.2317	0.01843	0.1086	TRUE	-0.06593	0.4893	1	TRUE	-0.243	0.05857	0.1851	TRUE	-0.5295	0.0005605	0.003723
Grm2	N	4	TRUE	-0.2465	0.03123	0.1468	TRUE	-0.3588	0.0001676	0.3595	TRUE	-0.6808	0.008767	0.04706	TRUE	-0.1906	0.5535	0.7139
Grm3	AS	3	TRUE	0.1603	0.1034	0.2953	TRUE	0.03698	0.6957	1	TRUE	-0.6743	5.134e-05	0.0006154	TRUE	-0.9872	3.418e-07	5.021e-06
Grm4	_NE	4	TRUE	-1.141	1.237e-06	0.000157	TRUE	-0.1976	0.3681	1	TRUE	0.1532	0.6608	0.8233	TRUE	-0.972	0.0004136	0.002841
Grm5	AS	3	TRUE	-0.0101	0.9261	0.9676	TRUE	0.05725	0.477	1	TRUE	-0.521	7.842e-05	0.0008918	TRUE	-0.8292	1.028e-07	1.673e-06
Grm8	_NE	3	TRUE	-0.6392	0.02663	0.1337	TRUE	0.06416	0.8107	1	TRUE	-0.5109	0.02418	0.09828	TRUE	-1.522	4.891e-07	6.956e-06
Grn	MG	1	TRUE	-0.06632	0.4854	0.6977	TRUE	-0.2033	0.002473	0.9285	TRUE	1.515	8.971e-20	8.103e-18	TRUE	1.712	1.488e-24	1.525e-22
Grp	_NE	NA	TRUE	-1.02	0.003587	0.04047	TRUE	0.2448	0.4092	1	TRUE	-0.3521	0.317	0.5502	TRUE	-0.6035	0.0007359	0.004693
Grrp1	EC	NA	TRUE	-0.3919	0.1199	0.3228	TRUE	-0.2216	0.3968	1	TRUE	1.028	0.0005431	0.004838	TRUE	0.7526	0.05865	0.1511
Gsdma	_NE	1	FALSE	0.6866	0.4754	NA	FALSE	-0.0706	0.9299	NA	FALSE	2.435	0.002918	NA	TRUE	4.204	1.887e-07	2.93e-06
Gsdmd	MG	1	TRUE	-0.4066	0.04446	0.1803	TRUE	-0.06302	0.7687	1	TRUE	1.592	3.556e-12	1.309e-10	TRUE	1.516	4.55e-09	9.384e-08
Gsg1	MG	NA	FALSE	0.4097	0.4846	NA	FALSE	0.1267	0.8267	NA	TRUE	1.438	0.006267	0.03589	FALSE	1.567	0.007899	NA
Gsg2	_NE	2	FALSE	-0.008647	0.9863	NA	FALSE	-0.1621	0.7394	NA	TRUE	1.553	0.0003243	0.003076	FALSE	1.094	0.01215	NA
Gsn	OL	1	TRUE	0.2349	0.2006	0.4279	TRUE	-0.01626	0.8607	1	TRUE	1.763	2.94e-38	1.925e-35	TRUE	2.326	1.024e-34	2.278e-32
Gsta4	_NE	NA	TRUE	0.09897	0.2574	0.491	TRUE	0.07935	0.4238	1	TRUE	-0.3689	0.0007908	0.006667	TRUE	-0.5193	0.0006553	0.00425
Gstm1	_NE	1	TRUE	0.07052	0.4079	0.634	TRUE	0.02788	0.6603	1	TRUE	0.6784	1.258e-07	2.491e-06	TRUE	0.9206	4.431e-12	1.361e-10
Gstm3	_NE	NA	FALSE	0.131	0.7653	NA	TRUE	-0.03375	0.9318	1	TRUE	0.06771	0.8582	0.9354	TRUE	1.204	0.003572	0.01702
Gstm7	_NE	NA	TRUE	0.4331	1.12e-05	0.0007368	TRUE	-0.04923	0.6147	1	TRUE	-0.7665	1.833e-08	4.139e-07	TRUE	-0.6386	0.001406	0.00806
Gtf2e2	_NE	NA	TRUE	0.1748	0.1255	0.3314	TRUE	-0.004398	0.9698	1	TRUE	-0.1782	0.233	0.4622	TRUE	-0.5579	0.002235	0.01173
Gtf3c3	_NE	NA	TRUE	0.1109	0.2001	0.4275	TRUE	0.02903	0.7464	1	TRUE	-0.2365	0.06928	0.208	TRUE	-0.5111	0.001044	0.006297
Gtpbp6	_NE	4	TRUE	-0.5053	0.0001635	0.005119	TRUE	-0.1389	0.2446	1	TRUE	-0.1149	0.3796	0.6081	TRUE	0.4017	0.1105	0.2409
Gtse1	_NE	1	TRUE	-0.04324	0.8916	0.9502	TRUE	-0.2833	0.3271	1	TRUE	1.077	0.005178	0.031	TRUE	1.666	5.285e-06	6.212e-05
Guca1a	MG	NA	FALSE	0.2024	0.8176	NA	FALSE	0.3628	0.6045	NA	TRUE	2.552	7.946e-05	0.0009004	TRUE	2.093	0.0001748	0.001364
Gucy1a2	_NE	NA	TRUE	0.1498	0.09011	0.2747	TRUE	0.01172	0.8989	1	TRUE	-0.3975	0.001492	0.01139	TRUE	-0.794	3.483e-06	4.212e-05
Gucy1b3	_NE	3	TRUE	0.04761	0.5601	0.7526	TRUE	-0.02295	0.7605	1	TRUE	-0.3794	0.002353	0.01658	TRUE	-0.5922	5.104e-06	6.009e-05
Gucy2c	_NE	NA	FALSE	0.4199	0.5567	NA	FALSE	-1.343	0.01452	NA	TRUE	1.384	0.009244	0.04896	TRUE	0.2352	0.567	0.7246
Gucy2g	_NE	NA	TRUE	-0.5111	0.007075	0.061	TRUE	-0.05501	0.7944	1	TRUE	-0.6555	0.004519	0.02793	TRUE	-0.203	0.5198	0.6875
Gulp1	AS	NA	TRUE	0.4018	0.04579	0.1839	TRUE	0.177	0.4095	1	TRUE	0.549	0.04059	0.1438	TRUE	0.7571	0.004508	0.0205
Gusb	_NE	1	TRUE	-0.02851	0.8105	0.9083	TRUE	0.005509	0.9573	1	TRUE	1.26	2.555e-12	9.607e-11	TRUE	1.463	4.876e-18	2.866e-16
Gvin1	_NE	NA	TRUE	0.3004	0.3588	0.5895	FALSE	0.3691	0.3394	NA	TRUE	1.666	6.398e-05	0.0007442	TRUE	0.7818	0.06059	0.1547
Gyltl1b	_NE	NA	FALSE	2.123	0.002119	NA	FALSE	1.014	0.1684	NA	TRUE	-1.911	0.009031	0.04809	FALSE	0.9325	0.121	NA
H19	_NE	2	FALSE	-0.2068	0.656	NA	FALSE	1.46	0.02267	NA	TRUE	3.914	3.813e-18	2.787e-16	TRUE	3.108	9.674e-12	2.842e-10
H2-Aa	MG	2	TRUE	-0.1129	0.8174	0.9119	TRUE	0.6376	0.1315	1	TRUE	2.622	0.0001253	0.00134	TRUE	2.66	3.351e-06	4.08e-05
H2-Ab1	_NE	2	TRUE	0.04553	0.9164	0.9625	TRUE	0.4558	0.3114	1	TRUE	2.6	3.116e-05	0.0003958	TRUE	2.697	3.023e-07	4.518e-06
H2-D1	EC	2	TRUE	-0.145	0.2886	0.5231	TRUE	-0.0726	0.4003	1	TRUE	2.474	2.309e-24	3.557e-22	TRUE	2.984	3.922e-58	3.592e-55
H2-DMa	_NE	1	TRUE	-0.07375	0.6421	0.8092	TRUE	0.05651	0.6329	1	TRUE	0.5793	0.001035	0.008382	TRUE	0.6904	0.002385	0.01236
H2-DMb1	MG	2	TRUE	0.3701	0.2455	0.4783	TRUE	0.236	0.418	1	TRUE	2.208	5.22e-09	1.27e-07	TRUE	2.11	2.655e-13	9.55e-12
H2-DMb2	MG	1	FALSE	0.6264	0.2146	NA	FALSE	-0.7161	0.1635	NA	TRUE	1.994	3.809e-06	5.886e-05	TRUE	1.953	7.428e-05	0.0006477
H2-Eb1	MG	1	TRUE	-0.4293	0.1867	0.413	TRUE	0.4599	0.1774	1	TRUE	2.106	0.0003509	0.003296	TRUE	1.529	0.0005165	0.003473
H2-K1	_NE	1	TRUE	-0.009179	0.9373	0.9727	TRUE	-0.007802	0.9321	1	TRUE	2.046	6.097e-19	4.889e-17	TRUE	2.661	9.392e-45	3.656e-42
H2-K2	MG	NA	TRUE	-0.2021	0.3501	0.5811	TRUE	-0.07967	0.7266	1	TRUE	0.3064	0.2914	0.5239	TRUE	1.168	3.838e-05	0.0003601
H2-M2	_NE	2	FALSE	-0.03799	0.9645	NA	FALSE	-1.307	0.2726	NA	TRUE	3.256	0.001205	0.009508	TRUE	7.365	3.991e-15	1.766e-13
H2-M3	_NE	1	TRUE	-0.2089	0.4027	0.6306	TRUE	-0.07448	0.7895	1	TRUE	1.674	1.441e-07	2.82e-06	TRUE	1.833	1.053e-11	3.077e-10
H2-Oa	MG	2	FALSE	0.04924	0.9239	NA	TRUE	-0.6106	0.1378	1	TRUE	1.892	6.432e-05	0.000746	TRUE	3.752	4.611e-15	2.023e-13
H2-Ob	MG	2	FALSE	0.7982	0.03876	NA	FALSE	0.3384	0.3159	NA	TRUE	2.411	6.562e-12	2.312e-10	TRUE	2.404	4.866e-12	1.489e-10
H2-Q4	_NE	1	TRUE	-0.1467	0.5208	0.7235	TRUE	0.08797	0.6481	1	TRUE	1.82	1.83e-15	9.75e-14	TRUE	2.62	1.922e-30	3.118e-28
H2-Q6	_NE	1	FALSE	-0.28	0.5173	NA	FALSE	0.3969	0.44	NA	TRUE	2.728	1.049e-11	3.569e-10	TRUE	3.971	4.605e-22	3.918e-20
H2-Q7	MG	1	TRUE	-0.03897	0.9272	0.9682	FALSE	-0.07118	0.8479	NA	TRUE	2.86	5.399e-11	1.673e-09	TRUE	3.198	1.597e-20	1.196e-18
H2-Q8	_NE	2	FALSE	-1.16	0.04414	NA	FALSE	0.1253	0.8799	NA	TRUE	2.615	3.567e-08	7.71e-07	TRUE	2.563	3.388e-10	8.166e-09
H2-Q9	_NE	1	TRUE	-0.03897	0.9272	0.9682	FALSE	-0.07118	0.8479	NA	TRUE	2.86	5.395e-11	1.673e-09	TRUE	3.198	1.605e-20	1.196e-18
H2-T10	EC	1	TRUE	0.08025	0.7393	0.8695	TRUE	-0.03039	0.9008	1	TRUE	0.304	0.3437	0.577	TRUE	0.9596	0.0006928	0.004436
H2-T22	_NE	1	TRUE	-0.04379	0.6806	0.832	TRUE	0.06656	0.5362	1	TRUE	0.4007	0.003257	0.02155	TRUE	0.507	0.004909	0.02204
H2-T23	_NE	1	TRUE	-0.3681	0.09878	0.2891	TRUE	-0.03372	0.8706	1	TRUE	1.498	1.077e-11	3.646e-10	TRUE	1.986	5.719e-22	4.84e-20
H2-T24	_NE	1	TRUE	0.2217	0.3534	0.5842	TRUE	0.06786	0.7612	1	TRUE	1.276	1.682e-07	3.263e-06	TRUE	1.391	0.0003631	0.002545
H2-T9	_NE	1	TRUE	-0.04379	0.6806	0.832	TRUE	0.06656	0.5363	1	TRUE	0.4004	0.00323	0.02141	TRUE	0.5066	0.004922	0.02209
Haao	_NE	2	FALSE	0.4079	0.4353	NA	FALSE	0.6242	0.2494	NA	TRUE	2.18	6.618e-05	0.0007664	TRUE	2.787	5.427e-06	6.347e-05
Hadh	_NE	NA	TRUE	0.1726	0.08563	0.267	TRUE	-0.03658	0.6757	1	TRUE	0.3194	0.01456	0.06824	TRUE	0.5722	0.000329	0.002334
Hap1	_NE	4	TRUE	-0.6236	2.209e-05	0.001268	TRUE	0.1771	0.1171	1	TRUE	0.2899	0.1837	0.3987	TRUE	-0.1355	0.5387	0.7024
Has1	_NE	NA	FALSE	-0.3656	0.3838	NA	FALSE	0.2157	0.5923	NA	TRUE	0.1966	0.6763	0.832	TRUE	-1.137	0.01095	0.04208
Has3	N	NA	TRUE	0.3577	0.04163	0.1736	TRUE	-0.1879	0.3217	1	TRUE	-1.005	0.00029	0.002799	TRUE	-1.609	2.817e-07	4.247e-06
Haus4	_NE	NA	TRUE	-0.05049	0.8023	0.9042	TRUE	0.07354	0.7374	1	TRUE	0.1861	0.4458	0.6647	TRUE	0.7954	0.005574	0.02448
Havcr2	MG	2	TRUE	0.2669	0.1248	0.3302	TRUE	-0.06831	0.7104	1	TRUE	1.838	1.031e-14	5.048e-13	TRUE	2.391	1.621e-24	1.628e-22
Hba-a1	_NE	3	TRUE	0.4755	0.4376	0.6598	TRUE	-0.3221	0.5214	1	TRUE	-1.262	0.004189	0.02635	TRUE	-0.7694	0.1486	0.2986
Hba-a2	_NE	3	TRUE	0.4755	0.4377	0.6598	TRUE	-0.3221	0.5214	1	TRUE	-1.262	0.004189	0.02635	TRUE	-0.7694	0.1486	0.2986
Hbb-b1	_NE	3	TRUE	1.409	0.05005	0.1938	TRUE	-0.2812	0.561	1	TRUE	-1.477	0.0006596	0.005736	TRUE	-1.735	0.009839	0.03872
Hbb-b2	_NE	3	TRUE	1.409	0.05005	0.1938	TRUE	-0.2812	0.561	1	TRUE	-1.477	0.00066	0.005736	TRUE	-1.735	0.009843	0.03872
Hbegf	_NE	1	TRUE	-0.1486	0.238	0.469	TRUE	-0.005459	0.965	1	TRUE	0.6628	3.203e-05	0.0004056	TRUE	1.181	0.0001395	0.001119
Hck	MG	2	TRUE	0.1073	0.6542	0.816	TRUE	-0.02246	0.913	1	TRUE	2.278	2.823e-21	3.124e-19	TRUE	2.466	1.618e-24	1.628e-22
Hcls1	MG	1	TRUE	0.07657	0.6713	0.8265	TRUE	-0.01623	0.928	1	TRUE	1.833	4.176e-15	2.137e-13	TRUE	2.09	3.135e-21	2.583e-19
Hcn1	N	3	TRUE	-0.1721	0.09682	0.2854	TRUE	-0.04023	0.631	1	TRUE	-0.5201	0.005885	0.03433	TRUE	-0.7875	2.751e-07	4.155e-06
Hcn3	N	4	TRUE	-0.5082	1.052e-05	0.0007115	TRUE	-0.09664	0.3276	1	TRUE	-0.05694	0.6957	0.8454	TRUE	-0.2781	0.3293	0.5144
Hcrtr2	_NE	NA	TRUE	-0.04322	0.8224	0.9143	TRUE	-0.01141	0.9543	1	TRUE	-0.4751	0.1277	0.3141	TRUE	-1.158	0.001007	0.006113
Hcst	MG	1	FALSE	-0.04131	0.9529	NA	FALSE	0.641	0.1974	NA	TRUE	2.423	1.368e-05	0.0001913	TRUE	2.243	1.535e-06	2.017e-05
Hdac11	_NE	3	TRUE	-0.1977	0.01583	0.0991	TRUE	-0.01703	0.8014	1	TRUE	-0.1983	0.1022	0.2712	TRUE	-0.5189	0.0001276	0.00104
Hdac9	_NE	3	TRUE	0.034	0.7356	0.8677	TRUE	0.07064	0.4529	1	TRUE	-0.8893	1.244e-12	4.877e-11	TRUE	-0.9092	4.825e-06	5.692e-05
Hdc	_NE	NA	TRUE	0.5463	0.04855	0.1903	TRUE	0.2293	0.3533	1	TRUE	1.372	1.689e-07	3.273e-06	TRUE	2.185	3.227e-07	4.773e-06
Heatr1	_NE	NA	TRUE	0.1036	0.2749	0.5094	TRUE	0.0401	0.6082	1	TRUE	-0.2777	0.01203	0.05941	TRUE	-0.5859	0.0002134	0.001613
Heatr5a	_NE	1	TRUE	0.07794	0.4943	0.7041	TRUE	0.00885	0.9334	1	TRUE	0.5795	1.873e-05	0.0002521	TRUE	0.2929	0.2688	0.4499
Heatr5b	_NE	3	TRUE	-0.1435	0.0699	0.2382	TRUE	-0.04265	0.5137	1	TRUE	-0.2175	0.0574	0.1828	TRUE	-0.5772	0.00314	0.01534
Hectd2	AS	NA	TRUE	0.512	6.997e-06	0.0005556	TRUE	-0.08977	0.4454	1	TRUE	-0.4132	0.04852	0.163	TRUE	-0.2397	0.1132	0.2453
Hecw1	N	3	TRUE	-0.1058	0.3466	0.5775	TRUE	0.1764	0.1828	1	TRUE	-0.5055	0.0003135	0.002987	TRUE	-0.9271	0.0001726	0.001348
Hecw2	_NE	3	TRUE	-0.2347	0.02492	0.1283	TRUE	0.04494	0.7102	1	TRUE	-0.4024	0.004622	0.02833	TRUE	-0.5511	0.0002219	0.001668
Helb	_NE	NA	TRUE	-0.1981	0.2696	0.5043	TRUE	-3.72e-05	0.9999	1	TRUE	0.3071	0.1361	0.3282	TRUE	0.6842	0.001515	0.008567
Helz	_NE	3	TRUE	-0.3046	0.03861	0.1667	TRUE	0.3378	0.003718	1	TRUE	-0.4078	0.02765	0.1084	TRUE	-0.5867	0.009338	0.03712
Hepacam	_NE	1	TRUE	0.1461	0.1278	0.3351	TRUE	-0.0522	0.4633	1	TRUE	0.556	6.866e-08	1.418e-06	TRUE	0.6697	7.92e-07	1.096e-05
Herc6	_NE	1	TRUE	-0.08176	0.676	0.8294	TRUE	0.08787	0.6656	1	TRUE	0.9331	5.285e-09	1.284e-07	TRUE	1.387	1.522e-11	4.35e-10
Hes5	AS	3	TRUE	-0.5014	0.01957	0.1119	TRUE	0.05005	0.8238	1	TRUE	-0.646	0.08369	0.2371	TRUE	-1.49	0.006985	0.02931
Hes7	_NE	NA	TRUE	-1.339	6.612e-05	0.002667	TRUE	0.2022	0.5107	1	TRUE	-0.2353	0.534	0.7326	TRUE	-0.2045	0.6098	0.7581
Hexa	MG	1	TRUE	0.04679	0.5588	0.7519	TRUE	-0.07645	0.3236	1	TRUE	1.009	5.681e-12	2.033e-10	TRUE	0.8561	7.824e-08	1.312e-06
Hexb	MG	1	TRUE	0.2442	0.01256	0.08648	TRUE	-0.06064	0.3173	1	TRUE	1.724	4.674e-23	6.121e-21	TRUE	1.862	1.53e-33	3.095e-31
Hfe	MG	1	TRUE	-0.1039	0.6249	0.7964	TRUE	0.06278	0.7306	1	TRUE	1.082	1.046e-08	2.453e-07	TRUE	1.629	4.212e-14	1.619e-12
Hgf	AS	NA	TRUE	0.1479	0.4688	0.6846	TRUE	0.1915	0.4236	1	TRUE	1.087	1.418e-07	2.779e-06	TRUE	1.269	1.445e-07	2.285e-06
Hhat	_NE	NA	TRUE	0.08633	0.7821	0.8942	TRUE	0.05069	0.8585	1	TRUE	0.846	0.01356	0.06483	TRUE	0.9908	0.003298	0.01595
Hhex	_NE	1	TRUE	0.2912	0.2856	0.5199	TRUE	0.1238	0.5567	1	TRUE	1.383	3.092e-07	5.764e-06	TRUE	1.368	4.092e-08	7.151e-07
Hhip	_NE	3	TRUE	0.6635	0.0002365	0.006595	TRUE	0.1605	0.2596	1	TRUE	-0.5363	0.06093	0.1904	TRUE	-1.618	6.6e-07	9.243e-06
Hif3a	AS	1	TRUE	-0.4596	0.02863	0.1397	TRUE	-0.03196	0.8969	1	TRUE	0.2615	0.4304	0.6507	TRUE	0.668	0.004412	0.02012
Hist1h1c	_NE	1	TRUE	0.442	0.003667	0.04082	TRUE	0.07513	0.6214	1	TRUE	1.111	6.759e-15	3.372e-13	TRUE	1.386	5.996e-14	2.267e-12
Hist1h1e	_NE	NA	TRUE	0.7372	0.001855	0.02653	TRUE	-0.07903	0.7429	1	TRUE	0.3492	0.3443	0.5772	TRUE	-0.0318	0.9152	0.9565
Hist1h2be	OL	NA	TRUE	0.577	0.001232	0.02024	TRUE	-0.2211	0.2709	1	TRUE	-0.3282	0.3982	0.6225	TRUE	-0.7888	0.006373	0.02719
Hist1h4h	OL	NA	TRUE	0.3796	0.3047	0.5391	TRUE	0.02817	0.9447	1	TRUE	1.404	0.0006611	0.005743	TRUE	1.335	0.001568	0.008799
Hist3h2a	_NE	NA	TRUE	0.183	0.04745	0.1875	TRUE	-0.06294	0.5564	1	TRUE	-0.2636	0.05285	0.1731	TRUE	-0.6372	0.00216	0.0114
Hivep2	_NE	3	TRUE	-0.1031	0.2274	0.4573	TRUE	0.04072	0.6142	1	TRUE	-0.5706	9.329e-05	0.001035	TRUE	-0.5302	3.546e-05	0.0003349
Hivep3	_NE	4	TRUE	-0.5005	1.639e-08	6.659e-06	TRUE	-0.1572	0.05754	1	TRUE	-0.09199	0.464	0.6779	TRUE	-0.1718	0.5001	0.6721
Hk2	MG	1	TRUE	0.04764	0.7491	0.8756	TRUE	-0.07563	0.6085	1	TRUE	1.292	7.143e-18	5.034e-16	TRUE	1.488	8.123e-13	2.762e-11
Hk3	MG	1	TRUE	-0.2662	0.2844	0.5183	TRUE	-0.1106	0.5721	1	TRUE	2.283	8.994e-11	2.713e-09	TRUE	1.545	1.267e-06	1.688e-05
Hlf	_NE	3	TRUE	-0.3569	0.002432	0.03173	TRUE	-0.1306	0.3127	1	TRUE	-0.52	7.282e-05	0.0008335	TRUE	-1.03	1.752e-09	3.849e-08
Hlx	_NE	NA	TRUE	-0.3553	0.2551	0.4885	TRUE	0.2236	0.4602	1	TRUE	1.635	8.889e-06	0.0001293	TRUE	1.184	0.0003632	0.002545
Hmbox1	_NE	3	TRUE	-0.2479	0.1579	0.3765	TRUE	0.1897	0.07657	1	TRUE	-0.6406	0.0001375	0.001455	TRUE	-0.7014	0.006328	0.02703
Hmbs	_NE	NA	TRUE	0.02533	0.8045	0.9055	TRUE	0.02624	0.7976	1	TRUE	0.3181	0.01354	0.06477	TRUE	0.544	0.007719	0.03179
Hmcn1	EC	NA	TRUE	0.07921	0.6526	0.8148	TRUE	0.2712	0.1627	1	TRUE	-0.408	0.06903	0.2074	TRUE	-0.7188	0.002538	0.01298
Hmg20b	_NE	NA	TRUE	-0.005806	0.961	0.9824	TRUE	-0.1664	0.111	1	TRUE	0.1832	0.224	0.4516	TRUE	0.5228	0.0106	0.04099
Hmga2-ps1	MG	NA	TRUE	0.135	0.6282	0.799	TRUE	0.02654	0.9212	1	TRUE	1.146	0.001336	0.01038	TRUE	1.4	2.828e-05	0.0002741
Hmgb2	_NE	1	TRUE	0.1506	0.478	0.6923	TRUE	0.05843	0.774	1	TRUE	0.6358	0.007324	0.04058	TRUE	1.092	0.0003172	0.002262
Hmgcr	_NE	3	TRUE	0.04827	0.5418	0.7385	TRUE	0.008137	0.9081	1	TRUE	-0.6459	1.322e-07	2.604e-06	TRUE	-0.8368	1.065e-11	3.105e-10
Hmgcs1	_NE	3	TRUE	0.1965	0.01852	0.1088	TRUE	0.02455	0.7468	1	TRUE	-0.7155	9.531e-10	2.53e-08	TRUE	-0.8599	1.955e-10	4.801e-09
Hmha1	MG	1	TRUE	-0.08797	0.6292	0.7997	TRUE	-0.1459	0.2285	1	TRUE	1.692	5.31e-17	3.338e-15	TRUE	1.952	9.465e-22	7.925e-20
Hmox1	_NE	1	TRUE	0.2463	0.1588	0.378	TRUE	-0.17	0.2576	1	TRUE	1.864	2.323e-17	1.527e-15	TRUE	1.958	1.943e-14	7.759e-13
Hn1l	_NE	1	TRUE	0.1588	0.3481	0.5791	TRUE	0.1671	0.3104	1	TRUE	0.984	1.086e-06	1.843e-05	TRUE	0.8668	7.819e-05	0.0006772
Hoga1	_NE	NA	TRUE	0.1574	0.5224	0.7244	TRUE	-0.1696	0.5166	1	TRUE	0.8834	0.005489	0.03241	TRUE	1.163	5.66e-05	0.0005086
Homer1	_NE	3	TRUE	0.1805	0.03227	0.1498	TRUE	-0.04126	0.6491	1	TRUE	-0.1891	0.1439	0.3395	TRUE	-0.5467	0.0001564	0.001239
Homer2	_NE	3	TRUE	0.145	0.1022	0.2941	TRUE	0.06325	0.4676	1	TRUE	-0.8228	2.464e-11	7.951e-10	TRUE	-1.076	2.822e-10	6.824e-09
Homer3	_NE	4	TRUE	0.2443	0.1334	0.3424	TRUE	-0.1866	0.2107	1	TRUE	-0.2097	0.269	0.5002	TRUE	0.582	0.01001	0.03917
Hormad2	_NE	NA	FALSE	2.668	0.009887	NA	FALSE	0.2811	0.6748	NA	FALSE	1.908	0.02364	NA	TRUE	2.633	1.847e-05	0.000189
Hpca	_NE	NA	TRUE	0.3306	0.007281	0.0619	TRUE	-0.1648	0.2877	1	TRUE	-0.5165	0.006761	0.03819	TRUE	0.02385	0.9107	0.9548
Hpgd	_NE	1	TRUE	0.4644	0.01375	0.09126	TRUE	-0.09372	0.5615	1	TRUE	1.618	3.762e-11	1.194e-09	TRUE	1.333	8.63e-10	1.973e-08
Hpgds	MG	1	TRUE	0.3925	0.01116	0.08094	TRUE	0.0007651	0.9962	1	TRUE	1.597	4.339e-18	3.157e-16	TRUE	1.718	9.63e-16	4.545e-14
Hpn	MG	1	TRUE	-0.4406	0.07871	0.2548	TRUE	0.04987	0.8347	1	TRUE	0.8349	0.005315	0.03167	TRUE	1.186	8.526e-05	0.0007324
Hpse	_NE	1	TRUE	-0.2455	0.3409	0.5725	TRUE	-0.07388	0.7946	1	TRUE	2.199	9.219e-07	1.58e-05	TRUE	1.867	1.752e-07	2.734e-06
Hpx	_NE	NA	FALSE	0.3322	0.4649	NA	FALSE	0.1193	0.7581	NA	TRUE	1.092	0.005171	0.03097	TRUE	1.277	0.001825	0.009943
Hrasls	OL	3	TRUE	-0.0323	0.7899	0.8977	TRUE	-0.006075	0.965	1	TRUE	-0.2097	0.2898	0.5224	TRUE	-0.6898	0.0001691	0.001325
Hrh1	_NE	NA	TRUE	-0.8802	5.363e-06	0.0004619	TRUE	0.1112	0.6309	1	TRUE	0.2026	0.2491	0.479	TRUE	-0.5057	0.1888	0.3529
Hrh3	_NE	4	TRUE	-0.7695	2.078e-05	0.001204	TRUE	0.03436	0.8417	1	TRUE	0.3099	0.04177	0.1468	TRUE	-0.2113	0.2004	0.3679
Hrsp12	_NE	1	TRUE	0.2806	0.001436	0.02225	TRUE	-0.04448	0.6245	1	TRUE	1.122	2.776e-22	3.381e-20	TRUE	1.104	7.489e-13	2.569e-11
Hs3st2	_NE	3	TRUE	-0.6454	0.00747	0.0628	TRUE	0.1788	0.3582	1	TRUE	-0.7048	0.001528	0.01158	TRUE	-1.338	7.04e-09	1.391e-07
Hs3st3b1	AS	1	TRUE	-0.1634	0.6151	0.7912	TRUE	-0.3128	0.4386	1	TRUE	1.189	0.0006853	0.005923	TRUE	0.7897	0.03789	0.1095
Hs3st4	_NE	NA	TRUE	0.5538	1.416e-07	2.951e-05	TRUE	0.006546	0.9528	1	TRUE	-0.598	0.001004	0.008181	TRUE	-0.5128	0.006581	0.02796
Hs6st2	_NE	3	TRUE	-0.3221	0.03709	0.163	TRUE	0.0713	0.622	1	TRUE	-0.4142	0.004831	0.02934	TRUE	-0.9521	1.105e-09	2.494e-08
Hs6st3	N	3	TRUE	-0.445	4.098e-06	0.0003975	TRUE	-0.1896	0.07572	1	TRUE	-0.6435	0.004071	0.0258	TRUE	-0.7565	2.672e-05	0.0002607
Hsd3b7	_NE	1	TRUE	-0.1053	0.5266	0.7275	TRUE	-0.05555	0.6808	1	TRUE	0.7679	2.313e-06	3.671e-05	TRUE	1.094	7.384e-09	1.456e-07
Hsf4	EC	NA	TRUE	-0.6043	2.794e-06	0.000296	TRUE	-0.1552	0.3399	1	TRUE	0.1237	0.4935	0.7022	TRUE	-0.08628	0.6914	0.8176
Hsp90aa1	_NE	NA	TRUE	0.1854	0.02587	0.131	TRUE	0.06968	0.3934	1	TRUE	-0.435	0.002669	0.01829	TRUE	-0.5203	0.0002322	0.001736
Hspa12a	N	3	TRUE	-0.08355	0.4395	0.6609	TRUE	-0.0153	0.8346	1	TRUE	-0.4642	0.004438	0.02755	TRUE	-0.7289	2.352e-07	3.594e-06
Hspa4	_NE	NA	TRUE	0.1427	0.08741	0.2697	TRUE	-0.009926	0.8787	1	TRUE	-0.3805	0.003255	0.02155	TRUE	-0.5605	6.613e-06	7.605e-05
Hspa4l	_NE	3	TRUE	0.08526	0.3154	0.549	TRUE	-0.005297	0.9423	1	TRUE	-0.5395	0.0001662	0.001715	TRUE	-0.8906	5.567e-09	1.116e-07
Hspb1	EC	1	TRUE	-0.03796	0.8624	0.9361	TRUE	-0.1719	0.4281	1	TRUE	2.031	1.064e-11	3.61e-10	TRUE	3.333	1.526e-15	7.115e-14
Hspb2	_NE	NA	FALSE	0.1121	0.7998	NA	TRUE	0.0278	0.9408	1	TRUE	0.8393	0.03951	0.1409	TRUE	1.354	0.0008446	0.005278
Hspb3	MG	NA	FALSE	0.3089	0.527	NA	FALSE	-0.4276	0.3696	NA	TRUE	0.9542	0.03038	0.1161	TRUE	1.291	0.006734	0.02848
Hspb6	_NE	2	TRUE	0.03025	0.8552	0.9329	TRUE	-0.2113	0.1368	1	TRUE	2.289	2.942e-24	4.488e-22	TRUE	2.985	4.687e-30	7.449e-28
Hspb8	_NE	1	TRUE	-0.1248	0.2581	0.4914	TRUE	-0.02334	0.8334	1	TRUE	1.238	6.386e-21	6.691e-19	TRUE	1.58	1.756e-19	1.189e-17
Hsph1	_NE	NA	TRUE	0.3295	0.001246	0.02037	TRUE	-0.07741	0.3254	1	TRUE	-0.4417	0.004533	0.02799	TRUE	-0.6893	1.056e-06	1.435e-05
Htr1a	_NE	3	TRUE	0.0632	0.6225	0.795	TRUE	-0.09898	0.2676	1	TRUE	-0.4879	0.08628	0.2423	TRUE	-0.8014	3.835e-06	4.615e-05
Htr1b	_NE	3	TRUE	0.1236	0.5246	0.726	TRUE	-0.3977	0.02754	1	TRUE	-0.3257	0.391	0.6162	TRUE	-1.432	5.74e-07	8.104e-06
Htr2a	EC	3	TRUE	0.01701	0.8917	0.9502	TRUE	0.01617	0.9204	1	TRUE	-0.3262	0.1791	0.3928	TRUE	-0.9841	3.614e-05	0.0003406
Htr2b	_NE	NA	FALSE	-1.026	0.2869	NA	FALSE	1.088	0.2862	NA	TRUE	3.197	0.00172	0.01282	TRUE	3.35	2.961e-05	0.0002853
Htr2c	N	3	TRUE	-0.3331	0.1186	0.3209	TRUE	0.3016	0.09275	1	TRUE	-0.1212	0.4371	0.6573	TRUE	-0.8367	2.674e-05	0.0002608
Htr5a	_NE	NA	TRUE	-0.2929	0.01193	0.08386	TRUE	-0.03386	0.7727	1	TRUE	-0.1577	0.3178	0.551	TRUE	-0.6061	0.001747	0.009584
Htr7	N	NA	TRUE	-0.2309	0.1538	0.371	TRUE	0.1446	0.2618	1	TRUE	-0.5205	0.00841	0.04548	TRUE	-0.7788	9.342e-05	0.0007885
Htra1	AS	1	TRUE	0.1551	0.1014	0.2933	TRUE	-0.05426	0.4372	1	TRUE	0.3263	0.02014	0.08644	TRUE	0.615	0.0005422	0.003624
Htra3	EC	1	TRUE	-0.1265	0.4873	0.6992	TRUE	-0.1616	0.4287	1	TRUE	0.7531	0.0001474	0.001544	TRUE	1.041	6.026e-06	6.998e-05
Htra4	_NE	1	TRUE	0.5616	0.002638	0.03326	TRUE	0.09147	0.7047	1	TRUE	0.8688	0.09435	0.2572	TRUE	1.528	2.708e-09	5.752e-08
Hunk	_NE	NA	TRUE	0.1202	0.2038	0.4315	TRUE	-0.1465	0.07677	1	TRUE	-0.6247	0.002451	0.01711	TRUE	-0.352	0.049	0.1324
Hvcn1	MG	2	TRUE	-0.0709	0.7162	0.8556	TRUE	-0.3274	0.09081	1	TRUE	2.884	2.772e-19	2.355e-17	TRUE	3.39	6.534e-44	2.423e-41
Hydin	_NE	NA	TRUE	0.7891	0.0009343	0.01699	TRUE	0.05516	0.8087	1	TRUE	-0.4564	0.07219	0.2138	TRUE	-0.4353	0.1499	0.3004
Hyi	_NE	NA	TRUE	-0.1833	0.4466	0.6669	TRUE	0.06464	0.7516	1	TRUE	0.7796	0.00987	0.05131	TRUE	0.9607	0.0001751	0.001365
I830012O16Rik	_NE	2	TRUE	0.09263	0.631	0.8002	TRUE	-0.0295	0.8966	1	TRUE	1.638	2.087e-23	2.827e-21	TRUE	1.823	2.062e-13	7.467e-12
I830077J02Rik	MG	1	TRUE	0.3305	0.3141	0.5479	TRUE	-0.0856	0.7805	1	TRUE	1.715	1.73e-07	3.348e-06	TRUE	1.964	2.064e-06	2.637e-05
Icam1	MG	1	TRUE	-0.15	0.4658	0.6826	TRUE	-0.0905	0.6306	1	TRUE	2.699	1.549e-23	2.155e-21	TRUE	3.107	5.515e-25	5.842e-23
Icosl	MG	1	TRUE	0.1224	0.3039	0.5384	TRUE	0.09163	0.457	1	TRUE	0.8339	9.553e-06	0.0001381	TRUE	1.065	1.303e-10	3.272e-09
Id2	_NE	NA	TRUE	-0.2511	0.02488	0.1282	TRUE	-0.0004248	0.997	1	TRUE	0.3881	0.002097	0.01513	TRUE	0.6958	2.029e-05	0.0002042
Id3	AS	1	TRUE	-0.3248	0.0401	0.1705	TRUE	-0.06794	0.4598	1	TRUE	1.425	9.538e-19	7.457e-17	TRUE	1.919	1.095e-12	3.66e-11
Idh2	_NE	1	TRUE	-0.194	0.05158	0.1968	TRUE	-0.04647	0.5558	1	TRUE	0.7672	2.24e-10	6.435e-09	TRUE	1.404	1.416e-12	4.673e-11
Idi1	_NE	3	TRUE	0.2555	0.02201	0.1195	TRUE	0.06572	0.5765	1	TRUE	-1.091	4.431e-12	1.612e-10	TRUE	-1.228	5.5e-09	1.107e-07
Ier3	_NE	4	TRUE	-0.6441	0.005539	0.05254	TRUE	0.2656	0.2034	1	TRUE	0.8146	0.0001912	0.001943	TRUE	0.7804	0.0109	0.04192
Ier5	MG	1	TRUE	-0.07992	0.5738	0.7631	TRUE	-0.1311	0.1932	1	TRUE	0.3501	0.04191	0.1471	TRUE	0.7193	2.283e-05	0.0002266
Ifi203	_NE	NA	TRUE	0.5543	0.003131	0.03718	TRUE	0.2707	0.1409	1	TRUE	-0.6278	0.02256	0.0935	TRUE	-0.5449	0.05745	0.1489
Ifi204	_NE	2	FALSE	0.6056	0.1517	NA	FALSE	-0.08227	0.8748	NA	TRUE	3.948	2.879e-20	2.759e-18	TRUE	5.041	5.794e-31	9.702e-29
Ifi27l1	_NE	1	TRUE	0.1323	0.2236	0.4533	TRUE	0.1158	0.308	1	TRUE	0.5042	0.0001035	0.001134	TRUE	0.8957	6.51e-08	1.102e-06
Ifi27l2a	MG	2	FALSE	0.7398	0.1788	NA	FALSE	0.7326	0.08547	NA	TRUE	2.667	1.584e-09	4.053e-08	TRUE	3.239	6.087e-15	2.619e-13
Ifi30	MG	2	TRUE	-0.06473	0.7607	0.883	TRUE	-0.2718	0.1387	1	TRUE	2.462	1.36e-26	2.672e-24	TRUE	2.793	3.001e-34	6.315e-32
Ifi35	_NE	1	TRUE	-0.003108	0.9909	0.9965	TRUE	-0.002163	0.991	1	TRUE	1.195	7.123e-07	1.245e-05	TRUE	1.187	2.606e-05	0.0002546
Ifi44	EC	2	TRUE	0.05858	0.8557	0.9331	TRUE	0.2911	0.377	1	TRUE	2.163	1.554e-08	3.539e-07	TRUE	2.266	5.358e-06	6.287e-05
Ifi47	EC	1	TRUE	0.2875	0.3404	0.5718	TRUE	0.07667	0.8245	1	TRUE	1.713	1.432e-06	2.354e-05	TRUE	1.383	8.868e-06	9.864e-05
Ifih1	_NE	1	TRUE	-0.02178	0.9154	0.9622	TRUE	0.2048	0.3098	1	TRUE	0.9329	2.505e-06	3.957e-05	TRUE	1.356	3.464e-08	6.151e-07
Ifit1	_NE	2	TRUE	0.2612	0.2626	0.4959	TRUE	-0.05044	0.8394	1	TRUE	1.871	2.256e-11	7.353e-10	TRUE	2.466	1.507e-14	6.143e-13
Ifit2	_NE	1	TRUE	0.1908	0.1774	0.4027	TRUE	0.03738	0.772	1	TRUE	0.7311	2.028e-06	3.252e-05	TRUE	1.135	3.696e-09	7.726e-08
Ifit3	_NE	2	TRUE	0.3787	0.03239	0.15	TRUE	-0.06522	0.6713	1	TRUE	1.897	6.665e-37	3.612e-34	TRUE	2.043	5.32e-20	3.766e-18
Ifitm2	_NE	1	TRUE	-0.09975	0.4927	0.7028	TRUE	0.008356	0.9559	1	TRUE	1.207	1.836e-10	5.325e-09	TRUE	1.664	2.806e-15	1.27e-13
Ifitm3	EC	2	TRUE	-0.01536	0.9355	0.9724	TRUE	-0.2351	0.1166	1	TRUE	2.054	3.921e-37	2.201e-34	TRUE	2.621	2.486e-33	4.84e-31
Ifitm6	_NE	2	FALSE	-0.3265	0.6236	NA	FALSE	1.024	0.1689	NA	TRUE	2.933	8.882e-06	0.0001293	TRUE	3.211	1.266e-10	3.192e-09
Ifitm7	_NE	1	TRUE	-0.7426	0.03316	0.1523	TRUE	0.2131	0.505	1	TRUE	1.309	0.0001823	0.001861	TRUE	1.941	5.139e-08	8.824e-07
Ifnar2	_NE	1	TRUE	0.017	0.8611	0.9355	TRUE	-0.01941	0.8395	1	TRUE	0.4811	0.0001457	0.001528	TRUE	0.6649	1.477e-05	0.0001552
Ifngr1	_NE	1	TRUE	0.03989	0.723	0.8595	TRUE	0.06221	0.5486	1	TRUE	1.079	2.174e-18	1.635e-16	TRUE	1.175	1.811e-12	5.888e-11
Igbp1	_NE	1	TRUE	0.09485	0.288	0.5228	TRUE	-0.003152	0.9725	1	TRUE	0.3282	0.004035	0.02562	TRUE	0.6251	0.000208	0.001579
Igf1	N	NA	TRUE	-0.01003	0.9458	0.9758	TRUE	-0.119	0.4046	1	TRUE	1.037	2.656e-05	0.000343	TRUE	0.675	0.003992	0.01855
Igf2bp2	_NE	1	TRUE	0.4257	0.2033	0.4311	TRUE	-0.08977	0.8257	1	TRUE	1.971	2.015e-05	0.0002681	TRUE	2.076	2.396e-07	3.652e-06
Igfbp2	AS	1	TRUE	0.2302	0.4676	0.6838	TRUE	0.1293	0.7105	1	TRUE	0.3792	0.08303	0.236	TRUE	1.846	9.924e-15	4.199e-13
Igfbp4	_NE	3	TRUE	0.2119	0.01598	0.0996	TRUE	-0.09941	0.3053	1	TRUE	-0.5997	1.305e-06	2.165e-05	TRUE	-0.4978	0.0009367	0.005771
Igfbp5	_NE	1	TRUE	-0.01752	0.8647	0.937	TRUE	-0.1377	0.07061	1	TRUE	1.228	8.123e-12	2.818e-10	TRUE	1.168	1.37e-06	1.819e-05
Igfbp6	_NE	4	TRUE	-0.9039	2.772e-06	0.000296	TRUE	-0.1456	0.5627	1	TRUE	0.8995	8.676e-07	1.49e-05	TRUE	0.9988	0.0005668	0.003748
Igfbp7	EC	1	TRUE	-0.008	0.9467	0.9759	TRUE	0.1486	0.2864	1	TRUE	0.6292	0.0008153	0.006838	TRUE	1.012	6.13e-09	1.219e-07
Igfbpl1	N	1	TRUE	0.3251	0.1691	0.3918	TRUE	-0.1144	0.6788	1	TRUE	2.946	3.746e-08	8.075e-07	TRUE	2.21	1.116e-07	1.8e-06
Igsf10	_NE	1	TRUE	-0.2121	0.2367	0.4681	TRUE	0.2896	0.1179	1	TRUE	1.675	1.683e-11	5.544e-10	TRUE	1.692	1.685e-10	4.164e-09
Igsf21	_NE	4	TRUE	-0.6311	8.434e-05	0.003172	TRUE	-0.06067	0.6703	1	TRUE	0.1958	0.1177	0.2982	TRUE	0.3072	0.09236	0.2112
Igsf6	MG	2	TRUE	0.8778	0.005702	0.05325	TRUE	-0.02623	0.9353	1	TRUE	3.324	9.296e-18	6.493e-16	TRUE	3.112	1.459e-25	1.612e-23
Igsf9	N	NA	TRUE	-0.3489	0.07698	0.2517	TRUE	-0.2688	0.2186	1	TRUE	0.9039	0.001519	0.01154	TRUE	0.6671	0.03762	0.1089
Igtp	_NE	1	TRUE	-0.05008	0.8085	0.9073	TRUE	0.06007	0.7746	1	TRUE	1.431	5.694e-13	2.306e-11	TRUE	1.628	8.288e-13	2.812e-11
Iigp1	_NE	1	TRUE	0.3595	0.1014	0.2933	TRUE	-0.2287	0.2743	1	TRUE	1.162	0.0001133	0.001225	TRUE	1.491	5.428e-06	6.347e-05
Ikbke	_NE	1	TRUE	0.325	0.1111	0.3089	TRUE	0.39	0.04672	1	TRUE	1.619	1.31e-07	2.586e-06	TRUE	1.932	4.082e-10	9.75e-09
Ikzf1	MG	1	TRUE	0.1134	0.5223	0.7244	TRUE	0.007133	0.9662	1	TRUE	1.735	1.084e-17	7.449e-16	TRUE	1.801	6.212e-16	2.995e-14
Il10ra	MG	1	TRUE	-0.03494	0.856	0.9333	TRUE	-0.1571	0.339	1	TRUE	1.402	1.02e-15	5.546e-14	TRUE	1.737	7.088e-20	4.972e-18
Il10rb	_NE	1	TRUE	-0.02039	0.8755	0.9428	TRUE	-0.005274	0.9669	1	TRUE	0.9268	1.663e-08	3.771e-07	TRUE	1.22	2.51e-11	6.907e-10
Il12a	_NE	NA	TRUE	-0.1187	0.6555	0.8164	TRUE	0.3114	0.2946	1	TRUE	0.2597	0.5019	0.7081	TRUE	0.9144	0.00828	0.03357
Il12b	MG	2	FALSE	-0.7677	0.5526	NA	FALSE	1.84	0.1538	NA	FALSE	6.45	3.098e-07	NA	TRUE	7.76	5.207e-16	2.545e-14
Il12rb2	_NE	NA	FALSE	1.798	0.02332	NA	FALSE	0.2751	0.6056	NA	TRUE	2.159	0.0006388	0.005577	FALSE	2.67	0.0001816	NA
Il13ra1	_NE	1	TRUE	0.1304	0.4375	0.6598	TRUE	0.06412	0.7134	1	TRUE	1.428	3.972e-15	2.04e-13	TRUE	1.441	2.645e-12	8.441e-11
Il15	_NE	1	TRUE	0.2996	0.3686	0.6	TRUE	0.4993	0.07849	1	TRUE	1.009	0.003993	0.02544	TRUE	1.14	0.003022	0.01492
Il15ra	_NE	1	TRUE	-0.3159	0.09853	0.2887	TRUE	0.2161	0.225	1	TRUE	0.5544	0.01111	0.05602	TRUE	0.909	5.408e-05	0.0004894
Il16	MG	NA	TRUE	0.3721	0.01872	0.1093	TRUE	-0.2036	0.1554	1	TRUE	-0.8352	0.000106	0.001158	TRUE	-0.4288	0.003192	0.01556
Il17ra	MG	1	TRUE	-0.01055	0.9354	0.9724	TRUE	0.08754	0.4903	1	TRUE	0.6181	4.693e-07	8.447e-06	TRUE	1.142	8.666e-08	1.434e-06
Il17rc	EC	NA	TRUE	-0.3418	0.1794	0.4054	TRUE	-0.03668	0.8606	1	TRUE	0.369	0.1479	0.3458	TRUE	0.8824	0.001637	0.009097
Il18rap	_NE	NA	FALSE	-1.656	0.1373	NA	FALSE	0.4008	0.6162	NA	FALSE	1.573	0.04158	NA	TRUE	2.267	0.001844	0.01002
Il1a	MG	2	TRUE	0.5298	0.09755	0.287	TRUE	0.446	0.1307	1	TRUE	2.971	7.36e-16	4.044e-14	TRUE	3.298	3.649e-14	1.417e-12
Il1b	MG	NA	FALSE	-0.4153	0.4748	NA	FALSE	1.028	0.07898	NA	TRUE	1.689	0.0004247	0.003901	TRUE	1.525	0.001973	0.01059
Il1r1	EC	1	TRUE	0.1889	0.1245	0.3298	TRUE	-0.1459	0.2613	1	TRUE	0.4624	0.01015	0.05239	TRUE	0.6429	0.0004507	0.003073
Il1r2	MG	NA	FALSE	-0.3688	0.5098	NA	FALSE	0.07136	0.9154	NA	TRUE	1.526	0.001755	0.01305	TRUE	0.6816	0.1165	0.2506
Il1rap	OL	NA	TRUE	0.5259	9.703e-07	0.0001338	TRUE	-0.01249	0.8771	1	TRUE	-0.497	1.81e-05	0.000244	TRUE	-0.2824	0.06857	0.1693
Il1rapl2	_NE	NA	TRUE	-0.1988	0.4475	0.6674	TRUE	0.2257	0.2899	1	TRUE	-0.5787	0.05794	0.1841	TRUE	-1.142	6.027e-05	0.0005372
Il1rl1	_NE	2	FALSE	-0.7804	0.1218	NA	FALSE	-0.165	0.7668	NA	TRUE	2.42	2.765e-06	4.354e-05	TRUE	1.892	0.0005655	0.003743
Il1rl2	_NE	1	FALSE	0.3434	0.3498	NA	FALSE	0.2388	0.5424	NA	TRUE	2.846	2.672e-12	9.999e-11	TRUE	1.817	2.762e-05	0.0002685
Il1rn	MG	2	FALSE	-0.5204	0.6011	NA	FALSE	-0.1112	0.921	NA	TRUE	4.012	2.484e-06	3.93e-05	TRUE	3.745	2.658e-06	3.296e-05
Il21r	MG	1	TRUE	0.04355	0.8513	0.931	TRUE	0.02541	0.8996	1	TRUE	1.9	1.297e-11	4.318e-10	TRUE	2.203	9.619e-16	4.545e-14
Il27ra	EC	NA	TRUE	-0.1192	0.5794	0.7671	TRUE	-0.3001	0.105	1	TRUE	-0.9251	0.003838	0.02465	TRUE	-0.3276	0.4109	0.5945
Il28ra	_NE	1	FALSE	0.2181	0.6728	NA	FALSE	0.4824	0.3629	NA	TRUE	1.348	0.01133	0.0568	TRUE	2.594	4.921e-09	1.008e-07
Il2rb	_NE	1	FALSE	-0.6395	0.1924	NA	FALSE	0.5722	0.3924	NA	TRUE	1.226	0.02257	0.0935	TRUE	2.044	0.0001182	0.0009734
Il2rg	EC	1	TRUE	0.4068	0.116	0.316	TRUE	0.2746	0.2752	1	TRUE	2.151	2.34e-08	5.187e-07	TRUE	2.784	4.278e-14	1.641e-12
Il33	AS	1	TRUE	0.5034	8.072e-05	0.003067	TRUE	0.007925	0.9171	1	TRUE	0.4271	0.005583	0.03289	TRUE	0.2663	0.2414	0.4201
Il34	_NE	3	TRUE	-0.1261	0.205	0.433	TRUE	-0.03523	0.6704	1	TRUE	-0.2806	0.01582	0.07233	TRUE	-0.5284	0.006558	0.02788
Il3ra	_NE	1	TRUE	-0.49	0.03304	0.1519	TRUE	-0.186	0.4366	1	TRUE	1.522	1.479e-06	2.429e-05	TRUE	2.2	4.277e-07	6.15e-06
Il4i1	MG	1	TRUE	0.1513	0.6516	0.8145	TRUE	0.5783	0.0886	1	TRUE	1.984	1.122e-05	0.0001597	TRUE	1.728	0.005955	0.02578
Il4ra	MG	1	TRUE	-0.4766	0.02057	0.115	TRUE	-0.1719	0.445	1	TRUE	1.498	4.712e-14	2.178e-12	TRUE	1.733	4.271e-15	1.884e-13
Il6ra	MG	1	TRUE	0.07024	0.6019	0.7823	TRUE	0.09383	0.5369	1	TRUE	0.6488	7.686e-05	0.0008753	TRUE	0.9099	3.967e-06	4.767e-05
Ilk	_NE	NA	TRUE	0.0393	0.6249	0.7964	TRUE	-0.0137	0.8332	1	TRUE	0.4011	0.0003588	0.003362	TRUE	0.557	0.0009083	0.005624
Ilvbl	_NE	NA	TRUE	-0.04934	0.739	0.8694	TRUE	-0.02135	0.8368	1	TRUE	0.3087	0.02129	0.08998	TRUE	0.5092	0.002408	0.01245
Ina	N	3	TRUE	-0.07762	0.3875	0.6174	TRUE	-0.16	0.01405	1	TRUE	-0.5605	0.0001418	0.001492	TRUE	-0.9587	6.348e-10	1.478e-08
Inca1	_NE	NA	TRUE	0.2147	0.2493	0.4825	TRUE	0.08907	0.6598	1	TRUE	0.3777	0.1036	0.2737	TRUE	0.7614	0.002136	0.0113
Inf2	_NE	4	TRUE	0.3986	0.02746	0.1363	TRUE	-0.1908	0.1758	1	TRUE	0.3538	0.1066	0.2788	TRUE	0.5388	0.004017	0.01864
Inha	_NE	4	TRUE	-0.5503	2.41e-08	7.825e-06	TRUE	0.007381	0.954	1	TRUE	-0.127	0.4722	0.6852	TRUE	-0.5486	0.01709	0.05944
Inpp5d	MG	1	TRUE	0.0007017	0.9945	0.998	TRUE	-0.07687	0.4605	1	TRUE	1.619	1.491e-31	6.008e-29	TRUE	1.819	5.345e-24	5.235e-22
Inppl1	_NE	1	TRUE	-0.06573	0.5461	0.7415	TRUE	-0.07654	0.3838	1	TRUE	0.6376	4.624e-06	7.048e-05	TRUE	0.7075	0.0003718	0.002597
Insig1	_NE	3	TRUE	0.1888	0.07356	0.2448	TRUE	0.03516	0.7506	1	TRUE	-0.6453	8.293e-08	1.686e-06	TRUE	-0.5798	0.01086	0.04179
Insl3	_NE	NA	TRUE	0.2053	0.5881	0.7736	TRUE	0.0556	0.8802	1	TRUE	1.171	0.005352	0.03181	TRUE	1.419	0.0006131	0.004003
Insm1	_NE	NA	TRUE	0.02972	0.8578	0.934	TRUE	-0.2084	0.2304	1	TRUE	-0.6537	0.002782	0.01895	TRUE	-0.7915	0.002332	0.01215
Ints10	_NE	NA	TRUE	0.08333	0.3283	0.5611	TRUE	0.01249	0.8535	1	TRUE	-0.3011	0.001586	0.01198	TRUE	-0.5442	0.001823	0.009939
Ints8	_NE	NA	TRUE	0.1778	0.0449	0.1813	TRUE	-0.02913	0.749	1	TRUE	-0.1838	0.1442	0.34	TRUE	-0.6503	0.0002625	0.001925
Ip6k3	_NE	2	FALSE	0.08642	0.8136	NA	FALSE	0.06149	0.8985	NA	TRUE	3.188	2.494e-21	2.779e-19	TRUE	3.235	8.929e-15	3.789e-13
Ipcef1	_NE	NA	TRUE	-0.2202	0.05365	0.2014	TRUE	0.2865	0.07643	1	TRUE	-0.4299	0.005604	0.03299	TRUE	-0.6778	0.002325	0.01213
Ipo7	_NE	NA	TRUE	0.1619	0.05659	0.2081	TRUE	-0.007717	0.9064	1	TRUE	-0.2736	0.03209	0.1211	TRUE	-0.556	6.99e-05	0.0006136
Ipw	N	NA	TRUE	0.003591	0.9803	0.9926	TRUE	0.2632	0.08566	1	TRUE	-0.5046	0.009468	0.04976	TRUE	-0.7746	0.0008978	0.005568
Iqca	_NE	NA	TRUE	0.9851	0.0001923	0.005798	TRUE	-0.04293	0.8538	1	TRUE	-0.1626	0.6138	0.7908	TRUE	-0.8026	0.009815	0.03868
Iqcg	EC	NA	TRUE	0.6607	0.003143	0.03723	TRUE	0.3342	0.09825	1	TRUE	0.5977	0.006432	0.03668	TRUE	0.7963	0.002143	0.01133
Iqck	_NE	NA	TRUE	0.5331	0.03264	0.1505	TRUE	0.02375	0.9174	1	TRUE	0.5865	0.03025	0.1157	TRUE	1.589	3.117e-07	4.629e-06
Iqgap3	_NE	2	TRUE	0.1767	0.5268	0.7277	TRUE	-0.435	0.1642	1	TRUE	2.723	1.787e-15	9.551e-14	TRUE	3.028	1.799e-14	7.238e-13
Irak2	_NE	1	TRUE	-0.03179	0.7695	0.8879	TRUE	-0.1455	0.1088	1	TRUE	0.3987	0.002997	0.02006	TRUE	0.6916	6.569e-05	0.0005812
Irak3	_NE	NA	TRUE	0.4962	0.04539	0.1826	TRUE	-0.02259	0.9204	1	TRUE	1.088	0.001385	0.01068	TRUE	1.196	0.0002404	0.001785
Irak4	_NE	1	TRUE	0.05005	0.8203	0.9137	TRUE	-0.1224	0.5848	1	TRUE	1.629	1.571e-09	4.027e-08	TRUE	1.965	3.58e-09	7.503e-08
Irf1	_NE	1	TRUE	0.1052	0.4636	0.6808	TRUE	0.09332	0.4824	1	TRUE	0.6403	0.0003047	0.002919	TRUE	1.066	8.613e-09	1.679e-07
Irf5	MG	1	TRUE	0.102	0.6144	0.7906	TRUE	0.08658	0.6233	1	TRUE	1.878	7.752e-15	3.855e-13	TRUE	2.121	1.414e-24	1.459e-22
Irf7	_NE	2	TRUE	0.02805	0.9141	0.9613	TRUE	-0.3392	0.09486	1	TRUE	1.744	1.623e-12	6.284e-11	TRUE	2.61	1.526e-14	6.205e-13
Irf8	MG	2	TRUE	0.08136	0.6518	0.8145	TRUE	-0.1134	0.4587	1	TRUE	2.443	1.358e-23	1.906e-21	TRUE	2.433	4.792e-31	8.111e-29
Irf9	_NE	1	TRUE	-0.07781	0.593	0.777	TRUE	0.03966	0.757	1	TRUE	0.7597	5.129e-05	0.0006153	TRUE	0.7362	0.0001007	0.0008431
Irgm1	_NE	1	TRUE	-0.06469	0.7113	0.8528	TRUE	0.02199	0.8765	1	TRUE	1.453	3.81e-22	4.605e-20	TRUE	2.087	4.772e-23	4.346e-21
Irgm2	_NE	1	TRUE	0.1399	0.4752	0.6897	TRUE	-0.02955	0.8691	1	TRUE	1.247	5.22e-10	1.452e-08	TRUE	1.288	1.042e-05	0.0001143
Irs4	_NE	NA	FALSE	-2.401	0.02026	NA	FALSE	0.9974	0.1297	NA	TRUE	1.79	0.009329	0.04925	TRUE	-1.189	0.09312	0.2126
Irx1	OL	NA	FALSE	0.382	0.3905	NA	FALSE	0.6518	0.176	NA	TRUE	0.9006	0.1631	0.369	TRUE	-2.936	2.108e-05	0.0002111
Isg15	_NE	2	TRUE	-0.3674	0.2533	0.4865	TRUE	-0.1332	0.6501	1	TRUE	1.535	3.516e-07	6.477e-06	TRUE	2.905	6.624e-13	2.292e-11
Isg20	_NE	1	TRUE	-0.2241	0.546	0.7415	TRUE	0.2641	0.4838	1	TRUE	1.098	0.002777	0.01893	TRUE	1.798	2.364e-05	0.0002339
Itfg3	_NE	1	TRUE	0.2387	0.1111	0.3089	TRUE	-0.04028	0.6973	1	TRUE	0.362	0.01186	0.05869	TRUE	0.5367	0.001855	0.01007
Itga2	AS	NA	FALSE	0.1419	0.828	NA	FALSE	-0.09151	0.8623	NA	FALSE	1.611	0.008053	NA	TRUE	4.187	1.655e-07	2.595e-06
Itga2b	_NE	1	TRUE	-0.129	0.5788	0.7669	TRUE	0.1809	0.4218	1	TRUE	0.8312	0.001267	0.009934	TRUE	1.225	1.713e-05	0.0001763
Itga3	_NE	4	TRUE	-0.5967	2.85e-08	8.555e-06	TRUE	-0.06117	0.6125	1	TRUE	-0.08157	0.4788	0.6907	TRUE	-0.2626	0.1125	0.2441
Itga4	EC	3	TRUE	-0.09362	0.5528	0.7473	TRUE	0.02686	0.7985	1	TRUE	-0.552	0.002008	0.0146	TRUE	-0.8604	0.0001751	0.001365
Itga5	_NE	1	TRUE	-0.08752	0.7816	0.894	TRUE	-0.1054	0.5872	1	TRUE	1.965	1.463e-11	4.86e-10	TRUE	2.162	1.765e-16	9.042e-15
Itga6	AS	1	TRUE	-0.007551	0.9419	0.974	TRUE	0.1183	0.2654	1	TRUE	0.973	2.749e-13	1.161e-11	TRUE	0.8206	3.94e-06	4.738e-05
Itga7	AS	NA	TRUE	0.3318	0.04746	0.1875	TRUE	-0.2067	0.2216	1	TRUE	0.05258	0.6749	0.8312	TRUE	0.6443	0.003317	0.01601
Itgad	_NE	1	FALSE	0.4554	0.3649	NA	FALSE	-0.394	0.3341	NA	TRUE	1.389	0.00138	0.01066	TRUE	1.469	0.0002972	0.002147
Itgal	_NE	NA	TRUE	-1.19	0.000619	0.01274	TRUE	-0.4987	0.2123	1	TRUE	1.224	0.02253	0.09346	TRUE	1.101	0.03737	0.1084
Itgam	MG	1	TRUE	0.1217	0.1615	0.3813	TRUE	-0.06605	0.4769	1	TRUE	1.516	5.141e-21	5.496e-19	TRUE	1.527	1.674e-07	2.623e-06
Itgax	MG	2	TRUE	-0.487	0.1403	0.3526	TRUE	-1.321	0.01485	1	TRUE	7.703	9.436e-27	1.926e-24	TRUE	7.104	1.025e-48	5.323e-46
Itgb1	_NE	1	TRUE	0.1877	0.02611	0.1318	TRUE	0.08045	0.2862	1	TRUE	0.5379	5.185e-08	1.095e-06	TRUE	0.5933	2.533e-05	0.0002481
Itgb2	MG	2	TRUE	0.1488	0.3885	0.6183	TRUE	-0.2987	0.03499	1	TRUE	2.667	1.974e-21	2.215e-19	TRUE	3.069	3.519e-49	2.03e-46
Itgb3	_NE	NA	TRUE	0.2907	0.216	0.4452	TRUE	0.1945	0.3522	1	TRUE	0.6494	0.01329	0.06397	TRUE	1.109	6.14e-06	7.098e-05
Itgb5	MG	1	TRUE	0.01493	0.8843	0.9471	TRUE	-0.07822	0.3276	1	TRUE	1.297	1.823e-18	1.391e-16	TRUE	1.46	3.386e-17	1.843e-15
Itgb7	OL	NA	TRUE	-0.4562	0.1882	0.4146	TRUE	0.2436	0.4619	1	TRUE	1.301	0.0003295	0.003122	TRUE	1.219	0.001282	0.007459
Itih3	AS	1	TRUE	-0.1266	0.1317	0.3402	TRUE	0.187	0.06949	1	TRUE	1.229	7.392e-28	1.659e-25	TRUE	1.47	7.242e-21	5.639e-19
Itih4	_NE	NA	FALSE	-0.6445	0.2768	NA	FALSE	0.7457	0.2504	NA	TRUE	1.049	0.07613	0.2217	TRUE	2.368	1.578e-06	2.068e-05
Itih5	_NE	1	TRUE	-0.1722	0.06836	0.235	TRUE	0.07538	0.4257	1	TRUE	0.5784	1.924e-06	3.094e-05	TRUE	0.3033	0.0287	0.0887
Itm2a	EC	NA	TRUE	0.08479	0.357	0.5876	TRUE	-0.05814	0.6291	1	TRUE	-0.0475	0.6656	0.8257	TRUE	-0.5614	0.01032	0.0401
Itpkb	_NE	1	TRUE	0.07657	0.4048	0.6321	TRUE	-0.1297	0.0892	1	TRUE	0.9755	9.123e-20	8.193e-18	TRUE	1.417	2.511e-19	1.671e-17
Itpr1	_NE	3	TRUE	-0.2336	0.03439	0.1557	TRUE	0.03275	0.7058	1	TRUE	-0.4096	0.02447	0.09906	TRUE	-0.7799	2.082e-08	3.814e-07
Itpr2	_NE	1	TRUE	-0.1397	0.2585	0.4918	TRUE	0.1945	0.0754	1	TRUE	0.7575	9.701e-10	2.567e-08	TRUE	1.021	4.864e-10	1.148e-08
Itpr3	_NE	NA	TRUE	-0.7386	5.611e-06	0.0004731	TRUE	-0.3126	0.1863	1	TRUE	0.1201	0.5104	0.7155	TRUE	0.1752	0.414	0.5975
Itpripl1	MG	1	TRUE	0.3834	0.1527	0.3693	TRUE	0.1695	0.583	1	TRUE	0.3287	0.3021	0.5344	TRUE	0.8753	0.002385	0.01236
Itpripl2	_NE	1	TRUE	-0.01262	0.9248	0.9673	TRUE	-0.1328	0.3106	1	TRUE	1.429	9.352e-18	6.503e-16	TRUE	1.436	5.336e-12	1.629e-10
Iyd	_NE	NA	TRUE	1.086	1.427e-06	0.0001713	TRUE	0.08653	0.7218	1	TRUE	-1.083	0.005997	0.0348	TRUE	-0.03824	0.9137	0.956
Jag2	EC	4	TRUE	-0.5021	4.847e-06	0.0004408	TRUE	-0.08995	0.2645	1	TRUE	-0.06071	0.6409	0.8106	TRUE	0.15	0.5108	0.6807
Jak3	_NE	1	TRUE	-0.2929	0.04044	0.1712	TRUE	-0.06882	0.597	1	TRUE	1.023	1.081e-08	2.527e-07	TRUE	1.085	2.419e-06	3.03e-05
Jam2	_NE	1	TRUE	0.1436	0.08165	0.26	TRUE	0.004517	0.9532	1	TRUE	0.5168	8.299e-06	0.0001217	TRUE	0.2617	0.106	0.2336
Jmjd4	_NE	NA	TRUE	-0.0248	0.7843	0.8954	TRUE	0.02484	0.7501	1	TRUE	-0.2602	0.02279	0.09418	TRUE	-0.525	0.001189	0.007012
Jph1	_NE	NA	TRUE	0.3469	4.684e-05	0.002156	TRUE	-0.06477	0.5231	1	TRUE	-0.6962	0.0003487	0.003277	TRUE	-0.0985	0.5825	0.7372
Jph4	N	3	TRUE	-0.05173	0.5426	0.739	TRUE	-0.1107	0.2151	1	TRUE	-0.4025	0.001419	0.01092	TRUE	-0.5383	0.000135	0.001088
Jsrp1	_NE	NA	TRUE	-0.1029	0.6865	0.836	TRUE	-0.1642	0.4959	1	TRUE	0.5421	0.1057	0.2773	TRUE	1.224	0.007073	0.02963
Jub	_NE	1	TRUE	-0.009332	0.9693	0.9869	TRUE	-0.1933	0.3831	1	TRUE	0.6373	0.01496	0.06958	TRUE	1.556	1.026e-06	1.399e-05
Jun	_NE	NA	TRUE	0.02993	0.7514	0.8763	TRUE	0.03227	0.7342	1	TRUE	0.4247	0.001841	0.0136	TRUE	0.6544	4.027e-06	4.827e-05
Junb	_NE	4	TRUE	-0.5398	0.003227	0.03781	TRUE	-0.2408	0.208	1	TRUE	0.2911	0.0914	0.2519	TRUE	0.8442	0.02192	0.07216
Jund	_NE	4	TRUE	-0.1345	0.1776	0.4028	TRUE	-0.2385	0.03933	1	TRUE	0.476	0.000738	0.006286	TRUE	0.8979	8.253e-05	0.0007125
Kalrn	_NE	NA	TRUE	0.0662	0.4043	0.6317	TRUE	-0.1169	0.249	1	TRUE	-0.6261	0.0002401	0.002367	TRUE	-0.3122	0.01315	0.04835
Kank1	_NE	1	TRUE	0.05619	0.576	0.7645	TRUE	0.1123	0.2741	1	TRUE	0.5179	2.327e-05	0.0003044	TRUE	0.9691	1.523e-08	2.867e-07
Kank2	_NE	NA	TRUE	-0.09179	0.4004	0.6294	TRUE	-0.09617	0.4209	1	TRUE	0.7346	5.235e-08	1.104e-06	TRUE	0.6433	0.0001152	0.0009511
Kank4	EC	NA	TRUE	-0.1893	0.3166	0.5499	TRUE	-0.1107	0.5335	1	TRUE	-0.2871	0.2633	0.4942	TRUE	-1.213	0.000123	0.001008
Kazn	OL	NA	TRUE	-0.08716	0.4483	0.6679	TRUE	-0.06065	0.4759	1	TRUE	0.5529	0.006211	0.0357	TRUE	-0.001854	0.99	0.9952
Kbtbd5	_NE	1	TRUE	-0.4721	0.01719	0.1037	TRUE	-0.02496	0.8911	1	TRUE	0.3984	0.1017	0.2703	TRUE	1.089	1.719e-05	0.0001768
Kcna2	_NE	3	TRUE	-0.1361	0.1867	0.413	TRUE	0.04114	0.6434	1	TRUE	-0.4375	0.002395	0.01681	TRUE	-0.7414	8.4e-08	1.395e-06
Kcna3	_NE	3	TRUE	-0.2984	0.1991	0.4262	TRUE	0.232	0.3311	1	TRUE	-0.1897	0.5783	0.7661	TRUE	-1.376	0.001673	0.009253
Kcna6	_NE	NA	TRUE	0.133	0.1091	0.3053	TRUE	0.002362	0.9723	1	TRUE	-0.08934	0.432	0.6522	TRUE	-0.6182	0.000193	0.001482
Kcnab2	_NE	NA	TRUE	-0.005281	0.9629	0.9839	TRUE	-0.184	0.08262	1	TRUE	-0.5015	0.005334	0.03173	TRUE	-0.2151	0.2001	0.3676
Kcnab3	_NE	NA	TRUE	-0.3914	0.008273	0.06664	TRUE	-0.1451	0.2871	1	TRUE	-0.4869	0.005255	0.03136	TRUE	-0.5147	0.006917	0.02909
Kcnb2	N	3	TRUE	0.1844	0.1925	0.4193	TRUE	-0.1093	0.4368	1	TRUE	-0.6723	0.0009608	0.007876	TRUE	-0.8645	0.0001282	0.001043
Kcnc1	_NE	3	TRUE	-0.08217	0.3459	0.5769	TRUE	-0.109	0.1124	1	TRUE	-0.2778	0.01222	0.06007	TRUE	-0.5872	2.757e-05	0.0002682
Kcnc2	N	3	TRUE	-0.01989	0.8538	0.9324	TRUE	0.007918	0.8909	1	TRUE	-0.5814	0.002137	0.01537	TRUE	-0.7301	7.009e-08	1.179e-06
Kcnc4	AS	4	TRUE	-0.5226	4.103e-11	1.026e-07	TRUE	0.008777	0.9396	1	TRUE	-0.1314	0.4023	0.626	TRUE	-0.106	0.5475	0.7093
Kcnd2	_NE	3	TRUE	0.1616	0.08034	0.2575	TRUE	-0.06841	0.3774	1	TRUE	-0.5384	5.666e-06	8.521e-05	TRUE	-0.609	4.662e-05	0.0004271
Kcne1l	AS	2	TRUE	-0.1473	0.4041	0.6316	TRUE	-0.2387	0.1527	1	TRUE	2.319	1.335e-26	2.656e-24	TRUE	2.393	4.983e-17	2.648e-15
Kcne2	_NE	1	TRUE	4.516	2.927e-06	0.000305	TRUE	1.72	0.1687	1	TRUE	-2.589	0.01409	0.06655	TRUE	1.517	0.02465	0.07875
Kcnf1	_NE	3	TRUE	-0.5606	6.216e-05	0.002598	TRUE	0.1077	0.4063	1	TRUE	-0.3895	0.01745	0.0779	TRUE	-1.109	9.072e-05	0.0007712
Kcng2	_NE	3	TRUE	0.2428	0.1082	0.3042	TRUE	-0.1691	0.1558	1	TRUE	-0.9192	1.423e-06	2.344e-05	TRUE	-0.7513	6.062e-06	7.025e-05
Kcnh5	_NE	NA	TRUE	-0.3639	0.1125	0.3109	TRUE	-0.1681	0.5175	1	TRUE	-0.00234	0.995	0.9974	TRUE	-0.9495	0.001106	0.00661
Kcnh6	_NE	NA	TRUE	-0.6283	0.005095	0.0498	TRUE	0.2388	0.3714	1	TRUE	-0.1411	0.627	0.8004	TRUE	-0.654	0.07927	0.1886
Kcnh7	N	NA	TRUE	-0.3945	0.1074	0.3025	TRUE	0.2493	0.2861	1	TRUE	-0.01531	0.964	0.9824	TRUE	-0.8064	0.01232	0.04611
Kcnh8	OL	NA	TRUE	-0.5978	0.1288	0.3362	TRUE	0.2801	0.3984	1	TRUE	-0.165	0.6747	0.8312	TRUE	-1.093	0.01009	0.03935
Kcnip2	N	NA	TRUE	0.224	0.03386	0.1543	TRUE	-0.05245	0.6037	1	TRUE	-0.4449	9.02e-05	0.001005	TRUE	-0.6485	1.209e-06	1.617e-05
Kcnj10	_NE	1	TRUE	0.2004	0.01651	0.1013	TRUE	-0.1392	0.04136	1	TRUE	0.8825	7.475e-08	1.534e-06	TRUE	0.818	1.669e-08	3.106e-07
Kcnj12	_NE	NA	TRUE	-0.6022	0.008281	0.06667	TRUE	-0.2936	0.1354	1	TRUE	-0.03278	0.8938	0.9519	TRUE	-1.025	7.435e-05	0.0006479
Kcnj13	_NE	1	TRUE	3.147	0.0001781	0.005466	TRUE	1.187	0.2468	1	TRUE	-1.704	0.02277	0.09412	TRUE	0.6328	0.2753	0.4571
Kcnj2	EC	1	TRUE	0.4174	0.009503	0.07304	TRUE	-0.1865	0.2244	1	TRUE	0.6569	0.0007889	0.006662	TRUE	0.8824	2.463e-05	0.000242
Kcnj3	_NE	3	TRUE	-0.0281	0.7477	0.8746	TRUE	-0.1008	0.1927	1	TRUE	-0.6668	0.000106	0.001158	TRUE	-0.5674	1.63e-05	0.0001692
Kcnj9	_NE	3	TRUE	-0.5402	5.189e-08	1.324e-05	TRUE	-0.02261	0.8563	1	TRUE	-0.4021	0.0009039	0.007484	TRUE	-0.5524	0.009759	0.03853
Kcnk12	MG	4	TRUE	-0.8173	4.358e-05	0.002037	TRUE	-0.3221	0.08334	1	TRUE	-0.5246	0.03446	0.1278	TRUE	0.005747	0.9832	0.992
Kcnk13	_NE	NA	TRUE	0.5952	0.003393	0.03903	TRUE	-0.008398	0.9574	1	TRUE	0.5855	0.0109	0.05517	TRUE	0.4395	0.06123	0.156
Kcnk3	_NE	3	TRUE	-0.6065	5.074e-06	0.0004515	TRUE	-0.1627	0.3145	1	TRUE	-0.136	0.4276	0.6485	TRUE	-0.6199	0.0005384	0.003603
Kcnk4	_NE	3	TRUE	-0.06726	0.6244	0.7963	TRUE	-0.1412	0.2325	1	TRUE	-0.8042	3.797e-05	0.0004698	TRUE	-0.8643	0.0004638	0.003147
Kcnk6	MG	1	TRUE	0.3129	0.1088	0.3051	TRUE	0.0516	0.7756	1	TRUE	1.646	2.928e-17	1.893e-15	TRUE	1.814	3.965e-18	2.348e-16
Kcnk9	N	3	TRUE	-0.7762	1.773e-05	0.001064	TRUE	0.1682	0.2571	1	TRUE	-0.2594	0.1893	0.4055	TRUE	-0.7433	0.007551	0.0312
Kcnmb1	_NE	NA	TRUE	0.8989	0.000993	0.01768	TRUE	0.01708	0.9436	1	TRUE	-0.2888	0.3585	0.5886	TRUE	-0.5352	0.1235	0.2611
Kcnn1	_NE	3	TRUE	-0.2073	0.03212	0.1493	TRUE	-0.04131	0.6627	1	TRUE	-0.3628	0.02836	0.1103	TRUE	-0.5472	0.002387	0.01236
[truncated: 1,957 more rows]
